# Supplementary material for: EIN2-dependent regulation of acetylation of histone H3K14 and non-canonical histone H3K23 in ethylene signalling
Source: Nat Commun. 2016 Oct 3;7:13018. doi: 10.1038/ncomms13018 (PMC5063967; doi:10.1038/ncomms13018)
Supplement: Supplementary Data 1 — Peak files of H3K9Ac, H3K14Ac and H3K23Ac in Col, ein2-5 treated with air or ethylene [file ncomms13018-s2.xlsx]

## Sheet: 1a
Supplementary data 1a: Peaks of H3K9Ac in Col air
chr	start	end	length	abs_summit	pileup	#NAME?	fold_enrichment	#NAME?	name
1	8318	8634	317	8494	15.67	4.80891	3.08761	2.75844	25add27_7_peak_1
1	23210	23780	571	23344	16.44	3.75727	2.49139	1.9767	25add27_7_peak_2
1	46391	46723	333	46557	19	5.05629	2.98434	2.94237	25add27_7_peak_3
1	50771	51067	297	50991	21.21	4.47616	2.46775	2.51697	25add27_7_peak_4
1	52336	52610	275	52550	15.84	2.08455	1.87149	0.71289	25add27_7_peak_5
1	57804	58020	217	57948	16.52	2.89016	2.13718	1.32332	25add27_7_peak_6
1	58528	59009	482	58600	17.72	2.27413	1.87174	0.85012	25add27_7_peak_7
1	63327	63853	527	63621	19.93	7.48597	3.94945	4.64644	25add27_7_peak_8
1	72480	72882	403	72578	14.48	3.52112	2.52127	1.81216	25add27_7_peak_9
1	74155	74723	569	74465	21.81	7.56247	3.72648	4.69683	25add27_7_peak_10
1	75651	76406	756	76085	25.04	3.01501	1.86021	1.42188	25add27_7_peak_11
1	87738	88109	372	87974	13.71	3.45014	2.59964	1.75234	25add27_7_peak_12
1	88955	89341	387	89241	13.97	3.45014	2.64479	1.75234	25add27_7_peak_13
1	97626	97967	342	97691	19.08	2.97636	2.00803	1.40084	25add27_7_peak_14
1	99961	100527	567	100262	19	2.61504	1.99951	1.12015	25add27_7_peak_15
1	109111	110037	927	109766	18.82	3.88655	2.47809	2.0765	25add27_7_peak_16
1	114349	114769	421	114459	16.95	3.75727	2.5644	1.9767	25add27_7_peak_17
1	117246	117525	280	117442	23	2.51607	1.84604	1.04538	25add27_7_peak_18
1	117586	118407	822	117747	23.17	3.67442	2.12008	1.92354	25add27_7_peak_19
1	130027	130262	236	130247	12.69	2.6949	2.28197	1.17878	25add27_7_peak_20
1	136194	136593	400	136360	17.8	6.57437	3.74554	4.01066	25add27_7_peak_21
1	142085	142814	730	142331	23.59	7.60524	3.51355	4.71789	25add27_7_peak_22
1	148622	148843	222	148706	13.97	2.44027	2.1385	0.97841	25add27_7_peak_23
1	149384	149639	256	149543	23.59	3.92038	2.23589	2.10247	25add27_7_peak_24
1	155606	155828	223	155763	23.08	4.6105	2.40837	2.62537	25add27_7_peak_25
1	157346	158565	1220	158318	24.28	4.32837	2.29784	2.40883	25add27_7_peak_26
1	161958	162669	712	162426	21.38	4.47616	2.48668	2.51697	25add27_7_peak_27
1	163394	163891	498	163557	19.08	7.29596	3.70485	4.50434	25add27_7_peak_28
1	172290	172679	390	172625	17.8	4.24476	2.68608	2.33712	25add27_7_peak_29
1	180518	182190	1673	181359	25.47	4.75251	2.40625	2.71248	25add27_7_peak_30
1	195847	196158	312	196158	20.7	2.33059	1.80823	0.89804	25add27_7_peak_31
1	199765	200887	1123	200047	29.05	8.67725	3.33848	5.43393	25add27_7_peak_32
1	225965	226601	637	226432	21.38	3.15512	2.03456	1.52824	25add27_7_peak_33
1	226655	227184	530	226962	20.36	6.8152	3.44484	4.1925	25add27_7_peak_34
1	229176	229713	538	229326	20.78	5.83711	3.11198	3.50582	25add27_7_peak_35
1	258861	259170	310	258980	16.7	3.75727	2.52789	1.9767	25add27_7_peak_36
1	262932	263231	300	263089	16.52	4.70182	2.92081	2.68109	25add27_7_peak_37
1	268465	269037	573	269036	18.57	2.61504	1.95692	1.12015	25add27_7_peak_38
1	270168	270396	229	270294	13.63	3.15615	2.43813	1.52824	25add27_7_peak_39
1	271029	271314	286	271187	18.82	2.61504	1.98247	1.12015	25add27_7_peak_40
1	278252	278467	216	278345	12.69	3.5627	2.73836	1.84491	25add27_7_peak_41
1	283006	283369	364	283212	14.91	2.24282	1.98831	0.8379	25add27_7_peak_42
1	293409	294010	602	293622	21.89	8.85686	4.30286	5.52742	25add27_7_peak_43
1	297442	298085	644	297844	18.4	6.37868	3.46408	3.90112	25add27_7_peak_44
1	301327	301834	508	301736	13.71	3.71616	2.73494	1.95843	25add27_7_peak_45
1	305887	306164	278	306097	19.76	2.97636	2.07617	1.40084	25add27_7_peak_46
1	315464	315753	290	315594	15.59	3.96855	2.67547	2.14084	25add27_7_peak_47
1	325445	325959	515	325641	17.38	5.33639	3.09372	3.13839	25add27_7_peak_48
1	347966	348326	361	348163	16.95	4.61683	2.95243	2.63125	25add27_7_peak_49
1	354443	354689	247	354477	17.72	2.5753	1.99121	1.09161	25add27_7_peak_50
1	362597	363096	500	362869	18.48	3.88655	2.4355	2.0765	25add27_7_peak_51
1	389925	390138	214	390019	16.52	3.01855	2.19061	1.42188	25add27_7_peak_52
1	401441	401841	401	401703	17.38	5.73033	3.26987	3.43898	25add27_7_peak_53
1	410873	411161	289	410950	17.72	3.44155	2.33968	1.7473	25add27_7_peak_54
1	411905	412278	374	412005	23.25	3.33362	2.02117	1.66164	25add27_7_peak_55
1	418953	419523	571	419103	12.95	3.30939	2.65158	1.64259	25add27_7_peak_56
1	419736	419961	226	419890	13.54	2.84565	2.27244	1.29227	25add27_7_peak_57
1	442576	442818	243	442675	12.52	3.27233	2.55121	1.62743	25add27_7_peak_58
1	445671	446086	416	446062	17.46	2.27413	1.84619	0.85012	25add27_7_peak_59
1	452242	452685	444	452549	14.14	4.65162	3.00394	2.65897	25add27_7_peak_60
1	453214	453688	475	453507	15.33	4.1611	2.72206	2.28426	25add27_7_peak_61
1	455711	456150	440	455906	21.38	7.73977	3.73002	4.78182	25add27_7_peak_62
1	462973	463577	605	463254	21.64	8.96579	4.30336	5.60671	25add27_7_peak_63
1	466345	467695	1351	466802	20.53	8.01095	3.98673	4.98468	25add27_7_peak_64
1	469833	470250	418	469972	14.74	4.5323	3.0615	2.56224	25add27_7_peak_65
1	471161	471431	271	471320	16.52	4.92267	3.02153	2.84269	25add27_7_peak_66
1	477093	477529	437	477275	12.35	3.54241	2.65958	1.82914	25add27_7_peak_67
1	486973	487721	749	487202	20.78	6.55283	3.40373	3.99045	25add27_7_peak_68
1	493803	494033	231	493842	13.29	3.15615	2.38134	1.52824	25add27_7_peak_69
1	514892	515262	371	515096	18.65	5.85335	3.27573	3.50582	25add27_7_peak_70
1	518351	518708	358	518545	16.1	5.45504	3.19011	3.22267	25add27_7_peak_71
1	537950	538247	298	538095	18.74	4.56493	2.74161	2.58973	25add27_7_peak_72
1	555457	555989	533	555793	23.17	6.41011	3.02111	3.9023	25add27_7_peak_73
1	569415	569696	282	569542	22.91	2.98199	1.99278	1.4052	25add27_7_peak_74
1	573823	574864	1042	574584	26.24	4.48554	2.26962	2.52512	25add27_7_peak_75
1	580795	581025	231	580927	18.23	3.44947	2.23587	1.75211	25add27_7_peak_76
1	592354	592603	250	592528	20.78	2.90294	2.01703	1.33532	25add27_7_peak_77
1	602636	602989	354	602749	15.93	3.2932	2.41838	1.63173	25add27_7_peak_78
1	609009	609394	386	609253	21.04	7.86101	3.72288	4.87691	25add27_7_peak_79
1	615759	616077	319	615949	13.54	3.46839	2.57865	1.76656	25add27_7_peak_80
1	618567	618825	259	618790	16.01	2.42969	1.89042	0.97841	25add27_7_peak_81
1	618882	619255	374	619073	19.17	6.7069	3.46486	4.11025	25add27_7_peak_82
1	621589	622187	599	621834	20.53	4.02702	2.39204	2.188	25add27_7_peak_83
1	626821	627280	460	626974	18.57	5.24808	3.00141	3.09859	25add27_7_peak_84
1	635312	635924	613	635551	13.37	2.44027	2.05332	0.97841	25add27_7_peak_85
1	643794	644531	738	644273	18.23	7.42152	3.90823	4.59852	25add27_7_peak_86
1	653826	654250	425	654130	18.31	4.75456	2.75909	2.71248	25add27_7_peak_87
1	657676	658103	428	657949	23.34	5.42882	2.70436	3.19896	25add27_7_peak_88
1	669468	669755	288	669562	18.31	3.88655	2.41421	2.0765	25add27_7_peak_89
1	686919	687129	211	687035	12.86	2.05416	1.98031	0.68946	25add27_7_peak_90
1	692203	692543	341	692368	17.97	2.79744	2.10811	1.258	25add27_7_peak_91
1	726591	726842	252	726836	11.5	2.26336	2.08321	0.84643	25add27_7_peak_92
1	726903	727287	385	726958	12.35	3.5627	2.67022	1.84491	25add27_7_peak_93
1	737369	738017	649	737792	19.76	5.28566	2.96596	3.10062	25add27_7_peak_94
1	739871	740160	290	739959	15.76	2.86916	2.20504	1.30413	25add27_7_peak_95
1	755557	755918	362	755908	17.04	2.79744	2.004	1.258	25add27_7_peak_96
1	756027	756234	208	756134	17.97	4.62282	2.87469	2.63363	25add27_7_peak_97
1	756518	756824	307	756627	14.05	3.6454	2.50911	1.8958	25add27_7_peak_98
1	761378	761709	332	761560	16.95	5.15627	3.2055	3.02345	25add27_7_peak_99
1	782983	783285	303	783127	14.14	2.24282	1.89248	0.8379	25add27_7_peak_100
1	787149	788014	866	787885	19	2.14348	1.81774	0.75692	25add27_7_peak_101
1	790678	791175	498	790876	21.38	4.47616	2.48668	2.51697	25add27_7_peak_102
1	794975	795316	342	795186	17.8	4.42918	2.76509	2.48125	25add27_7_peak_103
1	803133	803396	264	803346	17.55	2.27413	1.8547	0.85012	25add27_7_peak_104
1	807438	807695	258	807555	14.65	4.07039	2.81492	2.22205	25add27_7_peak_105
1	818911	819385	475	819209	16.87	5.03781	3.13432	2.9302	25add27_7_peak_106
1	823789	824307	519	824058	19.25	5.28566	2.89295	3.10062	25add27_7_peak_107
1	846842	847119	278	847083	25.81	2.58376	1.7873	1.09957	25add27_7_peak_108
1	847279	847573	295	847291	24.19	2.29931	1.67941	0.87164	25add27_7_peak_109
1	847912	848646	735	848115	19.34	6.05359	3.21769	3.65102	25add27_7_peak_110
1	852937	853768	832	853571	24.11	4.32837	2.28235	2.40883	25add27_7_peak_111
1	863521	863998	478	863760	16.52	4.70182	2.92081	2.68109	25add27_7_peak_112
1	867300	867635	336	867469	15.59	3.14487	2.30388	1.52824	25add27_7_peak_113
1	870661	871173	513	870954	18.06	4.75456	2.72259	2.71248	25add27_7_peak_114
1	875598	875808	211	875739	16.27	4.70182	2.87823	2.68109	25add27_7_peak_115
1	879708	880060	353	879813	17.12	5.75614	3.23592	3.45624	25add27_7_peak_116
1	883778	884147	370	883917	13.29	4.30198	2.95208	2.38726	25add27_7_peak_117
1	891798	892368	571	892213	17.29	5.2663	3.04858	3.09859	25add27_7_peak_118
1	895982	896456	475	896162	15.16	4.67009	2.9279	2.67528	25add27_7_peak_119
1	896729	897414	686	897245	19.34	5.28566	2.90512	3.10062	25add27_7_peak_120
1	898964	899481	518	899099	20.36	4.83877	2.66975	2.77168	25add27_7_peak_121
1	901093	902123	1031	901421	20.95	7.62501	3.8926	4.73439	25add27_7_peak_122
1	917490	917920	431	917789	15.59	5.12771	3.22722	3.00251	25add27_7_peak_123
1	918340	918668	329	918486	18.4	4.56493	2.69428	2.58973	25add27_7_peak_124
1	931017	931603	587	931356	29.39	3.86711	2.0258	2.06959	25add27_7_peak_125
1	933637	933972	336	933865	18.57	3.18684	2.17436	1.5479	25add27_7_peak_126
1	937089	937561	473	937402	18.14	3.18684	2.12703	1.5479	25add27_7_peak_127
1	954628	954852	225	954820	15.5	3.2932	2.35753	1.63173	25add27_7_peak_128
1	955350	955592	243	955422	19.08	2.46164	1.82548	0.99683	25add27_7_peak_129
1	957251	957484	234	957482	18.82	2.14348	1.80225	0.75692	25add27_7_peak_130
1	976249	976492	244	976369	14.82	3.94898	2.78544	2.12616	25add27_7_peak_131
1	982477	983313	837	982821	23.08	6.41011	3.01047	3.9023	25add27_7_peak_132
1	991330	991866	537	991439	20.53	2.33059	1.79403	0.89804	25add27_7_peak_133
1	996188	996571	384	996323	15.42	2.6186	2.05219	1.12015	25add27_7_peak_134
1	1004993	1005497	505	1005257	23.51	6.41011	3.0637	3.9023	25add27_7_peak_135
1	1018207	1018668	462	1018394	21.29	5.74298	2.93355	3.4495	25add27_7_peak_136
1	1027719	1028209	491	1028083	21.21	5.53951	2.84741	3.28825	25add27_7_peak_137
1	1051410	1051704	295	1051509	14.05	4.32691	2.82983	2.40883	25add27_7_peak_138
1	1070626	1070850	225	1070751	13.97	2.56812	2.2014	1.08509	25add27_7_peak_139
1	1080216	1080521	306	1080385	16.61	4.85513	3.00513	2.78706	25add27_7_peak_140
1	1097116	1097374	259	1097211	15.59	4.1611	2.76465	2.28426	25add27_7_peak_141
1	1108228	1108607	380	1108438	16.01	4.70182	2.83564	2.68109	25add27_7_peak_142
1	1109574	1109866	293	1109705	17.46	5.2663	3.07698	3.09859	25add27_7_peak_143
1	1114494	1114754	261	1114671	16.52	3.75727	2.50356	1.9767	25add27_7_peak_144
1	1121842	1122208	367	1121995	13.12	3.15615	2.35295	1.52824	25add27_7_peak_145
1	1125660	1126031	372	1125776	23.51	6.41011	3.0637	3.9023	25add27_7_peak_146
1	1128221	1129308	1088	1129061	21.12	6.40804	3.16066	3.9023	25add27_7_peak_147
1	1136368	1137122	755	1136977	21.64	7.73977	3.77261	4.78182	25add27_7_peak_148
1	1137280	1137746	467	1137456	17.38	4.24476	2.62524	2.33712	25add27_7_peak_149
1	1142618	1142841	224	1142824	18.57	2.61504	1.95692	1.12015	25add27_7_peak_150
1	1144945	1145222	278	1145063	15.76	4.00622	2.7205	2.17663	25add27_7_peak_151
1	1145467	1145696	230	1145629	15.16	3.89443	2.57357	2.08359	25add27_7_peak_152
1	1145981	1146490	510	1146252	28.28	10.8898	4.18282	6.70672	25add27_7_peak_153
1	1147979	1148437	459	1148125	22.4	4.17504	2.34023	2.29316	25add27_7_peak_154
1	1154225	1154542	318	1154414	16.61	4.23699	2.72602	2.33712	25add27_7_peak_155
1	1157283	1157751	469	1157528	18.4	6.13519	3.3562	3.7113	25add27_7_peak_156
1	1164175	1164766	592	1164554	20.19	7.68757	3.7835	4.77518	25add27_7_peak_157
1	1168479	1168763	285	1168579	18.57	2.61504	1.95692	1.12015	25add27_7_peak_158
1	1183362	1183612	251	1183512	17.29	3.44155	2.28644	1.7473	25add27_7_peak_159
1	1187290	1188323	1034	1188083	23.34	8.2764	3.73302	5.16417	25add27_7_peak_160
1	1191055	1191315	261	1191174	21.21	3.75708	2.22098	1.9767	25add27_7_peak_161
1	1191687	1191950	264	1191779	14.74	3.3028	2.45877	1.63688	25add27_7_peak_162
1	1198198	1198862	665	1198388	18.4	3.18684	2.15543	1.5479	25add27_7_peak_163
1	1202343	1202896	554	1202501	22.32	6.7523	3.23849	4.14257	25add27_7_peak_164
1	1216138	1216579	442	1216326	17.63	5.75614	3.32718	3.45624	25add27_7_peak_165
1	1231659	1232133	475	1232020	16.27	2.42969	1.91882	0.97841	25add27_7_peak_166
1	1232834	1233099	266	1232957	12.86	2.84722	2.39003	1.29227	25add27_7_peak_167
1	1235735	1235999	265	1235846	20.19	3.35729	2.11876	1.68025	25add27_7_peak_168
1	1242629	1243241	613	1242973	24.45	11.8043	5.08932	7.08607	25add27_7_peak_169
1	1261113	1261348	236	1261300	14.65	4.23929	2.89832	2.33712	25add27_7_peak_170
1	1306694	1306953	260	1306792	12.01	3.18179	2.40933	1.5479	25add27_7_peak_171
1	1313567	1314286	720	1313847	20.19	9.19866	4.45905	5.7246	25add27_7_peak_172
1	1332870	1333455	586	1333240	19.51	7.99138	4.10124	4.97487	25add27_7_peak_173
1	1337288	1337828	541	1337641	20.95	7.09102	3.65904	4.34736	25add27_7_peak_174
1	1343084	1343574	491	1343357	19.59	4.35259	2.57392	2.42127	25add27_7_peak_175
1	1345148	1345404	257	1345278	15.5	3.96855	2.66173	2.14084	25add27_7_peak_176
1	1357725	1358140	416	1357875	15.93	4.32304	2.89874	2.40612	25add27_7_peak_177
1	1361510	1361935	426	1361792	16.87	5.15627	3.19029	3.02345	25add27_7_peak_178
1	1368244	1368512	269	1368493	18.48	2.14348	1.77128	0.75692	25add27_7_peak_179
1	1390505	1391139	635	1390905	17.8	6.21852	3.57464	3.77682	25add27_7_peak_180
1	1410327	1410754	428	1410601	18.31	6.35102	3.4366	3.8802	25add27_7_peak_181
1	1411212	1411669	458	1411385	17.21	4.24476	2.6009	2.33712	25add27_7_peak_182
1	1417892	1418220	329	1418199	14.65	2.24282	1.95637	0.8379	25add27_7_peak_183
1	1418692	1418923	232	1418810	19	6.69349	3.71656	4.0986	25add27_7_peak_184
1	1421188	1421586	399	1421397	17.29	5.60344	3.19782	3.34591	25add27_7_peak_185
1	1425745	1426411	667	1425797	20.7	2.33059	1.80823	0.89804	25add27_7_peak_186
1	1431477	1432700	1224	1432013	22.06	2.98199	1.9218	1.4052	25add27_7_peak_187
1	1435349	1435551	203	1435532	13.12	2.44027	2.01681	0.97841	25add27_7_peak_188
1	1435722	1436196	475	1435735	13.71	3.15615	2.45233	1.52824	25add27_7_peak_189
1	1436795	1437294	500	1437164	18.31	4.75456	2.75909	2.71248	25add27_7_peak_190
1	1440849	1441399	551	1441251	16.27	6.31867	3.63443	3.85212	25add27_7_peak_191
1	1452328	1452716	389	1452481	15.33	2.6186	2.04155	1.12015	25add27_7_peak_192
1	1458179	1458448	270	1458360	15.59	3.2932	2.3697	1.63173	25add27_7_peak_193
1	1493339	1494180	842	1494001	17.72	5.9952	3.4534	3.60447	25add27_7_peak_194
1	1510039	1510259	221	1510145	13.46	3.27361	2.46731	1.62768	25add27_7_peak_195
1	1534049	1534331	283	1534153	21.81	5.34426	2.85075	3.13839	25add27_7_peak_196
1	1553650	1554152	503	1553837	18.14	5.9794	3.24463	3.59108	25add27_7_peak_197
1	1563716	1564055	340	1563889	13.46	4.13985	2.9033	2.27892	25add27_7_peak_198
1	1569558	1569812	255	1569696	26.07	4.48554	2.25542	2.52512	25add27_7_peak_199
1	1595439	1595788	350	1595638	14.65	4.23929	2.89832	2.33712	25add27_7_peak_200
1	1625070	1625295	226	1625215	18.06	2.61504	1.90581	1.12015	25add27_7_peak_201
1	1635256	1635687	432	1635459	16.7	2.42969	1.96614	0.97841	25add27_7_peak_202
1	1661804	1662149	346	1661952	16.78	3.15287	2.27954	1.52824	25add27_7_peak_203
1	1669481	1669769	289	1669614	16.1	3.92742	2.51456	2.10641	25add27_7_peak_204
1	1672030	1672229	200	1672102	16.1	3.01855	2.13737	1.42188	25add27_7_peak_205
1	1689328	1689645	318	1689465	12.69	3.09413	2.48942	1.4888	25add27_7_peak_206
1	1714999	1715438	440	1715163	14.4	2.85376	2.19934	1.29227	25add27_7_peak_207
1	1718485	1718839	355	1718686	17.21	4.82637	2.84474	2.77068	25add27_7_peak_208
1	1732963	1733304	342	1733112	14.91	4.70046	3.18129	2.68109	25add27_7_peak_209
1	1744813	1745508	696	1744995	25.13	5.53144	2.61281	3.28238	25add27_7_peak_210
1	1748449	1748827	379	1748574	19	3.88655	2.49939	2.0765	25add27_7_peak_211
1	1765639	1766258	620	1766034	23.77	6.41011	3.09565	3.9023	25add27_7_peak_212
1	1768062	1768623	562	1768259	24.87	7.95667	3.5934	4.95424	25add27_7_peak_213
1	1769207	1769515	309	1769263	17.55	3.90121	2.50636	2.08597	25add27_7_peak_214
1	1772551	1773232	682	1773020	21.04	7.16869	3.44366	4.40862	25add27_7_peak_215
1	1779467	1779740	274	1779611	12.69	2.6949	2.28197	1.17878	25add27_7_peak_216
1	1786920	1787245	326	1787095	15.42	3.2932	2.34536	1.63173	25add27_7_peak_217
1	1816722	1817226	505	1816956	17.12	4.24476	2.58874	2.33712	25add27_7_peak_218
1	1820533	1821199	667	1821034	27.09	6.90276	2.92575	4.2652	25add27_7_peak_219
1	1822758	1823017	260	1822875	15.67	2.6186	2.08414	1.12015	25add27_7_peak_220
1	1828905	1829804	900	1829500	25.72	10.9325	4.62358	6.71211	25add27_7_peak_221
1	1831831	1832488	658	1832224	18.48	5.75488	3.20461	3.45624	25add27_7_peak_222
1	1833006	1833407	402	1833142	18.4	4.75456	2.77126	2.71248	25add27_7_peak_223
1	1836513	1837605	1093	1837362	23.94	9.50654	4.32909	5.93558	25add27_7_peak_224
1	1854357	1854997	641	1854838	19.59	7.02282	3.67703	4.31773	25add27_7_peak_225
1	1873242	1873572	331	1873419	15.59	3.7862	2.59186	2.00061	25add27_7_peak_226
1	1896642	1896888	247	1896793	18.14	3.88655	2.39291	2.0765	25add27_7_peak_227
1	1897316	1897601	286	1897484	14.82	2.95228	2.30631	1.38124	25add27_7_peak_228
1	1907152	1907665	514	1907286	16.95	5.53312	3.38694	3.28328	25add27_7_peak_229
1	1922347	1922962	616	1922555	22.23	6.99766	3.31885	4.30893	25add27_7_peak_230
1	1944484	1944908	425	1944762	19.08	7.74987	3.90667	4.78968	25add27_7_peak_231
1	1945108	1945558	451	1945315	16.27	5.86017	3.41291	3.50825	25add27_7_peak_232
1	1946857	1947538	682	1947095	20.95	5.83711	3.13632	3.50582	25add27_7_peak_233
1	1952048	1952764	717	1952559	24.45	6.96909	3.18083	4.30599	25add27_7_peak_234
1	1954895	1955234	340	1955002	19.08	2.46164	1.82548	0.99683	25add27_7_peak_235
1	1989553	1989961	409	1989734	14.74	3.6454	2.62269	1.8958	25add27_7_peak_236
1	1991830	1992160	331	1992048	17.46	5.04058	2.97772	2.9302	25add27_7_peak_237
1	1992388	1992792	405	1992547	22.32	3.52909	2.11974	1.81698	25add27_7_peak_238
1	2001512	2001738	227	2001627	18.48	5.38075	3.04438	3.16684	25add27_7_peak_239
1	2013042	2013473	432	2013238	21.47	4.47616	2.49615	2.51697	25add27_7_peak_240
1	2025632	2025993	362	2025822	19.51	5.28566	2.92945	3.10062	25add27_7_peak_241
1	2030172	2030390	219	2030205	13.12	3.15615	2.35295	1.52824	25add27_7_peak_242
1	2034423	2034640	218	2034460	12.27	2.6949	2.21098	1.17878	25add27_7_peak_243
1	2035956	2036181	226	2036066	13.29	3.9	2.7477	2.08597	25add27_7_peak_244
1	2040547	2040770	224	2040633	12.35	3.5627	2.67022	1.84491	25add27_7_peak_245
1	2054780	2055281	502	2055053	17.8	5.2663	3.13376	3.09859	25add27_7_peak_246
1	2083476	2083969	494	2083626	14.74	3.6454	2.62269	1.8958	25add27_7_peak_247
1	2090243	2090957	715	2090618	24.87	2.29931	1.72483	0.87164	25add27_7_peak_248
1	2095869	2096245	377	2096055	16.44	3.01855	2.17996	1.42188	25add27_7_peak_249
1	2102706	2103229	524	2103085	17.46	3.44155	2.30773	1.7473	25add27_7_peak_250
1	2105150	2105987	838	2105370	22.66	4.94366	2.62865	2.85651	25add27_7_peak_251
1	2108720	2109296	577	2108900	16.44	4.10628	2.64238	2.25178	25add27_7_peak_252
1	2114122	2114530	409	2114333	18.48	5.61097	3.14258	3.34706	25add27_7_peak_253
1	2120299	2120505	207	2120472	12.69	2.99257	2.43626	1.41389	25add27_7_peak_254
1	2135925	2136218	294	2136030	14.74	3.27057	2.4435	1.62614	25add27_7_peak_255
1	2151825	2152343	519	2152076	25.13	6.44959	2.90312	3.9205	25add27_7_peak_256
1	2155462	2155947	486	2155775	19.42	6.20283	3.29371	3.76381	25add27_7_peak_257
1	2159906	2160594	689	2160262	19.17	4.35259	2.52068	2.42127	25add27_7_peak_258
1	2162866	2163123	258	2162943	16.7	3.75727	2.52789	1.9767	25add27_7_peak_259
1	2170143	2170553	411	2170266	18.91	2.14348	1.80999	0.75692	25add27_7_peak_260
1	2173287	2173551	265	2173443	12.27	2.53759	2.13278	1.06563	25add27_7_peak_261
1	2173658	2174561	904	2174555	25.55	3.01501	1.89671	1.42188	25add27_7_peak_262
1	2183604	2184023	420	2183809	14.57	3.96891	2.75013	2.14084	25add27_7_peak_263
1	2188084	2188324	241	2188221	24.36	4.90619	2.48642	2.83065	25add27_7_peak_264
1	2190209	2190590	382	2190393	22.06	2.98199	1.9218	1.4052	25add27_7_peak_265
1	2193253	2193584	332	2193450	22.06	4.61962	2.45336	2.63363	25add27_7_peak_266
1	2194773	2195467	695	2194982	22.83	6.07584	3.0549	3.6662	25add27_7_peak_267
1	2200209	2200594	386	2200369	20.44	5.83711	3.06331	3.50582	25add27_7_peak_268
1	2211336	2211804	469	2211719	18.48	2.72063	1.98817	1.19586	25add27_7_peak_269
1	2215402	2215703	302	2215531	14.74	3.3028	2.45877	1.63688	25add27_7_peak_270
1	2219166	2219381	216	2219283	13.46	2.99646	2.332	1.41389	25add27_7_peak_271
1	2221989	2222211	223	2222210	15.76	2.18194	1.90435	0.79091	25add27_7_peak_272
1	2222453	2222795	343	2222532	23.68	3.92038	2.24364	2.10247	25add27_7_peak_273
1	2223881	2224450	570	2224244	24.19	7.95667	3.49876	4.95424	25add27_7_peak_274
1	2225975	2226852	878	2226522	26.07	5.34686	2.50602	3.14085	25add27_7_peak_275
1	2228151	2228391	241	2228213	19.85	2.97636	2.08469	1.40084	25add27_7_peak_276
1	2244392	2244901	510	2244729	18.48	4.75456	2.78343	2.71248	25add27_7_peak_277
1	2248352	2248870	519	2248634	21.89	4.47616	2.54347	2.51697	25add27_7_peak_278
1	2249237	2249479	243	2249430	17.97	2.79744	2.10811	1.258	25add27_7_peak_279
1	2265818	2266060	243	2265980	13.12	3.69638	2.61439	1.94097	25add27_7_peak_280
1	2277932	2278322	391	2278061	13.88	2.91999	2.36259	1.35099	25add27_7_peak_281
1	2305633	2305966	334	2305835	18.48	4.75456	2.78343	2.71248	25add27_7_peak_282
1	2311373	2311991	619	2311798	17.29	5.10705	2.97907	2.98394	25add27_7_peak_283
1	2315659	2316379	721	2316200	22.57	9.77981	4.51584	6.0966	25add27_7_peak_284
1	2332704	2333211	508	2333126	18.48	3.31548	2.21409	1.64825	25add27_7_peak_285
1	2337998	2338423	426	2338310	18.57	3.88655	2.44615	2.0765	25add27_7_peak_286
1	2343868	2344153	286	2344016	15.93	4.95286	3.20618	2.86196	25add27_7_peak_287
1	2349057	2350450	1394	2349816	26.66	8.13604	3.45766	5.06992	25add27_7_peak_288
1	2365776	2366435	660	2366224	24.11	3.70177	2.09216	1.94491	25add27_7_peak_289
1	2369088	2369317	230	2369159	16.87	3.01855	2.2332	1.42188	25add27_7_peak_290
1	2374144	2374493	350	2374321	15.42	4.1611	2.73626	2.28426	25add27_7_peak_291
1	2391309	2391806	498	2391450	15.93	2.6186	2.11608	1.12015	25add27_7_peak_292
1	2391865	2392198	334	2391868	15.25	2.08455	1.80524	0.71289	25add27_7_peak_293
1	2395547	2396244	698	2395663	21.29	4.97657	2.65416	2.88242	25add27_7_peak_294
1	2402528	2402795	268	2402700	13.8	3.7561	2.77137	1.9767	25add27_7_peak_295
1	2405102	2405885	784	2405625	17.29	6.60524	3.6583	4.02924	25add27_7_peak_296
1	2407665	2407929	265	2407745	16.52	5.94583	3.50498	3.56726	25add27_7_peak_297
1	2413038	2413570	533	2413187	17.89	7.00546	3.97503	4.30906	25add27_7_peak_298
1	2416350	2416646	297	2416419	12.27	3.05985	2.39457	1.4571	25add27_7_peak_299
1	2421628	2421848	221	2421785	13.71	3.34295	2.54567	1.6703	25add27_7_peak_300
1	2424166	2424398	233	2424231	15.84	2.6186	2.10543	1.12015	25add27_7_peak_301
1	2431611	2431922	312	2431760	16.35	3.4408	2.34521	1.7473	25add27_7_peak_302
1	2437578	2437979	402	2437712	20.87	7.09102	3.64484	4.34736	25add27_7_peak_303
1	2438040	2438280	241	2438078	14.74	3.46933	2.53808	1.76656	25add27_7_peak_304
1	2443883	2444453	571	2444153	25.55	10.8936	4.57827	6.70672	25add27_7_peak_305
1	2455002	2455274	273	2455059	14.14	4.46252	2.91151	2.51009	25add27_7_peak_306
1	2465142	2465384	243	2465305	14.4	4.00914	2.73939	2.17856	25add27_7_peak_307
1	2472257	2472551	295	2472425	16.95	4.59586	2.94275	2.61523	25add27_7_peak_308
1	2477180	2477622	443	2477369	21.98	3.75708	2.29764	1.9767	25add27_7_peak_309
1	2486734	2487983	1250	2487811	21.38	6.40804	3.19716	3.9023	25add27_7_peak_310
1	2498278	2498492	215	2498432	13.71	3.69638	2.72481	1.94097	25add27_7_peak_311
1	2564455	2565120	666	2564858	23.59	5.42882	2.73276	3.19896	25add27_7_peak_312
1	2567603	2567996	394	2567673	21.47	2.21716	1.7281	0.82175	25add27_7_peak_313
1	2575988	2576639	652	2576480	17.12	2.79744	2.01346	1.258	25add27_7_peak_314
1	2586247	2586613	367	2586452	17.72	4.54422	2.80201	2.57323	25add27_7_peak_315
1	2589660	2590249	590	2589831	24.62	5.22478	2.61398	3.08012	25add27_7_peak_316
1	2620557	2621527	971	2620875	28.28	7.02967	2.92797	4.32173	25add27_7_peak_317
1	2627175	2627689	515	2627531	14.48	5.01873	3.25797	2.91652	25add27_7_peak_318
1	2636136	2636484	349	2636189	15.84	3.00367	2.27614	1.41923	25add27_7_peak_319
1	2638271	2638881	611	2638461	20.53	5.83711	3.07548	3.50582	25add27_7_peak_320
1	2641324	2641766	443	2641605	16.1	5.45504	3.19011	3.22267	25add27_7_peak_321
1	2642238	2642614	377	2642415	20.53	7.68757	3.84435	4.77518	25add27_7_peak_322
1	2645633	2645929	297	2645738	15.5	3.7862	2.57855	2.00061	25add27_7_peak_323
1	2649818	2650302	485	2650129	19	3.18684	2.22168	1.5479	25add27_7_peak_324
1	2687941	2688559	619	2688380	24.79	8.54474	3.80344	5.32558	25add27_7_peak_325
1	2689192	2690055	864	2689521	19.93	5.28566	2.9903	3.10062	25add27_7_peak_326
1	2692203	2694248	2046	2694011	24.53	9.69132	4.21317	6.06398	25add27_7_peak_327
1	2696535	2697145	611	2696720	22.74	6.99766	3.39186	4.30893	25add27_7_peak_328
1	2701254	2701681	428	2701364	14.99	4.17498	2.92887	2.29316	25add27_7_peak_329
1	2703452	2703725	274	2703550	15.25	4.1611	2.70787	2.28426	25add27_7_peak_330
1	2713030	2713910	881	2713194	25.21	10.8936	4.51952	6.70672	25add27_7_peak_331
1	2723957	2724332	376	2724138	13.12	4.32578	2.92898	2.40855	25add27_7_peak_332
1	2736724	2737416	693	2737043	20.1	5.83711	3.01463	3.50582	25add27_7_peak_333
1	2752574	2752980	407	2752704	16.61	3.75727	2.51572	1.9767	25add27_7_peak_334
1	2759227	2759552	326	2759449	20.36	4.17683	2.42704	2.29434	25add27_7_peak_335
1	2771832	2772093	262	2771995	16.35	4.70182	2.89242	2.68109	25add27_7_peak_336
1	2774153	2774504	352	2774313	16.52	5.25353	3.1748	3.09859	25add27_7_peak_337
1	2801107	2801375	269	2801257	15.84	2.08455	1.87149	0.71289	25add27_7_peak_338
1	2805376	2805817	442	2805524	16.78	4.53365	2.88643	2.56332	25add27_7_peak_339
1	2809042	2809306	265	2809122	20.36	3.35729	2.1358	1.68025	25add27_7_peak_340
1	2817421	2817720	300	2817422	16.1	2.42969	1.89989	0.97841	25add27_7_peak_341
1	2824711	2825221	511	2824813	14.74	3.46933	2.53808	1.76656	25add27_7_peak_342
1	2827133	2827843	711	2827454	16.18	4.70182	2.86403	2.68109	25add27_7_peak_343
1	2847058	2847741	684	2847542	19.17	2.03201	1.68046	0.67886	25add27_7_peak_344
1	2852560	2852856	297	2852634	20.61	4.02702	2.4015	2.188	25add27_7_peak_345
1	2856440	2856903	464	2856514	15.33	4.1611	2.72206	2.28426	25add27_7_peak_346
1	2867431	2867960	530	2867762	20.36	2.79908	1.94163	1.258	25add27_7_peak_347
1	2873529	2874229	701	2873810	22.83	6.99766	3.40403	4.30893	25add27_7_peak_348
1	2874509	2874834	326	2874617	15.16	4.36469	2.78655	2.42969	25add27_7_peak_349
1	2877768	2878118	351	2877910	21.98	2.64745	1.9147	1.14597	25add27_7_peak_350
1	2882572	2882876	305	2882756	17.21	3.44155	2.27579	1.7473	25add27_7_peak_351
1	2884491	2884804	314	2884692	15.5	2.6186	2.06284	1.12015	25add27_7_peak_352
1	2889098	2889372	275	2889203	15.08	3.00367	2.17254	1.41923	25add27_7_peak_353
1	2898895	2899289	395	2899194	18.82	3.88655	2.47809	2.0765	25add27_7_peak_354
1	2904360	2904746	387	2904570	15.08	4.1611	2.67947	2.28426	25add27_7_peak_355
1	2925330	2925752	423	2925527	15.76	4.53614	2.97132	2.56523	25add27_7_peak_356
1	2927760	2928722	963	2928289	25.38	6.65299	2.99814	4.06734	25add27_7_peak_357
1	2941857	2942209	353	2942032	15.93	4.58027	3.02297	2.60009	25add27_7_peak_358
1	2945514	2945862	349	2945736	15.33	4.58027	2.91649	2.60009	25add27_7_peak_359
1	2946302	2946582	281	2946397	15.5	5.28385	3.2874	3.10062	25add27_7_peak_360
1	2955176	2955533	358	2955492	15.76	2.6186	2.09478	1.12015	25add27_7_peak_361
1	2971001	2971430	430	2971212	18.06	3.88655	2.38227	2.0765	25add27_7_peak_362
1	2982245	2982526	282	2982441	17.63	5.2663	3.10537	3.09859	25add27_7_peak_363
1	2989465	2990176	712	2989765	25.04	4.75251	2.36753	2.71248	25add27_7_peak_364
1	2994403	2995135	733	2994684	23.51	4.6105	2.45096	2.62537	25add27_7_peak_365
1	3000846	3001287	442	3001109	17.21	5.96802	3.34675	3.5807	25add27_7_peak_366
1	3020222	3020456	235	3020291	11.93	3.27569	2.72017	1.62768	25add27_7_peak_367
1	3037847	3038345	499	3038088	17.72	4.24476	2.67392	2.33712	25add27_7_peak_368
1	3038674	3038973	300	3038762	13.37	2.44027	2.05332	0.97841	25add27_7_peak_369
1	3042100	3042548	449	3042171	19.76	4.88762	2.80564	2.81506	25add27_7_peak_370
1	3053802	3054437	636	3054270	13.54	3.15615	2.42393	1.52824	25add27_7_peak_371
1	3071522	3071738	217	3071706	20.1	3.35729	2.11024	1.68025	25add27_7_peak_372
1	3076554	3078559	2006	3077330	26.07	8.39309	3.46988	5.2233	25add27_7_peak_373
1	3086890	3087172	283	3087033	13.54	3.15615	2.42393	1.52824	25add27_7_peak_374
1	3093875	3094777	903	3094051	20.78	3.35729	2.17839	1.68025	25add27_7_peak_375
1	3099424	3100295	872	3099955	25.04	9.58162	3.98209	5.97981	25add27_7_peak_376
1	3101749	3102843	1095	3102333	26.49	9.84351	4.04278	6.11748	25add27_7_peak_377
1	3106593	3107032	440	3106776	16.18	2.42969	1.90935	0.97841	25add27_7_peak_378
1	3120010	3120213	204	3120145	15.59	2.08455	1.8431	0.71289	25add27_7_peak_379
1	3123104	3123631	528	3123233	21.47	5.34426	2.80817	3.13839	25add27_7_peak_380
1	3130521	3130761	241	3130687	14.65	2.85376	2.23585	1.29227	25add27_7_peak_381
1	3137041	3137368	328	3137329	16.27	4.70182	2.87823	2.68109	25add27_7_peak_382
1	3139756	3140124	369	3139833	11.5	2.68146	2.30614	1.17681	25add27_7_peak_383
1	3154019	3154295	277	3154200	16.18	4.29447	2.68503	2.3801	25add27_7_peak_384
1	3161250	3161560	311	3161401	15.08	4.00622	2.60988	2.17663	25add27_7_peak_385
1	3161922	3162271	350	3162075	16.44	4.6804	2.89696	2.68109	25add27_7_peak_386
1	3172205	3172511	307	3172355	13.46	4.40844	3.04285	2.46457	25add27_7_peak_387
1	3199750	3200117	368	3199953	16.44	4.29447	2.72495	2.3801	25add27_7_peak_388
1	3205779	3206102	324	3205962	16.27	5.86017	3.41291	3.50825	25add27_7_peak_389
1	3224120	3224398	279	3224308	13.71	2.44027	2.10199	0.97841	25add27_7_peak_390
1	3226666	3227006	341	3226823	19.68	3.59699	2.29739	1.86853	25add27_7_peak_391
1	3239055	3239311	257	3239252	17.29	2.79744	2.03239	1.258	25add27_7_peak_392
1	3240938	3241228	291	3241083	23.08	6.19868	2.93704	3.76381	25add27_7_peak_393
1	3253306	3253822	517	3253318	16.95	2.22755	1.90966	0.83153	25add27_7_peak_394
1	3261111	3261585	475	3261454	16.35	5.18037	3.11013	3.04144	25add27_7_peak_395
1	3264011	3264279	269	3264170	16.61	3.01855	2.20126	1.42188	25add27_7_peak_396
1	3270566	3270778	213	3270599	17.21	2.79744	2.02293	1.258	25add27_7_peak_397
1	3270844	3271569	726	3271440	23	5.86828	2.99982	3.50825	25add27_7_peak_398
1	3295731	3296090	360	3295823	18.57	2.61504	1.95692	1.12015	25add27_7_peak_399
1	3300084	3300455	372	3300188	20.02	5.02175	2.69452	2.9181	25add27_7_peak_400
1	3305246	3306162	917	3305681	22.06	6.5173	3.11643	3.96566	25add27_7_peak_401
1	3311153	3311384	232	3311197	15.08	2.6186	2.0096	1.12015	25add27_7_peak_402
1	3322692	3323470	779	3323145	28.96	5.32932	2.49676	3.13513	25add27_7_peak_403
1	3325945	3326737	793	3326163	22.15	5.86828	2.89334	3.50825	25add27_7_peak_404
1	3341288	3341535	248	3341445	12.69	3.026	2.45373	1.42852	25add27_7_peak_405
1	3347036	3347782	747	3347639	23	5.86828	2.99982	3.50825	25add27_7_peak_406
1	3349299	3349528	230	3349425	14.91	3.6454	2.65108	1.8958	25add27_7_peak_407
1	3355706	3356274	569	3356133	14.74	3.79366	2.69454	2.00776	25add27_7_peak_408
1	3394584	3395039	456	3394584	20.61	2.33059	1.80113	0.89804	25add27_7_peak_409
1	3412247	3412747	501	3412624	17.21	5.2663	3.03439	3.09859	25add27_7_peak_410
1	3418683	3419537	855	3419142	21.47	7.73977	3.74422	4.78182	25add27_7_peak_411
1	3429896	3430520	625	3430400	21.21	5.34426	2.77622	3.13839	25add27_7_peak_412
1	3431914	3432241	328	3432097	12.78	3.30939	2.6192	1.64259	25add27_7_peak_413
1	3439727	3440182	456	3439904	18.65	3.18684	2.18382	1.5479	25add27_7_peak_414
1	3442573	3443846	1274	3442766	23.34	9.09299	4.05655	5.66008	25add27_7_peak_415
1	3461080	3461386	307	3461243	19.51	2.97636	2.05062	1.40084	25add27_7_peak_416
1	3461792	3461991	200	3461982	12.78	2.05416	1.96814	0.68946	25add27_7_peak_417
1	3480223	3480739	517	3480495	15.67	4.1611	2.77885	2.28426	25add27_7_peak_418
1	3484708	3485326	619	3484914	15.76	4.53614	2.97132	2.56523	25add27_7_peak_419
1	3502978	3503407	430	3503220	19.85	5.28566	2.97813	3.10062	25add27_7_peak_420
1	3503738	3504130	393	3503855	17.04	6.30505	3.46846	3.84413	25add27_7_peak_421
1	3525560	3526227	668	3525971	20.02	7.78271	3.79373	4.81651	25add27_7_peak_422
1	3532499	3532834	336	3532636	19.85	7.02282	3.72266	4.31773	25add27_7_peak_423
1	3535586	3535985	400	3535781	20.61	6.55283	3.37711	3.99045	25add27_7_peak_424
1	3550024	3550503	480	3550323	20.02	2.79908	1.91066	1.258	25add27_7_peak_425
1	3554182	3554712	531	3554386	20.1	4.83877	2.63781	2.77168	25add27_7_peak_426
1	3562979	3563509	531	3563189	24.36	5.931	2.81794	3.56032	25add27_7_peak_427
1	3569555	3570508	954	3570426	22.4	3.52909	2.12748	1.81698	25add27_7_peak_428
1	3604434	3604843	410	3604610	14.57	4.65162	3.08844	2.65897	25add27_7_peak_429
1	3609859	3610360	502	3610120	22.83	4.94366	2.64758	2.85651	25add27_7_peak_430
1	3612106	3612748	643	3612231	19.68	2.97636	2.06765	1.40084	25add27_7_peak_431
1	3612949	3613216	268	3612978	16.27	2.42969	1.91882	0.97841	25add27_7_peak_432
1	3615818	3616118	301	3615975	17.04	5.9952	3.32767	3.60447	25add27_7_peak_433
1	3623289	3623713	425	3623558	17.04	5.60344	3.15314	3.34591	25add27_7_peak_434
1	3636680	3637059	380	3636950	13.71	4.11731	2.94279	2.25788	25add27_7_peak_435
1	3657982	3658426	445	3658334	17.12	4.42918	2.66487	2.48125	25add27_7_peak_436
1	3659436	3659648	213	3659450	15.25	3.2932	2.32103	1.63173	25add27_7_peak_437
1	3675665	3675929	265	3675801	14.05	4.90239	3.11047	2.82772	25add27_7_peak_438
1	3676848	3677447	600	3676922	17.29	5.2663	3.04858	3.09859	25add27_7_peak_439
1	3682027	3682480	454	3682263	17.29	3.16731	2.17756	1.53759	25add27_7_peak_440
1	3715419	3715837	419	3715420	18.31	2.14348	1.75579	0.75692	25add27_7_peak_441
1	3729013	3729401	389	3729135	17.29	5.2663	3.04858	3.09859	25add27_7_peak_442
1	3744885	3745503	619	3745298	22.57	9.43687	4.36531	5.90324	25add27_7_peak_443
1	3753336	3753793	458	3753507	17.38	6.24719	3.507	3.80161	25add27_7_peak_444
1	3767770	3768222	453	3768099	21.72	7.16869	3.55013	4.40862	25add27_7_peak_445
1	3774574	3774990	417	3774748	21.21	9.38183	4.4067	5.87504	25add27_7_peak_446
1	3777343	3778400	1058	3778033	20.95	8.35315	4.22197	5.21888	25add27_7_peak_447
1	3786535	3786987	453	3786879	13.46	4.40844	3.04285	2.46457	25add27_7_peak_448
1	3790172	3790672	501	3790476	15.84	5.2574	3.34195	3.09859	25add27_7_peak_449
1	3803312	3804074	763	3803825	20.53	4.02702	2.39204	2.188	25add27_7_peak_450
1	3807199	3807546	348	3807339	15.25	3.61329	2.4617	1.88054	25add27_7_peak_451
1	3832665	3833368	704	3832852	20.87	7.3814	3.77053	4.56409	25add27_7_peak_452
1	3837186	3837439	254	3837356	14.99	3.3028	2.4987	1.63688	25add27_7_peak_453
1	3837950	3838287	338	3838025	18.4	3.88655	2.42486	2.0765	25add27_7_peak_454
1	3847315	3847582	268	3847415	20.53	5.61968	2.99005	3.35154	25add27_7_peak_455
1	3849378	3850068	691	3849851	20.78	3.35729	2.17839	1.68025	25add27_7_peak_456
1	3874508	3874982	475	3874658	15.33	4.62491	2.93748	2.6352	25add27_7_peak_457
1	3879716	3880228	513	3880094	15.67	4.34381	2.86479	2.42127	25add27_7_peak_458
1	3896526	3896908	383	3896741	18.14	7.6291	3.98819	4.73651	25add27_7_peak_459
1	3913964	3914342	379	3914232	18.91	3.88655	2.48874	2.0765	25add27_7_peak_460
1	3914849	3915295	447	3914986	24.02	4.32837	2.27461	2.40883	25add27_7_peak_461
1	3920630	3921028	399	3920782	15.59	4.40681	2.87985	2.46457	25add27_7_peak_462
1	3929896	3931441	1546	3930453	19.59	4.35259	2.57392	2.42127	25add27_7_peak_463
1	3938578	3939262	685	3938725	17.8	5.75614	3.3576	3.45624	25add27_7_peak_464
1	3961399	3961614	216	3961534	15.25	3.96855	2.62051	2.14084	25add27_7_peak_465
1	3967558	3967971	414	3967663	19.17	6.20283	3.25249	3.76381	25add27_7_peak_466
1	3978851	3979202	352	3979036	18.57	6.10887	3.374	3.68947	25add27_7_peak_467
1	3981367	3981607	241	3981490	13.8	2.44027	2.11416	0.97841	25add27_7_peak_468
1	3993153	3993455	303	3993282	18.23	4.04509	2.46519	2.20141	25add27_7_peak_469
1	4001481	4002035	555	4001939	17.8	2.79744	2.08918	1.258	25add27_7_peak_470
1	4014399	4014627	229	4014503	15.76	3.2932	2.39404	1.63173	25add27_7_peak_471
1	4014952	4015340	389	4015068	15.08	4.3024	2.74349	2.38733	25add27_7_peak_472
1	4020231	4020925	695	4020644	21.12	6.40804	3.16066	3.9023	25add27_7_peak_473
1	4028833	4029248	416	4028902	20.87	2.79908	1.9881	1.258	25add27_7_peak_474
1	4038491	4038713	223	4038610	13.46	3.05923	2.36249	1.45693	25add27_7_peak_475
1	4043653	4043904	252	4043659	17.12	2.27413	1.81211	0.85012	25add27_7_peak_476
1	4058230	4058463	234	4058359	20.78	3.35729	2.17839	1.68025	25add27_7_peak_477
1	4062890	4063271	382	4063108	22.49	6.07584	3.01121	3.6662	25add27_7_peak_478
1	4072840	4073308	469	4073033	18.23	7.06068	3.74095	4.34736	25add27_7_peak_479
1	4076437	4076925	489	4076567	21.81	7.44718	3.67839	4.61201	25add27_7_peak_480
1	4079792	4080150	359	4080016	13.88	3.59931	2.70624	1.87019	25add27_7_peak_481
1	4105434	4106718	1285	4106525	24.62	2.29931	1.7078	0.87164	25add27_7_peak_482
1	4107248	4107480	233	4107396	13.12	3.15615	2.35295	1.52824	25add27_7_peak_483
1	4108495	4108773	279	4108681	14.65	2.71904	2.17374	1.19442	25add27_7_peak_484
1	4116897	4117479	583	4117298	20.02	2.33059	1.75144	0.89804	25add27_7_peak_485
1	4126165	4126568	404	4126232	16.35	2.42969	1.92828	0.97841	25add27_7_peak_486
1	4154266	4154522	257	4154375	16.44	3.59523	2.42218	1.86853	25add27_7_peak_487
1	4182144	4182568	425	4182271	16.18	3.01855	2.14802	1.42188	25add27_7_peak_488
1	4187718	4187983	266	4187718	21.38	2.21716	1.72155	0.82175	25add27_7_peak_489
1	4194703	4196174	1472	4195453	22.83	7.80332	3.72316	4.82583	25add27_7_peak_490
1	4198703	4198929	227	4198740	14.57	3.6454	2.59429	1.8958	25add27_7_peak_491
1	4201091	4201520	430	4201275	14.4	4.5323	2.99521	2.56224	25add27_7_peak_492
1	4220213	4220626	414	4220316	19.68	3.59699	2.29739	1.86853	25add27_7_peak_493
1	4221945	4222331	387	4222075	14.82	4.60343	3.11443	2.62141	25add27_7_peak_494
1	4223133	4223475	343	4223257	18.65	4.2107	2.5861	2.32372	25add27_7_peak_495
1	4238197	4238628	432	4238488	15.5	3.2932	2.35753	1.63173	25add27_7_peak_496
1	4241613	4242454	842	4242187	19.42	6.73485	3.52086	4.12983	25add27_7_peak_497
1	4242647	4243016	370	4242830	24.19	6.96909	3.14888	4.30599	25add27_7_peak_498
1	4244322	4244914	593	4244625	21.12	6.40804	3.16066	3.9023	25add27_7_peak_499
1	4247742	4247965	224	4247880	13.2	2.99646	2.29079	1.41389	25add27_7_peak_500
1	4251057	4251534	478	4251261	18.23	3.18684	2.1365	1.5479	25add27_7_peak_501
1	4264008	4264942	935	4264760	25.98	5.88018	2.8104	3.51929	25add27_7_peak_502
1	4267514	4268029	516	4267661	12.52	2.87882	2.34747	1.31342	25add27_7_peak_503
1	4268139	4268851	713	4268710	21.72	3.75708	2.27209	1.9767	25add27_7_peak_504
1	4270269	4270714	446	4270613	18.06	2.61504	1.90581	1.12015	25add27_7_peak_505
1	4274782	4275125	344	4274934	16.7	3.75727	2.52789	1.9767	25add27_7_peak_506
1	4282950	4283399	450	4283220	18.74	4.75456	2.81994	2.71248	25add27_7_peak_507
1	4296632	4297077	446	4296969	18.06	6.37868	3.40324	3.90112	25add27_7_peak_508
1	4305228	4305732	505	4305537	20.7	5.83711	3.09981	3.50582	25add27_7_peak_509
1	4306008	4306357	350	4306145	18.23	5.85335	3.20475	3.50582	25add27_7_peak_510
1	4322608	4322856	249	4322751	12.27	2.84722	2.28722	1.29227	25add27_7_peak_511
1	4325954	4326194	241	4326121	13.88	3.25653	2.53135	1.6124	25add27_7_peak_512
1	4327882	4328414	533	4328221	17.21	5.04058	2.9365	2.9302	25add27_7_peak_513
1	4334728	4334982	255	4334785	14.4	2.24282	1.92442	0.8379	25add27_7_peak_514
1	4347978	4348283	306	4348190	14.91	3.40161	2.53288	1.72034	25add27_7_peak_515
1	4348632	4348892	261	4348892	24.53	2.29931	1.70212	0.87164	25add27_7_peak_516
1	4357498	4358211	714	4357887	16.35	5.63946	3.32462	3.36924	25add27_7_peak_517
1	4364827	4365288	462	4365091	16.35	5.37835	3.20194	3.16684	25add27_7_peak_518
1	4370663	4371247	585	4370876	21.98	7.00793	3.52399	4.31055	25add27_7_peak_519
1	4375598	4375954	357	4375792	21.04	4.97657	2.62374	2.88242	25add27_7_peak_520
1	4381153	4381524	372	4381237	18.48	2.14348	1.77128	0.75692	25add27_7_peak_521
1	4384568	4384868	301	4384762	14.48	4.02944	2.76439	2.188	25add27_7_peak_522
1	4393825	4394236	412	4394070	12.95	3.62441	2.82335	1.89076	25add27_7_peak_523
1	4395663	4395890	228	4395890	17.29	2.27413	1.82915	0.85012	25add27_7_peak_524
1	4397628	4398078	451	4397877	18.31	4.75456	2.75909	2.71248	25add27_7_peak_525
1	4405104	4405472	369	4405378	13.46	4.40844	3.04285	2.46457	25add27_7_peak_526
1	4423918	4424191	274	4423925	20.95	2.33059	1.82952	0.89804	25add27_7_peak_527
1	4433743	4434150	408	4433881	17.38	4.24476	2.62524	2.33712	25add27_7_peak_528
1	4438922	4439418	497	4439171	16.52	4.83286	2.98042	2.77168	25add27_7_peak_529
1	4443223	4443566	344	4443399	19.42	4.18889	2.49037	2.30483	25add27_7_peak_530
1	4452306	4452658	353	4452438	16.61	5.88855	3.49406	3.52579	25add27_7_peak_531
1	4459318	4459663	346	4459377	13.2	3.15615	2.36715	1.52824	25add27_7_peak_532
1	4461935	4462257	323	4462092	20.95	4.49458	2.6136	2.52802	25add27_7_peak_533
1	4464116	4464461	346	4464298	15.93	2.6186	2.11608	1.12015	25add27_7_peak_534
1	4464691	4464960	270	4464713	12.78	2.05416	1.96814	0.68946	25add27_7_peak_535
1	4467371	4467737	367	4467526	17.46	2.27413	1.84619	0.85012	25add27_7_peak_536
1	4472893	4473177	285	4473072	15.16	2.6186	2.02025	1.12015	25add27_7_peak_537
1	4478132	4478527	396	4478309	20.53	8.2139	4.07734	5.12501	25add27_7_peak_538
1	4498891	4499414	524	4499099	19	3.88655	2.49939	2.0765	25add27_7_peak_539
1	4503043	4503424	382	4503222	15.25	3.7862	2.53862	2.00061	25add27_7_peak_540
1	4512774	4513819	1046	4513495	19.76	5.28566	2.96596	3.10062	25add27_7_peak_541
1	4525607	4526043	437	4525862	20.02	8.17959	3.96552	5.09913	25add27_7_peak_542
1	4529036	4529924	889	4529510	25.81	5.3655	2.62838	3.15763	25add27_7_peak_543
1	4542333	4543827	1495	4542618	26.75	5.19226	2.52241	3.052	25add27_7_peak_544
1	4547674	4548551	878	4548217	22.83	8.79979	4.13684	5.49717	25add27_7_peak_545
1	4576184	4576515	332	4576417	15.76	3.2932	2.39404	1.63173	25add27_7_peak_546
1	4577309	4577802	494	4577445	31.94	3.55878	1.93779	1.84491	25add27_7_peak_547
1	4578347	4578560	214	4578419	12.95	2.6949	2.32456	1.17878	25add27_7_peak_548
1	4590007	4590285	279	4590203	14.91	3.83181	2.7425	2.03623	25add27_7_peak_549
1	4592892	4593646	755	4593460	23.59	6.41011	3.07435	3.9023	25add27_7_peak_550
1	4593941	4594277	337	4594126	24.19	7.69454	3.4042	4.77893	25add27_7_peak_551
1	4606865	4607292	428	4607012	11.5	2.71331	2.32329	1.19137	25add27_7_peak_552
1	4612288	4612509	222	4612453	13.54	2.44027	2.07766	0.97841	25add27_7_peak_553
1	4614780	4615056	277	4614909	20.61	4.02702	2.4015	2.188	25add27_7_peak_554
1	4615899	4616176	278	4616163	18.82	2.14348	1.80225	0.75692	25add27_7_peak_555
1	4641652	4642051	400	4641898	15.67	5.52974	3.44485	3.28238	25add27_7_peak_556
1	4643915	4644328	414	4644093	15.59	4.1611	2.76465	2.28426	25add27_7_peak_557
1	4646416	4646964	549	4646728	19.25	8.02673	4.06639	4.99922	25add27_7_peak_558
1	4679134	4679710	577	4679646	18.91	4.75456	2.84427	2.71248	25add27_7_peak_559
1	4693393	4693833	441	4693618	20.95	2.33059	1.82952	0.89804	25add27_7_peak_560
1	4695203	4695453	251	4695319	13.2	3.34295	2.45725	1.6703	25add27_7_peak_561
1	4710037	4710347	311	4710163	14.23	4.09106	2.7482	2.2404	25add27_7_peak_562
1	4713691	4714408	718	4714030	21.21	5.15675	2.70851	3.02345	25add27_7_peak_563
1	4721793	4722067	275	4721968	13.88	4.23154	3.03762	2.33712	25add27_7_peak_564
1	4735636	4735877	242	4735764	13.12	3.15615	2.35295	1.52824	25add27_7_peak_565
1	4740399	4740916	518	4740643	12.95	3.5627	2.78947	1.84491	25add27_7_peak_566
1	4748030	4748651	622	4748514	15.42	5.65598	3.45516	3.37893	25add27_7_peak_567
1	4748960	4749706	747	4749177	26.75	11.2515	4.62441	6.89052	25add27_7_peak_568
1	4754884	4755289	406	4755154	18.48	4.75456	2.78343	2.71248	25add27_7_peak_569
1	4755937	4756179	243	4756048	14.82	2.85376	2.26018	1.29227	25add27_7_peak_570
1	4766023	4766794	772	4766249	16.87	5.03781	3.13432	2.9302	25add27_7_peak_571
1	4773612	4773865	254	4773705	12.52	3.44303	2.64091	1.7483	25add27_7_peak_572
1	4776622	4777237	616	4776749	23.17	2.83183	1.85915	1.28802	25add27_7_peak_573
1	4797430	4798104	675	4797747	23.85	6.41011	3.10629	3.9023	25add27_7_peak_574
1	4820249	4820498	250	4820313	12.69	3.5627	2.73836	1.84491	25add27_7_peak_575
1	4837221	4837420	200	4837413	15.16	2.6186	2.02025	1.12015	25add27_7_peak_576
1	4838990	4839583	594	4839327	20.36	3.35729	2.1358	1.68025	25add27_7_peak_577
1	4845333	4845709	377	4845575	16.35	5.08478	3.06617	2.96273	25add27_7_peak_578
1	4847284	4847592	309	4847405	13.88	3.12347	2.46429	1.51668	25add27_7_peak_579
1	4850389	4850822	434	4850710	17.12	5.04058	2.92277	2.9302	25add27_7_peak_580
1	4854545	4855107	563	4854923	24.02	4.32837	2.27461	2.40883	25add27_7_peak_581
1	4855596	4855842	247	4855777	20.53	3.35729	2.15283	1.68025	25add27_7_peak_582
1	4876640	4877106	467	4876997	18.14	3.88655	2.39291	2.0765	25add27_7_peak_583
1	4877765	4878875	1111	4877991	20.36	5.83711	3.05114	3.50582	25add27_7_peak_584
1	4881088	4881966	879	4881791	18.82	6.96641	3.81245	4.30599	25add27_7_peak_585
1	4885027	4885353	327	4885163	15.84	4.58027	3.00776	2.60009	25add27_7_peak_586
1	4891133	4892062	930	4891715	19.42	5.95656	3.19078	3.57031	25add27_7_peak_587
1	4897499	4897790	292	4897595	13.63	3.30808	2.51354	1.64187	25add27_7_peak_588
1	4898624	4898823	200	4898709	12.61	2.05416	1.9438	0.68946	25add27_7_peak_589
1	4912788	4913040	253	4912966	13.37	2.44027	2.05332	0.97841	25add27_7_peak_590
1	4915665	4916429	765	4915828	17.97	6.5437	3.76447	3.98849	25add27_7_peak_591
1	4921109	4921561	453	4921294	18.14	5.85335	3.19055	3.50582	25add27_7_peak_592
1	4924375	4924656	282	4924479	10.9	2.73219	2.49017	1.20646	25add27_7_peak_593
1	4927871	4928679	809	4928385	26.15	14.1003	5.71391	7.08607	25add27_7_peak_594
1	4930529	4930821	293	4930700	15.16	3.96855	2.60678	2.14084	25add27_7_peak_595
1	4934841	4935296	456	4935103	24.28	3.70177	2.10635	1.94491	25add27_7_peak_596
1	4940190	4940698	509	4940499	14.91	3.6454	2.65108	1.8958	25add27_7_peak_597
1	4947177	4947497	321	4947365	19.08	4.18889	2.44881	2.30483	25add27_7_peak_598
1	4963943	4964253	311	4964081	16.78	3.01855	2.22255	1.42188	25add27_7_peak_599
1	4973301	4973608	308	4973505	13.63	3.09116	2.40605	1.48667	25add27_7_peak_600
1	4980781	4981044	264	4980915	15.67	3.14487	2.31571	1.52824	25add27_7_peak_601
1	4983778	4984110	333	4983948	15.16	3.2932	2.30886	1.63173	25add27_7_peak_602
1	5000219	5000617	399	5000421	21.04	5.34426	2.75493	3.13839	25add27_7_peak_603
1	5003057	5003434	378	5003303	14.23	3.6454	2.53751	1.8958	25add27_7_peak_604
1	5014042	5014363	322	5014270	12.27	3.14639	2.43858	1.52824	25add27_7_peak_605
1	5027853	5028119	267	5027857	12.78	2.05416	1.96814	0.68946	25add27_7_peak_606
1	5036204	5036405	202	5036313	15.67	3.2932	2.38187	1.63173	25add27_7_peak_607
1	5037691	5037980	290	5037845	18.48	3.18684	2.16489	1.5479	25add27_7_peak_608
1	5042657	5042980	324	5042793	20.61	3.35729	2.16135	1.68025	25add27_7_peak_609
1	5054535	5055183	649	5054929	16.87	4.70182	2.9776	2.68109	25add27_7_peak_610
1	5058708	5059097	390	5058889	18.74	6.60566	3.6286	4.02924	25add27_7_peak_611
1	5059680	5060231	552	5060053	14.82	3.90946	2.76596	2.09361	25add27_7_peak_612
1	5062235	5062661	427	5062369	19.59	2.03201	1.71595	0.67886	25add27_7_peak_613
1	5064681	5065038	358	5064884	20.44	7.09102	3.57386	4.34736	25add27_7_peak_614
1	5066807	5068490	1684	5067047	21.72	5.34426	2.84011	3.13839	25add27_7_peak_615
1	5077197	5077675	479	5077566	24.7	5.74512	2.79371	3.4511	25add27_7_peak_616
1	5091164	5091397	234	5091225	12.95	2.05416	1.99248	0.68946	25add27_7_peak_617
1	5106647	5106889	243	5106775	12.95	3.026	2.49952	1.42852	25add27_7_peak_618
1	5111173	5111618	446	5111458	17.04	3.44155	2.2545	1.7473	25add27_7_peak_619
1	5114858	5115408	551	5115233	18.23	4.75456	2.74693	2.71248	25add27_7_peak_620
1	5124817	5125691	875	5125082	22.06	3.52909	2.09651	1.81698	25add27_7_peak_621
1	5138614	5139315	702	5138853	24.79	3.70177	2.14894	1.94491	25add27_7_peak_622
1	5143083	5143642	560	5143498	17.04	5.91413	3.29124	3.55	25add27_7_peak_623
1	5149309	5151040	1732	5150205	27.43	6.70594	2.90081	4.11014	25add27_7_peak_624
1	5166266	5166625	360	5166451	15.76	4.71581	3.05808	2.69426	25add27_7_peak_625
1	5167923	5168149	227	5167971	14.57	2.85376	2.22368	1.29227	25add27_7_peak_626
1	5170198	5170483	286	5170386	15.5	3.2932	2.35753	1.63173	25add27_7_peak_627
1	5175759	5176210	452	5176018	20.61	7.68757	3.85956	4.77518	25add27_7_peak_628
1	5177620	5177961	342	5177697	18.23	2.61504	1.92285	1.12015	25add27_7_peak_629
1	5186640	5186883	244	5186720	21.04	2.21716	1.69534	0.82175	25add27_7_peak_630
1	5193246	5194186	941	5193933	25.3	4.75251	2.39076	2.71248	25add27_7_peak_631
1	5199205	5199663	459	5199559	17.12	3.44155	2.26514	1.7473	25add27_7_peak_632
1	5199890	5200162	273	5199963	11.41	2.86206	2.38733	1.29858	25add27_7_peak_633
1	5200216	5200796	581	5200741	11.16	3.0568	2.44148	1.45467	25add27_7_peak_634
1	5202887	5203535	649	5203039	19.25	5.28566	2.89295	3.10062	25add27_7_peak_635
1	5211392	5211985	594	5211823	25.3	6.06352	2.7977	3.65625	25add27_7_peak_636
1	5220703	5221007	305	5220833	13.63	4.00686	2.86839	2.17675	25add27_7_peak_637
1	5230651	5231017	367	5230791	15.08	5.12771	3.12779	3.00251	25add27_7_peak_638
1	5235982	5236246	265	5236237	14.48	2.85376	2.21151	1.29227	25add27_7_peak_639
1	5236353	5236654	302	5236395	17.63	2.79744	2.07025	1.258	25add27_7_peak_640
1	5238152	5238355	204	5238258	11.84	2.46988	2.25263	1.00321	25add27_7_peak_641
1	5276863	5277546	684	5277379	21.47	7.16869	3.51021	4.40862	25add27_7_peak_642
1	5278806	5279828	1023	5279454	23.34	5.42882	2.70436	3.19896	25add27_7_peak_643
1	5287067	5287630	564	5287209	20.7	4.02702	2.41097	2.188	25add27_7_peak_644
1	5294711	5295062	352	5294863	22.57	6.99766	3.36752	4.30893	25add27_7_peak_645
1	5295894	5296855	962	5296544	24.96	6.96909	3.24471	4.30599	25add27_7_peak_646
1	5315576	5316035	460	5315715	15.93	5.00204	3.23065	2.90533	25add27_7_peak_647
1	5340703	5341912	1210	5341699	21.47	3.75708	2.24653	1.9767	25add27_7_peak_648
1	5362260	5362460	201	5362284	11.75	2.26336	2.1258	0.84643	25add27_7_peak_649
1	5379209	5379461	253	5379289	11.58	2.57325	2.26339	1.08983	25add27_7_peak_650
1	5390181	5390874	694	5390287	26.24	3.87501	2.09503	2.0765	25add27_7_peak_651
1	5399036	5399728	693	5399255	23	4.17504	2.39986	2.29316	25add27_7_peak_652
1	5403409	5403806	398	5403628	17.55	2.79744	2.06078	1.258	25add27_7_peak_653
1	5404621	5405030	410	5404739	17.38	5.04058	2.96398	2.9302	25add27_7_peak_654
1	5409648	5409885	238	5409733	20.87	4.02702	2.4299	2.188	25add27_7_peak_655
1	5410983	5411432	450	5411107	20.36	6.8152	3.44484	4.1925	25add27_7_peak_656
1	5419955	5420944	990	5420481	20.36	7.09102	3.55966	4.34736	25add27_7_peak_657
1	5442712	5443622	911	5443373	25.98	4.08592	2.24832	2.23587	25add27_7_peak_658
1	5444560	5444868	309	5444692	16.61	3.65911	2.47332	1.90883	25add27_7_peak_659
1	5454985	5455397	413	5455204	16.1	4.6804	2.84036	2.68109	25add27_7_peak_660
1	5460606	5460929	324	5460831	15.76	4.1611	2.79305	2.28426	25add27_7_peak_661
1	5469534	5469877	344	5469814	14.65	2.71904	2.17374	1.19442	25add27_7_peak_662
1	5471500	5471811	312	5471661	17.21	5.04058	2.9365	2.9302	25add27_7_peak_663
1	5478792	5479286	495	5479151	18.14	4.75456	2.73476	2.71248	25add27_7_peak_664
1	5497180	5497703	524	5497478	19.76	7.68272	4.00806	4.77518	25add27_7_peak_665
1	5498268	5498490	223	5498314	14.99	2.85376	2.28452	1.29227	25add27_7_peak_666
1	5504778	5505147	370	5504957	13.71	3.9	2.82961	2.08597	25add27_7_peak_667
1	5539101	5539732	632	5539544	19.59	4.35259	2.57392	2.42127	25add27_7_peak_668
1	5556153	5556782	630	5556548	21.04	8.04762	3.7999	5.00917	25add27_7_peak_669
1	5557070	5557387	318	5557209	13.88	3.96369	2.89578	2.14015	25add27_7_peak_670
1	5563208	5563689	482	5563403	17.55	3.44155	2.31838	1.7473	25add27_7_peak_671
1	5570229	5570538	310	5570367	19.17	3.59699	2.24061	1.86853	25add27_7_peak_672
1	5581002	5581377	376	5581101	16.61	6.31867	3.70613	3.85212	25add27_7_peak_673
1	5596781	5597107	327	5596962	15.93	4.1611	2.82144	2.28426	25add27_7_peak_674
1	5622234	5622549	316	5622442	17.21	6.02254	3.37154	3.62227	25add27_7_peak_675
1	5622966	5623351	386	5623032	16.7	3.01855	2.21191	1.42188	25add27_7_peak_676
1	5629230	5629648	419	5629395	20.02	4.02702	2.33525	2.188	25add27_7_peak_677
1	5668425	5668845	421	5668614	16.1	5.83198	3.36594	3.50582	25add27_7_peak_678
1	5673251	5673545	295	5673438	16.44	3.75727	2.49139	1.9767	25add27_7_peak_679
1	5678331	5678735	405	5678577	19.59	7.99138	4.11827	4.97487	25add27_7_peak_680
1	5685686	5686137	452	5686121	15.76	2.6186	2.09478	1.12015	25add27_7_peak_681
1	5697411	5697857	447	5697557	15.93	3.2932	2.41838	1.63173	25add27_7_peak_682
1	5709775	5710025	251	5709900	17.04	4.82637	2.81812	2.77068	25add27_7_peak_683
1	5713997	5714408	412	5714241	15.76	4.1611	2.79305	2.28426	25add27_7_peak_684
1	5723329	5723563	235	5723395	16.87	2.42969	1.98507	0.97841	25add27_7_peak_685
1	5727795	5728059	265	5727868	15.76	3.61329	2.53913	1.88054	25add27_7_peak_686
1	5731342	5731699	358	5731564	13.46	3.85822	2.75924	2.06079	25add27_7_peak_687
1	5755669	5756012	344	5755814	16.44	5.66645	3.35379	3.38505	25add27_7_peak_688
1	5763390	5763934	545	5763844	27.34	5.64714	2.57661	3.37543	25add27_7_peak_689
1	5767406	5767829	424	5767660	20.02	4.83877	2.62716	2.77168	25add27_7_peak_690
1	5773704	5775118	1415	5773900	26.07	10.5153	4.22891	6.52075	25add27_7_peak_691
1	5775635	5776120	486	5775846	21.29	6.40804	3.18499	3.9023	25add27_7_peak_692
1	5786634	5787060	427	5786884	20.53	6.8152	3.47231	4.1925	25add27_7_peak_693
1	5788812	5789146	335	5788964	15.67	4.83253	3.09909	2.77168	25add27_7_peak_694
1	5789791	5790249	459	5790054	17.89	4.42918	2.77761	2.48125	25add27_7_peak_695
1	5805484	5805708	225	5805632	10.56	2.71469	2.40881	1.19203	25add27_7_peak_696
1	5824972	5825259	288	5825142	13.71	3.69638	2.72481	1.94097	25add27_7_peak_697
1	5834862	5835293	432	5835119	16.95	4.70182	2.9918	2.68109	25add27_7_peak_698
1	5837600	5838092	493	5837790	18.91	2.61504	1.99099	1.12015	25add27_7_peak_699
1	5841112	5841602	491	5841414	20.1	8.0443	3.92239	5.00917	25add27_7_peak_700
1	5844814	5845080	267	5844912	16.7	3.75727	2.52789	1.9767	25add27_7_peak_701
1	5850464	5850718	255	5850531	18.23	3.88655	2.40356	2.0765	25add27_7_peak_702
1	5861835	5862673	839	5862462	20.19	7.09102	3.53127	4.34736	25add27_7_peak_703
1	5863673	5863945	273	5863812	15.67	4.95286	3.15778	2.86196	25add27_7_peak_704
1	5867777	5868158	382	5867950	26.32	5.19226	2.48369	3.052	25add27_7_peak_705
1	5869800	5870144	345	5869948	15.59	4.26146	2.81151	2.35222	25add27_7_peak_706
1	5875464	5875903	440	5875612	15.59	4.1611	2.76465	2.28426	25add27_7_peak_707
1	5878673	5879175	503	5878682	13.63	2.44027	2.08982	0.97841	25add27_7_peak_708
1	5884376	5884643	268	5884468	14.65	2.85376	2.23585	1.29227	25add27_7_peak_709
1	5891116	5891664	549	5891223	13.54	4.11731	2.90872	2.25788	25add27_7_peak_710
1	5895979	5896205	227	5896061	11.41	2.69733	2.29891	1.17879	25add27_7_peak_711
1	5919618	5919997	380	5919880	16.78	3.75727	2.54006	1.9767	25add27_7_peak_712
1	5922747	5923244	498	5923026	21.89	7.16869	3.57675	4.40862	25add27_7_peak_713
1	5929845	5930324	480	5930030	23.42	3.92038	2.22041	2.10247	25add27_7_peak_714
1	5941807	5942182	376	5941991	15.59	2.6186	2.07349	1.12015	25add27_7_peak_715
1	5946713	5947291	579	5946979	19.76	7.99138	4.15234	4.97487	25add27_7_peak_716
1	5954447	5954902	456	5954692	18.14	4.75456	2.73476	2.71248	25add27_7_peak_717
1	5969482	5969889	408	5969698	17.63	2.79744	2.07025	1.258	25add27_7_peak_718
1	5982417	5982855	439	5982729	17.72	3.30145	2.28261	1.63688	25add27_7_peak_719
1	5987279	5987670	392	5987472	18.31	5.85335	3.21894	3.50582	25add27_7_peak_720
1	5997235	5997860	626	5997508	18.57	6.96641	3.76331	4.30599	25add27_7_peak_721
1	6003041	6003404	364	6003115	15.25	4.1611	2.70787	2.28426	25add27_7_peak_722
1	6008584	6009141	558	6008850	18.65	7.71511	4.13637	4.78182	25add27_7_peak_723
1	6018017	6018665	649	6018314	20.1	4.83877	2.63781	2.77168	25add27_7_peak_724
1	6024018	6024233	216	6024132	14.14	4.43956	2.90036	2.49075	25add27_7_peak_725
1	6026988	6027337	350	6027203	18.74	4.75456	2.81994	2.71248	25add27_7_peak_726
1	6027714	6028035	322	6027983	17.8	5.50446	3.24183	3.26031	25add27_7_peak_727
1	6034502	6035000	499	6034794	15.25	4.1611	2.70787	2.28426	25add27_7_peak_728
1	6062307	6063085	779	6062468	23.51	5.6107	2.78519	3.34706	25add27_7_peak_729
1	6068680	6069280	601	6068985	13.8	4.40844	3.11456	2.46457	25add27_7_peak_730
1	6074006	6074347	342	6074308	13.03	2.44027	2.00465	0.97841	25add27_7_peak_731
1	6076127	6076466	340	6076271	17.04	7.00546	3.79577	4.30906	25add27_7_peak_732
1	6097701	6097955	255	6097949	17.04	2.27413	1.8036	0.85012	25add27_7_peak_733
1	6099125	6099656	532	6099301	18.65	4.75456	2.80777	2.71248	25add27_7_peak_734
1	6101339	6101666	328	6101460	20.87	5.02175	2.80373	2.9181	25add27_7_peak_735
1	6116272	6116504	233	6116389	13.54	3.81698	2.75447	2.02905	25add27_7_peak_736
1	6127084	6127294	211	6127102	16.78	3.01855	2.22255	1.42188	25add27_7_peak_737
1	6134771	6135075	305	6134973	16.95	3.75727	2.5644	1.9767	25add27_7_peak_738
1	6138008	6138325	318	6138181	16.1	5.42932	3.17825	3.19896	25add27_7_peak_739
1	6142669	6143311	643	6143013	19	2.61504	1.99951	1.12015	25add27_7_peak_740
1	6149475	6149741	267	6149583	13.54	2.84565	2.27244	1.29227	25add27_7_peak_741
1	6153478	6153883	406	6153742	17.38	5.04058	2.96398	2.9302	25add27_7_peak_742
1	6155040	6155654	615	6155520	17.97	4.82637	2.96452	2.77068	25add27_7_peak_743
1	6165145	6165371	227	6165261	9.8	2.27389	2.27201	0.85012	25add27_7_peak_744
1	6168285	6168868	584	6168658	22.23	10.4785	4.76064	6.52075	25add27_7_peak_745
1	6172564	6173012	449	6173008	12.35	2.05416	1.9073	0.68946	25add27_7_peak_746
1	6185012	6185573	562	6185304	20.27	7.3814	3.66772	4.56409	25add27_7_peak_747
1	6191220	6191537	318	6191388	14.57	4.46252	2.99341	2.51009	25add27_7_peak_748
1	6204404	6204821	418	6204553	19.08	2.46164	1.82548	0.99683	25add27_7_peak_749
1	6217868	6218204	337	6218046	17.21	5.45578	3.11752	3.22277	25add27_7_peak_750
1	6220281	6220967	687	6220664	21.64	6.40804	3.23367	3.9023	25add27_7_peak_751
1	6247089	6247685	597	6247378	18.57	5.42587	3.07692	3.19896	25add27_7_peak_752
1	6261044	6261372	329	6261190	16.44	3.01855	2.17996	1.42188	25add27_7_peak_753
1	6267932	6268740	809	6268590	22.74	5.86828	2.96788	3.50825	25add27_7_peak_754
1	6281628	6282038	411	6281789	22.15	2.98199	1.9289	1.4052	25add27_7_peak_755
1	6293534	6293777	244	6293600	16.1	3.01855	2.13737	1.42188	25add27_7_peak_756
1	6297423	6298116	694	6297697	24.53	8.23007	3.6474	5.12501	25add27_7_peak_757
1	6299795	6300553	759	6299940	17.97	5.2663	3.16216	3.09859	25add27_7_peak_758
1	6310865	6311258	394	6311120	15.93	5.65598	3.56272	3.37893	25add27_7_peak_759
1	6313523	6313901	379	6313761	14.14	4.55585	2.957	2.58382	25add27_7_peak_760
1	6318793	6319328	536	6319196	12.61	3.8268	2.86359	2.03465	25add27_7_peak_761
1	6326058	6326635	578	6326307	16.01	5.50694	3.19809	3.26193	25add27_7_peak_762
1	6331549	6332145	597	6331713	15.08	4.1611	2.67947	2.28426	25add27_7_peak_763
1	6348111	6348492	382	6348238	19.93	6.46191	3.48868	3.9205	25add27_7_peak_764
1	6352474	6352948	475	6352709	20.44	5.83711	3.06331	3.50582	25add27_7_peak_765
1	6359497	6360110	614	6359951	21.38	9.15158	4.33724	5.69687	25add27_7_peak_766
1	6367224	6367473	250	6367297	16.95	3.01855	2.24385	1.42188	25add27_7_peak_767
1	6369431	6369640	210	6369585	15.08	3.61329	2.43588	1.88054	25add27_7_peak_768
1	6378037	6378479	443	6378379	19.51	2.97636	2.05062	1.40084	25add27_7_peak_769
1	6383912	6384290	379	6384108	12.78	3.38499	2.65965	1.70433	25add27_7_peak_770
1	6385302	6385502	201	6385414	23.77	3.92038	2.25138	2.10247	25add27_7_peak_771
1	6389632	6389899	268	6389717	18.82	3.88655	2.47809	2.0765	25add27_7_peak_772
1	6390089	6390589	501	6390373	15.5	4.1611	2.75046	2.28426	25add27_7_peak_773
1	6395928	6396418	491	6396069	20.95	4.83877	2.74428	2.77168	25add27_7_peak_774
1	6400453	6401147	695	6400842	20.7	8.8292	4.39245	5.51507	25add27_7_peak_775
1	6408675	6409243	569	6408956	16.27	5.25353	3.12851	3.09859	25add27_7_peak_776
1	6410016	6410330	315	6410144	18.65	2.94454	2.09089	1.374	25add27_7_peak_777
1	6418337	6418571	235	6418488	14.74	2.24282	1.96701	0.8379	25add27_7_peak_778
1	6420050	6420430	381	6420288	14.57	3.6454	2.59429	1.8958	25add27_7_peak_779
1	6421145	6421684	540	6421480	16.01	3.75727	2.43054	1.9767	25add27_7_peak_780
1	6430462	6430749	288	6430638	17.55	2.91559	2.10762	1.34669	25add27_7_peak_781
1	6459168	6459687	520	6459442	23.08	4.6105	2.40837	2.62537	25add27_7_peak_782
1	6464055	6464623	569	6464229	21.38	7.3622	3.5751	4.55225	25add27_7_peak_783
1	6466012	6466340	329	6466286	18.48	2.14348	1.77128	0.75692	25add27_7_peak_784
1	6474890	6475176	287	6474982	15.16	5.65598	3.40138	3.37893	25add27_7_peak_785
1	6503671	6504028	358	6503908	13.29	3.9	2.7477	2.08597	25add27_7_peak_786
1	6524416	6524667	252	6524478	11.75	2.7783	2.40657	1.2457	25add27_7_peak_787
1	6524847	6525871	1025	6525668	23.94	7.87615	3.66699	4.88833	25add27_7_peak_788
1	6537587	6537926	340	6537910	17.63	2.27413	1.86322	0.85012	25add27_7_peak_789
1	6561255	6562694	1440	6562507	21.29	4.47616	2.47722	2.51697	25add27_7_peak_790
1	6565628	6566167	540	6565852	16.95	4.70182	2.9918	2.68109	25add27_7_peak_791
1	6568756	6569239	484	6568911	18.57	6.96641	3.76331	4.30599	25add27_7_peak_792
1	6584311	6584510	200	6584423	15.33	4.58027	2.91649	2.60009	25add27_7_peak_793
1	6602399	6602619	221	6602405	19.76	2.46164	1.88743	0.99683	25add27_7_peak_794
1	6608364	6608601	238	6608438	17.12	3.44155	2.26514	1.7473	25add27_7_peak_795
1	6610078	6610568	491	6610464	13.63	3.15615	2.43813	1.52824	25add27_7_peak_796
1	6616740	6617204	465	6617002	21.29	2.64745	1.85791	1.14597	25add27_7_peak_797
1	6622193	6622555	363	6622444	20.02	3.35729	2.10173	1.68025	25add27_7_peak_798
1	6622625	6623233	609	6622975	16.61	3.59523	2.44584	1.86853	25add27_7_peak_799
1	6624172	6624573	402	6624427	18.31	3.88655	2.41421	2.0765	25add27_7_peak_800
1	6632179	6632999	821	6632867	19.68	6.62394	3.51642	4.04671	25add27_7_peak_801
1	6650014	6650379	366	6650257	16.95	2.42969	1.99453	0.97841	25add27_7_peak_802
1	6662646	6663113	468	6662979	19.51	2.03201	1.70885	0.67886	25add27_7_peak_803
1	6671460	6672181	722	6671907	24.02	5.56566	2.66178	3.31188	25add27_7_peak_804
1	6677179	6677648	470	6677449	24.02	10.4582	4.4363	6.51641	25add27_7_peak_805
1	6682548	6682914	367	6682879	16.18	3.01855	2.14802	1.42188	25add27_7_peak_806
1	6682982	6683426	445	6683227	21.29	6.40804	3.18499	3.9023	25add27_7_peak_807
1	6684864	6685323	460	6685032	23.51	4.6105	2.45096	2.62537	25add27_7_peak_808
1	6685604	6685821	218	6685656	12.61	2.41627	2.12603	0.97159	25add27_7_peak_809
1	6686316	6686787	472	6686633	18.57	3.88655	2.44615	2.0765	25add27_7_peak_810
1	6688746	6689855	1110	6689132	26.41	6.98403	3.04508	4.30893	25add27_7_peak_811
1	6691834	6692387	554	6692242	21.04	6.40804	3.14849	3.9023	25add27_7_peak_812
1	6694252	6694843	592	6694587	19.25	4.70151	2.66456	2.68109	25add27_7_peak_813
1	6697041	6697647	607	6697254	17.8	4.24476	2.68608	2.33712	25add27_7_peak_814
1	6698093	6698410	318	6698219	16.87	4.10628	2.70691	2.25178	25add27_7_peak_815
1	6709908	6710457	550	6710271	15.59	5.31046	3.31758	3.11824	25add27_7_peak_816
1	6713421	6714304	884	6714011	20.95	7.09102	3.65904	4.34736	25add27_7_peak_817
1	6727205	6727863	659	6727613	22.49	9.18175	4.23962	5.71905	25add27_7_peak_818
1	6729079	6729674	596	6729337	17.55	4.24476	2.64958	2.33712	25add27_7_peak_819
1	6734332	6734556	225	6734521	12.95	3.46263	2.73477	1.76423	25add27_7_peak_820
1	6744480	6744825	346	6744637	19	4.75456	2.85644	2.71248	25add27_7_peak_821
1	6746837	6747215	379	6747013	20.78	8.4957	4.25466	5.28624	25add27_7_peak_822
1	6760092	6760762	671	6760326	15.59	4.1611	2.76465	2.28426	25add27_7_peak_823
1	6764192	6764451	260	6764389	13.2	2.70307	2.15195	1.18167	25add27_7_peak_824
1	6773944	6774466	523	6774281	18.91	6.32352	3.53013	3.85534	25add27_7_peak_825
1	6774914	6775317	404	6775010	18.23	2.61504	1.92285	1.12015	25add27_7_peak_826
1	6799185	6799603	419	6799311	12.1	3.3659	2.51837	1.68631	25add27_7_peak_827
1	6802173	6802613	441	6802475	16.61	4.49272	2.84033	2.52699	25add27_7_peak_828
1	6805522	6805919	398	6805640	21.89	3.75708	2.28912	1.9767	25add27_7_peak_829
1	6811420	6812597	1178	6811655	17.72	5.2663	3.11957	3.09859	25add27_7_peak_830
1	6814922	6815487	566	6815210	16.7	4.92267	3.0509	2.84269	25add27_7_peak_831
1	6824416	6825134	719	6824639	20.44	3.35729	2.14432	1.68025	25add27_7_peak_832
1	6832410	6833434	1025	6832707	22.74	2.11791	1.69593	0.73821	25add27_7_peak_833
1	6846460	6846764	305	6846584	13.97	2.44027	2.1385	0.97841	25add27_7_peak_834
1	6852437	6852676	240	6852567	12.69	2.6949	2.28197	1.17878	25add27_7_peak_835
1	6859148	6860292	1145	6859836	22.15	6.99766	3.30668	4.30893	25add27_7_peak_836
1	6872474	6873056	583	6872781	22.74	9.07535	4.23982	5.66008	25add27_7_peak_837
1	6894299	6894686	388	6894546	18.91	5.75488	3.27466	3.45624	25add27_7_peak_838
1	6897848	6898544	697	6898345	20.95	2.79908	1.99584	1.258	25add27_7_peak_839
1	6913299	6914068	770	6913456	25.13	6.44959	2.90312	3.9205	25add27_7_peak_840
1	6916373	6916655	283	6916511	18.31	3.88655	2.41421	2.0765	25add27_7_peak_841
1	6935273	6935566	294	6935370	13.29	3.85822	2.72673	2.06079	25add27_7_peak_842
1	6939847	6940514	668	6940203	23.59	6.41011	3.07435	3.9023	25add27_7_peak_843
1	6941183	6941590	408	6941363	21.89	7.95359	3.90635	4.95424	25add27_7_peak_844
1	6946061	6946295	235	6946214	21.72	3.89067	2.31845	2.07996	25add27_7_peak_845
1	6949129	6949648	520	6949363	20.27	8.45975	4.13868	5.2544	25add27_7_peak_846
1	6967029	6967609	581	6967185	19.85	5.28566	2.97813	3.10062	25add27_7_peak_847
1	6970002	6970803	802	6970674	17.29	4.42918	2.68993	2.48125	25add27_7_peak_848
1	6971550	6972177	628	6971711	21.29	4.47616	2.47722	2.51697	25add27_7_peak_849
1	6999048	6999516	469	6999237	15.16	4.36469	2.78655	2.42969	25add27_7_peak_850
1	7001528	7001747	220	7001595	13.03	3.61848	2.56068	1.8851	25add27_7_peak_851
1	7003669	7004321	653	7003870	17.89	5.2663	3.14796	3.09859	25add27_7_peak_852
1	7007199	7007496	298	7007333	14.14	3.6454	2.52331	1.8958	25add27_7_peak_853
1	7008933	7009210	278	7009172	14.48	2.85376	2.21151	1.29227	25add27_7_peak_854
1	7016790	7017260	471	7016911	19.25	3.59699	2.25007	1.86853	25add27_7_peak_855
1	7022580	7022853	274	7022675	12.86	3.00923	2.47538	1.42188	25add27_7_peak_856
1	7029941	7030157	217	7029952	15.25	2.08455	1.80524	0.71289	25add27_7_peak_857
1	7039026	7040079	1054	7039707	27.34	5.64714	2.57661	3.37543	25add27_7_peak_858
1	7042573	7043309	737	7043121	21.12	8.89296	4.17445	5.54828	25add27_7_peak_859
1	7083374	7083805	432	7083667	20.95	2.33059	1.82952	0.89804	25add27_7_peak_860
1	7084888	7085600	713	7085464	24.45	5.39231	2.65069	3.17725	25add27_7_peak_861
1	7088243	7089178	936	7088468	21.64	7.73977	3.77261	4.78182	25add27_7_peak_862
1	7091288	7091945	658	7091561	20.53	5.83711	3.07548	3.50582	25add27_7_peak_863
1	7098538	7099015	478	7098849	18.74	3.31548	2.24313	1.64825	25add27_7_peak_864
1	7104756	7105681	926	7105272	21.72	5.34426	2.84011	3.13839	25add27_7_peak_865
1	7112766	7113034	269	7112883	14.91	2.85376	2.27235	1.29227	25add27_7_peak_866
1	7128345	7128679	335	7128452	15.5	2.08455	1.83364	0.71289	25add27_7_peak_867
1	7143143	7143476	334	7143440	22.06	2.98199	1.9218	1.4052	25add27_7_peak_868
1	7143899	7145016	1118	7144287	23.34	5.79938	2.83015	3.49639	25add27_7_peak_869
1	7145777	7146016	240	7145825	13.97	2.44027	2.1385	0.97841	25add27_7_peak_870
1	7154688	7155583	896	7154804	18.57	5.61097	3.15632	3.34706	25add27_7_peak_871
1	7159192	7160335	1144	7160101	24.36	7.95667	3.52242	4.95424	25add27_7_peak_872
1	7167236	7167865	630	7167700	18.65	5.85335	3.27573	3.50582	25add27_7_peak_873
1	7176839	7177699	861	7177007	25.21	10.5157	4.36887	6.52075	25add27_7_peak_874
1	7179633	7180279	647	7179767	24.45	5.931	2.8274	3.56032	25add27_7_peak_875
1	7209524	7209776	253	7209581	15.67	3.96855	2.68921	2.14084	25add27_7_peak_876
1	7216325	7216583	259	7216509	15.25	3.44916	2.38929	1.75211	25add27_7_peak_877
1	7217182	7217543	362	7217304	18.4	4.75456	2.77126	2.71248	25add27_7_peak_878
1	7219916	7220904	989	7220376	15.67	5.15332	3.25646	3.02345	25add27_7_peak_879
1	7221347	7221955	609	7221497	17.55	2.27413	1.8547	0.85012	25add27_7_peak_880
1	7232072	7232372	301	7232231	20.87	4.17683	2.48512	2.29434	25add27_7_peak_881
1	7233771	7234073	303	7233912	15.08	4.49253	2.83043	2.52699	25add27_7_peak_882
1	7247754	7248163	410	7248039	19	3.18684	2.22168	1.5479	25add27_7_peak_883
1	7264669	7265127	459	7265127	15.08	2.08455	1.78631	0.71289	25add27_7_peak_884
1	7267011	7267278	268	7267128	18.57	4.9533	2.87782	2.86196	25add27_7_peak_885
1	7272719	7273401	683	7273056	20.78	4.83877	2.72299	2.77168	25add27_7_peak_886
1	7280832	7281048	217	7280902	14.23	2.24282	1.90313	0.8379	25add27_7_peak_887
1	7309830	7310120	291	7309999	12.44	2.59361	2.18832	1.10743	25add27_7_peak_888
1	7314176	7314386	211	7314316	19	2.61504	1.99951	1.12015	25add27_7_peak_889
1	7324597	7325771	1175	7325066	23.59	8.45597	3.84294	5.25167	25add27_7_peak_890
1	7337806	7339112	1307	7338486	23.85	2.83183	1.91157	1.28802	25add27_7_peak_891
1	7346244	7346767	524	7346519	21.64	2.21716	1.74121	0.82175	25add27_7_peak_892
1	7366846	7367582	737	7367193	23.25	5.42882	2.6949	3.19896	25add27_7_peak_893
1	7371658	7372755	1098	7371944	18.82	5.92858	3.3375	3.56032	25add27_7_peak_894
1	7374289	7375030	742	7374538	20.44	4.83877	2.6804	2.77168	25add27_7_peak_895
1	7377511	7377796	286	7377618	13.12	2.99646	2.27705	1.41389	25add27_7_peak_896
1	7381676	7382332	657	7382112	21.47	8.04762	3.87333	5.00917	25add27_7_peak_897
1	7384751	7385089	339	7384861	12.95	2.05416	1.99248	0.68946	25add27_7_peak_898
1	7412975	7413431	457	7413196	15.33	3.2932	2.3332	1.63173	25add27_7_peak_899
1	7421356	7421615	260	7421459	14.99	2.85376	2.28452	1.29227	25add27_7_peak_900
1	7478571	7479011	441	7478868	19.76	6.46191	3.46029	3.9205	25add27_7_peak_901
1	7488125	7488665	541	7488509	18.91	5.85335	3.31832	3.50582	25add27_7_peak_902
1	7489941	7490531	591	7490351	17.89	5.73033	3.36081	3.43898	25add27_7_peak_903
1	7493486	7493975	490	7493659	17.8	5.83445	3.39397	3.50582	25add27_7_peak_904
1	7497232	7497526	295	7497430	17.55	3.44155	2.31838	1.7473	25add27_7_peak_905
1	7509075	7509685	611	7509274	21.55	5.34426	2.81881	3.13839	25add27_7_peak_906
1	7573203	7573775	573	7573564	19.68	7.99138	4.13531	4.97487	25add27_7_peak_907
1	7581187	7581400	214	7581364	16.44	3.01855	2.17996	1.42188	25add27_7_peak_908
1	7581458	7581673	216	7581458	14.65	2.24282	1.95637	0.8379	25add27_7_peak_909
1	7588707	7589025	319	7588867	13.88	3.61848	2.71612	1.8851	25add27_7_peak_910
1	7603632	7604071	440	7603858	19.68	5.95656	3.23071	3.57031	25add27_7_peak_911
1	7605780	7606318	539	7605928	21.98	5.34426	2.87205	3.13839	25add27_7_peak_912
1	7611054	7611335	282	7611228	21.12	2.74232	1.87497	1.21543	25add27_7_peak_913
1	7613085	7613891	807	7613705	21.72	4.47616	2.52454	2.51697	25add27_7_peak_914
1	7619272	7619650	379	7619452	19.25	3.59699	2.25007	1.86853	25add27_7_peak_915
1	7624592	7624885	294	7624610	17.46	3.44155	2.30773	1.7473	25add27_7_peak_916
1	7626345	7626672	328	7626544	17.12	4.82637	2.83143	2.77068	25add27_7_peak_917
1	7630291	7630912	622	7630537	22.74	5.86828	2.96788	3.50825	25add27_7_peak_918
1	7641514	7641945	432	7641743	17.21	4.62282	2.75853	2.63363	25add27_7_peak_919
1	7645802	7646363	562	7645961	14.74	3.77475	2.68534	1.99296	25add27_7_peak_920
1	7652692	7652902	211	7652703	17.21	2.27413	1.82063	0.85012	25add27_7_peak_921
1	7661370	7661884	515	7661617	19.08	3.59699	2.23114	1.86853	25add27_7_peak_922
1	7662021	7662565	545	7662327	26.32	11.2515	4.55343	6.89052	25add27_7_peak_923
1	7666427	7667332	906	7666604	24.11	9.79599	4.18432	6.0966	25add27_7_peak_924
1	7691921	7692310	390	7692154	22.91	4.77869	2.59928	2.73427	25add27_7_peak_925
1	7696643	7697595	953	7697050	17.97	6.19002	3.59336	3.75812	25add27_7_peak_926
1	7704488	7706089	1602	7705871	25.89	7.08235	3.20175	4.34736	25add27_7_peak_927
1	7712899	7713330	432	7713071	22.32	9.54926	4.3665	5.95203	25add27_7_peak_928
1	7734786	7735208	423	7735140	23.59	5.42882	2.73276	3.19896	25add27_7_peak_929
1	7735273	7736055	783	7735275	24.02	2.29931	1.66805	0.87164	25add27_7_peak_930
1	7736354	7736644	291	7736395	11.93	2.54324	2.30807	1.06888	25add27_7_peak_931
1	7767971	7768205	235	7768084	16.52	3.75727	2.50356	1.9767	25add27_7_peak_932
1	7780827	7781364	538	7781097	16.27	3.75727	2.46705	1.9767	25add27_7_peak_933
1	7789603	7790263	661	7789761	19.51	6.46191	3.4177	3.9205	25add27_7_peak_934
1	7802157	7802416	260	7802252	19.68	3.59699	2.29739	1.86853	25add27_7_peak_935
1	7815114	7815591	478	7815443	19.42	5.72214	3.09409	3.43183	25add27_7_peak_936
1	7823215	7823801	587	7823416	19.85	7.99138	4.16938	4.97487	25add27_7_peak_937
1	7829817	7830222	406	7830030	19.34	5.72214	3.08119	3.43183	25add27_7_peak_938
1	7835887	7837009	1123	7836824	27.68	5.64714	2.60759	3.37543	25add27_7_peak_939
1	7840284	7840668	385	7840551	19.68	2.03201	1.72305	0.67886	25add27_7_peak_940
1	7847217	7847483	267	7847224	16.61	2.42969	1.95667	0.97841	25add27_7_peak_941
1	7874151	7874583	433	7874323	21.64	4.32161	2.4604	2.40506	25add27_7_peak_942
1	7880601	7881065	465	7881016	21.21	7.68007	3.67712	4.77518	25add27_7_peak_943
1	7882847	7883555	709	7883419	25.55	4.08592	2.21283	2.23587	25add27_7_peak_944
1	7886663	7887610	948	7887428	17.8	5.529	3.25304	3.28238	25add27_7_peak_945
1	7896849	7897459	611	7897294	23.42	7.87615	3.59183	4.88833	25add27_7_peak_946
1	7898329	7898876	548	7898424	18.31	4.04509	2.47611	2.20141	25add27_7_peak_947
1	7899418	7899765	348	7899625	16.87	4.41217	2.84484	2.46819	25add27_7_peak_948
1	7912124	7912377	254	7912307	20.19	4.83877	2.64845	2.77168	25add27_7_peak_949
1	7912462	7913009	548	7912469	16.35	2.42969	1.92828	0.97841	25add27_7_peak_950
1	7919261	7920039	779	7919428	17.04	6.33424	3.48185	3.86424	25add27_7_peak_951
1	7922535	7922826	292	7922668	14.05	4.11185	2.7273	2.2568	25add27_7_peak_952
1	7925467	7926141	675	7925576	19.93	3.59699	2.32579	1.86853	25add27_7_peak_953
1	7932852	7933061	210	7933044	13.97	3.15615	2.49492	1.52824	25add27_7_peak_954
1	7952300	7952572	273	7952426	15.33	3.2932	2.3332	1.63173	25add27_7_peak_955
1	7953885	7954128	244	7954116	20.53	2.33059	1.79403	0.89804	25add27_7_peak_956
1	7956893	7958382	1490	7958186	23.94	5.42882	2.77062	3.19896	25add27_7_peak_957
1	7964149	7964775	627	7964449	22.74	5.86828	2.96788	3.50825	25add27_7_peak_958
1	7967206	7968545	1340	7968233	18.31	5.70641	3.15583	3.42076	25add27_7_peak_959
1	7994556	7995997	1442	7994567	24.36	2.29931	1.69076	0.87164	25add27_7_peak_960
1	8002209	8002891	683	8002578	24.36	8.23007	3.62306	5.12501	25add27_7_peak_961
1	8006214	8007369	1156	8006634	22.74	10.2238	4.7486	6.32408	25add27_7_peak_962
1	8015328	8015824	497	8015527	15.16	3.85796	2.55728	2.06079	25add27_7_peak_963
1	8017534	8017854	321	8017689	16.01	4.10628	2.57785	2.25178	25add27_7_peak_964
1	8029331	8029798	468	8029645	18.82	3.88655	2.47809	2.0765	25add27_7_peak_965
1	8046221	8046779	559	8046476	17.8	5.2663	3.13376	3.09859	25add27_7_peak_966
1	8049246	8049514	269	8049288	14.48	2.85376	2.21151	1.29227	25add27_7_peak_967
1	8061881	8062390	510	8062067	17.55	4.24476	2.64958	2.33712	25add27_7_peak_968
1	8067964	8068390	427	8068123	17.63	4.76423	2.88425	2.72095	25add27_7_peak_969
1	8069548	8070098	551	8069698	17.12	5.28954	3.03029	3.10426	25add27_7_peak_970
1	8079370	8079648	279	8079521	18.74	2.61504	1.97396	1.12015	25add27_7_peak_971
1	8082420	8082823	404	8082635	18.31	6.96641	3.71417	4.30599	25add27_7_peak_972
1	8083292	8083940	649	8083481	18.4	4.75456	2.77126	2.71248	25add27_7_peak_973
1	8089585	8089865	281	8089688	15.84	2.6186	2.10543	1.12015	25add27_7_peak_974
1	8098795	8099186	392	8098898	19.68	4.35259	2.58457	2.42127	25add27_7_peak_975
1	8105711	8106378	668	8105970	17.38	2.27413	1.83767	0.85012	25add27_7_peak_976
1	8111560	8111913	354	8111780	19.34	2.03201	1.69465	0.67886	25add27_7_peak_977
1	8117437	8117840	404	8117604	17.72	4.42918	2.75256	2.48125	25add27_7_peak_978
1	8122420	8122860	441	8122569	16.95	3.75727	2.5644	1.9767	25add27_7_peak_979
1	8126545	8127128	584	8126899	17.12	6.45283	3.55317	3.9205	25add27_7_peak_980
1	8129731	8130051	321	8130040	12.52	2.05416	1.93163	0.68946	25add27_7_peak_981
1	8135317	8135925	609	8135655	23.17	5.42882	2.68544	3.19896	25add27_7_peak_982
1	8152698	8153500	803	8153291	23.94	5.42882	2.77062	3.19896	25add27_7_peak_983
1	8156676	8157728	1053	8156990	23.08	7.60524	3.44053	4.71789	25add27_7_peak_984
1	8164932	8165837	906	8165295	27.34	10.202	4.04896	6.32408	25add27_7_peak_985
1	8168480	8169154	675	8168915	29.47	6.60033	2.7702	4.02924	25add27_7_peak_986
1	8171494	8171714	221	8171712	11.84	2.26336	2.14	0.84643	25add27_7_peak_987
1	8171915	8172901	987	8172415	16.18	4.70182	2.86403	2.68109	25add27_7_peak_988
1	8180956	8181221	266	8181143	12.69	2.6949	2.28197	1.17878	25add27_7_peak_989
1	8181861	8182438	578	8182438	20.02	2.33059	1.75144	0.89804	25add27_7_peak_990
1	8182645	8183416	772	8182659	21.29	3.15512	2.02681	1.52824	25add27_7_peak_991
1	8188607	8188856	250	8188751	15.5	3.00367	2.2301	1.41923	25add27_7_peak_992
1	8202971	8203183	213	8203130	12.52	3.30939	2.57062	1.64259	25add27_7_peak_993
1	8216130	8216368	239	8216258	13.12	2.44027	2.01681	0.97841	25add27_7_peak_994
1	8220027	8220354	328	8220027	14.4	2.24282	1.92442	0.8379	25add27_7_peak_995
1	8242645	8242993	349	8242824	17.21	5.2663	3.03439	3.09859	25add27_7_peak_996
1	8244494	8244928	435	8244640	13.88	3.15615	2.48072	1.52824	25add27_7_peak_997
1	8262404	8262664	261	8262546	12.44	2.91082	2.349	1.34272	25add27_7_peak_998
1	8263026	8263527	502	8263169	22.49	4.17504	2.34875	2.29316	25add27_7_peak_999
1	8271439	8271798	360	8271572	15.16	3.2932	2.30886	1.63173	25add27_7_peak_1000
1	8281466	8282106	641	8281923	18.31	6.10887	3.32994	3.68947	25add27_7_peak_1001
1	8296386	8296814	429	8296618	17.63	5.04058	3.0052	2.9302	25add27_7_peak_1002
1	8301301	8301644	344	8301592	12.78	2.6949	2.29616	1.17878	25add27_7_peak_1003
1	8301929	8302581	653	8302391	15.67	5.36421	3.36151	3.1565	25add27_7_peak_1004
1	8310021	8310553	533	8310183	23.94	4.6105	2.49355	2.62537	25add27_7_peak_1005
1	8314359	8314626	268	8314514	21.12	4.47616	2.45829	2.51697	25add27_7_peak_1006
1	8321758	8322217	460	8322012	16.7	3.75727	2.52789	1.9767	25add27_7_peak_1007
1	8333902	8334125	224	8333912	11.58	2.14844	2.03632	0.76147	25add27_7_peak_1008
1	8336787	8337152	366	8336981	19.51	2.97636	2.05062	1.40084	25add27_7_peak_1009
1	8385324	8386207	884	8385640	24.28	3.70177	2.10635	1.94491	25add27_7_peak_1010
1	8399365	8399601	237	8399489	17.29	4.24476	2.61307	2.33712	25add27_7_peak_1011
1	8408106	8408408	303	8408313	14.05	3.46933	2.42817	1.76656	25add27_7_peak_1012
1	8428898	8429303	406	8429109	19.51	4.35259	2.56327	2.42127	25add27_7_peak_1013
1	8432254	8433096	843	8432435	24.19	5.06283	2.51911	2.94512	25add27_7_peak_1014
1	8441224	8441540	317	8441372	14.82	2.24282	1.97766	0.8379	25add27_7_peak_1015
1	8479933	8480335	403	8480148	20.78	8.31803	4.17316	5.19414	25add27_7_peak_1016
1	8484998	8485961	964	8485648	20.44	5.83711	3.06331	3.50582	25add27_7_peak_1017
1	8507336	8507603	268	8507351	17.29	3.58795	2.34507	1.86806	25add27_7_peak_1018
1	8531686	8532152	467	8532005	19.08	3.59699	2.23114	1.86853	25add27_7_peak_1019
1	8536355	8536585	231	8536541	20.44	3.74404	2.28119	1.9767	25add27_7_peak_1020
1	8550205	8550646	442	8550341	19.25	4.35259	2.53133	2.42127	25add27_7_peak_1021
1	8555589	8556349	761	8556116	19.51	7.05249	3.67494	4.34298	25add27_7_peak_1022
1	8557922	8558752	831	8558480	22.15	4.17504	2.31468	2.29316	25add27_7_peak_1023
1	8562739	8563323	585	8563149	20.78	2.33059	1.81532	0.89804	25add27_7_peak_1024
1	8569889	8570496	608	8570289	18.48	6.46259	3.51697	3.9205	25add27_7_peak_1025
1	8620308	8620508	201	8620463	13.03	3.15615	2.33875	1.52824	25add27_7_peak_1026
1	8635269	8635642	374	8635386	20.19	8.01095	3.92363	4.98468	25add27_7_peak_1027
1	8640028	8640357	330	8640256	13.29	3.15615	2.38134	1.52824	25add27_7_peak_1028
1	8662051	8662900	850	8662406	23.59	10.256	4.58858	6.35373	25add27_7_peak_1029
1	8664242	8664563	322	8664401	14.74	4.11185	2.85074	2.2568	25add27_7_peak_1030
1	8665924	8666378	455	8666038	13.88	3.48675	2.64845	1.78261	25add27_7_peak_1031
1	8693261	8693745	485	8693536	19.76	4.35259	2.59522	2.42127	25add27_7_peak_1032
1	8726274	8727089	816	8726724	20.87	4.02702	2.4299	2.188	25add27_7_peak_1033
1	8756076	8756589	514	8756268	18.31	4.75456	2.75909	2.71248	25add27_7_peak_1034
1	8840676	8842233	1558	8842089	23.42	7.34587	3.39229	4.53939	25add27_7_peak_1035
1	8843743	8844253	511	8844024	19.25	7.11234	3.65535	4.36303	25add27_7_peak_1036
1	8855444	8855767	324	8855638	15.76	2.6186	2.09478	1.12015	25add27_7_peak_1037
1	8863971	8864556	586	8864176	23.59	9.57797	4.29979	5.97791	25add27_7_peak_1038
1	8893851	8894162	312	8894077	14.65	3.6454	2.60849	1.8958	25add27_7_peak_1039
1	8898299	8898716	418	8898713	21.21	2.21716	1.70844	0.82175	25add27_7_peak_1040
1	8903602	8903983	382	8903813	21.12	2.64745	1.84372	1.14597	25add27_7_peak_1041
1	8908379	8909043	665	8908845	23.17	6.41011	3.02111	3.9023	25add27_7_peak_1042
1	8911813	8912273	461	8911829	22.74	2.51607	1.82639	1.04538	25add27_7_peak_1043
1	8916113	8916603	491	8916317	20.36	5.61968	2.96639	3.35154	25add27_7_peak_1044
1	8922790	8923323	534	8923051	16.87	4.99136	3.11248	2.89569	25add27_7_peak_1045
1	8923619	8923882	264	8923781	13.03	3.39606	2.45324	1.71494	25add27_7_peak_1046
1	8934703	8934920	218	8934866	14.48	2.59099	2.09197	1.10495	25add27_7_peak_1047
1	8939613	8939933	321	8939783	12.78	3.00923	2.46017	1.42188	25add27_7_peak_1048
1	8940071	8940275	205	8940189	12.86	3.30939	2.63539	1.64259	25add27_7_peak_1049
1	8945819	8946251	433	8946123	18.82	5.38075	3.09762	3.16684	25add27_7_peak_1050
1	8948566	8949085	520	8948731	15.33	4.58027	2.91649	2.60009	25add27_7_peak_1051
1	8951308	8951836	529	8951464	16.44	3.01855	2.17996	1.42188	25add27_7_peak_1052
1	8957645	8957860	216	8957763	12.44	2.91082	2.349	1.34272	25add27_7_peak_1053
1	8962260	8962692	433	8962335	16.35	4.70182	2.89242	2.68109	25add27_7_peak_1054
1	8974121	8974581	461	8974449	18.91	3.18684	2.21221	1.5479	25add27_7_peak_1055
1	8976538	8978122	1585	8977309	28.02	10.5602	4.03113	6.53947	25add27_7_peak_1056
1	8981987	8982909	923	8982473	26.92	2.88318	1.86112	1.31724	25add27_7_peak_1057
1	8994454	8995434	981	8995185	25.72	5.53144	2.67243	3.28238	25add27_7_peak_1058
1	9004164	9004616	453	9004390	18.91	3.88655	2.48874	2.0765	25add27_7_peak_1059
1	9020503	9020769	267	9020681	15.16	4.58027	2.88607	2.60009	25add27_7_peak_1060
1	9027265	9027643	379	9027501	13.54	2.44027	2.07766	0.97841	25add27_7_peak_1061
1	9030909	9031333	425	9031217	18.74	3.18684	2.19328	1.5479	25add27_7_peak_1062
1	9042868	9043503	636	9043308	16.01	6.31867	3.58065	3.85212	25add27_7_peak_1063
1	9046656	9046956	301	9046818	14.48	4.70046	3.09611	2.68109	25add27_7_peak_1064
1	9076413	9076732	320	9076518	20.02	4.83877	2.62716	2.77168	25add27_7_peak_1065
1	9087050	9087389	340	9087203	13.37	3.56133	2.59445	1.84491	25add27_7_peak_1066
1	9091645	9092435	791	9092220	21.47	8.40543	4.02604	5.2233	25add27_7_peak_1067
1	9096272	9096607	336	9096384	13.54	3.65718	2.67345	1.90692	25add27_7_peak_1068
1	9113939	9114331	393	9114073	16.35	6.31867	3.65235	3.85212	25add27_7_peak_1069
1	9125173	9125448	276	9125344	15.08	3.7862	2.512	2.00061	25add27_7_peak_1070
1	9145484	9145992	509	9145827	17.89	6.60524	3.77755	4.02924	25add27_7_peak_1071
1	9151785	9152226	442	9151909	17.63	3.44155	2.32903	1.7473	25add27_7_peak_1072
1	9165481	9165716	236	9165531	13.71	3.32546	2.53689	1.65516	25add27_7_peak_1073
1	9178969	9179243	275	9179103	12.52	3.8268	2.84566	2.03465	25add27_7_peak_1074
1	9184698	9185247	550	9184886	19.51	7.08233	3.68816	4.34736	25add27_7_peak_1075
1	9198987	9199510	524	9199433	14.57	2.85376	2.22368	1.29227	25add27_7_peak_1076
1	9205977	9206463	487	9206141	18.23	4.75456	2.74693	2.71248	25add27_7_peak_1077
1	9210243	9210620	378	9210333	16.35	3.75727	2.47922	1.9767	25add27_7_peak_1078
1	9214193	9214508	316	9214337	18.82	5.82853	3.29315	3.50582	25add27_7_peak_1079
1	9225165	9225673	509	9225528	14.31	2.85376	2.18717	1.29227	25add27_7_peak_1080
1	9246922	9247156	235	9247148	13.03	2.44027	2.00465	0.97841	25add27_7_peak_1081
1	9285558	9286209	652	9285870	24.11	5.931	2.78954	3.56032	25add27_7_peak_1082
1	9289539	9289930	392	9289785	14.99	4.60343	3.14796	2.62141	25add27_7_peak_1083
1	9295768	9296308	541	9296014	16.35	5.74844	3.37637	3.4537	25add27_7_peak_1084
1	9303584	9304060	477	9303790	21.38	5.74298	2.94476	3.4495	25add27_7_peak_1085
1	9316288	9316665	378	9316496	20.87	3.35729	2.18691	1.68025	25add27_7_peak_1086
1	9329579	9330521	943	9329878	26.58	6.98403	3.06401	4.30893	25add27_7_peak_1087
1	9337030	9337686	657	9337461	21.72	2.64745	1.8934	1.14597	25add27_7_peak_1088
1	9343147	9343728	582	9343265	20.61	8.4957	4.22139	5.28624	25add27_7_peak_1089
1	9351526	9351791	266	9351664	13.37	4.09493	2.86319	2.24368	25add27_7_peak_1090
1	9356105	9356688	584	9356357	19.17	3.59699	2.24061	1.86853	25add27_7_peak_1091
1	9356884	9357097	214	9357059	13.03	2.44027	2.00465	0.97841	25add27_7_peak_1092
1	9373992	9374594	603	9374176	21.38	6.40804	3.19716	3.9023	25add27_7_peak_1093
1	9378827	9379057	231	9378930	13.88	2.44027	2.12633	0.97841	25add27_7_peak_1094
1	9382091	9382748	658	9382360	17.12	3.44155	2.26514	1.7473	25add27_7_peak_1095
1	9382815	9383182	368	9382850	11.33	2.26336	2.05482	0.84643	25add27_7_peak_1096
1	9398888	9399298	411	9399021	17.63	2.79744	2.07025	1.258	25add27_7_peak_1097
1	9405721	9406087	367	9405850	20.02	3.01053	1.98276	1.42188	25add27_7_peak_1098
1	9407856	9408632	777	9408340	27.34	12.6738	4.98992	7.08607	25add27_7_peak_1099
1	9410499	9411078	580	9410789	23.25	6.41011	3.03176	3.9023	25add27_7_peak_1100
1	9425689	9426141	453	9425868	18.65	2.61504	1.96544	1.12015	25add27_7_peak_1101
1	9429200	9429456	257	9429298	19.68	4.70151	2.7206	2.68109	25add27_7_peak_1102
1	9447921	9448800	880	9448399	24.87	7.69454	3.49629	4.77893	25add27_7_peak_1103
1	9450739	9451669	931	9451308	24.53	9.62239	4.18554	6.00899	25add27_7_peak_1104
1	9455877	9457979	2103	9457469	27.77	12.0433	4.81081	7.08607	25add27_7_peak_1105
1	9481595	9482715	1121	9482053	30.84	11.276	4.18883	6.90795	25add27_7_peak_1106
1	9483366	9484019	654	9483511	22.23	4.94366	2.58133	2.85651	25add27_7_peak_1107
1	9487181	9488038	858	9487311	20.36	5.83711	3.05114	3.50582	25add27_7_peak_1108
1	9495654	9495995	342	9495791	18.82	4.75456	2.83211	2.71248	25add27_7_peak_1109
1	9508012	9508324	313	9508172	17.8	6.30505	3.61588	3.84413	25add27_7_peak_1110
1	9514675	9514934	260	9514833	14.74	4.04985	2.82009	2.20534	25add27_7_peak_1111
1	9526636	9526979	344	9526814	14.99	3.79366	2.7383	2.00776	25add27_7_peak_1112
1	9531010	9531275	266	9531155	13.03	3.79656	2.64764	2.00976	25add27_7_peak_1113
1	9532339	9532869	531	9532552	19.17	5.28566	2.88078	3.10062	25add27_7_peak_1114
1	9534678	9535152	475	9534798	11.33	3.27569	2.59469	1.62768	25add27_7_peak_1115
1	9557915	9558303	389	9558160	16.87	3.75727	2.55223	1.9767	25add27_7_peak_1116
1	9558693	9558977	285	9558807	17.8	3.90121	2.54089	2.08597	25add27_7_peak_1117
1	9614623	9615126	504	9614807	20.87	7.38139	3.77053	4.56409	25add27_7_peak_1118
1	9627739	9627964	226	9627938	18.57	2.61504	1.95692	1.12015	25add27_7_peak_1119
1	9636777	9637127	351	9636899	20.44	4.83877	2.6804	2.77168	25add27_7_peak_1120
1	9641344	9641854	511	9641689	15.5	5.00204	3.14938	2.90533	25add27_7_peak_1121
1	9648309	9648940	632	9648438	16.01	3.75727	2.43054	1.9767	25add27_7_peak_1122
1	9662182	9662536	355	9662369	22.15	2.98199	1.9289	1.4052	25add27_7_peak_1123
1	9668709	9669058	350	9668821	16.18	4.49272	2.77164	2.52699	25add27_7_peak_1124
1	9698706	9698944	239	9698874	15.59	2.50184	2.02292	1.03269	25add27_7_peak_1125
1	9729822	9730227	406	9730145	15.25	2.6186	2.0309	1.12015	25add27_7_peak_1126
1	9731546	9732440	895	9732231	24.79	5.06283	2.57873	2.94512	25add27_7_peak_1127
1	9740744	9741302	559	9740926	16.44	3.01855	2.17996	1.42188	25add27_7_peak_1128
1	9747013	9747750	738	9747210	21.89	6.65	3.36636	4.06549	25add27_7_peak_1129
1	9748763	9749037	275	9748917	21.81	5.34426	2.85075	3.13839	25add27_7_peak_1130
1	9777186	9777447	262	9777422	19.42	3.59699	2.269	1.86853	25add27_7_peak_1131
1	9779227	9779564	338	9779345	16.78	4.65909	2.94378	2.66599	25add27_7_peak_1132
1	9783052	9783358	307	9783163	12.35	3.04287	2.40127	1.44122	25add27_7_peak_1133
1	9795829	9796144	316	9795949	18.48	5.38075	3.04438	3.16684	25add27_7_peak_1134
1	9801370	9801785	416	9801451	15.5	4.1611	2.75046	2.28426	25add27_7_peak_1135
1	9815090	9815425	336	9815350	13.8	4.11731	2.95983	2.25788	25add27_7_peak_1136
1	9825411	9825948	538	9825637	16.1	3.01855	2.13737	1.42188	25add27_7_peak_1137
1	9826345	9826675	331	9826531	11.58	2.68146	2.32186	1.17681	25add27_7_peak_1138
1	9833691	9834421	731	9834275	22.74	2.51607	1.82639	1.04538	25add27_7_peak_1139
1	9835392	9835876	485	9835733	20.1	4.83877	2.63781	2.77168	25add27_7_peak_1140
1	9851833	9852293	461	9852152	21.29	5.34426	2.78687	3.13839	25add27_7_peak_1141
1	9871422	9872158	737	9871835	20.53	8.71601	4.30567	5.45002	25add27_7_peak_1142
1	9874224	9874778	555	9874471	20.78	8.64169	4.3222	5.40561	25add27_7_peak_1143
1	9878909	9879259	351	9879076	20.53	7.68757	3.84435	4.77518	25add27_7_peak_1144
1	9886279	9887383	1105	9887064	27.26	2.38668	1.66221	0.95003	25add27_7_peak_1145
1	9912724	9913330	607	9913311	12.52	2.6949	2.25357	1.17878	25add27_7_peak_1146
1	9923967	9924433	467	9924289	19	3.88655	2.49939	2.0765	25add27_7_peak_1147
1	9933957	9935237	1281	9934940	25.89	8.87152	3.8421	5.52742	25add27_7_peak_1148
1	9940159	9940483	325	9940286	16.44	3.75727	2.49139	1.9767	25add27_7_peak_1149
1	9956352	9956814	463	9956605	16.7	4.92267	3.05091	2.84269	25add27_7_peak_1150
1	9963735	9964114	380	9963860	19.76	2.97636	2.07617	1.40084	25add27_7_peak_1151
1	9966956	9967372	417	9967361	13.71	2.44027	2.10199	0.97841	25add27_7_peak_1152
1	9978759	9979070	312	9978949	14.99	2.85376	2.28452	1.29227	25add27_7_peak_1153
1	9979680	9980462	783	9980033	20.36	4.83877	2.66975	2.77168	25add27_7_peak_1154
1	9996899	9998367	1469	9997363	25.38	3.51179	2.02951	1.80314	25add27_7_peak_1155
1	9998439	9998822	384	9998605	16.52	2.42969	1.94721	0.97841	25add27_7_peak_1156
1	10015959	10016458	500	10016080	19.85	5.28566	2.97813	3.10062	25add27_7_peak_1157
1	10029257	10030101	845	10029551	18.74	7.71511	4.1543	4.78182	25add27_7_peak_1158
1	10035718	10036164	447	10035858	16.78	3.01855	2.22255	1.42188	25add27_7_peak_1159
1	10045600	10046393	794	10046197	25.13	10.191	4.22784	6.32408	25add27_7_peak_1160
1	10072475	10073359	885	10073086	23.77	6.41011	3.09565	3.9023	25add27_7_peak_1161
1	10074790	10076237	1448	10075970	22.4	8.73269	4.03488	5.46047	25add27_7_peak_1162
1	10078327	10079100	774	10078495	29.73	7.55824	3.07278	4.69414	25add27_7_peak_1163
1	10111119	10111564	446	10111431	17.46	4.82637	2.88467	2.77068	25add27_7_peak_1164
1	10126247	10126632	386	10126438	11.07	3.22779	2.51529	1.58564	25add27_7_peak_1165
1	10134178	10134637	460	10134295	19.76	5.28566	2.96596	3.10062	25add27_7_peak_1166
1	10135530	10135840	311	10135676	14.31	4.70046	3.06204	2.68109	25add27_7_peak_1167
1	10174499	10175013	515	10174625	18.4	3.88655	2.42486	2.0765	25add27_7_peak_1168
1	10180582	10180914	333	10180729	17.46	5.45578	3.16128	3.22277	25add27_7_peak_1169
1	10212049	10212663	615	10212489	19.68	6.46191	3.44609	3.9205	25add27_7_peak_1170
1	10224276	10224615	340	10224493	13.63	3.7561	2.73947	1.9767	25add27_7_peak_1171
1	10225073	10225671	599	10225074	22.49	2.11791	1.67768	0.73821	25add27_7_peak_1172
1	10236446	10236924	479	10236923	18.48	2.14348	1.77128	0.75692	25add27_7_peak_1173
1	10237124	10237534	411	10237218	21.98	3.75708	2.29764	1.9767	25add27_7_peak_1174
1	10248259	10249500	1242	10249165	21.47	5.34426	2.80817	3.13839	25add27_7_peak_1175
1	10252358	10252811	454	10252487	15.76	4.26146	2.84038	2.35222	25add27_7_peak_1176
1	10260509	10261038	530	10260904	15.84	4.47091	2.95499	2.51697	25add27_7_peak_1177
1	10264246	10264928	683	10264491	24.87	8.23007	3.69607	5.12501	25add27_7_peak_1178
1	10275207	10275618	412	10275509	15.33	3.44916	2.40182	1.75211	25add27_7_peak_1179
1	10287443	10287859	417	10287703	18.91	3.18684	2.21221	1.5479	25add27_7_peak_1180
1	10293166	10294491	1326	10294188	24.11	10.6139	4.51545	6.57529	25add27_7_peak_1181
1	10299420	10299917	498	10299594	13.03	4.11731	2.8065	2.25788	25add27_7_peak_1182
1	10300256	10300589	334	10300434	14.31	5.01873	3.22212	2.91652	25add27_7_peak_1183
1	10306134	10306353	220	10306261	10.48	2.75725	2.41542	1.22656	25add27_7_peak_1184
1	10313440	10313868	429	10313697	18.4	6.96641	3.73055	4.30599	25add27_7_peak_1185
1	10356003	10356401	399	10356181	18.48	3.88655	2.4355	2.0765	25add27_7_peak_1186
1	10420276	10420558	283	10420280	12.18	2.05416	1.88296	0.68946	25add27_7_peak_1187
1	10422377	10422775	399	10422496	17.63	4.24476	2.66175	2.33712	25add27_7_peak_1188
1	10428606	10428998	393	10428855	16.01	5.15627	3.03818	3.02345	25add27_7_peak_1189
1	10430115	10430632	518	10430628	18.48	2.14348	1.77128	0.75692	25add27_7_peak_1190
1	10432678	10432964	287	10432795	15.42	4.69288	2.98501	2.68109	25add27_7_peak_1191
1	10463359	10463791	433	10463541	18.23	6.18826	3.34991	3.75722	25add27_7_peak_1192
1	10468218	10468463	246	10468431	12.95	2.05416	1.99248	0.68946	25add27_7_peak_1193
1	10491797	10492032	236	10491885	12.69	2.41627	2.13934	0.97159	25add27_7_peak_1194
1	10494804	10495018	215	10494995	11.84	2.98425	2.53755	1.40712	25add27_7_peak_1195
1	10498956	10499337	382	10499228	16.01	4.70182	2.83564	2.68109	25add27_7_peak_1196
1	10501040	10501424	385	10501293	16.35	4.92267	2.99216	2.84269	25add27_7_peak_1197
1	10505761	10506007	247	10505923	11.75	2.51361	2.26149	1.04385	25add27_7_peak_1198
1	10507717	10507941	225	10507812	17.55	3.44155	2.31838	1.7473	25add27_7_peak_1199
1	10513447	10513702	256	10513596	16.7	2.42969	1.96614	0.97841	25add27_7_peak_1200
1	10582278	10582478	201	10582318	12.27	2.6949	2.21098	1.17878	25add27_7_peak_1201
1	10586114	10586493	380	10586244	16.1	2.42969	1.89989	0.97841	25add27_7_peak_1202
1	10587625	10588267	643	10587916	18.82	4.75456	2.83211	2.71248	25add27_7_peak_1203
1	10625095	10625742	648	10625269	28.19	8.09834	3.24384	5.04351	25add27_7_peak_1204
1	10630035	10630465	431	10630338	13.71	3.15615	2.45233	1.52824	25add27_7_peak_1205
1	10638948	10639422	475	10639178	15.08	4.1611	2.67947	2.28426	25add27_7_peak_1206
1	10651238	10651460	223	10651297	14.74	3.6454	2.62269	1.8958	25add27_7_peak_1207
1	10654913	10655557	645	10655135	21.81	6.40804	3.25801	3.9023	25add27_7_peak_1208
1	10672335	10672803	469	10672497	15.08	4.1611	2.67947	2.28426	25add27_7_peak_1209
1	10673021	10673448	428	10673205	16.35	4.70182	2.89242	2.68109	25add27_7_peak_1210
1	10677739	10678275	537	10677957	20.36	7.56312	3.76021	4.69683	25add27_7_peak_1211
1	10680369	10681304	936	10680955	18.82	6.78286	3.72646	4.16947	25add27_7_peak_1212
1	10689830	10690809	980	10690397	24.19	6.96909	3.14888	4.30599	25add27_7_peak_1213
1	10715797	10716675	879	10716051	23.59	9.40078	4.22591	5.88847	25add27_7_peak_1214
1	10722289	10722714	426	10722485	18.4	5.38075	3.03107	3.16684	25add27_7_peak_1215
1	10722860	10723081	222	10722916	14.05	4.70046	3.01093	2.68109	25add27_7_peak_1216
1	10727498	10727821	324	10727626	15.5	5.65598	3.47309	3.37893	25add27_7_peak_1217
1	10738896	10739187	292	10739057	12.35	2.6949	2.22518	1.17878	25add27_7_peak_1218
1	10759059	10759777	719	10759251	17.72	6.82686	3.85132	4.20234	25add27_7_peak_1219
1	10790253	10790768	516	10790486	20.19	5.83711	3.0268	3.50582	25add27_7_peak_1220
1	10800322	10800651	330	10800643	18.48	2.14348	1.77128	0.75692	25add27_7_peak_1221
1	10800715	10800923	209	10800758	17.46	2.79744	2.05132	1.258	25add27_7_peak_1222
1	10805938	10806242	305	10806129	15.16	4.36469	2.78655	2.42969	25add27_7_peak_1223
1	10808675	10809073	399	10808938	15.42	4.40681	2.85027	2.46457	25add27_7_peak_1224
1	10818893	10819172	280	10819064	17.04	5.88741	3.27927	3.52549	25add27_7_peak_1225
1	10821561	10821980	420	10821826	17.72	6.60524	3.74348	4.02924	25add27_7_peak_1226
1	10828518	10829205	688	10828680	20.19	4.83877	2.64845	2.77168	25add27_7_peak_1227
1	10835182	10835435	254	10835364	17.63	4.24476	2.66175	2.33712	25add27_7_peak_1228
1	10839571	10839946	376	10839792	19.51	5.95656	3.20409	3.57031	25add27_7_peak_1229
1	10846674	10847083	410	10846807	14.14	4.90239	3.12807	2.82772	25add27_7_peak_1230
1	10859768	10860124	357	10860001	16.01	4.49272	2.74416	2.52699	25add27_7_peak_1231
1	10860951	10861283	333	10860961	17.38	3.44155	2.29709	1.7473	25add27_7_peak_1232
1	10868461	10869035	575	10868654	17.21	4.62282	2.75853	2.63363	25add27_7_peak_1233
1	10885887	10886166	280	10886022	12.35	3.5627	2.67022	1.84491	25add27_7_peak_1234
1	10887790	10888631	842	10887898	15.42	4.80891	3.04029	2.75844	25add27_7_peak_1235
1	10908339	10908857	519	10908797	13.63	3.15615	2.43813	1.52824	25add27_7_peak_1236
1	10909064	10909611	548	10909368	22.91	6.99766	3.4162	4.30893	25add27_7_peak_1237
1	10941011	10941662	652	10941385	22.06	8.09796	3.71961	5.04351	25add27_7_peak_1238
1	10948031	10948559	529	10948189	12.44	2.6949	2.23938	1.17878	25add27_7_peak_1239
1	10948997	10949260	264	10949222	10.82	2.54672	2.36357	1.06925	25add27_7_peak_1240
1	10961011	10961313	303	10961135	14.48	3.6454	2.5801	1.8958	25add27_7_peak_1241
1	10967093	10967872	780	10967411	26.32	5.19226	2.48369	3.052	25add27_7_peak_1242
1	10993749	10994038	290	10993878	16.27	2.42969	1.91882	0.97841	25add27_7_peak_1243
1	10994359	10994679	321	10994558	16.95	4.10628	2.71982	2.25178	25add27_7_peak_1244
1	11000880	11001334	455	11001065	20.02	7.09102	3.50288	4.34736	25add27_7_peak_1245
1	11043192	11043723	532	11043575	18.14	7.71511	4.02881	4.78182	25add27_7_peak_1246
1	11057172	11057735	564	11057347	23.34	11.5707	5.12233	7.08607	25add27_7_peak_1247
1	11084887	11085326	440	11085056	16.35	5.40376	3.2138	3.18325	25add27_7_peak_1248
1	11107220	11108031	812	11107883	19	6.57672	3.66211	4.01174	25add27_7_peak_1249
1	11115100	11116008	909	11115800	23.77	7.60524	3.53788	4.71789	25add27_7_peak_1250
1	11123577	11124087	511	11123970	15.93	5.28385	3.37224	3.10062	25add27_7_peak_1251
1	11133556	11134334	779	11133722	18.82	5.85335	3.30412	3.50582	25add27_7_peak_1252
1	11138510	11138790	281	11138722	12.69	2.81601	2.34449	1.27387	25add27_7_peak_1253
1	11140709	11141041	333	11140816	21.47	3.75708	2.24653	1.9767	25add27_7_peak_1254
1	11156894	11157249	356	11157046	20.1	6.55283	3.29726	3.99045	25add27_7_peak_1255
1	11162918	11163121	204	11163043	12.69	3.23576	2.56401	1.59314	25add27_7_peak_1256
1	11164364	11164661	298	11164547	20.78	3.35729	2.17839	1.68025	25add27_7_peak_1257
1	11190998	11191676	679	11191279	16.35	4.29447	2.71165	2.3801	25add27_7_peak_1258
1	11193679	11194316	638	11193865	22.32	8.40735	3.88619	5.2233	25add27_7_peak_1259
1	11199418	11199660	243	11199481	14.14	3.46933	2.44191	1.76656	25add27_7_peak_1260
1	11215367	11215862	496	11215806	19.85	2.97636	2.08469	1.40084	25add27_7_peak_1261
1	11221643	11222602	960	11222182	22.4	4.94366	2.60026	2.85651	25add27_7_peak_1262
1	11232445	11232715	271	11232535	19.25	5.28566	2.89295	3.10062	25add27_7_peak_1263
1	11249739	11250202	464	11249894	19	4.75456	2.85644	2.71248	25add27_7_peak_1264
1	11258162	11258670	509	11258456	19.85	5.28566	2.97813	3.10062	25add27_7_peak_1265
1	11264503	11264933	431	11264800	17.55	5.2663	3.09117	3.09859	25add27_7_peak_1266
1	11276059	11276517	459	11276356	13.54	4.40844	3.06078	2.46457	25add27_7_peak_1267
1	11316179	11316431	253	11316345	13.2	4.11731	2.84058	2.25788	25add27_7_peak_1268
1	11330282	11330600	319	11330463	15.08	5.31046	3.21537	3.11824	25add27_7_peak_1269
1	11359734	11359946	213	11359876	19.17	3.59699	2.24061	1.86853	25add27_7_peak_1270
1	11373878	11374172	295	11373980	15.67	5.15332	3.25646	3.02345	25add27_7_peak_1271
1	11377343	11377619	277	11377535	12.01	3.46263	2.55105	1.76423	25add27_7_peak_1272
1	11411032	11412156	1125	11411891	24.02	10.5356	4.46799	6.52433	25add27_7_peak_1273
1	11412546	11412998	453	11412971	13.54	3.50522	2.59707	1.79715	25add27_7_peak_1274
1	11420386	11420750	365	11420606	14.65	4.23929	2.89832	2.33712	25add27_7_peak_1275
1	11423279	11423631	353	11423478	16.78	5.2782	3.23281	3.10062	25add27_7_peak_1276
1	11430272	11431159	888	11430572	19.25	6.46191	3.37511	3.9205	25add27_7_peak_1277
1	11436910	11437148	239	11436919	16.44	2.42969	1.93775	0.97841	25add27_7_peak_1278
1	11445631	11445850	220	11445670	13.12	3.15615	2.35295	1.52824	25add27_7_peak_1279
1	11453650	11453981	332	11453823	19.34	7.26492	3.7382	4.4872	25add27_7_peak_1280
1	11457237	11457522	286	11457402	19.68	5.28566	2.95379	3.10062	25add27_7_peak_1281
1	11465059	11465973	915	11465248	17.97	4.82637	2.96452	2.77068	25add27_7_peak_1282
1	11469542	11469766	225	11469672	15.25	3.96855	2.62051	2.14084	25add27_7_peak_1283
1	11470577	11471321	745	11470957	19.76	7.23406	3.80251	4.4635	25add27_7_peak_1284
1	11472104	11472538	435	11472355	20.27	8.38847	4.10672	5.2233	25add27_7_peak_1285
1	11528590	11529140	551	11528738	18.48	6.63476	3.59484	4.05426	25add27_7_peak_1286
1	11535757	11536237	481	11535897	14.48	3.96891	2.73508	2.14084	25add27_7_peak_1287
1	11539246	11539710	465	11539579	15.59	2.6186	2.07349	1.12015	25add27_7_peak_1288
1	11543398	11544064	667	11543794	23.08	7.60524	3.44053	4.71789	25add27_7_peak_1289
1	11556853	11557240	388	11557190	15.08	4.28187	2.73415	2.37188	25add27_7_peak_1290
1	11565583	11566012	430	11565780	17.72	5.06262	3.02871	2.94512	25add27_7_peak_1291
1	11568761	11569193	433	11568868	15.5	2.74093	2.11573	1.21406	25add27_7_peak_1292
1	11575439	11576720	1282	11575636	17.72	3.44155	2.33968	1.7473	25add27_7_peak_1293
1	11604406	11604936	531	11604859	17.55	3.44155	2.31838	1.7473	25add27_7_peak_1294
1	11607186	11607564	379	11607561	17.46	2.27413	1.84619	0.85012	25add27_7_peak_1295
1	11608029	11608237	209	11608075	13.71	2.44027	2.10199	0.97841	25add27_7_peak_1296
1	11612214	11612956	743	11612406	26.75	6.0158	2.77465	3.62136	25add27_7_peak_1297
1	11628752	11629018	267	11628912	10.39	2.49868	2.25137	1.03046	25add27_7_peak_1298
1	11629363	11630489	1127	11629739	18.23	7.18907	3.8001	4.42629	25add27_7_peak_1299
1	11653565	11654011	447	11653732	19	4.75456	2.85644	2.71248	25add27_7_peak_1300
1	11659924	11660399	476	11660242	18.4	6.49088	3.51428	3.94606	25add27_7_peak_1301
1	11665613	11666026	414	11665801	17.63	6.27603	3.56939	3.82721	25add27_7_peak_1302
1	11673075	11673471	397	11673245	19.76	4.03182	2.47163	2.18967	25add27_7_peak_1303
1	11676997	11677313	317	11677150	15.33	5.2574	3.24055	3.09859	25add27_7_peak_1304
1	11691107	11691356	250	11691283	15.08	5.05184	3.0917	2.93814	25add27_7_peak_1305
1	11693862	11694266	405	11694025	16.1	5.94583	3.4198	3.56726	25add27_7_peak_1306
1	11712192	11712640	449	11712332	15.67	4.1611	2.77885	2.28426	25add27_7_peak_1307
1	11738246	11739079	834	11738453	25.3	5.53144	2.62984	3.28238	25add27_7_peak_1308
1	11751552	11751839	288	11751650	16.52	3.98014	2.60013	2.15204	25add27_7_peak_1309
1	11762237	11762502	266	11762383	15.08	4.1611	2.67947	2.28426	25add27_7_peak_1310
1	11767867	11768215	349	11768049	14.91	4.15381	2.90264	2.28426	25add27_7_peak_1311
1	11773731	11774061	331	11774009	14.14	2.85376	2.16284	1.29227	25add27_7_peak_1312
1	11784145	11784403	259	11784244	12.95	3.18179	2.58284	1.5479	25add27_7_peak_1313
1	11796707	11797135	429	11797009	17.72	5.50446	3.22714	3.26031	25add27_7_peak_1314
1	11797437	11797861	425	11797543	17.55	4.24476	2.64958	2.33712	25add27_7_peak_1315
1	11799107	11799912	806	11799763	24.87	2.70021	1.84804	1.18128	25add27_7_peak_1316
1	11800166	11800896	731	11800522	28.19	5.78801	2.56092	3.48576	25add27_7_peak_1317
1	11821052	11821481	430	11821435	21.98	3.15512	2.08876	1.52824	25add27_7_peak_1318
1	11827540	11828915	1376	11827952	25.55	7.54459	3.31924	4.68269	25add27_7_peak_1319
1	11845260	11845948	689	11845814	27.26	4.25308	2.17366	2.34505	25add27_7_peak_1320
1	11858249	11858813	565	11858503	17.38	5.2663	3.06278	3.09859	25add27_7_peak_1321
1	11876105	11877286	1182	11877024	26.41	8.13604	3.42572	5.06992	25add27_7_peak_1322
1	11881556	11881840	285	11881651	13.63	3.32546	2.5222	1.65516	25add27_7_peak_1323
1	11908073	11908356	284	11908123	17.38	2.79744	2.04185	1.258	25add27_7_peak_1324
1	11911769	11912000	232	11911856	12.95	3.64526	2.83482	1.8958	25add27_7_peak_1325
1	11928902	11929555	654	11929062	25.04	5.53144	2.60429	3.28238	25add27_7_peak_1326
1	11931379	11932088	710	11931507	23.77	5.42882	2.75169	3.19896	25add27_7_peak_1327
1	11933925	11934661	737	11934396	15.84	4.85631	3.14243	2.78754	25add27_7_peak_1328
1	11937227	11937438	212	11937339	16.27	2.42969	1.91882	0.97841	25add27_7_peak_1329
1	11970426	11970965	540	11970827	17.89	2.79744	2.09864	1.258	25add27_7_peak_1330
1	11971800	11972559	760	11972364	19.51	6.8196	3.57251	4.19603	25add27_7_peak_1331
1	12027307	12027753	447	12027420	13.37	2.44027	2.05332	0.97841	25add27_7_peak_1332
1	12027862	12028066	205	12027867	10.22	2.54672	2.24432	1.06925	25add27_7_peak_1333
1	12046728	12047343	616	12047057	18.48	5.61097	3.14258	3.34706	25add27_7_peak_1334
1	12052581	12052791	211	12052636	14.82	2.13758	1.92943	0.75306	25add27_7_peak_1335
1	12053110	12053736	627	12053675	16.27	2.53741	1.96243	1.06554	25add27_7_peak_1336
1	12053963	12054532	570	12054237	25.89	7.54459	3.36183	4.68269	25add27_7_peak_1337
1	12058529	12059426	898	12059242	21.21	4.47616	2.46775	2.51697	25add27_7_peak_1338
1	12064701	12065335	635	12064812	15.5	5.31046	3.30055	3.11824	25add27_7_peak_1339
1	12074128	12074454	327	12074312	19.68	3.59699	2.29739	1.86853	25add27_7_peak_1340
1	12085017	12085464	448	12085099	22.06	6.99766	3.29451	4.30893	25add27_7_peak_1341
1	12091948	12092596	649	12092244	18.14	4.75456	2.73476	2.71248	25add27_7_peak_1342
1	12144608	12145263	656	12144917	18.06	4.75456	2.72259	2.71248	25add27_7_peak_1343
1	12152032	12152259	228	12152258	14.57	2.24282	1.94572	0.8379	25add27_7_peak_1344
1	12158205	12158923	719	12158664	20.1	9.10165	4.39634	5.6652	25add27_7_peak_1345
1	12169443	12169707	265	12169443	15.16	2.08455	1.79578	0.71289	25add27_7_peak_1346
1	12177808	12178487	680	12177993	19.25	8.44652	4.26186	5.25025	25add27_7_peak_1347
1	12181010	12181684	675	12181017	12.86	2.05416	1.98031	0.68946	25add27_7_peak_1348
1	12189021	12190009	989	12189330	14.65	4.09106	2.82508	2.2404	25add27_7_peak_1349
1	12245649	12246113	465	12245822	19.59	5.95656	3.2174	3.57031	25add27_7_peak_1350
1	12256858	12257148	291	12256998	12.69	3.27233	2.58336	1.62743	25add27_7_peak_1351
1	12261753	12262412	660	12262232	18.82	3.88655	2.47809	2.0765	25add27_7_peak_1352
1	12265112	12265422	311	12265204	14.57	2.24282	1.94572	0.8379	25add27_7_peak_1353
1	12350962	12351168	207	12351056	17.04	4.42918	2.65235	2.48125	25add27_7_peak_1354
1	12351700	12352114	415	12351830	15.25	4.71581	2.96482	2.69426	25add27_7_peak_1355
1	12355806	12356430	625	12355987	22.57	2.98199	1.96439	1.4052	25add27_7_peak_1356
1	12358287	12358900	614	12358629	20.44	7.09102	3.57386	4.34736	25add27_7_peak_1357
1	12360669	12361176	508	12360980	16.27	4.92267	2.97747	2.84269	25add27_7_peak_1358
1	12366947	12367443	497	12367182	15.42	5.05184	3.15722	2.93814	25add27_7_peak_1359
1	12371174	12371485	312	12371370	18.4	3.18684	2.15543	1.5479	25add27_7_peak_1360
1	12418730	12418957	228	12418828	13.37	2.99646	2.31826	1.41389	25add27_7_peak_1361
1	12420052	12420900	849	12420791	18.31	3.18684	2.14596	1.5479	25add27_7_peak_1362
1	12421233	12421635	403	12421414	17.21	5.94099	3.33449	3.56726	25add27_7_peak_1363
1	12426813	12427266	454	12427067	16.27	3.75727	2.46705	1.9767	25add27_7_peak_1364
1	12435978	12436309	332	12436110	17.63	3.44155	2.32903	1.7473	25add27_7_peak_1365
1	12455788	12456196	409	12455933	23.25	3.92038	2.20492	2.10247	25add27_7_peak_1366
1	12465553	12465930	378	12465730	17.29	6.16169	3.45123	3.73509	25add27_7_peak_1367
1	12485387	12485591	205	12485491	14.82	2.85376	2.26018	1.29227	25add27_7_peak_1368
1	12493937	12494488	552	12494278	16.52	3.75727	2.50356	1.9767	25add27_7_peak_1369
1	12503467	12503931	465	12503703	22.06	3.52909	2.09651	1.81698	25add27_7_peak_1370
1	12516479	12516775	297	12516632	22.4	3.52909	2.12748	1.81698	25add27_7_peak_1371
1	12520228	12520605	378	12520349	18.57	2.61504	1.95692	1.12015	25add27_7_peak_1372
1	12542924	12543356	433	12543066	15.93	4.1611	2.82144	2.28426	25add27_7_peak_1373
1	12550536	12551135	600	12550715	24.53	6.96909	3.19147	4.30599	25add27_7_peak_1374
1	12582194	12582548	355	12582356	22.06	5.86828	2.8827	3.50825	25add27_7_peak_1375
1	12604392	12604773	382	12604532	17.46	6.05004	3.43157	3.64765	25add27_7_peak_1376
1	12650729	12651024	296	12650819	22.32	2.11791	1.66551	0.73821	25add27_7_peak_1377
1	12656228	12656453	226	12656333	14.99	3.6454	2.66528	1.8958	25add27_7_peak_1378
1	12685463	12685833	371	12685485	19.51	2.03201	1.70885	0.67886	25add27_7_peak_1379
1	12685960	12686163	204	12686122	9.71	2.08979	2.1421	0.71476	25add27_7_peak_1380
1	12687801	12688477	677	12688289	20.95	4.83877	2.74428	2.77168	25add27_7_peak_1381
1	12751268	12751783	516	12751617	19.42	6.46191	3.4035	3.9205	25add27_7_peak_1382
1	12840593	12841005	413	12840609	20.53	2.79908	1.95712	1.258	25add27_7_peak_1383
1	12867221	12867594	374	12867385	19	6.96641	3.84521	4.30599	25add27_7_peak_1384
1	12890543	12891062	520	12890764	18.06	7.18907	3.76643	4.42629	25add27_7_peak_1385
1	12909091	12909373	283	12909095	14.14	2.24282	1.89248	0.8379	25add27_7_peak_1386
1	12935948	12936177	230	12936072	17.8	2.27413	1.88026	0.85012	25add27_7_peak_1387
1	12977853	12978309	457	12977937	23.42	3.33362	2.03537	1.66164	25add27_7_peak_1388
1	12984071	12984512	442	12984349	13.97	4.40844	3.15041	2.46457	25add27_7_peak_1389
1	13026377	13026644	268	13026567	13.29	3.9	2.7477	2.08597	25add27_7_peak_1390
1	13030548	13031102	555	13030846	28.11	11.9668	4.54834	7.08607	25add27_7_peak_1391
1	13040013	13040669	657	13040416	21.04	6.40804	3.14849	3.9023	25add27_7_peak_1392
1	13078643	13079440	798	13079144	20.44	8.01095	3.97096	4.98468	25add27_7_peak_1393
1	13116260	13117025	766	13116832	20.7	4.02702	2.41097	2.188	25add27_7_peak_1394
1	13124436	13125161	726	13124789	18.74	5.16179	2.99084	3.02482	25add27_7_peak_1395
1	13145686	13146239	554	13146098	21.21	6.40804	3.17283	3.9023	25add27_7_peak_1396
1	13146391	13146683	293	13146463	15.67	4.1611	2.77885	2.28426	25add27_7_peak_1397
1	13156458	13156992	535	13156669	20.27	8.24841	4.04426	5.13828	25add27_7_peak_1398
1	13205463	13205801	339	13205615	17.72	4.82637	2.92459	2.77068	25add27_7_peak_1399
1	13225409	13225643	235	13225463	11.24	2.52837	2.1786	1.05719	25add27_7_peak_1400
1	13279766	13279999	234	13279992	13.37	2.44027	2.05332	0.97841	25add27_7_peak_1401
1	13450248	13451021	774	13450394	25.47	3.51179	2.03606	1.80314	25add27_7_peak_1402
1	13451763	13451991	229	13451824	13.03	2.44027	2.00465	0.97841	25add27_7_peak_1403
1	13452192	13453056	865	13452724	18.4	5.85335	3.23314	3.50582	25add27_7_peak_1404
1	13455202	13455648	447	13455257	15.42	2.6186	2.05219	1.12015	25add27_7_peak_1405
1	13470139	13470613	475	13470449	19.25	7.99138	4.05013	4.97487	25add27_7_peak_1406
1	13533416	13533848	433	13533650	21.04	7.16869	3.44366	4.40862	25add27_7_peak_1407
1	13603160	13603769	610	13603450	17.97	4.24476	2.71042	2.33712	25add27_7_peak_1408
1	13640683	13640903	221	13640694	16.01	3.01855	2.12673	1.42188	25add27_7_peak_1409
1	13669475	13669781	307	13669629	16.44	5.66645	3.35379	3.38505	25add27_7_peak_1410
1	13671850	13672105	256	13671941	15.16	3.44916	2.37677	1.75211	25add27_7_peak_1411
1	13698147	13698411	265	13698246	14.14	2.85376	2.16284	1.29227	25add27_7_peak_1412
1	13700939	13701360	422	13701053	18.65	3.88655	2.4568	2.0765	25add27_7_peak_1413
1	13900178	13900655	478	13900479	19.68	4.35259	2.58457	2.42127	25add27_7_peak_1414
1	14004096	14004726	631	14004487	16.61	6.24363	3.66876	3.79936	25add27_7_peak_1415
1	14030104	14030409	306	14030302	14.14	3.6454	2.52331	1.8958	25add27_7_peak_1416
1	14285668	14286121	454	14285845	14.74	5.01873	3.31175	2.91652	25add27_7_peak_1417
1	15607196	15607745	550	15607324	10.22	2.75725	2.36164	1.22656	25add27_7_peak_1418
1	15650377	15650969	593	15650447	17.8	2.27413	1.88026	0.85012	25add27_7_peak_1419
1	15652041	15652470	430	15652307	17.89	7.00546	3.97503	4.30906	25add27_7_peak_1420
1	15899671	15899953	283	15899843	15.84	2.86916	2.21624	1.30413	25add27_7_peak_1421
1	15926365	15926565	201	15926445	16.27	3.01855	2.15867	1.42188	25add27_7_peak_1422
1	15936264	15936763	500	15936418	14.82	4.70046	3.16426	2.68109	25add27_7_peak_1423
1	15973142	15973754	613	15973394	14.05	3.6454	2.50911	1.8958	25add27_7_peak_1424
1	15977166	15977570	405	15977286	19.59	2.97636	2.05914	1.40084	25add27_7_peak_1425
1	16125834	16126324	491	16126020	18.91	2.14348	1.80999	0.75692	25add27_7_peak_1426
1	16137114	16137440	327	16137225	17.72	2.79744	2.07971	1.258	25add27_7_peak_1427
1	16230556	16231111	556	16231015	21.38	4.47616	2.48668	2.51697	25add27_7_peak_1428
1	16266801	16267144	344	16266871	18.4	4.75456	2.77126	2.71248	25add27_7_peak_1429
1	16310232	16310832	601	16310582	26.41	9.529	3.91511	5.93558	25add27_7_peak_1430
1	16411997	16412620	624	16412401	22.91	8.40735	3.98556	5.2233	25add27_7_peak_1431
1	16429759	16430059	301	16429903	12.52	2.05416	1.93163	0.68946	25add27_7_peak_1432
1	16468059	16468753	695	16468230	17.04	4.24476	2.57657	2.33712	25add27_7_peak_1433
1	16484319	16484923	605	16484575	21.21	5.34426	2.77622	3.13839	25add27_7_peak_1434
1	16537639	16537894	256	16537804	14.4	2.85376	2.19934	1.29227	25add27_7_peak_1435
1	16548559	16548933	375	16548654	15.76	2.08455	1.86203	0.71289	25add27_7_peak_1436
1	16617303	16617621	319	16617420	17.21	4.24476	2.6009	2.33712	25add27_7_peak_1437
1	16646988	16647259	272	16647038	16.44	2.42969	1.93775	0.97841	25add27_7_peak_1438
1	16654130	16654480	351	16654257	15.42	4.1611	2.73626	2.28426	25add27_7_peak_1439
1	16708972	16709546	575	16709326	17.89	4.24476	2.69825	2.33712	25add27_7_peak_1440
1	16766863	16767536	674	16767203	19.51	5.28566	2.92945	3.10062	25add27_7_peak_1441
1	16786374	16786639	266	16786511	17.29	4.24476	2.61307	2.33712	25add27_7_peak_1442
1	16795006	16795238	233	16795152	12.18	3.09413	2.39649	1.4888	25add27_7_peak_1443
1	16799361	16800115	755	16799942	20.02	8.01095	3.89209	4.98468	25add27_7_peak_1444
1	16835883	16836407	525	16836199	15.67	4.1611	2.77885	2.28426	25add27_7_peak_1445
1	16837668	16838126	459	16837897	21.21	6.90327	3.36512	4.2652	25add27_7_peak_1446
1	16847734	16848072	339	16847913	16.52	4.70182	2.92081	2.68109	25add27_7_peak_1447
1	16850719	16851169	451	16850975	21.72	7.16869	3.55013	4.40862	25add27_7_peak_1448
1	16866254	16866476	223	16866355	12.44	3.68741	2.75333	1.93538	25add27_7_peak_1449
1	16871795	16872091	297	16871910	18.14	3.88655	2.39291	2.0765	25add27_7_peak_1450
1	16875938	16876307	370	16876061	13.63	4.02866	2.87968	2.188	25add27_7_peak_1451
1	16892659	16892968	310	16892818	20.19	3.35729	2.11876	1.68025	25add27_7_peak_1452
1	16893785	16894053	269	16893889	14.05	3.7002	2.53446	1.94448	25add27_7_peak_1453
1	16897958	16898383	426	16898299	17.29	2.79744	2.03239	1.258	25add27_7_peak_1454
1	16909002	16909441	440	16909156	19.51	7.99138	4.10124	4.97487	25add27_7_peak_1455
1	16913152	16913622	471	16913501	18.31	7.18907	3.81693	4.42629	25add27_7_peak_1456
1	16923548	16924300	753	16923837	23.17	11.0053	4.83378	6.74094	25add27_7_peak_1457
1	16926454	16926660	207	16926654	17.46	2.27413	1.84619	0.85012	25add27_7_peak_1458
1	16939839	16940174	336	16939951	16.1	4.70182	2.84983	2.68109	25add27_7_peak_1459
1	17009222	17009672	451	17009499	17.21	5.2663	3.03439	3.09859	25add27_7_peak_1460
1	17014795	17015348	554	17015182	13.63	2.70307	2.21648	1.18167	25add27_7_peak_1461
1	17031324	17031950	627	17031513	21.98	3.75708	2.29764	1.9767	25add27_7_peak_1462
1	17061292	17061544	253	17061413	10.82	2.39053	2.27266	0.95152	25add27_7_peak_1463
1	17065425	17066160	736	17065622	17.29	3.44155	2.28644	1.7473	25add27_7_peak_1464
1	17082075	17082448	374	17082272	15.93	5.52974	3.49765	3.28238	25add27_7_peak_1465
1	17090943	17091304	362	17091149	24.7	6.96909	3.21277	4.30599	25add27_7_peak_1466
1	17097494	17097872	379	17097736	14.05	4.74993	3.03522	2.71248	25add27_7_peak_1467
1	17167209	17167817	609	17167549	19.08	4.35259	2.51004	2.42127	25add27_7_peak_1468
1	17170841	17171315	475	17171237	21.47	6.40804	3.20933	3.9023	25add27_7_peak_1469
1	17179413	17179683	271	17179522	16.44	3.15287	2.23586	1.52824	25add27_7_peak_1470
1	17191522	17192677	1156	17191994	24.45	8.81381	3.85555	5.50506	25add27_7_peak_1471
1	17199339	17199926	588	17199585	21.47	9.97063	4.72795	6.1906	25add27_7_peak_1472
1	17253133	17253680	548	17253506	18.82	3.88655	2.47809	2.0765	25add27_7_peak_1473
1	17266039	17266428	390	17266227	23.17	5.42882	2.68544	3.19896	25add27_7_peak_1474
1	17277042	17277658	617	17277322	20.95	5.21256	2.88872	3.06857	25add27_7_peak_1475
1	17284806	17285613	808	17285261	24.87	4.32837	2.35205	2.40883	25add27_7_peak_1476
1	17295600	17296222	623	17295955	25.81	4.75251	2.43723	2.71248	25add27_7_peak_1477
1	17297980	17298737	758	17298522	21.64	5.34426	2.82946	3.13839	25add27_7_peak_1478
1	17300957	17301421	465	17301097	11.58	3.03847	2.51689	1.43765	25add27_7_peak_1479
1	17306642	17307099	458	17306804	13.71	4.00686	2.88509	2.17675	25add27_7_peak_1480
1	17310930	17311308	379	17311174	19.25	2.03201	1.68755	0.67886	25add27_7_peak_1481
1	17322923	17323381	459	17323241	16.18	5.53312	3.2423	3.28328	25add27_7_peak_1482
1	17330928	17331289	362	17330998	14.82	4.70046	3.16426	2.68109	25add27_7_peak_1483
1	17343080	17343670	591	17343230	24.02	6.96909	3.12759	4.30599	25add27_7_peak_1484
1	17351140	17351434	295	17351223	15.84	3.2932	2.40621	1.63173	25add27_7_peak_1485
1	17356086	17356395	310	17356252	13.97	3.83753	2.84591	2.0413	25add27_7_peak_1486
1	17375472	17375939	468	17375773	14.14	2.85376	2.16284	1.29227	25add27_7_peak_1487
1	17473883	17474099	217	17474035	11.5	3.22779	2.60402	1.58564	25add27_7_peak_1488
1	17478734	17479021	288	17478917	15.5	3.2932	2.35753	1.63173	25add27_7_peak_1489
1	17483777	17484149	373	17483986	16.27	3.75727	2.46705	1.9767	25add27_7_peak_1490
1	17484397	17484901	505	17484437	12.52	2.6949	2.25357	1.17878	25add27_7_peak_1491
1	17505475	17505678	204	17505506	15.42	2.50184	2.00214	1.03269	25add27_7_peak_1492
1	17519514	17520006	493	17519942	18.82	3.88655	2.47809	2.0765	25add27_7_peak_1493
1	17558353	17558648	296	17558489	18.65	2.61504	1.96544	1.12015	25add27_7_peak_1494
1	17562463	17562887	425	17562712	17.12	7.00546	3.81369	4.30906	25add27_7_peak_1495
1	17566720	17567253	534	17567041	19.08	7.64944	3.86159	4.74994	25add27_7_peak_1496
1	17569576	17570169	594	17569928	24.87	8.23007	3.69607	5.12501	25add27_7_peak_1497
1	17572873	17573099	227	17572997	13.97	4.11731	2.9939	2.25788	25add27_7_peak_1498
1	17612070	17612367	298	17612215	13.12	3.17264	2.36082	1.54251	25add27_7_peak_1499
1	17650997	17651556	560	17651336	12.95	2.05416	1.99248	0.68946	25add27_7_peak_1500
1	17687284	17688428	1145	17687565	21.89	5.74298	3.012	3.4495	25add27_7_peak_1501
1	17721386	17721775	390	17721656	17.21	5.08478	2.95557	2.96273	25add27_7_peak_1502
1	17723584	17723862	279	17723664	14.91	3.3028	2.48539	1.63688	25add27_7_peak_1503
1	17782066	17782537	472	17782235	19.59	6.46191	3.43189	3.9205	25add27_7_peak_1504
1	17788270	17788610	341	17788486	16.18	5.32798	3.14728	3.13435	25add27_7_peak_1505
1	17797927	17798304	378	17798091	19.08	2.46164	1.82548	0.99683	25add27_7_peak_1506
1	17798538	17798854	317	17798658	14.91	4.17498	2.91327	2.29316	25add27_7_peak_1507
1	17805909	17806210	302	17806148	16.44	3.75727	2.49139	1.9767	25add27_7_peak_1508
1	17811235	17811883	649	17811672	17.97	4.24476	2.71042	2.33712	25add27_7_peak_1509
1	17816921	17817358	438	17816993	14.65	4.46252	3.00979	2.51009	25add27_7_peak_1510
1	17825900	17826102	203	17825928	15.5	2.6186	2.06284	1.12015	25add27_7_peak_1511
1	17829774	17830279	506	17830031	24.7	6.96909	3.21277	4.30599	25add27_7_peak_1512
1	17847089	17847840	752	17847278	25.64	4.75251	2.42174	2.71248	25add27_7_peak_1513
1	17855015	17855575	561	17855323	21.38	5.34426	2.79752	3.13839	25add27_7_peak_1514
1	17864054	17864413	360	17864054	15.59	2.08455	1.8431	0.71289	25add27_7_peak_1515
1	17867231	17867582	352	17867376	15.84	4.80891	3.11916	2.75844	25add27_7_peak_1516
1	17874591	17874907	317	17874691	14.99	3.1451	2.42298	1.52824	25add27_7_peak_1517
1	17878751	17879071	321	17878902	16.1	3.01855	2.13737	1.42188	25add27_7_peak_1518
1	17892082	17892472	391	17892377	17.97	2.79744	2.10811	1.258	25add27_7_peak_1519
1	17910050	17910368	319	17910231	15.42	3.44916	2.41435	1.75211	25add27_7_peak_1520
1	17918592	17919443	852	17918666	19.93	2.97636	2.09321	1.40084	25add27_7_peak_1521
1	17920393	17920613	221	17920531	12.52	2.55147	2.18088	1.07123	25add27_7_peak_1522
1	17928307	17928767	461	17928395	18.48	2.61504	1.9484	1.12015	25add27_7_peak_1523
1	17945470	17945783	314	17945516	13.63	3.15615	2.43813	1.52824	25add27_7_peak_1524
1	17975510	17976334	825	17976175	22.23	6.99766	3.31885	4.30893	25add27_7_peak_1525
1	17983869	17984241	373	17984017	16.61	3.75727	2.51572	1.9767	25add27_7_peak_1526
1	17997671	17997897	227	17997792	11.07	3.0022	2.39551	1.41923	25add27_7_peak_1527
1	18000953	18001210	258	18000954	12.1	2.05416	1.87079	0.68946	25add27_7_peak_1528
1	18009490	18009899	410	18009689	12.18	3.8268	2.77395	2.03465	25add27_7_peak_1529
1	18030895	18031284	390	18031038	17.97	3.44155	2.37162	1.7473	25add27_7_peak_1530
1	18038910	18039355	446	18039091	14.65	3.6454	2.60849	1.8958	25add27_7_peak_1531
1	18040310	18040708	399	18040473	17.12	6.07771	3.38081	3.667	25add27_7_peak_1532
1	18047243	18047574	332	18047420	20.78	6.92386	3.55946	4.28261	25add27_7_peak_1533
1	18060865	18061272	408	18061087	17.55	4.24476	2.64958	2.33712	25add27_7_peak_1534
1	18061581	18061967	387	18061729	16.1	4.70182	2.84983	2.68109	25add27_7_peak_1535
1	18067688	18068014	327	18067859	15.08	3.2932	2.29669	1.63173	25add27_7_peak_1536
1	18070951	18071372	422	18071180	17.46	5.57849	3.21635	3.32412	25add27_7_peak_1537
1	18080657	18080889	233	18080741	14.91	2.24282	1.98831	0.8379	25add27_7_peak_1538
1	18106927	18107386	460	18107063	17.29	6.5437	3.62927	3.98849	25add27_7_peak_1539
1	18112585	18113158	574	18112780	21.38	3.15512	2.03456	1.52824	25add27_7_peak_1540
1	18132836	18133199	364	18133033	14.31	4.67596	3.04984	2.68068	25add27_7_peak_1541
1	18138210	18138816	607	18138431	22.91	9.43687	4.4284	5.90324	25add27_7_peak_1542
1	18148521	18148931	411	18148805	14.57	4.70046	3.11315	2.68109	25add27_7_peak_1543
1	18150638	18151128	491	18150963	15.93	2.6186	2.11608	1.12015	25add27_7_peak_1544
1	18177681	18178202	522	18177981	17.72	5.2663	3.11957	3.09859	25add27_7_peak_1545
1	18184042	18184307	266	18184250	19.93	2.97636	2.09321	1.40084	25add27_7_peak_1546
1	18186827	18187508	682	18187250	22.57	5.86828	2.94658	3.50825	25add27_7_peak_1547
1	18198314	18198669	356	18198462	16.18	4.29447	2.68503	2.3801	25add27_7_peak_1548
1	18198894	18199126	233	18198960	13.71	3.15615	2.45233	1.52824	25add27_7_peak_1549
1	18215971	18216443	473	18216198	16.1	4.92267	2.9481	2.84269	25add27_7_peak_1550
1	18218811	18219182	372	18218954	17.04	6.60524	3.60719	4.02924	25add27_7_peak_1551
1	18234752	18235172	421	18234889	19.25	6.46191	3.37511	3.9205	25add27_7_peak_1552
1	18264984	18265281	298	18265162	16.95	4.29447	2.80481	2.3801	25add27_7_peak_1553
1	18268976	18269376	401	18269230	23.08	4.6105	2.40837	2.62537	25add27_7_peak_1554
1	18279590	18279853	264	18279736	12.69	3.68741	2.8057	1.93538	25add27_7_peak_1555
1	18315643	18316405	763	18316186	21.98	7.73977	3.8294	4.78182	25add27_7_peak_1556
1	18318145	18318422	278	18318309	20.02	3.35729	2.10173	1.68025	25add27_7_peak_1557
1	18321756	18322165	410	18321982	19.34	5.95656	3.17747	3.57031	25add27_7_peak_1558
1	18327125	18327666	542	18327223	20.95	5.21256	2.88872	3.06857	25add27_7_peak_1559
1	18342948	18343169	222	18342992	14.14	3.46933	2.44191	1.76656	25add27_7_peak_1560
1	18354850	18355358	509	18354992	17.46	5.88741	3.3567	3.52549	25add27_7_peak_1561
1	18359548	18360207	660	18360047	17.55	2.79744	2.06078	1.258	25add27_7_peak_1562
1	18362691	18363180	490	18362989	17.89	5.2663	3.14796	3.09859	25add27_7_peak_1563
1	18377586	18378518	933	18378045	23.17	6.63001	3.09858	4.0513	25add27_7_peak_1564
1	18378761	18379667	907	18379444	27	10.8745	4.24273	6.70672	25add27_7_peak_1565
1	18385735	18386088	354	18385952	16.52	5.45504	3.26957	3.22267	25add27_7_peak_1566
1	18393168	18393826	659	18393614	22.49	4.94366	2.60972	2.85651	25add27_7_peak_1567
1	18405133	18405521	389	18405325	18.91	6.40649	3.56809	3.9023	25add27_7_peak_1568
1	18407728	18408212	485	18407980	13.97	3.54251	2.69236	1.82914	25add27_7_peak_1569
1	18429280	18430292	1013	18429359	23.51	2.83183	1.88536	1.28802	25add27_7_peak_1570
1	18443023	18443450	428	18443100	15.42	2.08455	1.82417	0.71289	25add27_7_peak_1571
1	18447685	18447938	254	18447775	14.99	3.57378	2.63021	1.85577	25add27_7_peak_1572
1	18452443	18452767	325	18452493	18.4	2.14348	1.76353	0.75692	25add27_7_peak_1573
1	18455762	18456447	686	18456276	25.21	8.04363	3.44911	5.00917	25add27_7_peak_1574
1	18464265	18464519	255	18464349	10.39	2.75725	2.3975	1.22656	25add27_7_peak_1575
1	18496961	18497161	201	18497067	18.31	3.88655	2.41421	2.0765	25add27_7_peak_1576
1	18504904	18505160	257	18505019	17.46	3.44155	2.30773	1.7473	25add27_7_peak_1577
1	18521411	18521645	235	18521565	13.46	3.29079	2.47576	1.63173	25add27_7_peak_1578
1	18539440	18539641	202	18539593	18.14	2.14348	1.7403	0.75692	25add27_7_peak_1579
1	18542354	18542590	237	18542538	14.14	2.85376	2.16284	1.29227	25add27_7_peak_1580
1	18549688	18549967	280	18549854	18.65	4.56493	2.72978	2.58973	25add27_7_peak_1581
1	18578842	18579073	232	18578956	14.57	4.37155	2.94806	2.43574	25add27_7_peak_1582
1	18582182	18582465	284	18582243	15.59	2.6186	2.07349	1.12015	25add27_7_peak_1583
1	18625055	18625311	257	18625248	11.93	2.19872	2.11888	0.80668	25add27_7_peak_1584
1	18627772	18628351	580	18627950	21.04	7.16869	3.44366	4.40862	25add27_7_peak_1585
1	18639120	18639464	345	18639302	19.17	5.28566	2.88078	3.10062	25add27_7_peak_1586
1	18649872	18650431	560	18650049	14.74	5.01873	3.31175	2.91652	25add27_7_peak_1587
1	18658735	18659210	476	18658909	18.74	6.40649	3.53756	3.9023	25add27_7_peak_1588
1	18679240	18680001	762	18679401	17.46	2.27413	1.84619	0.85012	25add27_7_peak_1589
1	18685327	18685619	293	18685471	15.67	4.64743	3.00958	2.65549	25add27_7_peak_1590
1	18685796	18686190	395	18685941	19.34	6.46191	3.3893	3.9205	25add27_7_peak_1591
1	18692613	18692926	314	18692761	19.51	2.03201	1.70885	0.67886	25add27_7_peak_1592
1	18716378	18716731	354	18716435	13.12	2.44027	2.01681	0.97841	25add27_7_peak_1593
1	18727668	18728217	550	18727974	20.53	5.83711	3.07548	3.50582	25add27_7_peak_1594
1	18729748	18730326	579	18730206	16.78	5.9171	3.54192	3.55222	25add27_7_peak_1595
1	18738992	18739428	437	18739310	18.06	3.18684	2.11757	1.5479	25add27_7_peak_1596
1	18753164	18753472	309	18753428	19.93	2.03201	1.74434	0.67886	25add27_7_peak_1597
1	18756879	18758308	1430	18757998	27.26	5.48881	2.523	3.25241	25add27_7_peak_1598
1	18776588	18776959	372	18776743	17.55	6.30505	3.56674	3.84413	25add27_7_peak_1599
1	18787342	18787614	273	18787444	13.54	2.84565	2.27244	1.29227	25add27_7_peak_1600
1	18795250	18795620	371	18795359	17.46	4.24476	2.63741	2.33712	25add27_7_peak_1601
1	18802795	18803098	304	18802922	13.54	3.15615	2.42393	1.52824	25add27_7_peak_1602
1	18807822	18808046	225	18807940	18.06	3.18684	2.11757	1.5479	25add27_7_peak_1603
1	18826041	18826470	430	18826367	16.61	4.70182	2.93501	2.68109	25add27_7_peak_1604
1	18839305	18839524	220	18839314	14.74	2.85376	2.24802	1.29227	25add27_7_peak_1605
1	18865264	18865620	357	18865593	15.59	2.08455	1.8431	0.71289	25add27_7_peak_1606
1	18866245	18866803	559	18866412	18.14	6.66404	3.54506	4.07207	25add27_7_peak_1607
1	18870192	18870476	285	18870313	15.84	3.96855	2.71669	2.14084	25add27_7_peak_1608
1	18880368	18880654	287	18880522	12.1	3.25399	2.46157	1.61024	25add27_7_peak_1609
1	18927006	18927640	635	18927154	14.82	4.92841	3.28243	2.84736	25add27_7_peak_1610
1	18927977	18928852	876	18928168	19.68	7.64944	3.97626	4.74994	25add27_7_peak_1611
1	18934404	18934698	295	18934661	16.78	3.75727	2.54006	1.9767	25add27_7_peak_1612
1	18945103	18945698	596	18945320	19.68	4.35259	2.58457	2.42127	25add27_7_peak_1613
1	18949831	18950507	677	18950258	16.18	4.49272	2.77164	2.52699	25add27_7_peak_1614
1	18953882	18954337	456	18954012	20.87	2.33059	1.82242	0.89804	25add27_7_peak_1615
1	18954438	18954737	300	18954571	17.72	4.24476	2.67392	2.33712	25add27_7_peak_1616
1	18984743	18985008	266	18984746	18.14	2.14348	1.7403	0.75692	25add27_7_peak_1617
1	19035821	19036179	359	19035998	21.55	3.15512	2.05005	1.52824	25add27_7_peak_1618
1	19044420	19044788	369	19044422	16.52	2.42969	1.94721	0.97841	25add27_7_peak_1619
1	19050340	19050795	456	19050510	17.8	6.42291	3.67238	3.91402	25add27_7_peak_1620
1	19052037	19052465	429	19052347	21.21	5.53951	2.84741	3.28825	25add27_7_peak_1621
1	19053191	19053546	356	19053433	16.44	4.70182	2.90662	2.68109	25add27_7_peak_1622
1	19068417	19068746	330	19068536	19.17	4.35259	2.52068	2.42127	25add27_7_peak_1623
1	19074541	19074947	407	19074572	13.63	2.44027	2.08982	0.97841	25add27_7_peak_1624
1	19100164	19101022	859	19100850	19	5.85335	3.33252	3.50582	25add27_7_peak_1625
1	19106793	19107203	411	19106986	17.97	2.79744	2.10811	1.258	25add27_7_peak_1626
1	19115700	19116009	310	19115753	19.08	3.59699	2.23114	1.86853	25add27_7_peak_1627
1	19118754	19119278	525	19119147	21.12	5.34426	2.76558	3.13839	25add27_7_peak_1628
1	19124473	19124859	387	19124711	17.97	5.04058	3.06015	2.9302	25add27_7_peak_1629
1	19125909	19126550	642	19125912	18.14	2.14348	1.7403	0.75692	25add27_7_peak_1630
1	19131983	19132198	216	19132057	15.42	3.2932	2.34536	1.63173	25add27_7_peak_1631
1	19132472	19132753	282	19132583	17.8	5.2663	3.13376	3.09859	25add27_7_peak_1632
1	19149540	19149759	220	19149661	17.29	3.74103	2.40678	1.9767	25add27_7_peak_1633
1	19152681	19152999	319	19152817	18.65	5.38075	3.071	3.16684	25add27_7_peak_1634
1	19154490	19154997	508	19154719	21.98	3.75708	2.29764	1.9767	25add27_7_peak_1635
1	19161061	19161309	249	19161192	22.23	2.88279	1.90426	1.31704	25add27_7_peak_1636
1	19166035	19166737	703	19166258	21.98	7.73977	3.8294	4.78182	25add27_7_peak_1637
1	19188358	19188754	397	19188628	15.93	5.31046	3.38573	3.11824	25add27_7_peak_1638
1	19188877	19189255	379	19189108	17.72	6.82686	3.85132	4.20234	25add27_7_peak_1639
1	19191619	19191949	331	19191738	14.65	4.23929	2.89832	2.33712	25add27_7_peak_1640
1	19199500	19199738	239	19199633	16.18	4.29447	2.68503	2.3801	25add27_7_peak_1641
1	19297883	19298709	827	19298703	16.27	2.42969	1.91882	0.97841	25add27_7_peak_1642
1	19305395	19306431	1037	19305715	20.61	2.33059	1.80113	0.89804	25add27_7_peak_1643
1	19313551	19314051	501	19313978	20.19	4.02702	2.35418	2.188	25add27_7_peak_1644
1	19326462	19326831	370	19326694	17.12	5.04058	2.92277	2.9302	25add27_7_peak_1645
1	19335563	19335821	259	19335674	10.9	2.54672	2.3806	1.06925	25add27_7_peak_1646
1	19369356	19370031	676	19369535	19.25	5.72214	3.06828	3.43183	25add27_7_peak_1647
1	19414415	19414645	231	19414465	14.4	3.6454	2.5659	1.8958	25add27_7_peak_1648
1	19430660	19431340	681	19430839	19.42	7.32717	3.78167	4.5238	25add27_7_peak_1649
1	19454184	19454633	450	19454490	17.12	6.66756	3.65346	4.07488	25add27_7_peak_1650
1	19454964	19455270	307	19455075	15.59	2.08455	1.8431	0.71289	25add27_7_peak_1651
1	19468937	19469559	623	19469156	20.87	4.83877	2.73363	2.77168	25add27_7_peak_1652
1	19475713	19476186	474	19476033	17.97	3.44155	2.37162	1.7473	25add27_7_peak_1653
1	19478190	19478569	380	19478319	18.14	3.88655	2.39291	2.0765	25add27_7_peak_1654
1	19484494	19484983	490	19484597	18.48	3.18684	2.16489	1.5479	25add27_7_peak_1655
1	19491285	19491544	260	19491377	14.82	2.85376	2.26018	1.29227	25add27_7_peak_1656
1	19496601	19496833	233	19496733	18.74	4.75456	2.81994	2.71248	25add27_7_peak_1657
1	19527968	19528321	354	19528195	13.46	3.69638	2.67748	1.94097	25add27_7_peak_1658
1	19565750	19566073	324	19565889	17.63	5.75614	3.32718	3.45624	25add27_7_peak_1659
1	19571459	19572091	633	19571900	21.55	7.73977	3.75842	4.78182	25add27_7_peak_1660
1	19573615	19573957	343	19573839	22.32	3.52909	2.11974	1.81698	25add27_7_peak_1661
1	19580020	19580602	583	19580368	20.19	5.83711	3.0268	3.50582	25add27_7_peak_1662
1	19590550	19591121	572	19590811	16.18	4.70182	2.86403	2.68109	25add27_7_peak_1663
1	19603254	19603564	311	19603450	21.21	5.95518	3.00132	3.57031	25add27_7_peak_1664
1	19608253	19608602	350	19608422	19.51	6.96396	3.63585	4.30599	25add27_7_peak_1665
1	19610688	19610948	261	19610837	10.22	2.54672	2.24432	1.06925	25add27_7_peak_1666
1	19639477	19640214	738	19640022	18.48	2.14348	1.77128	0.75692	25add27_7_peak_1667
1	19640983	19641946	964	19641323	22.49	10.2238	4.6975	6.32408	25add27_7_peak_1668
1	19642513	19643056	544	19642858	16.61	6.31867	3.70613	3.85212	25add27_7_peak_1669
1	19645308	19645901	594	19645554	21.55	9.97063	4.74587	6.1906	25add27_7_peak_1670
1	19648096	19649169	1074	19648656	15.59	5.31046	3.31758	3.11824	25add27_7_peak_1671
1	19651349	19652008	660	19651605	22.83	5.86828	2.97852	3.50825	25add27_7_peak_1672
1	19658731	19659305	575	19658918	16.95	4.70182	2.9918	2.68109	25add27_7_peak_1673
1	19670354	19671013	660	19670871	17.29	5.75614	3.26634	3.45624	25add27_7_peak_1674
1	19673203	19673507	305	19673310	10.39	2.49868	2.25137	1.03046	25add27_7_peak_1675
1	19683267	19683484	218	19683370	13.88	4.11731	2.97686	2.25788	25add27_7_peak_1676
1	19689280	19689482	203	19689469	15.5	2.6186	2.06284	1.12015	25add27_7_peak_1677
1	19690094	19690455	362	19690272	20.7	6.8152	3.49979	4.1925	25add27_7_peak_1678
1	19730176	19730414	239	19730383	15.33	5.31046	3.26647	3.11824	25add27_7_peak_1679
1	19737463	19738110	648	19737619	21.38	6.40804	3.19716	3.9023	25add27_7_peak_1680
1	19746552	19747121	570	19747005	19.85	3.59699	2.31632	1.86853	25add27_7_peak_1681
1	19761796	19762399	604	19762220	21.64	3.75708	2.26357	1.9767	25add27_7_peak_1682
1	19766981	19767488	508	19767262	18.82	6.96641	3.81245	4.30599	25add27_7_peak_1683
1	19772063	19772831	769	19772585	17.89	4.24476	2.69825	2.33712	25add27_7_peak_1684
1	19776124	19776627	504	19776402	13.2	3.15615	2.36715	1.52824	25add27_7_peak_1685
1	19790255	19790701	447	19790461	16.78	2.42969	1.9756	0.97841	25add27_7_peak_1686
1	19813874	19814189	316	19814028	16.27	2.42969	1.91882	0.97841	25add27_7_peak_1687
1	19821509	19822036	528	19821738	27.77	2.76554	1.79804	1.23427	25add27_7_peak_1688
1	19831469	19832619	1151	19831832	24.02	8.23007	3.57439	5.12501	25add27_7_peak_1689
1	19844674	19845757	1084	19844937	23.17	9.09299	4.02815	5.66008	25add27_7_peak_1690
1	19850685	19851737	1053	19851359	20.95	2.79908	1.99584	1.258	25add27_7_peak_1691
1	19856212	19856865	654	19856701	20.44	4.83877	2.6804	2.77168	25add27_7_peak_1692
1	19866791	19867007	217	19867006	16.52	2.42969	1.94721	0.97841	25add27_7_peak_1693
1	19871425	19871777	353	19871539	20.36	4.83877	2.66975	2.77168	25add27_7_peak_1694
1	19879510	19880227	718	19879785	21.04	8.96579	4.19	5.60671	25add27_7_peak_1695
1	19887544	19888259	716	19887935	14.74	4.28283	2.93584	2.3722	25add27_7_peak_1696
1	19893020	19893310	291	19893163	18.82	4.9533	2.9154	2.86196	25add27_7_peak_1697
1	19900235	19900952	718	19900776	19	6.78286	3.75848	4.16947	25add27_7_peak_1698
1	19913523	19913738	216	19913639	11.84	2.37106	2.19863	0.93519	25add27_7_peak_1699
1	19914721	19914967	247	19914775	13.46	3.15615	2.40974	1.52824	25add27_7_peak_1700
1	19915783	19916526	744	19915967	17.89	2.79744	2.09864	1.258	25add27_7_peak_1701
1	19918063	19918629	567	19918304	17.21	6.82686	3.74616	4.20234	25add27_7_peak_1702
1	19924807	19925303	497	19924986	20.53	2.79908	1.95712	1.258	25add27_7_peak_1703
1	19935225	19935608	384	19935352	18.06	3.88655	2.38227	2.0765	25add27_7_peak_1704
1	19945879	19946211	333	19945952	15.93	3.2932	2.41838	1.63173	25add27_7_peak_1705
1	19953375	19954058	684	19953710	17.12	4.24476	2.58874	2.33712	25add27_7_peak_1706
1	19956001	19956484	484	19956369	15.67	3.2932	2.38187	1.63173	25add27_7_peak_1707
1	19958801	19959129	329	19958953	12.78	3.00923	2.46017	1.42188	25add27_7_peak_1708
1	19968711	19969508	798	19969246	14.23	4.70046	3.04501	2.68109	25add27_7_peak_1709
1	19973521	19974363	843	19974015	17.63	2.79744	2.07025	1.258	25add27_7_peak_1710
1	19981478	19981771	294	19981643	15.16	3.61329	2.44879	1.88054	25add27_7_peak_1711
1	19985194	19985890	697	19985720	20.1	7.23431	3.57669	4.4635	25add27_7_peak_1712
1	19987264	19987989	726	19987510	20.87	5.83711	3.12415	3.50582	25add27_7_peak_1713
1	19992485	19993213	729	19993062	21.64	5.34426	2.82946	3.13839	25add27_7_peak_1714
1	19996318	19997034	717	19996560	20.02	4.83877	2.62716	2.77168	25add27_7_peak_1715
1	20017520	20017748	229	20017653	15.5	4.34381	2.83552	2.42127	25add27_7_peak_1716
1	20030898	20031423	526	20031090	15.84	3.7862	2.63179	2.00061	25add27_7_peak_1717
1	20036672	20036972	301	20036848	16.44	4.70182	2.90662	2.68109	25add27_7_peak_1718
1	20049048	20049637	590	20049430	19.68	4.88762	2.79413	2.81506	25add27_7_peak_1719
1	20056680	20056941	262	20056798	15.84	3.96855	2.71669	2.14084	25add27_7_peak_1720
1	20058634	20059438	805	20059128	18.82	6.54794	3.61765	3.99045	25add27_7_peak_1721
1	20061698	20062621	924	20061924	21.38	8.43901	4.02521	5.25025	25add27_7_peak_1722
1	20067992	20068296	305	20068163	16.78	3.15287	2.27954	1.52824	25add27_7_peak_1723
1	20070599	20071001	403	20070872	17.97	3.44155	2.37162	1.7473	25add27_7_peak_1724
1	20073218	20073694	477	20073565	19.51	4.35259	2.56327	2.42127	25add27_7_peak_1725
1	20078568	20078910	343	20078706	25.13	4.08592	2.17734	2.23587	25add27_7_peak_1726
1	20101481	20102564	1084	20101967	25.21	11.0108	4.56677	6.74507	25add27_7_peak_1727
1	20105615	20105990	376	20105794	17.38	6.05004	3.41574	3.64765	25add27_7_peak_1728
1	20135225	20136078	854	20135450	26.49	8.13604	3.43637	5.06992	25add27_7_peak_1729
1	20160415	20160682	268	20160565	14.74	2.85376	2.24802	1.29227	25add27_7_peak_1730
1	20167754	20168842	1089	20167941	24.28	4.32837	2.29784	2.40883	25add27_7_peak_1731
1	20179907	20180129	223	20180037	12.86	2.62212	2.27248	1.12302	25add27_7_peak_1732
1	20180927	20181345	419	20181096	27.68	2.38668	1.68726	0.95003	25add27_7_peak_1733
1	20189662	20190708	1047	20190092	20.95	4.02702	2.43936	2.188	25add27_7_peak_1734
1	20198655	20198937	283	20198785	17.72	2.79744	2.07971	1.258	25add27_7_peak_1735
1	20199423	20199708	286	20199514	13.63	2.84565	2.28575	1.29227	25add27_7_peak_1736
1	20201955	20202381	427	20202061	17.29	4.24476	2.61307	2.33712	25add27_7_peak_1737
1	20207071	20207437	367	20207254	15.67	4.49253	2.9354	2.52699	25add27_7_peak_1738
1	20210873	20211639	767	20211301	21.89	6.40804	3.27017	3.9023	25add27_7_peak_1739
1	20214742	20215163	422	20215074	18.57	4.75456	2.7956	2.71248	25add27_7_peak_1740
1	20215502	20215800	299	20215629	20.87	5.02175	2.80373	2.9181	25add27_7_peak_1741
1	20235866	20236848	983	20236478	19.17	2.97636	2.01655	1.40084	25add27_7_peak_1742
1	20241293	20241676	384	20241425	17.12	3.44155	2.26514	1.7473	25add27_7_peak_1743
1	20255039	20255278	240	20255126	13.46	3.32546	2.49283	1.65516	25add27_7_peak_1744
1	20257034	20257308	275	20257149	13.8	3.15615	2.46652	1.52824	25add27_7_peak_1745
1	20259904	20260407	504	20260019	16.52	4.70182	2.92081	2.68109	25add27_7_peak_1746
1	20277463	20277765	303	20277734	16.7	3.75727	2.52789	1.9767	25add27_7_peak_1747
1	20283600	20283933	334	20283697	13.54	3.69638	2.69326	1.94097	25add27_7_peak_1748
1	20286964	20287243	280	20287110	11.24	2.5884	2.21006	1.10382	25add27_7_peak_1749
1	20296714	20297190	477	20296965	20.27	8.38847	4.10672	5.2233	25add27_7_peak_1750
1	20300687	20300895	209	20300756	16.35	5.15627	3.09902	3.02345	25add27_7_peak_1751
1	20306680	20306975	296	20306812	14.57	4.70046	3.11315	2.68109	25add27_7_peak_1752
1	20309623	20310645	1023	20310424	23.51	4.6105	2.45096	2.62537	25add27_7_peak_1753
1	20323283	20323508	226	20323293	16.18	3.75727	2.45488	1.9767	25add27_7_peak_1754
1	20342938	20343417	480	20343281	18.82	5.16179	3.00375	3.02482	25add27_7_peak_1755
1	20350207	20350581	375	20350376	17.89	6.02254	3.49773	3.62227	25add27_7_peak_1756
1	20357245	20357667	423	20357515	17.63	5.04058	3.0052	2.9302	25add27_7_peak_1757
1	20389638	20389881	244	20389770	12.35	2.6949	2.22518	1.17878	25add27_7_peak_1758
1	20396883	20397127	245	20396939	15.76	2.6186	2.09478	1.12015	25add27_7_peak_1759
1	20402595	20402940	346	20402794	20.1	4.83877	2.63781	2.77168	25add27_7_peak_1760
1	20407391	20407594	204	20407530	14.31	4.23929	2.83522	2.33712	25add27_7_peak_1761
1	20413148	20413541	394	20413240	26.24	3.34496	1.94539	1.67202	25add27_7_peak_1762
1	20420321	20420904	584	20420613	18.82	3.18684	2.20275	1.5479	25add27_7_peak_1763
1	20424494	20424831	338	20424661	16.35	5.77611	3.38956	3.47505	25add27_7_peak_1764
1	20430881	20431371	491	20431133	15.84	3.96855	2.71669	2.14084	25add27_7_peak_1765
1	20434703	20434957	255	20434830	19.76	3.59699	2.30686	1.86853	25add27_7_peak_1766
1	20439546	20439811	266	20439694	16.27	4.10628	2.61657	2.25178	25add27_7_peak_1767
1	20451239	20451648	410	20451378	19.93	5.28566	2.9903	3.10062	25add27_7_peak_1768
1	20454393	20454770	378	20454554	17.55	6.21852	3.52606	3.77682	25add27_7_peak_1769
1	20470922	20471303	382	20471059	17.63	2.79744	2.07025	1.258	25add27_7_peak_1770
1	20511597	20511943	347	20511822	15.59	3.2932	2.3697	1.63173	25add27_7_peak_1771
1	20514681	20515270	590	20514819	22.91	6.99766	3.4162	4.30893	25add27_7_peak_1772
1	20554455	20554885	431	20554609	17.12	6.30505	3.48484	3.84413	25add27_7_peak_1773
1	20562342	20563051	710	20562492	18.31	6.16165	3.35307	3.73509	25add27_7_peak_1774
1	20566651	20566908	258	20566778	14.05	4.39407	2.86211	2.45497	25add27_7_peak_1775
1	20567283	20567573	291	20567400	13.97	3.94232	2.90106	2.12003	25add27_7_peak_1776
1	20574001	20574206	206	20574048	10.14	2.4829	2.1922	1.01548	25add27_7_peak_1777
1	20574546	20575054	509	20574726	19.42	7.81783	4.00412	4.83791	25add27_7_peak_1778
1	20577686	20578171	486	20578079	20.44	5.83711	3.06331	3.50582	25add27_7_peak_1779
1	20578456	20579182	727	20578787	21.21	6.40804	3.17283	3.9023	25add27_7_peak_1780
1	20580550	20580771	222	20580607	12.95	2.55147	2.24957	1.07123	25add27_7_peak_1781
1	20588491	20589098	608	20588672	24.62	9.12595	4.00265	5.67398	25add27_7_peak_1782
1	20598291	20598582	292	20598315	23.51	2.03023	1.63398	0.67841	25add27_7_peak_1783
1	20607073	20607448	376	20607231	19.59	2.97636	2.05914	1.40084	25add27_7_peak_1784
1	20615012	20615219	208	20615024	12.69	2.6949	2.28197	1.17878	25add27_7_peak_1785
1	20617404	20617746	343	20617555	14.99	2.24282	1.99896	0.8379	25add27_7_peak_1786
1	20619756	20620059	304	20619825	18.65	3.18684	2.18382	1.5479	25add27_7_peak_1787
1	20624272	20624476	205	20624384	15.25	3.2932	2.32103	1.63173	25add27_7_peak_1788
1	20629318	20629587	270	20629472	15.08	4.1611	2.67947	2.28426	25add27_7_peak_1789
1	20630134	20630501	368	20630274	15.33	4.47091	2.86533	2.51697	25add27_7_peak_1790
1	20637431	20637765	335	20637533	14.74	4.02944	2.81002	2.188	25add27_7_peak_1791
1	20647835	20648080	246	20647988	12.86	3.18179	2.56707	1.5479	25add27_7_peak_1792
1	20648268	20648646	379	20648524	15.25	3.2932	2.32103	1.63173	25add27_7_peak_1793
1	20651912	20652675	764	20652111	18.14	5.85335	3.19055	3.50582	25add27_7_peak_1794
1	20667660	20668114	455	20667804	20.44	4.17683	2.43672	2.29434	25add27_7_peak_1795
1	20668400	20668666	267	20668523	21.64	2.21716	1.74121	0.82175	25add27_7_peak_1796
1	20674075	20674372	298	20674226	14.65	2.24282	1.95637	0.8379	25add27_7_peak_1797
1	20711683	20712024	342	20711798	12.69	3.34694	2.62295	1.67339	25add27_7_peak_1798
1	20771193	20771821	629	20771606	17.38	5.65377	3.23533	3.37893	25add27_7_peak_1799
1	20790746	20791082	337	20790958	16.35	3.75727	2.47922	1.9767	25add27_7_peak_1800
1	20793142	20793484	343	20793399	14.74	4.23929	2.91409	2.33712	25add27_7_peak_1801
1	20803905	20804489	585	20804073	20.27	7.09102	3.54547	4.34736	25add27_7_peak_1802
1	20812527	20812766	240	20812661	19.42	2.46164	1.85645	0.99683	25add27_7_peak_1803
1	20844859	20845183	325	20845068	17.8	4.62282	2.84888	2.63363	25add27_7_peak_1804
1	20848133	20848874	742	20848633	17.8	6.21852	3.57464	3.77682	25add27_7_peak_1805
1	20859014	20859428	415	20859265	23.59	9.09299	4.09914	5.66008	25add27_7_peak_1806
1	20860743	20861319	577	20860972	16.7	5.40376	3.2769	3.18325	25add27_7_peak_1807
1	20873746	20874768	1023	20874024	21.38	6.40804	3.19716	3.9023	25add27_7_peak_1808
1	20876685	20876909	225	20876797	13.97	2.44027	2.1385	0.97841	25add27_7_peak_1809
1	20912371	20913165	795	20912972	20.61	5.83711	3.08765	3.50582	25add27_7_peak_1810
1	20918715	20919226	512	20918956	16.95	4.70182	2.9918	2.68109	25add27_7_peak_1811
1	20929582	20929837	256	20929742	15.25	3.2932	2.32103	1.63173	25add27_7_peak_1812
1	20947440	20947766	327	20947535	13.88	3.15615	2.48072	1.52824	25add27_7_peak_1813
1	20948906	20949112	207	20949049	16.27	2.89016	2.10602	1.32332	25add27_7_peak_1814
1	20952275	20953341	1067	20953061	22.32	4.17504	2.33171	2.29316	25add27_7_peak_1815
1	20971355	20971660	306	20971515	17.29	4.06895	2.54049	2.22122	25add27_7_peak_1816
1	20975734	20976206	473	20976059	20.87	4.83877	2.73363	2.77168	25add27_7_peak_1817
1	21027581	21027907	327	21027903	17.38	2.27413	1.83767	0.85012	25add27_7_peak_1818
1	21030827	21031350	524	21031011	23.17	9.09299	4.02815	5.66008	25add27_7_peak_1819
1	21036134	21036654	521	21036433	24.79	6.53055	3.06992	3.97661	25add27_7_peak_1820
1	21043375	21044476	1102	21043571	26.66	5.19226	2.51466	3.052	25add27_7_peak_1821
1	21048839	21049043	205	21048895	16.27	3.75727	2.46705	1.9767	25add27_7_peak_1822
1	21052748	21053166	419	21052996	16.01	6.06264	3.45809	3.65625	25add27_7_peak_1823
1	21065448	21065788	341	21065599	15.76	5.2574	3.32505	3.09859	25add27_7_peak_1824
1	21074314	21074830	517	21074686	19.68	6.96396	3.66605	4.30599	25add27_7_peak_1825
1	21082594	21082922	329	21082695	14.31	3.66357	2.56024	1.91301	25add27_7_peak_1826
1	21087970	21088451	482	21088249	17.97	5.83445	3.42472	3.50582	25add27_7_peak_1827
1	21094845	21095166	322	21094989	17.72	4.42918	2.75256	2.48125	25add27_7_peak_1828
1	21123995	21124361	367	21124251	16.87	4.70182	2.9776	2.68109	25add27_7_peak_1829
1	21129004	21129523	520	21129130	16.52	4.70182	2.92081	2.68109	25add27_7_peak_1830
1	21141157	21141450	294	21141300	12.69	3.14639	2.51687	1.52824	25add27_7_peak_1831
1	21192481	21193095	615	21192705	19.85	5.28566	2.97813	3.10062	25add27_7_peak_1832
1	21204516	21204726	211	21204579	19	4.75456	2.85644	2.71248	25add27_7_peak_1833
1	21211901	21212390	490	21212035	15.33	4.1611	2.72206	2.28426	25add27_7_peak_1834
1	21214941	21215382	442	21215247	22.83	8.40735	3.97137	5.2233	25add27_7_peak_1835
1	21237926	21238172	247	21238024	14.65	3.66357	2.61721	1.91301	25add27_7_peak_1836
1	21256316	21257202	887	21256495	24.7	8.23007	3.67174	5.12501	25add27_7_peak_1837
1	21265841	21266126	286	21265964	14.57	4.23929	2.88255	2.33712	25add27_7_peak_1838
1	21310949	21311464	516	21311219	19.59	6.73485	3.55024	4.12983	25add27_7_peak_1839
1	21334339	21334623	285	21334515	19.76	3.59699	2.30686	1.86853	25add27_7_peak_1840
1	21337955	21338654	700	21338437	19.85	2.46164	1.89517	0.99683	25add27_7_peak_1841
1	21341900	21342108	209	21342008	17.04	4.24476	2.57657	2.33712	25add27_7_peak_1842
1	21342780	21343146	367	21342945	19.34	7.64944	3.91074	4.74994	25add27_7_peak_1843
1	21363842	21364624	783	21364438	24.28	10.6929	4.57903	6.62338	25add27_7_peak_1844
1	21370694	21371131	438	21370865	15.25	4.47091	2.85038	2.51697	25add27_7_peak_1845
1	21377741	21378019	279	21377866	16.1	3.75727	2.44271	1.9767	25add27_7_peak_1846
1	21393453	21393904	452	21393611	21.12	3.15512	2.01133	1.52824	25add27_7_peak_1847
1	21405380	21405845	466	21405718	14.82	2.85376	2.26018	1.29227	25add27_7_peak_1848
1	21425114	21425515	402	21425333	25.64	9.17148	3.91752	5.71146	25add27_7_peak_1849
1	21435538	21436048	511	21435863	20.61	8.14548	4.06269	5.07563	25add27_7_peak_1850
1	21441900	21442878	979	21442526	19.08	4.35259	2.51004	2.42127	25add27_7_peak_1851
1	21467566	21468336	771	21468152	23.59	5.42882	2.73276	3.19896	25add27_7_peak_1852
1	21469203	21469781	579	21469469	12.69	2.89477	2.38533	1.32766	25add27_7_peak_1853
1	21506983	21507415	433	21507245	20.27	4.02702	2.36364	2.188	25add27_7_peak_1854
1	21513048	21513922	875	21513453	22.57	6.292	3.10167	3.84107	25add27_7_peak_1855
1	21517567	21518173	607	21518003	19.34	7.4219	3.80821	4.59852	25add27_7_peak_1856
1	21533581	21534269	689	21533866	20.44	5.83711	3.06331	3.50582	25add27_7_peak_1857
1	21538944	21539781	838	21539315	20.44	7.68757	3.82914	4.77518	25add27_7_peak_1858
1	21540682	21541108	427	21540879	14.05	5.01873	3.16834	2.91652	25add27_7_peak_1859
1	21552578	21553051	474	21552809	15.93	2.6186	2.11608	1.12015	25add27_7_peak_1860
1	21553671	21553929	259	21553732	13.54	2.99646	2.34574	1.41389	25add27_7_peak_1861
1	21562631	21562849	219	21562758	18.4	3.88655	2.42486	2.0765	25add27_7_peak_1862
1	21566187	21566513	327	21566295	16.27	4.57501	2.82179	2.59945	25add27_7_peak_1863
1	21601317	21601599	283	21601447	16.18	4.92267	2.96279	2.84269	25add27_7_peak_1864
1	21616617	21617031	415	21616788	21.72	6.17666	3.15567	3.74733	25add27_7_peak_1865
1	21625574	21626166	593	21625972	19.85	5.28566	2.97813	3.10062	25add27_7_peak_1866
1	21666833	21667380	548	21667260	14.91	2.85376	2.27235	1.29227	25add27_7_peak_1867
1	21677287	21677565	279	21677331	14.4	2.24282	1.92442	0.8379	25add27_7_peak_1868
1	21698991	21699616	626	21699432	20.36	8.35315	4.1073	5.21888	25add27_7_peak_1869
1	21700485	21700787	303	21700651	13.46	3.85822	2.75924	2.06079	25add27_7_peak_1870
1	21704331	21704799	469	21704666	15.59	4.83253	3.08325	2.77168	25add27_7_peak_1871
1	21707596	21707830	235	21707646	15.42	3.2932	2.34536	1.63173	25add27_7_peak_1872
1	21716977	21717227	251	21717087	16.87	4.10628	2.70691	2.25178	25add27_7_peak_1873
1	21727100	21727562	463	21727366	21.81	6.40804	3.25801	3.9023	25add27_7_peak_1874
1	21742107	21742325	219	21742159	15.16	3.2932	2.30886	1.63173	25add27_7_peak_1875
1	21743437	21743856	420	21743630	19.76	2.97636	2.07617	1.40084	25add27_7_peak_1876
1	21746636	21746851	216	21746738	14.4	3.75595	2.61826	1.9767	25add27_7_peak_1877
1	21859677	21860186	510	21859791	15.67	4.95286	3.15778	2.86196	25add27_7_peak_1878
1	21861440	21861649	210	21861528	14.74	2.99561	2.31413	1.41389	25add27_7_peak_1879
1	21881641	21881947	307	21881808	13.88	3.32546	2.56626	1.65516	25add27_7_peak_1880
1	21884103	21884762	660	21884255	20.19	9.14156	4.43256	5.68848	25add27_7_peak_1881
1	21887806	21888539	734	21888185	24.79	8.23007	3.6839	5.12501	25add27_7_peak_1882
1	21891523	21891835	313	21891689	14.65	3.92916	2.74578	2.10758	25add27_7_peak_1883
1	21893297	21893555	259	21893401	18.14	3.88655	2.39291	2.0765	25add27_7_peak_1884
1	21919927	21920616	690	21920180	21.81	4.47616	2.534	2.51697	25add27_7_peak_1885
1	21936454	21936863	410	21936694	13.12	4.09493	2.81229	2.24368	25add27_7_peak_1886
1	21938725	21939396	672	21938899	20.7	3.35729	2.16987	1.68025	25add27_7_peak_1887
1	21941396	21941657	262	21941494	12.95	2.6949	2.32456	1.17878	25add27_7_peak_1888
1	21979499	21980055	557	21979661	18.31	6.66404	3.5766	4.07207	25add27_7_peak_1889
1	22021911	22022382	472	22022238	18.31	5.61097	3.11511	3.34706	25add27_7_peak_1890
1	22034763	22035396	634	22034782	20.44	2.79908	1.94938	1.258	25add27_7_peak_1891
1	22043871	22044125	255	22044122	14.05	2.24282	1.88183	0.8379	25add27_7_peak_1892
1	22051360	22051921	562	22051632	17.63	2.79744	2.07025	1.258	25add27_7_peak_1893
1	22056431	22057107	677	22056946	23.85	3.92038	2.25912	2.10247	25add27_7_peak_1894
1	22072808	22073055	248	22072924	15.42	4.58027	2.93171	2.60009	25add27_7_peak_1895
1	22073701	22074535	835	22074319	26.32	8.39309	3.50264	5.2233	25add27_7_peak_1896
1	22080905	22081567	663	22081116	14.4	5.01873	3.24004	2.91652	25add27_7_peak_1897
1	22093724	22094457	734	22094373	25.04	6.44959	2.89365	3.9205	25add27_7_peak_1898
1	22095421	22096508	1088	22096049	27.94	10.202	4.13414	6.32408	25add27_7_peak_1899
1	22100210	22100484	275	22100309	11.07	2.84508	2.31291	1.29227	25add27_7_peak_1900
1	22139551	22139974	424	22139845	15.16	5.31046	3.2324	3.11824	25add27_7_peak_1901
1	22149073	22149378	306	22149196	13.71	3.59931	2.67526	1.87019	25add27_7_peak_1902
1	22154211	22154553	343	22154403	17.04	6.02254	3.33999	3.62227	25add27_7_peak_1903
1	22179708	22180846	1139	22180565	26.58	11.647	4.7545	7.08607	25add27_7_peak_1904
1	22184250	22184480	231	22184360	11.07	2.98425	2.38604	1.40712	25add27_7_peak_1905
1	22192885	22193112	228	22192965	14.74	3.62735	2.61397	1.89332	25add27_7_peak_1906
1	22199709	22200182	474	22200023	21.98	3.15512	2.08876	1.52824	25add27_7_peak_1907
1	22208486	22208699	214	22208538	15.67	3.2932	2.38187	1.63173	25add27_7_peak_1908
1	22213936	22214205	270	22214111	15.33	3.2932	2.3332	1.63173	25add27_7_peak_1909
1	22265522	22266012	491	22265769	19.93	4.88762	2.82866	2.81506	25add27_7_peak_1910
1	22268361	22269168	808	22268958	22.91	3.52909	2.17394	1.81698	25add27_7_peak_1911
1	22289966	22290299	334	22290125	19.85	2.97636	2.08469	1.40084	25add27_7_peak_1912
1	22296813	22297174	362	22297004	18.14	4.56493	2.65879	2.58973	25add27_7_peak_1913
1	22301078	22301280	203	22301179	15.25	4.12173	2.68993	2.26189	25add27_7_peak_1914
1	22307626	22308117	492	22307994	18.14	3.18684	2.12703	1.5479	25add27_7_peak_1915
1	22310831	22311222	392	22311140	15.5	4.1611	2.75046	2.28426	25add27_7_peak_1916
1	22329532	22329874	343	22329733	21.38	5.34426	2.79752	3.13839	25add27_7_peak_1917
1	22356226	22356490	265	22356428	19.51	2.46164	1.8642	0.99683	25add27_7_peak_1918
1	22381630	22382282	653	22382008	19.25	7.99138	4.05013	4.97487	25add27_7_peak_1919
1	22386709	22387336	628	22386955	17.46	6.27603	3.53676	3.82721	25add27_7_peak_1920
1	22409658	22410255	598	22410061	26.49	3.87501	2.11469	2.0765	25add27_7_peak_1921
1	22423965	22424325	361	22424170	17.12	5.2663	3.02019	3.09859	25add27_7_peak_1922
1	22441570	22442034	465	22441916	21.64	3.15512	2.05779	1.52824	25add27_7_peak_1923
1	22444758	22444999	242	22444760	21.72	2.21716	1.74776	0.82175	25add27_7_peak_1924
1	22446706	22447151	446	22447018	12.69	3.8268	2.88151	2.03465	25add27_7_peak_1925
1	22465096	22465365	270	22465169	13.71	3.15615	2.45233	1.52824	25add27_7_peak_1926
1	22470454	22470672	219	22470578	14.99	2.85376	2.28452	1.29227	25add27_7_peak_1927
1	22477334	22477553	220	22477495	12.86	2.05416	1.98031	0.68946	25add27_7_peak_1928
1	22477986	22478587	602	22478196	17.97	5.2663	3.16216	3.09859	25add27_7_peak_1929
1	22511617	22512176	560	22512044	24.36	6.96909	3.17018	4.30599	25add27_7_peak_1930
1	22549764	22550281	518	22549985	20.27	4.66319	2.59424	2.66889	25add27_7_peak_1931
1	22551404	22551935	532	22551599	17.72	4.24476	2.67392	2.33712	25add27_7_peak_1932
1	22564473	22564881	409	22564647	18.74	6.57672	3.6153	4.01174	25add27_7_peak_1933
1	22572612	22573054	443	22572875	17.8	4.24476	2.68608	2.33712	25add27_7_peak_1934
1	22581483	22581913	431	22581889	12.44	2.6949	2.23938	1.17878	25add27_7_peak_1935
1	22585923	22586589	667	22586150	19.76	7.58348	3.96216	4.71533	25add27_7_peak_1936
1	22593793	22594170	378	22594017	14.31	3.6454	2.5517	1.8958	25add27_7_peak_1937
1	22594234	22594662	429	22594599	19.76	2.97636	2.07617	1.40084	25add27_7_peak_1938
1	22603419	22603729	311	22603553	15.08	3.61329	2.43588	1.88054	25add27_7_peak_1939
1	22633954	22635070	1117	22634377	20.61	7.09102	3.60225	4.34736	25add27_7_peak_1940
1	22644832	22645078	247	22644951	14.57	3.1451	2.35845	1.52824	25add27_7_peak_1941
1	22678204	22678606	403	22678400	14.74	5.01873	3.31175	2.91652	25add27_7_peak_1942
1	22700087	22700533	447	22700253	14.48	4.70046	3.09611	2.68109	25add27_7_peak_1943
1	22722698	22723086	389	22722951	15.5	3.2932	2.35753	1.63173	25add27_7_peak_1944
1	22737589	22738124	536	22737762	20.02	7.09102	3.50288	4.34736	25add27_7_peak_1945
1	22767799	22768207	409	22767971	18.74	4.75456	2.81994	2.71248	25add27_7_peak_1946
1	22770134	22770382	249	22770278	17.29	3.44155	2.28644	1.7473	25add27_7_peak_1947
1	22786418	22786807	390	22786601	15.25	5.23113	3.21091	3.08508	25add27_7_peak_1948
1	22793988	22794289	302	22794287	16.27	2.42969	1.91882	0.97841	25add27_7_peak_1949
1	22794349	22794626	278	22794379	16.01	2.42969	1.89042	0.97841	25add27_7_peak_1950
1	22799003	22799205	203	22799071	12.1	3.5627	2.61911	1.84491	25add27_7_peak_1951
1	22800289	22801013	725	22800710	24.96	4.32837	2.35979	2.40883	25add27_7_peak_1952
1	22810319	22810704	386	22810364	15.93	2.6186	2.11608	1.12015	25add27_7_peak_1953
1	22813632	22814016	385	22813879	15.59	3.44916	2.4394	1.75211	25add27_7_peak_1954
1	22814450	22815047	598	22814599	19.59	3.59699	2.28793	1.86853	25add27_7_peak_1955
1	22856134	22856391	258	22856322	13.29	2.70307	2.16486	1.18167	25add27_7_peak_1956
1	22866162	22866494	333	22866355	14.23	3.3028	2.37891	1.63688	25add27_7_peak_1957
1	22869650	22871192	1543	22870983	18.4	7.38769	3.92689	4.56963	25add27_7_peak_1958
1	22883989	22884989	1001	22884747	25.21	11.1297	4.61501	6.85256	25add27_7_peak_1959
1	22893358	22893584	227	22893547	19.17	2.03201	1.68046	0.67886	25add27_7_peak_1960
1	22902249	22902545	297	22902380	17.38	6.95806	3.8445	4.30599	25add27_7_peak_1961
1	22908143	22908631	489	22908280	14.4	4.62745	3.04257	2.63714	25add27_7_peak_1962
1	22915942	22916161	220	22915988	13.71	3.69638	2.72481	1.94097	25add27_7_peak_1963
1	22930026	22930361	336	22930170	13.46	3.9	2.78046	2.08597	25add27_7_peak_1964
1	22932965	22933343	379	22933192	18.31	4.9533	2.84024	2.86196	25add27_7_peak_1965
1	22934958	22935157	200	22935093	13.29	3.18922	2.39732	1.54982	25add27_7_peak_1966
1	22938530	22938914	385	22938647	19.85	2.8657	2.04381	1.30183	25add27_7_peak_1967
1	22961305	22961663	359	22961510	10.82	2.75725	2.48713	1.22656	25add27_7_peak_1968
1	22977174	22977527	354	22977364	15.25	3.61329	2.4617	1.88054	25add27_7_peak_1969
1	22983924	22984302	379	22984107	15.42	2.6186	2.05219	1.12015	25add27_7_peak_1970
1	22997222	22997553	332	22997416	10.48	2.68009	2.37131	1.17597	25add27_7_peak_1971
1	23013211	23013441	231	23013333	9.88	2.02044	2.1335	0.66892	25add27_7_peak_1972
1	23018840	23019090	251	23018931	13.71	2.44027	2.10199	0.97841	25add27_7_peak_1973
1	23028928	23029245	318	23029089	15.76	2.6186	2.09478	1.12015	25add27_7_peak_1974
1	23039429	23039716	288	23039575	14.05	3.6454	2.50911	1.8958	25add27_7_peak_1975
1	23046916	23047215	300	23047097	18.23	3.88655	2.40356	2.0765	25add27_7_peak_1976
1	23056625	23056824	200	23056778	14.4	2.85376	2.19934	1.29227	25add27_7_peak_1977
1	23072514	23072828	315	23072774	21.64	5.34426	2.82946	3.13839	25add27_7_peak_1978
1	23075876	23076133	258	23076061	12.18	3.42355	2.56434	1.74059	25add27_7_peak_1979
1	23082316	23084211	1896	23083371	19.93	3.59699	2.32579	1.86853	25add27_7_peak_1980
1	23086526	23087008	483	23086921	15.59	4.36469	2.85998	2.42969	25add27_7_peak_1981
1	23100369	23100993	625	23100787	24.19	5.931	2.79901	3.56032	25add27_7_peak_1982
1	23108882	23109350	469	23109110	16.1	3.75727	2.44271	1.9767	25add27_7_peak_1983
1	23113117	23113402	286	23113246	13.46	3.37825	2.51889	1.69825	25add27_7_peak_1984
1	23129148	23129489	342	23129369	13.97	3.81698	2.83513	2.02905	25add27_7_peak_1985
1	23144782	23145198	417	23145042	21.12	4.47616	2.45829	2.51697	25add27_7_peak_1986
1	23179844	23180106	263	23179895	19.85	2.46164	1.89517	0.99683	25add27_7_peak_1987
1	23192384	23192756	373	23192579	16.27	3.75727	2.46705	1.9767	25add27_7_peak_1988
1	23200010	23200736	727	23200135	22.49	5.86828	2.93593	3.50825	25add27_7_peak_1989
1	23209599	23209850	252	23209780	13.46	3.50522	2.58186	1.79715	25add27_7_peak_1990
1	23231157	23231508	352	23231203	20.02	3.35729	2.10173	1.68025	25add27_7_peak_1991
1	23246022	23246322	301	23246172	12.61	3.00923	2.42975	1.42188	25add27_7_peak_1992
1	23252507	23252923	417	23252572	18.65	4.75456	2.80777	2.71248	25add27_7_peak_1993
1	23256558	23256798	241	23256697	11.41	3.27569	2.61261	1.62768	25add27_7_peak_1994
1	23256956	23257442	487	23257224	17.21	7.00546	3.83162	4.30906	25add27_7_peak_1995
1	23261208	23261845	638	23261456	24.36	8.23007	3.62306	5.12501	25add27_7_peak_1996
1	23263458	23263662	205	23263623	15.76	3.2932	2.39404	1.63173	25add27_7_peak_1997
1	23263755	23264259	505	23264035	21.72	4.97657	2.70486	2.88242	25add27_7_peak_1998
[truncated: 8,781 more rows]

## Sheet: 1b
Supplementary data 1b: Peaks of H3K9Ac in Col C2H4
chr	start	end	length	abs_summit	pileup	#NAME?	fold_enrichment	#NAME?	name
1	3654	4219	566	3843	55.22	8.36271	2.3423	6.95469	26add28_4_peak_1
1	8020	8635	616	8445	65.09	18.044	3.55313	16.1026	26add28_4_peak_2
1	12673	13224	552	12801	42.05	5.36981	2.06978	4.1238	26add28_4_peak_3
1	23108	23612	505	23362	68.74	17.6602	3.41887	15.7404	26add28_4_peak_4
1	32481	33025	545	32821	50.83	7.65652	2.35579	6.2871	26add28_4_peak_5
1	37277	37721	445	37453	44.98	2.72675	1.5854	1.64914	26add28_4_peak_6
1	46288	46769	482	46574	80.45	21.4465	3.54114	19.2944	26add28_4_peak_7
1	48429	49230	802	49017	88.13	24.8851	3.71354	22.5018	26add28_4_peak_8
1	50363	51203	841	50972	88.13	24.1464	3.62297	21.8242	26add28_4_peak_9
1	52157	52765	609	52509	77.16	9.03645	2.1123	7.5927	26add28_4_peak_10
1	57466	59070	1605	58630	79.71	10.8687	2.30614	9.32643	26add28_4_peak_11
1	63272	63943	672	63650	87.03	24.2957	3.66784	21.9533	26add28_4_peak_12
1	66259	67603	1345	67425	81.91	17.7787	3.0707	15.8507	26add28_4_peak_13
1	72379	73181	803	72557	67.65	15.0602	3.06464	13.2879	26add28_4_peak_14
1	74067	74768	702	74444	95.07	27.7962	3.84291	25.2008	26add28_4_peak_15
1	75582	76503	922	76049	115.18	32.0851	3.74788	29.1362	26add28_4_peak_16
1	77872	78267	396	78088	47.17	7.51555	2.36595	6.15212	26add28_4_peak_17
1	78689	79076	388	78899	40.22	4.14149	1.87378	2.96744	26add28_4_peak_18
1	86736	87153	418	86924	81.91	22.997	3.73463	20.7493	26add28_4_peak_19
1	87571	88143	573	88005	66.55	13.1372	2.81462	11.4703	26add28_4_peak_20
1	88940	89461	522	89154	62.89	5.65462	1.87924	4.39182	26add28_4_peak_21
1	91440	92143	704	91872	78.98	13.0856	2.58011	11.4225	26add28_4_peak_22
1	96022	96592	571	96405	49	6.25834	2.16446	4.96374	26add28_4_peak_23
1	97509	98151	643	97715	85.2	12.5734	2.39444	10.9372	26add28_4_peak_24
1	99938	100866	929	100135	79.35	13.5147	2.59191	11.8284	26add28_4_peak_25
1	109083	110183	1101	109749	79.71	16.7815	2.98944	14.9112	26add28_4_peak_26
1	114293	114897	605	114433	71.67	11.5439	2.50587	9.9663	26add28_4_peak_27
1	117176	118483	1308	117422	113.36	25.4251	3.17655	23.0039	26add28_4_peak_28
1	129377	130469	1093	130324	59.97	11.0459	2.69774	9.49427	26add28_4_peak_29
1	136150	136685	536	136314	73.5	17.7932	3.26748	15.864	26add28_4_peak_30
1	142068	142922	855	142361	103.48	34.8956	4.42724	31.7004	26add28_4_peak_31
1	147152	147758	607	147569	59.6	12.2161	2.86134	10.6012	26add28_4_peak_32
1	148453	149729	1277	149534	111.16	23.4584	3.0314	21.1769	26add28_4_peak_33
1	155111	156053	943	155770	105.31	16.7019	2.53122	14.8375	26add28_4_peak_34
1	157075	158664	1590	158316	104.21	23.7353	3.18831	21.4325	26add28_4_peak_35
1	159927	160172	246	160148	44.61	2.45363	1.52037	1.39817	26add28_4_peak_36
1	161816	162721	906	162236	92.15	19.5538	3.00475	17.5199	26add28_4_peak_37
1	163370	164040	671	163541	79.71	12.8014	2.52234	11.1544	26add28_4_peak_38
1	172226	172938	713	172605	81.18	12.2726	2.41698	10.654	26add28_4_peak_39
1	180385	182235	1851	181843	111.89	44.3511	5.27046	40.2249	26add28_4_peak_40
1	185157	186010	854	185470	103.85	22.256	3.08378	20.0508	26add28_4_peak_41
1	187257	187902	646	187478	99.09	15.5907	2.50237	13.788	26add28_4_peak_42
1	195793	196846	1054	196172	106.77	22.8231	3.07926	20.5827	26add28_4_peak_43
1	197794	198402	609	198243	59.24	9.31622	2.4095	7.85671	26add28_4_peak_44
1	199690	201161	1472	200062	127.62	43.9958	4.59346	39.9033	26add28_4_peak_45
1	205010	205239	230	205159	45.71	6.5789	2.26738	5.26609	26add28_4_peak_46
1	205444	205645	202	205508	44.61	3.92404	1.79571	2.76297	26add28_4_peak_47
1	220362	220977	616	220522	84.47	13.4995	2.51378	11.814	26add28_4_peak_48
1	222680	223071	392	222888	46.07	6.46059	2.1956	5.15563	26add28_4_peak_49
1	223460	224308	849	223965	63.63	12.565	2.80981	10.9296	26add28_4_peak_50
1	225749	227245	1497	226512	101.29	27.5783	3.65318	24.999	26add28_4_peak_51
1	229039	229928	890	229291	85.2	14.6413	2.61211	12.8916	26add28_4_peak_52
1	237011	237700	690	237509	75.69	19.2727	3.41767	17.2541	26add28_4_peak_53
1	258834	259262	429	258981	72.4	13.4626	2.71857	11.7785	26add28_4_peak_54
1	262885	263420	536	263033	75.33	19.7694	3.4694	17.7245	26add28_4_peak_55
1	268471	269583	1113	269182	95.44	16.026	2.60644	14.1986	26add28_4_peak_56
1	270110	270496	387	270293	57.41	9.1277	2.42765	7.68011	26add28_4_peak_57
1	270580	270783	204	270677	51.56	5.99624	2.05307	4.71496	26add28_4_peak_58
1	271011	271398	388	271177	89.59	10.0543	2.10669	8.55631	26add28_4_peak_59
1	278151	278438	288	278243	55.58	6.14826	2.02075	4.85832	26add28_4_peak_60
1	278712	279212	501	279014	57.41	3.95014	1.66884	2.7876	26add28_4_peak_61
1	282853	283734	882	283241	60.7	9.86272	2.48791	8.37636	26add28_4_peak_62
1	283799	284103	305	283868	47.9	2.82731	1.57748	1.74187	26add28_4_peak_63
1	284519	284818	300	284628	49.36	3.95036	1.73671	2.7876	26add28_4_peak_64
1	293381	294374	994	293642	93.61	25.3553	3.63885	22.9396	26add28_4_peak_65
1	295309	295559	251	295391	52.29	4.78256	1.83759	3.5699	26add28_4_peak_66
1	297475	298107	633	297825	79.71	12.8014	2.52234	11.1544	26add28_4_peak_67
1	298757	299382	626	298982	84.47	18.3472	3.05244	16.3843	26add28_4_peak_68
1	300563	300797	235	300672	36.93	2.83594	1.68737	1.74943	26add28_4_peak_69
1	301194	302168	975	301712	65.82	13.5366	2.90773	11.8486	26add28_4_peak_70
1	303632	304059	428	303845	70.94	13.3497	2.76688	11.6725	26add28_4_peak_71
1	305795	306293	499	306126	85.2	21.9697	3.44799	19.7871	26add28_4_peak_72
1	312049	312442	394	312330	51.19	5.2443	1.91886	4.0059	26add28_4_peak_73
1	315295	315827	533	315671	67.28	9.92463	2.35456	8.43292	26add28_4_peak_74
1	316269	316517	249	316333	47.17	5.4507	2.00711	4.19949	26add28_4_peak_75
1	322435	322827	393	322610	78.25	14.7615	2.75181	13.005	26add28_4_peak_76
1	325405	326031	627	325602	78.98	11.0923	2.35245	9.53892	26add28_4_peak_77
1	336930	337754	825	337436	76.79	6.86838	1.8973	5.53973	26add28_4_peak_78
1	338404	338682	279	338453	47.17	2.55751	1.50533	1.49392	26add28_4_peak_79
1	343636	344306	671	343942	74.23	10.7806	2.35093	9.24343	26add28_4_peak_80
1	345828	347326	1499	346313	98.36	13.8833	2.3658	12.1767	26add28_4_peak_81
1	347809	348404	596	348169	70.21	16.0149	3.09598	14.1879	26add28_4_peak_82
1	349006	349432	427	349370	40.22	3.72796	1.79231	2.57951	26add28_4_peak_83
1	353843	354807	965	354488	87.76	18.9155	3.06067	16.919	26add28_4_peak_84
1	362529	363079	551	362934	85.57	12.5734	2.4046	10.9372	26add28_4_peak_85
1	373620	374034	415	373670	59.97	5.19334	1.84754	3.95756	26add28_4_peak_86
1	389321	389559	239	389448	57.04	6.61516	2.04379	5.30135	26add28_4_peak_87
1	389873	390369	497	390163	59.24	9.86119	2.48916	8.37518	26add28_4_peak_88
1	392932	393698	767	393151	79.35	9.20599	2.11445	7.75387	26add28_4_peak_89
1	395720	396229	510	395886	80.45	16.3764	2.90879	14.5292	26add28_4_peak_90
1	401471	401850	380	401687	82.64	18.2851	3.09778	16.3254	26add28_4_peak_91
1	403890	404386	497	404134	72.77	4.40608	1.63927	3.21645	26add28_4_peak_92
1	404630	405029	400	404727	66.92	8.93766	2.26388	7.49863	26add28_4_peak_93
1	408758	409353	596	408931	99.46	14.9185	2.45026	13.1552	26add28_4_peak_94
1	410794	411243	450	410960	76.06	13.5466	2.63898	11.8581	26add28_4_peak_95
1	411805	412343	539	412018	108.6	21.9859	2.96222	19.7995	26add28_4_peak_96
1	414271	414577	307	414444	61.8	7.3656	2.12153	6.01075	26add28_4_peak_97
1	418903	420057	1155	419302	63.26	12.0718	2.72288	10.4652	26add28_4_peak_98
1	420549	420833	285	420790	45.71	2.95454	1.61062	1.8591	26add28_4_peak_99
1	436319	436637	319	436422	45.34	3.13874	1.63177	2.0307	26add28_4_peak_100
1	442510	442790	281	442651	51.56	4.12272	1.75196	2.94975	26add28_4_peak_101
1	445564	446254	691	446034	80.45	16.3764	2.90879	14.5292	26add28_4_peak_102
1	450077	450349	273	450189	62.53	4.88616	1.76468	3.66789	26add28_4_peak_103
1	452153	452718	566	452561	70.21	16.1128	3.1095	14.2807	26add28_4_peak_104
1	453192	453659	468	453391	68.38	12.4427	2.66843	10.8143	26add28_4_peak_105
1	455701	456555	855	455899	87.39	28.4128	4.21726	25.7702	26add28_4_peak_106
1	462448	463608	1161	463339	94.71	30.5114	4.23482	27.7015	26add28_4_peak_107
1	464099	464513	415	464339	65.45	8.56935	2.21513	7.15063	26add28_4_peak_108
1	465913	467720	1808	467369	94.34	33.001	4.54006	29.9741	26add28_4_peak_109
1	469886	470196	311	469982	55.58	4.84567	1.82519	3.63013	26add28_4_peak_110
1	470680	471488	809	471289	77.52	22.8826	3.84529	20.6399	26add28_4_peak_111
1	474560	474987	428	474671	57.04	7.34622	2.14976	5.99243	26add28_4_peak_112
1	476999	477544	546	477273	57.41	11.4528	2.7867	9.87902	26add28_4_peak_113
1	484669	485025	357	484812	42.05	5.26559	2.05007	4.02533	26add28_4_peak_114
1	486954	487946	993	487202	86.66	23.7113	3.6526	21.4099	26add28_4_peak_115
1	490086	490529	444	490226	65.82	10.4284	2.4748	8.91071	26add28_4_peak_116
1	490943	491660	718	491099	85.57	17.0377	2.88551	15.1534	26add28_4_peak_117
1	493594	494227	634	493750	64.36	13.0388	2.8416	11.378	26add28_4_peak_118
1	514546	515354	809	515073	83.74	25.8037	4.0351	23.3629	26add28_4_peak_119
1	518304	518865	562	518447	69.11	17.6812	3.35778	15.7585	26add28_4_peak_120
1	523637	523843	207	523736	34.37	3.9483	1.93928	2.78618	26add28_4_peak_121
1	537901	538482	582	538122	87.03	23.0969	3.52112	20.8377	26add28_4_peak_122
1	554466	554872	407	554689	40.95	6.11331	2.30519	4.82698	26add28_4_peak_123
1	555379	555985	607	555777	101.65	27.5783	3.66624	24.999	26add28_4_peak_124
1	560061	560412	352	560241	42.42	6.00105	2.2084	4.71921	26add28_4_peak_125
1	560991	561294	304	561141	49	3.68896	1.7241	2.54379	26add28_4_peak_126
1	564203	564722	520	564470	76.06	14.4898	2.75208	12.7488	26add28_4_peak_127
1	564897	565521	625	565079	47.54	6.54352	2.21223	5.23223	26add28_4_peak_128
1	566430	566664	235	566524	40.59	3.35048	1.73286	2.22728	26add28_4_peak_129
1	568866	569126	261	569021	64.72	8.31814	2.20545	6.9133	26add28_4_peak_130
1	569328	570274	947	569554	101.65	25.2699	3.42182	22.8688	26add28_4_peak_131
1	573595	574931	1337	574573	117.74	21.1796	2.76149	19.045	26add28_4_peak_132
1	575800	576071	272	575929	41.69	4.42452	1.93498	3.23369	26add28_4_peak_133
1	580687	581214	528	580860	76.79	18.7749	3.32434	16.7873	26add28_4_peak_134
1	592064	593113	1050	592655	102.39	26.963	3.56503	24.4307	26add28_4_peak_135
1	601747	602118	372	601994	58.87	11.8927	2.85104	10.2941	26add28_4_peak_136
1	602562	603056	495	602744	70.57	13.8435	2.81784	12.1385	26add28_4_peak_137
1	608380	608590	211	608485	39.49	2.46299	1.55737	1.40619	26add28_4_peak_138
1	608689	609449	761	609246	91.78	13.6707	2.44162	11.9759	26add28_4_peak_139
1	613406	613621	216	613553	49.36	4.32281	1.79874	3.13684	26add28_4_peak_140
1	615034	615298	265	615143	44.25	4.49602	1.88522	3.30059	26add28_4_peak_141
1	615385	616076	692	615924	55.58	7.74945	2.26324	6.37378	26add28_4_peak_142
1	618353	619309	957	619009	82.64	11.4071	2.32334	9.8368	26add28_4_peak_143
1	621578	622401	824	621874	96.17	28.9408	3.94999	26.2592	26add28_4_peak_144
1	626774	627317	544	626942	74.23	14.3829	2.78629	12.6479	26add28_4_peak_145
1	635280	635958	679	635754	61.43	7.16047	2.08105	5.8177	26add28_4_peak_146
1	638211	638522	312	638384	44.98	4.49602	1.9157	3.30059	26add28_4_peak_147
1	641536	641945	410	641694	58.14	13.7446	3.11266	12.0451	26add28_4_peak_148
1	643774	644526	753	644345	85.57	23.1318	3.60689	20.8681	26add28_4_peak_149
1	651060	651923	864	651686	80.81	22.6557	3.71872	20.423	26add28_4_peak_150
1	652951	653299	349	653104	51.92	7.67202	2.34178	6.30208	26add28_4_peak_151
1	653752	654342	591	654157	82.64	23.0887	3.70089	20.8317	26add28_4_peak_152
1	655597	655981	385	655767	45.34	5.78694	2.10647	4.51752	26add28_4_peak_153
1	657558	658154	597	657918	106.04	33.2525	4.11702	30.2014	26add28_4_peak_154
1	669196	669848	653	669623	76.42	20.3357	3.51926	18.2523	26add28_4_peak_155
1	686902	687261	360	687053	52.66	7.21113	2.23565	5.86386	26add28_4_peak_156
1	692010	692591	582	692336	73.86	13.9199	2.77275	12.2107	26add28_4_peak_157
1	701494	702019	526	701680	76.79	20.1041	3.50403	18.0364	26add28_4_peak_158
1	705791	706553	763	706387	80.81	18.4276	3.171	16.4612	26add28_4_peak_159
1	726669	727364	696	726980	60.33	11.1838	2.66672	9.62438	26add28_4_peak_160
1	737213	738027	815	737753	82.64	18.2851	3.09778	16.3254	26add28_4_peak_161
1	739711	740405	695	739962	82.27	13.3597	2.52347	11.6814	26add28_4_peak_162
1	752367	752622	256	752513	48.63	4.84901	1.90897	3.63235	26add28_4_peak_163
1	753557	754188	632	753952	98	19.3167	2.91171	17.2947	26add28_4_peak_164
1	755690	756271	582	756056	83.37	10.0676	2.16337	8.5692	26add28_4_peak_165
1	756460	756798	339	756592	65.45	11.4211	2.59585	9.84955	26add28_4_peak_166
1	761349	761769	421	761593	86.66	16.0104	2.75668	14.1849	26add28_4_peak_167
1	775598	775822	225	775706	50.1	5.8597	2.02762	4.58559	26add28_4_peak_168
1	782928	783404	477	783112	63.63	6.38252	1.95835	5.0802	26add28_4_peak_169
1	787144	788214	1071	787834	89.22	11.1096	2.20054	9.55605	26add28_4_peak_170
1	790170	791267	1098	790716	98.73	20.691	3.0221	18.5879	26add28_4_peak_171
1	794797	795376	580	795213	74.96	14.3829	2.81338	12.6479	26add28_4_peak_172
1	798096	798417	322	798293	64.72	10.4246	2.48949	8.90837	26add28_4_peak_173
1	803042	803542	501	803270	86.3	26.6525	4.01549	24.1451	26add28_4_peak_174
1	807401	807859	459	807561	56.31	10.2596	2.61939	8.75214	26add28_4_peak_175
1	812734	813075	342	812921	46.44	5.1237	1.97664	3.89096	26add28_4_peak_176
1	818911	819385	475	819154	74.96	15.2345	2.92158	13.4516	26add28_4_peak_177
1	823574	824316	743	824031	89.22	16.419	2.734	14.5701	26add28_4_peak_178
1	826569	826925	357	826706	53.75	8.20836	2.38055	6.80829	26add28_4_peak_179
1	830665	831315	651	830984	66.55	13.1372	2.81462	11.4703	26add28_4_peak_180
1	835841	836357	517	836009	65.09	11.1285	2.54185	9.57295	26add28_4_peak_181
1	843808	844147	340	844000	68.38	13.241	2.77517	11.5691	26add28_4_peak_182
1	846742	847646	905	847067	119.94	33.197	3.77931	30.1516	26add28_4_peak_183
1	847882	848747	866	848146	85.2	21.5233	3.39369	19.3658	26add28_4_peak_184
1	852384	853834	1451	853506	110.43	31.3901	3.81612	28.5049	26add28_4_peak_185
1	863349	864101	753	863839	71.67	20.9198	3.79677	18.8008	26add28_4_peak_186
1	867103	867713	611	867551	67.65	9.92463	2.36717	8.43292	26add28_4_peak_187
1	870436	871213	778	871008	84.1	19.3133	3.15195	17.2921	26add28_4_peak_188
1	875508	875872	365	875694	69.11	12.1258	2.59669	10.5143	26add28_4_peak_189
1	877268	877495	228	877379	55.22	4.84567	1.8134	3.63013	26add28_4_peak_190
1	879291	880123	833	879818	72.77	15.149	2.95069	13.3715	26add28_4_peak_191
1	883214	883481	268	883341	58.14	6.65197	2.03933	5.33487	26add28_4_peak_192
1	883794	884132	339	883950	48.27	6.3129	2.14207	5.01413	26add28_4_peak_193
1	891850	892416	567	892254	73.86	9.79728	2.26861	8.31299	26add28_4_peak_194
1	895612	897509	1898	897244	75.69	15.7201	2.94971	13.9105	26add28_4_peak_195
1	898904	899520	617	899077	88.86	19.2303	3.07727	17.2158	26add28_4_peak_196
1	900877	902840	1964	901458	92.15	30.4084	4.27282	27.6042	26add28_4_peak_197
1	907765	908213	449	908025	50.83	5.4748	1.99336	4.22215	26add28_4_peak_198
1	917468	917902	435	917764	70.21	7.21694	1.97799	5.86942	26add28_4_peak_199
1	918298	918804	507	918455	84.1	15.7384	2.74525	13.9272	26add28_4_peak_200
1	930970	931666	697	931351	128.71	36.0133	3.81511	32.7197	26add28_4_peak_201
1	933521	934378	858	933814	82.27	17.3515	2.97409	15.4476	26add28_4_peak_202
1	937017	937601	585	937427	77.16	19.7585	3.39805	17.7158	26add28_4_peak_203
1	937973	938362	390	938184	59.24	4.4533	1.72107	3.26023	26add28_4_peak_204
1	944675	945011	337	944883	44.98	4.08069	1.83907	2.91013	26add28_4_peak_205
1	952325	952625	301	952442	34.37	3.78276	1.90174	2.63139	26add28_4_peak_206
1	953552	953837	286	953687	33.28	2.5705	1.63216	1.50504	26add28_4_peak_207
1	954557	955818	1262	955506	87.76	8.02762	1.92955	6.63876	26add28_4_peak_208
1	957196	957965	770	957473	79.71	10.8687	2.30614	9.32643	26add28_4_peak_209
1	976140	976568	429	976394	66.55	14.9342	3.07049	13.1694	26add28_4_peak_210
1	977112	977714	603	977374	56.68	5.99954	1.98889	4.71773	26add28_4_peak_211
1	981447	981815	369	981722	67.65	11.9984	2.6403	10.3938	26add28_4_peak_212
1	982264	983422	1159	982879	103.85	22.256	3.08378	20.0508	26add28_4_peak_213
1	991170	991931	762	991411	96.9	34.203	4.63986	31.0724	26add28_4_peak_214
1	993502	993940	439	993734	64.36	7.17019	2.0424	5.82577	26add28_4_peak_215
1	996141	996657	517	996302	77.52	11.9767	2.45378	10.3742	26add28_4_peak_216
1	1004856	1005862	1007	1005286	101.65	23.1724	3.20796	20.9062	26add28_4_peak_217
1	1008538	1008921	384	1008757	69.48	19.2076	3.60308	17.1977	26add28_4_peak_218
1	1012763	1013334	572	1013143	56.68	8.13026	2.30712	6.73472	26add28_4_peak_219
1	1013706	1014226	521	1013846	50.1	9.12063	2.57022	7.67308	26add28_4_peak_220
1	1018153	1018951	799	1018353	91.78	14.3387	2.50761	12.6072	26add28_4_peak_221
1	1027494	1028330	837	1028116	96.17	28.671	3.91813	26.0079	26add28_4_peak_222
1	1028509	1028904	396	1028721	103.85	17.2793	2.62122	15.3791	26add28_4_peak_223
1	1040490	1040759	270	1040646	46.44	7.34756	2.37197	5.99344	26add28_4_peak_224
1	1042823	1043649	827	1043021	65.82	11.4211	2.61014	9.84955	26add28_4_peak_225
1	1048986	1049317	332	1049172	42.05	5.26559	2.05007	4.02533	26add28_4_peak_226
1	1050729	1051142	414	1050963	76.79	14.8186	2.81846	13.0599	26add28_4_peak_227
1	1051375	1051693	319	1051526	70.21	9.03905	2.19776	7.59518	26add28_4_peak_228
1	1057251	1057660	410	1057523	41.69	4.33528	1.9176	3.14894	26add28_4_peak_229
1	1059546	1059849	304	1059678	51.19	5.33353	1.93307	4.08879	26add28_4_peak_230
1	1070219	1070916	698	1070776	54.85	6.8221	2.14806	5.49626	26add28_4_peak_231
1	1073385	1073758	374	1073550	70.94	15.6296	3.07431	13.825	26add28_4_peak_232
1	1079893	1080574	682	1080419	71.3	11.5439	2.49326	9.9663	26add28_4_peak_233
1	1097062	1097505	444	1097208	62.53	12.2629	2.78634	10.645	26add28_4_peak_234
1	1104608	1104870	263	1104772	42.05	5.66073	2.12494	4.39787	26add28_4_peak_235
1	1108157	1108603	447	1108459	59.24	9.18455	2.39038	7.73282	26add28_4_peak_236
1	1109491	1110088	598	1109740	79.35	22.0677	3.65223	19.8731	26add28_4_peak_237
1	1114429	1115023	595	1114664	73.13	12.3891	2.5563	10.764	26add28_4_peak_238
1	1121620	1122409	790	1121992	57.04	7.34622	2.14976	5.99243	26add28_4_peak_239
1	1125513	1126096	584	1125741	95.44	31.7684	4.34407	28.8499	26add28_4_peak_240
1	1127588	1129421	1834	1129087	100.19	29.518	3.892	26.7882	26add28_4_peak_241
1	1131091	1131369	279	1131203	39.13	5.57688	2.17368	4.31976	26add28_4_peak_242
1	1136282	1138234	1953	1137018	92.88	16.9867	2.76114	15.1071	26add28_4_peak_243
1	1140683	1141332	650	1141034	101.65	26.3958	3.53982	23.9085	26add28_4_peak_244
1	1142427	1143045	619	1142836	80.08	20.7562	3.43561	18.6515	26add28_4_peak_245
1	1144550	1145816	1267	1144827	67.28	14.1367	2.91804	12.4163	26add28_4_peak_246
1	1145889	1146640	752	1146226	118.48	46.4646	5.19457	42.0882	26add28_4_peak_247
1	1147721	1148506	786	1148162	106.41	34.7203	4.29633	31.5384	26add28_4_peak_248
1	1154012	1154613	602	1154427	71.3	13.8121	2.78094	12.1091	26add28_4_peak_249
1	1156590	1157751	1162	1157507	75.33	17.6198	3.18028	15.7006	26add28_4_peak_250
1	1164166	1164835	670	1164537	85.93	21.9697	3.47724	19.7871	26add28_4_peak_251
1	1166840	1167107	268	1166988	67.28	13.272	2.79845	11.5984	26add28_4_peak_252
1	1168245	1168874	630	1168543	78.25	13.0856	2.55652	11.4225	26add28_4_peak_253
1	1176646	1176847	202	1176755	40.59	4.59472	1.98042	3.39301	26add28_4_peak_254
1	1183170	1183664	495	1183522	68.01	15.7281	3.10313	13.9182	26add28_4_peak_255
1	1187194	1188374	1181	1188065	100.56	31.589	4.14521	28.6853	26add28_4_peak_256
1	1190619	1191348	730	1191157	98.73	28.3068	3.83574	25.6723	26add28_4_peak_257
1	1191629	1192117	489	1191736	63.26	9.61769	2.38	8.14201	26add28_4_peak_258
1	1198118	1199036	919	1198371	79.71	25.3743	4.13498	22.9585	26add28_4_peak_259
1	1202197	1203320	1124	1202492	99.09	31.6741	4.17062	28.7612	26add28_4_peak_260
1	1216133	1216569	437	1216311	76.79	10.936	2.35726	9.39123	26add28_4_peak_261
1	1226641	1227124	484	1226827	65.82	8.02075	2.15547	6.63191	26add28_4_peak_262
1	1231621	1232282	662	1232039	69.48	15.3134	3.03777	13.5274	26add28_4_peak_263
1	1232684	1233162	479	1232779	58.14	8.29024	2.27464	6.88648	26add28_4_peak_264
1	1235257	1236041	785	1235832	93.61	16.6523	2.70314	14.7897	26add28_4_peak_265
1	1238069	1238950	882	1238769	55.95	10.1359	2.65362	8.63559	26add28_4_peak_266
1	1240439	1241232	794	1240730	88.13	18.4909	2.97084	16.5207	26add28_4_peak_267
1	1242626	1243259	634	1242954	104.21	21.8276	3.00612	19.6541	26add28_4_peak_268
1	1261073	1261390	318	1261267	53.75	5.07553	1.88802	3.8459	26add28_4_peak_269
1	1280404	1280734	331	1280553	52.66	6.13285	2.06368	4.84464	26add28_4_peak_270
1	1285899	1286481	583	1286324	50.46	9.56715	2.66641	8.09653	26add28_4_peak_271
1	1290692	1291090	399	1290926	88.13	15.2048	2.62133	13.4239	26add28_4_peak_272
1	1291340	1291971	632	1291473	60.33	9.0673	2.35902	7.62128	26add28_4_peak_273
1	1292031	1292417	387	1292201	51.19	3.45074	1.63103	2.32037	26add28_4_peak_274
1	1304868	1305932	1065	1305291	67.28	11.5528	2.567	9.97467	26add28_4_peak_275
1	1306326	1307815	1490	1307630	48.27	8.75086	2.56602	7.32276	26add28_4_peak_276
1	1311624	1311844	221	1311661	33.64	3.16955	1.79116	2.06008	26add28_4_peak_277
1	1313583	1314758	1176	1313854	83.01	11.1889	2.27043	9.62915	26add28_4_peak_278
1	1332935	1333551	617	1333306	85.2	20.2431	3.24059	18.1696	26add28_4_peak_279
1	1336795	1337887	1093	1337611	96.54	31.2126	4.24067	28.3428	26add28_4_peak_280
1	1343097	1343654	558	1343398	85.2	12.5734	2.39444	10.9372	26add28_4_peak_281
1	1345046	1345482	437	1345231	70.94	14.7085	2.94831	12.9563	26add28_4_peak_282
1	1350218	1350649	432	1350405	59.24	5.60018	1.88242	4.34188	26add28_4_peak_283
1	1357588	1358316	729	1358005	68.74	13.241	2.78979	11.5691	26add28_4_peak_284
1	1361438	1361959	522	1361736	81.18	8.8754	2.05444	7.44223	26add28_4_peak_285
1	1368148	1368759	612	1368576	79.71	15.0595	2.78327	13.2877	26add28_4_peak_286
1	1372523	1373006	484	1372841	59.24	10.9368	2.64897	9.39207	26add28_4_peak_287
1	1390388	1391158	771	1390971	83.74	13.0855	2.49227	11.4225	26add28_4_peak_288
1	1398440	1398974	535	1398648	65.45	9.77055	2.37335	8.28713	26add28_4_peak_289
1	1399246	1399582	337	1399395	58.51	10.5983	2.63302	9.07093	26add28_4_peak_290
1	1400986	1401244	259	1401080	46.81	4.25657	1.83865	3.0749	26add28_4_peak_291
1	1407110	1407472	363	1407365	59.24	5.19334	1.82538	3.95756	26add28_4_peak_292
1	1410293	1410806	514	1410620	74.96	17.479	3.21597	15.5698	26add28_4_peak_293
1	1411199	1411771	573	1411334	69.84	9.47332	2.28522	8.00559	26add28_4_peak_294
1	1417836	1418396	561	1418241	73.86	16.0105	3.04326	14.1849	26add28_4_peak_295
1	1418666	1419090	425	1418832	77.52	17.275	3.09137	15.3766	26add28_4_peak_296
1	1420766	1421637	872	1421416	74.6	20.3713	3.59979	18.2849	26add28_4_peak_297
1	1425556	1426419	864	1425833	84.1	9.88764	2.12757	8.39802	26add28_4_peak_298
1	1431428	1432788	1361	1431966	102.75	32.432	4.18353	29.4554	26add28_4_peak_299
1	1435049	1436353	1305	1435669	70.21	12.5655	2.63732	10.9296	26add28_4_peak_300
1	1436512	1437387	876	1437030	83.01	15.2834	2.70986	13.4982	26add28_4_peak_301
1	1440979	1441395	417	1441262	74.96	9.04562	2.17032	7.60118	26add28_4_peak_302
1	1450358	1450902	545	1450664	66.19	10.8434	2.48834	9.30404	26add28_4_peak_303
1	1452197	1452822	626	1452555	60.7	6.34826	1.99033	5.04734	26add28_4_peak_304
1	1454173	1455186	1014	1455043	66.92	10.1694	2.42559	8.66444	26add28_4_peak_305
1	1458006	1458628	623	1458411	69.48	8.35893	2.13564	6.95215	26add28_4_peak_306
1	1469852	1470418	567	1470189	62.53	6.52233	1.98527	5.21162	26add28_4_peak_307
1	1475696	1476073	378	1475919	60.33	4.03975	1.65769	2.87226	26add28_4_peak_308
1	1477732	1478787	1056	1478488	107.51	13.1444	2.21439	11.4774	26add28_4_peak_309
1	1482664	1483135	472	1482809	70.57	11.971	2.57457	10.3692	26add28_4_peak_310
1	1486018	1486930	913	1486625	84.83	15.7384	2.76884	13.9272	26add28_4_peak_311
1	1490496	1490837	342	1490674	49	4.43217	1.85181	3.24038	26add28_4_peak_312
1	1492966	1494215	1250	1493968	73.5	19.7952	3.54755	17.7476	26add28_4_peak_313
1	1501268	1501818	551	1501584	80.08	9.5505	2.1337	8.08032	26add28_4_peak_314
1	1503353	1503767	415	1503661	56.31	5.99954	1.97629	4.71773	26add28_4_peak_315
1	1505075	1505813	739	1505564	49.73	7.1681	2.28927	5.82405	26add28_4_peak_316
1	1509841	1510268	428	1510161	60.7	5.08589	1.81471	3.85585	26add28_4_peak_317
1	1510345	1510721	377	1510507	72.04	11.2761	2.43453	9.71202	26add28_4_peak_318
1	1516566	1516980	415	1516747	43.88	4.62871	1.95129	3.42455	26add28_4_peak_319
1	1518141	1518680	540	1518566	42.42	7.66818	2.53565	6.29846	26add28_4_peak_320
1	1523639	1523991	353	1523804	49	8.90178	2.63153	7.4655	26add28_4_peak_321
1	1533700	1534380	681	1534179	102.75	35.1778	4.51094	31.9544	26add28_4_peak_322
1	1543803	1544053	251	1543941	46.44	6.1436	2.15633	4.8546	26add28_4_peak_323
1	1547358	1547640	283	1547477	51.92	3.14989	1.60377	2.04106	26add28_4_peak_324
1	1553611	1554239	629	1553822	73.5	21.1696	3.74741	19.0353	26add28_4_peak_325
1	1554593	1555194	602	1554842	52.29	10.0176	2.68058	8.52182	26add28_4_peak_326
1	1559362	1559684	323	1559479	48.63	6.3129	2.15797	5.01413	26add28_4_peak_327
1	1563638	1564063	426	1563960	57.77	9.8649	2.55543	8.37748	26add28_4_peak_328
1	1564620	1564996	377	1564760	53.02	6.37087	2.06188	5.06931	26add28_4_peak_329
1	1569469	1569898	430	1569669	113.72	28.5747	3.47641	25.9235	26add28_4_peak_330
1	1576960	1577304	345	1577125	65.45	5.32756	1.79605	4.08387	26add28_4_peak_331
1	1583152	1583695	544	1583576	55.22	9.89377	2.58105	8.40386	26add28_4_peak_332
1	1587260	1587615	356	1587500	53.75	5.07553	1.88802	3.8459	26add28_4_peak_333
1	1590196	1590542	347	1590465	51.92	5.33353	1.96016	4.08879	26add28_4_peak_334
1	1595318	1595848	531	1595639	65.45	12.1862	2.70138	10.5728	26add28_4_peak_335
1	1611064	1611564	501	1611318	39.86	5.84888	2.26986	4.5759	26add28_4_peak_336
1	1624992	1625572	581	1625294	77.52	15.8056	2.90818	13.9909	26add28_4_peak_337
1	1634693	1635864	1172	1635549	72.04	18.7677	3.41289	16.7804	26add28_4_peak_338
1	1645779	1646331	553	1645968	53.02	5.50897	1.92933	4.25429	26add28_4_peak_339
1	1658639	1659378	740	1658987	59.24	4.4533	1.72107	3.26023	26add28_4_peak_340
1	1661678	1662247	570	1661958	75.69	18.6605	3.33446	16.6815	26add28_4_peak_341
1	1669415	1669986	572	1669650	62.16	12.9464	2.87104	11.291	26add28_4_peak_342
1	1671943	1672376	434	1672091	68.38	10.3204	2.39239	8.80744	26add28_4_peak_343
1	1679281	1679640	360	1679445	54.48	6.306	2.05496	5.00817	26add28_4_peak_344
1	1682449	1683002	554	1682805	57.77	10.3076	2.62388	8.79586	26add28_4_peak_345
1	1689317	1689759	443	1689580	56.31	9.4396	2.49184	7.97578	26add28_4_peak_346
1	1700664	1700914	251	1700866	51.19	3.45074	1.63103	2.32037	26add28_4_peak_347
1	1707143	1707419	277	1707305	38.39	3.96356	1.87594	2.79987	26add28_4_peak_348
1	1714965	1715763	799	1715387	72.4	19.5289	3.53913	17.4971	26add28_4_peak_349
1	1716002	1716638	637	1716250	46.07	6.72025	2.2416	5.39955	26add28_4_peak_350
1	1718402	1718895	494	1718698	71.3	10.8714	2.41015	9.32854	26add28_4_peak_351
1	1721549	1721899	351	1721705	74.6	14.0559	2.75896	12.3399	26add28_4_peak_352
1	1726556	1727141	586	1726732	66.19	9.53507	2.31673	8.06522	26add28_4_peak_353
1	1730296	1730725	430	1730486	52.66	5.20069	1.91627	3.96406	26add28_4_peak_354
1	1732897	1733371	475	1733113	66.19	8.93766	2.23951	7.49863	26add28_4_peak_355
1	1744813	1745528	716	1745027	112.62	30.3305	3.66531	27.5344	26add28_4_peak_356
1	1746129	1746784	656	1746363	85.2	17.9214	2.97241	15.9849	26add28_4_peak_357
1	1748370	1749084	715	1748618	88.49	17.6078	2.8868	15.69	26add28_4_peak_358
1	1754330	1754825	496	1754604	70.94	9.85167	2.32061	8.36598	26add28_4_peak_359
1	1762471	1762751	281	1762568	42.78	3.9045	1.82428	2.74417	26add28_4_peak_360
1	1765630	1766297	668	1766025	106.77	31.859	3.99163	28.9344	26add28_4_peak_361
1	1767393	1768696	1304	1768356	107.51	34.771	4.27186	31.584	26add28_4_peak_362
1	1769056	1769779	724	1769279	77.89	14.9534	2.81737	13.1868	26add28_4_peak_363
1	1772177	1773285	1109	1773077	95.44	16.026	2.60644	14.1986	26add28_4_peak_364
1	1779341	1780001	661	1779515	62.16	12.9464	2.87104	11.291	26add28_4_peak_365
1	1786872	1787357	486	1787035	67.28	17.5518	3.41411	15.6391	26add28_4_peak_366
1	1790340	1790577	238	1790460	44.98	5.97459	2.18937	4.69386	26add28_4_peak_367
1	1803475	1803920	446	1803801	77.52	7.59769	1.96302	6.2306	26add28_4_peak_368
1	1814997	1815381	385	1815168	59.97	3.50605	1.60445	2.37242	26add28_4_peak_369
1	1816620	1817278	659	1816953	79.35	14.2665	2.6783	12.5389	26add28_4_peak_370
1	1820450	1821816	1367	1821086	120.3	35.887	3.99025	32.5997	26add28_4_peak_371
1	1822631	1823188	558	1822920	67.28	16.9107	3.31789	15.0348	26add28_4_peak_372
1	1828557	1829831	1275	1829541	104.95	30.6316	3.92391	27.8087	26add28_4_peak_373
1	1830551	1830791	241	1830750	36.93	2.2473	1.55459	1.20967	26add28_4_peak_374
1	1831608	1832533	926	1832308	83.37	16.947	2.90936	15.069	26add28_4_peak_375
1	1832947	1833623	677	1833179	76.79	18.2086	3.24935	16.2547	26add28_4_peak_376
1	1836427	1837616	1190	1837385	112.62	39.6901	4.65674	36.0565	26add28_4_peak_377
1	1839462	1839704	243	1839610	34.37	2.99934	1.7238	1.90206	26add28_4_peak_378
1	1854355	1855036	682	1854810	85.93	24.3644	3.77961	22.0175	26add28_4_peak_379
1	1859840	1860635	796	1860370	59.24	12.1988	2.8414	10.5851	26add28_4_peak_380
1	1868484	1868802	319	1868631	48.27	4.04626	1.75956	2.8779	26add28_4_peak_381
1	1873192	1873616	425	1873521	62.16	3.60333	1.57907	2.46373	26add28_4_peak_382
1	1879790	1880005	216	1879855	35.84	4.49976	2.06939	3.30359	26add28_4_peak_383
1	1889850	1890059	210	1889920	36.57	3.67415	1.85422	2.53003	26add28_4_peak_384
1	1893824	1894025	202	1893997	44.98	2.72675	1.5854	1.64914	26add28_4_peak_385
1	1896374	1896951	578	1896775	84.1	13.4995	2.50302	11.814	26add28_4_peak_386
1	1897243	1897748	506	1897487	59.97	6.49594	2.0323	5.18706	26add28_4_peak_387
1	1900068	1900373	306	1900192	69.48	12.8932	2.71062	11.2403	26add28_4_peak_388
1	1907109	1907689	581	1907327	77.16	16.7079	3.00597	14.8416	26add28_4_peak_389
1	1911248	1911505	258	1911385	48.63	4.84901	1.90897	3.63235	26add28_4_peak_390
1	1919392	1919670	279	1919564	48.63	5.78625	2.06806	4.51725	26add28_4_peak_391
1	1922380	1923200	821	1922556	103.12	20.4549	2.89215	18.3628	26add28_4_peak_392
1	1939146	1939349	204	1939291	42.42	4.31896	1.8877	3.13355	26add28_4_peak_393
1	1939744	1940398	655	1940263	45.34	7.07594	2.34052	5.73628	26add28_4_peak_394
1	1944388	1944923	536	1944777	88.49	26.9873	3.99512	24.4543	26add28_4_peak_395
1	1945147	1945674	528	1945340	76.79	12.2436	2.50934	10.6272	26add28_4_peak_396
1	1946829	1947519	691	1947122	93.61	28.7807	4.05009	26.1103	26add28_4_peak_397
1	1951886	1952800	915	1952501	106.04	34.7203	4.2817	31.5384	26add28_4_peak_398
1	1954819	1955589	771	1955064	82.27	20.3163	3.33098	18.2365	26add28_4_peak_399
1	1962488	1962975	488	1962806	45.34	6.18247	2.17774	4.89058	26add28_4_peak_400
1	1965866	1966315	450	1966124	56.68	7.54155	2.21838	6.1767	26add28_4_peak_401
1	1969806	1970240	435	1969974	71.3	12.2561	2.5823	10.6386	26add28_4_peak_402
1	1989544	1989989	446	1989689	58.51	6.174	1.98354	4.88262	26add28_4_peak_403
1	1991766	1992198	433	1992029	70.57	11.1301	2.46804	9.57337	26add28_4_peak_404
1	1992329	1992991	663	1992515	105.68	20.5487	2.88316	18.4522	26add28_4_peak_405
1	2001498	2002148	651	2001759	92.15	21.485	3.21198	19.3284	26add28_4_peak_406
1	2006753	2007043	291	2006904	47.17	5.85369	2.07632	4.58047	26add28_4_peak_407
1	2012638	2013481	844	2013214	100.92	23.6634	3.28785	21.3676	26add28_4_peak_408
1	2015396	2016084	689	2015922	84.83	18.7274	3.10993	16.7432	26add28_4_peak_409
1	2025644	2026095	452	2025797	73.13	7.70829	2.00359	6.33458	26add28_4_peak_410
1	2027774	2028273	500	2027954	72.77	11.9636	2.5437	10.3623	26add28_4_peak_411
1	2030041	2030427	387	2030194	64.72	13.7447	2.96048	12.0451	26add28_4_peak_412
1	2032434	2033152	719	2032599	50.46	8.37124	2.45993	6.96317	26add28_4_peak_413
1	2034224	2034592	369	2034414	58.51	10.9079	2.68046	9.36411	26add28_4_peak_414
1	2035805	2036458	654	2036029	59.24	8.07578	2.23102	6.68248	26add28_4_peak_415
1	2040572	2040781	210	2040624	52.66	4.03093	1.73083	2.86377	26add28_4_peak_416
1	2047955	2048513	559	2048081	81.91	11.0285	2.30302	9.47744	26add28_4_peak_417
1	2054746	2055303	558	2055040	75.69	8.86695	2.13035	7.43401	26add28_4_peak_418
1	2059939	2060248	310	2060119	44.98	7.45341	2.46921	6.09471	26add28_4_peak_419
1	2067568	2067906	339	2067745	65.45	8.56935	2.21513	7.15063	26add28_4_peak_420
1	2070874	2071114	241	2070931	47.54	2.82731	1.56569	1.74187	26add28_4_peak_421
1	2076708	2077554	847	2076886	70.21	11.8267	2.54313	10.2327	26add28_4_peak_422
1	2081551	2081789	239	2081691	47.54	2.82731	1.56569	1.74187	26add28_4_peak_423
1	2083442	2083976	535	2083616	61.07	6.66955	2.00213	5.35144	26add28_4_peak_424
1	2087279	2087543	265	2087386	53.75	6.89984	2.17272	5.56952	26add28_4_peak_425
1	2090163	2091450	1288	2090557	117.74	32.0225	3.71075	29.0797	26add28_4_peak_426
1	2095772	2096271	500	2096082	77.16	17.6643	3.12621	15.7425	26add28_4_peak_427
1	2102319	2103322	1004	2103012	77.16	11.3266	2.36834	9.75917	26add28_4_peak_428
1	2105112	2106383	1272	2105452	101.65	20.3651	2.93299	18.2798	26add28_4_peak_429
1	2108662	2109531	870	2108826	72.04	14.7952	2.87543	13.0375	26add28_4_peak_430
1	2113737	2114552	816	2114212	81.91	21.7829	3.57365	19.6109	26add28_4_peak_431
1	2120147	2120619	473	2120473	59.97	10.7371	2.65082	9.20165	26add28_4_peak_432
1	2120964	2121763	800	2121186	83.37	13.7818	2.55671	12.0812	26add28_4_peak_433
1	2129194	2129479	286	2129388	46.44	2.61077	1.5303	1.54277	26add28_4_peak_434
1	2134923	2135605	683	2135368	74.23	9.59358	2.21264	8.12023	26add28_4_peak_435
1	2135918	2136336	419	2136052	70.94	15.0699	2.99745	13.2961	26add28_4_peak_436
1	2142834	2143819	986	2143425	90.32	16.0864	2.68585	14.256	26add28_4_peak_437
1	2151493	2152412	920	2152088	115.55	36.9791	4.25365	33.5944	26add28_4_peak_438
1	2155400	2155967	568	2155787	87.39	14.7712	2.59982	13.0141	26add28_4_peak_439
1	2159929	2160675	747	2160305	95.8	12.7389	2.30486	11.0946	26add28_4_peak_440
1	2162478	2163142	665	2162934	70.94	17.0235	3.26995	15.1407	26add28_4_peak_441
1	2168646	2168985	340	2168796	57.77	2.57922	1.46937	1.51332	26add28_4_peak_442
1	2170030	2171070	1041	2170225	82.27	16.4674	2.87153	14.6152	26add28_4_peak_443
1	2173084	2174898	1815	2174518	118.11	47.6357	5.31739	43.1182	26add28_4_peak_444
1	2175504	2176072	569	2175865	42.78	5.18353	2.06913	3.94821	26add28_4_peak_445
1	2177084	2177341	258	2177191	40.22	4.76839	1.99724	3.55712	26add28_4_peak_446
1	2183452	2184063	612	2183883	69.11	14.8857	2.96325	13.1237	26add28_4_peak_447
1	2187924	2188415	492	2188130	108.97	30.4524	3.792	27.6449	26add28_4_peak_448
1	2190131	2190641	511	2190397	93.98	16.6523	2.71359	14.7897	26add28_4_peak_449
1	2192473	2193756	1284	2193607	93.61	21.0082	3.15367	18.8815	26add28_4_peak_450
1	2194538	2195728	1191	2195067	106.41	25.8298	3.35651	23.384	26add28_4_peak_451
1	2199228	2199593	366	2199440	50.1	7.04677	2.22157	5.7079	26add28_4_peak_452
1	2200131	2200637	507	2200294	89.59	18.985	3.01959	16.9857	26add28_4_peak_453
1	2211322	2212374	1053	2212075	107.87	32.4787	4.03226	29.4966	26add28_4_peak_454
1	2215297	2215757	461	2215486	66.92	5.60415	1.83558	4.34569	26add28_4_peak_455
1	2219181	2219415	235	2219264	58.14	8.91376	2.36562	7.47597	26add28_4_peak_456
1	2221721	2222904	1184	2222535	107.87	31.4005	3.91622	28.5134	26add28_4_peak_457
1	2223844	2224545	702	2224301	109.7	32.0894	3.92551	29.1403	26add28_4_peak_458
1	2224743	2225017	275	2224910	64.72	9.37809	2.34723	7.91647	26add28_4_peak_459
1	2225894	2227278	1385	2226658	112.99	34.2133	4.07108	31.0796	26add28_4_peak_460
1	2227839	2228533	695	2228212	84.1	11.5656	2.30007	9.98561	26add28_4_peak_461
1	2239368	2239793	426	2239611	49.73	4.32281	1.8118	3.13684	26add28_4_peak_462
1	2244329	2244922	594	2244660	89.22	12.2622	2.31339	10.6445	26add28_4_peak_463
1	2247900	2248903	1004	2248614	107.14	32.4787	4.00517	29.4966	26add28_4_peak_464
1	2249217	2249685	469	2249458	93.61	21.0082	3.15367	18.8815	26add28_4_peak_465
1	2259544	2260026	483	2259925	60.33	9.72568	2.45338	8.24576	26add28_4_peak_466
1	2262288	2262811	524	2262617	72.04	15.8831	3.01801	14.0657	26add28_4_peak_467
1	2265557	2266193	637	2265906	48.27	6.39002	2.15519	5.08765	26add28_4_peak_468
1	2268634	2268966	333	2268843	46.81	7.34756	2.39025	5.99344	26add28_4_peak_469
1	2276092	2276617	526	2276446	53.39	8.47001	2.4065	7.05672	26add28_4_peak_470
1	2277868	2278545	678	2278204	61.07	5.77462	1.88079	4.50688	26add28_4_peak_471
1	2282225	2282674	450	2282479	57.41	5.85907	1.94698	4.58514	26add28_4_peak_472
1	2286602	2287627	1026	2287481	42.78	6.91167	2.40564	5.5809	26add28_4_peak_473
1	2305601	2306237	637	2305836	77.89	15.8056	2.92172	13.9909	26add28_4_peak_474
1	2311238	2312053	816	2311601	74.23	15.5895	2.93867	13.7869	26add28_4_peak_475
1	2315423	2316397	975	2316146	97.63	19.3167	2.90095	17.2947	26add28_4_peak_476
1	2322070	2322350	281	2322211	75.69	11.8308	2.47395	10.2363	26add28_4_peak_477
1	2332136	2333525	1390	2332862	78.25	13.0856	2.55652	11.4225	26add28_4_peak_478
1	2337925	2338425	501	2338261	81.91	16.6839	2.94003	14.8199	26add28_4_peak_479
1	2343908	2344270	363	2344086	75.33	16.4526	3.02884	14.6025	26add28_4_peak_480
1	2349054	2350859	1806	2349890	113.36	26.4313	3.26731	23.9397	26add28_4_peak_481
1	2364376	2364595	220	2364404	44.61	4.08069	1.82444	2.91013	26add28_4_peak_482
1	2364771	2365129	359	2365055	39.49	4.09605	1.89214	2.92492	26add28_4_peak_483
1	2365611	2366477	867	2366234	101.65	34.1911	4.42477	31.0606	26add28_4_peak_484
1	2368917	2369640	724	2369166	72.77	18.1044	3.35305	16.1589	26add28_4_peak_485
1	2373970	2374565	596	2374322	74.23	21.6154	3.76149	19.4513	26add28_4_peak_486
1	2379690	2379940	251	2379813	48.63	4.04626	1.77262	2.8779	26add28_4_peak_487
1	2381600	2382145	546	2381763	63.63	13.4335	2.93753	11.7514	26add28_4_peak_488
1	2390864	2392399	1536	2391520	74.6	11.4236	2.43856	9.85117	26add28_4_peak_489
1	2395511	2396544	1034	2395657	99.09	18.5799	2.78042	16.6063	26add28_4_peak_490
1	2402427	2402810	384	2402742	54.12	7.97122	2.2966	6.5845	26add28_4_peak_491
1	2405019	2405936	918	2405586	70.57	13.3497	2.75282	11.6725	26add28_4_peak_492
1	2407597	2408244	648	2407763	71.67	17.9919	3.36436	16.0538	26add28_4_peak_493
1	2412994	2413605	612	2413178	78.25	13.0856	2.55652	11.4225	26add28_4_peak_494
1	2416328	2416662	335	2416444	51.92	6.40688	2.13404	5.10337	26add28_4_peak_495
1	2421352	2421811	460	2421643	57.77	8.03021	2.2781	6.64118	26add28_4_peak_496
1	2422352	2422647	296	2422464	52.66	4.78256	1.85019	3.5699	26add28_4_peak_497
1	2424159	2424539	381	2424250	61.8	8.83322	2.32582	7.40084	26add28_4_peak_498
1	2431059	2431938	880	2431769	67.65	9.31223	2.28826	7.854	26add28_4_peak_499
1	2436486	2436858	373	2436711	43.51	2.50771	1.53497	1.44732	26add28_4_peak_500
1	2437510	2438271	762	2437707	96.9	26.6156	3.70837	24.109	26add28_4_peak_501
1	2443874	2444679	806	2444139	102.02	28.1612	3.6793	25.5362	26add28_4_peak_502
1	2446165	2446575	411	2446268	56.68	7.42862	2.20145	6.07029	26add28_4_peak_503
1	2454945	2455508	564	2455063	59.24	10.7371	2.61903	9.20165	26add28_4_peak_504
1	2458325	2458936	612	2458482	58.87	12.419	2.9349	10.793	26add28_4_peak_505
1	2464943	2465400	458	2465288	62.89	6.52233	1.9967	5.21162	26add28_4_peak_506
1	2466512	2467070	559	2466907	87.03	18.0017	2.93427	16.062	26add28_4_peak_507
1	2467168	2467621	454	2467383	59.24	11.6904	2.76319	10.1044	26add28_4_peak_508
1	2472211	2472593	383	2472409	84.83	14.9546	2.68232	13.1872	26add28_4_peak_509
1	2474329	2474828	500	2474697	70.94	5.94914	1.84459	4.672	26add28_4_peak_510
1	2475495	2475741	247	2475619	62.53	7.39929	2.1036	6.0426	26add28_4_peak_511
1	2475799	2476158	360	2475869	49.73	2.98827	1.58532	1.89129	26add28_4_peak_512
1	2477126	2477901	776	2477342	95.8	22.0472	3.2268	19.8539	26add28_4_peak_513
1	2478104	2478482	379	2478301	40.95	3.51985	1.78226	2.38529	26add28_4_peak_514
1	2484254	2485022	769	2484834	64.36	12.049	2.7007	10.4429	26add28_4_peak_515
1	2486324	2486595	272	2486439	57.04	4.28346	1.70717	3.10029	26add28_4_peak_516
1	2486697	2488023	1327	2487772	98	22.0893	3.19348	19.8925	26add28_4_peak_517
1	2492655	2493189	535	2493008	67.28	7.18951	2.0083	5.84341	26add28_4_peak_518
1	2497824	2498585	762	2498432	63.63	13.4695	2.94288	11.7854	26add28_4_peak_519
1	2500975	2501279	305	2501106	42.05	3.52465	1.72206	2.38891	26add28_4_peak_520
1	2510639	2511039	401	2510787	62.16	12.9464	2.87104	11.291	26add28_4_peak_521
1	2535484	2536004	521	2535641	75.33	14.8516	2.82692	13.0905	26add28_4_peak_522
1	2541898	2542276	379	2542137	61.8	10.4252	2.55273	8.90874	26add28_4_peak_523
1	2564437	2565144	708	2564863	111.16	24.3999	3.11561	22.051	26add28_4_peak_524
1	2567500	2568114	615	2567823	102.75	25.8219	3.45839	23.3775	26add28_4_peak_525
1	2575726	2576665	940	2576437	79.35	12.8014	2.51091	11.1544	26add28_4_peak_526
1	2580207	2580617	411	2580471	67.65	6.29679	1.90689	5.00102	26add28_4_peak_527
1	2586176	2586674	499	2586399	84.1	15.7384	2.74525	13.9272	26add28_4_peak_528
1	2589089	2590293	1205	2589574	116.65	28.2487	3.38066	25.6171	26add28_4_peak_529
1	2607057	2607505	449	2607234	63.63	12.234	2.76178	10.6186	26add28_4_peak_530
1	2608154	2608578	425	2608405	72.4	9.42899	2.22429	7.96587	26add28_4_peak_531
1	2618713	2619344	632	2618922	42.05	4.31896	1.8718	3.13355	26add28_4_peak_532
1	2620418	2621562	1145	2620853	127.25	35.4201	3.77209	32.179	26add28_4_peak_533
1	2623114	2623792	679	2623481	44.61	4.94771	1.98309	3.72538	26add28_4_peak_534
1	2624556	2624912	357	2624801	34.37	4.18909	1.99394	3.01242	26add28_4_peak_535
1	2625210	2626004	795	2625690	48.27	6.88311	2.23944	5.55323	26add28_4_peak_536
1	2626955	2627518	564	2627433	50.83	6.48245	2.15947	5.17457	26add28_4_peak_537
1	2635388	2635756	369	2635610	61.43	9.73119	2.43873	8.25029	26add28_4_peak_538
1	2636050	2636768	719	2636256	68.74	14.0913	2.90604	12.3721	26add28_4_peak_539
1	2638214	2638929	716	2638419	85.93	20.8725	3.3435	18.7582	26add28_4_peak_540
1	2640992	2641774	783	2641588	66.55	14.3696	2.98898	12.6363	26add28_4_peak_541
1	2642200	2642630	431	2642398	85.57	17.9214	2.98501	15.9849	26add28_4_peak_542
1	2645376	2645990	615	2645827	78.25	15.4224	2.83043	13.6287	26add28_4_peak_543
1	2646262	2646536	275	2646433	49.36	6.77848	2.20704	5.45618	26add28_4_peak_544
1	2649770	2650446	677	2650124	98	22.0893	3.19348	19.8925	26add28_4_peak_545
1	2658756	2658959	204	2658843	35.84	3.48503	1.84175	2.35284	26add28_4_peak_546
1	2671292	2671698	407	2671435	54.48	6.8221	2.134	5.49626	26add28_4_peak_547
1	2672428	2673037	610	2672626	102.02	28.1612	3.6793	25.5362	26add28_4_peak_548
1	2676041	2676245	205	2676158	36.57	4.30767	1.99186	3.12334	26add28_4_peak_549
1	2683419	2683948	530	2683765	66.55	11.7091	2.61825	10.1213	26add28_4_peak_550
1	2684276	2684864	589	2684485	78.25	17.7876	3.12016	15.8589	26add28_4_peak_551
1	2687554	2688604	1051	2688415	111.53	30.9731	3.75092	28.1212	26add28_4_peak_552
1	2689052	2690111	1060	2689457	84.47	23.0097	3.61848	20.762	26add28_4_peak_553
1	2691443	2694277	2835	2693209	107.14	25.3131	3.27696	22.904	26add28_4_peak_554
1	2696470	2697188	719	2696730	100.56	25.8328	3.50199	23.3849	26add28_4_peak_555
1	2701228	2701675	448	2701378	63.26	7.33213	2.0729	5.98036	26add28_4_peak_556
1	2703409	2703741	333	2703524	58.14	8.78563	2.34685	7.3551	26add28_4_peak_557
1	2707017	2707301	285	2707144	42.78	3.17649	1.68395	2.065	26add28_4_peak_558
1	2712916	2714118	1203	2713168	106.04	35.6393	4.38699	32.3759	26add28_4_peak_559
1	2715793	2716363	571	2716209	70.57	15.0699	2.98222	13.2961	26add28_4_peak_560
1	2718783	2720753	1971	2719589	61.8	14.0955	3.1057	12.3762	26add28_4_peak_561
1	2721439	2721924	486	2721793	79.35	12.124	2.43482	10.5139	26add28_4_peak_562
1	2723881	2724327	447	2724008	53.39	4.67157	1.8129	3.46559	26add28_4_peak_563
1	2736705	2737517	813	2736982	84.47	16.5631	2.84895	14.7056	26add28_4_peak_564
1	2750687	2751210	524	2751084	78.62	15.4224	2.84349	13.6287	26add28_4_peak_565
1	2752215	2753048	834	2752730	76.79	10.936	2.35726	9.39123	26add28_4_peak_566
1	2759144	2759759	616	2759436	91.05	19.0603	2.96937	17.0568	26add28_4_peak_567
1	2762649	2763307	659	2762829	80.08	16.3764	2.89573	14.5292	26add28_4_peak_568
1	2771057	2771378	322	2771222	66.92	7.84366	2.12239	6.46454	26add28_4_peak_569
1	2771764	2772155	392	2771949	65.45	10.2936	2.44316	8.78327	26add28_4_peak_570
1	2774043	2774525	483	2774297	81.54	15.9929	2.84631	14.1679	26add28_4_peak_571
1	2801047	2801626	580	2801403	67.65	9.31223	2.28826	7.854	26add28_4_peak_572
1	2805349	2806131	783	2805520	80.08	11.2494	2.31658	9.68826	26add28_4_peak_573
1	2808856	2809621	766	2809043	92.51	31.3336	4.41099	28.4546	26add28_4_peak_574
1	2810653	2811069	417	2810822	57.77	9.58018	2.51175	8.10925	26add28_4_peak_575
1	2816984	2817834	851	2817599	68.01	10.9858	2.46477	9.43825	26add28_4_peak_576
1	2819398	2819916	519	2819582	41.69	4.67364	1.98354	3.46653	26add28_4_peak_577
1	2824611	2825262	652	2825080	72.77	14.7952	2.90422	13.0375	26add28_4_peak_578
1	2827123	2827894	772	2827333	79.35	17.7176	3.09035	15.7925	26add28_4_peak_579
1	2839202	2839513	312	2839330	50.1	7.28498	2.26088	5.93511	26add28_4_peak_580
1	2847075	2847786	712	2847543	90.68	25.8215	3.78862	23.3775	26add28_4_peak_581
1	2848328	2848879	552	2848535	78.62	15.4224	2.84349	13.6287	26add28_4_peak_582
1	2852380	2852983	604	2852656	80.45	21.2135	3.51061	19.0765	26add28_4_peak_583
1	2856163	2856974	812	2856515	68.38	15.9665	3.1536	14.1439	26add28_4_peak_584
1	2860658	2860864	207	2860727	39.86	3.92459	1.87419	2.76337	26add28_4_peak_585
1	2863643	2863879	237	2863802	32.91	2.75061	1.71956	1.67123	26add28_4_peak_586
1	2867378	2868738	1361	2867636	87.76	14.7712	2.61057	13.0141	26add28_4_peak_587
1	2873511	2874390	880	2873731	108.97	19.482	2.7492	17.4521	26add28_4_peak_588
1	2874499	2875926	1428	2874647	64.36	7.67323	2.10829	6.30287	26add28_4_peak_589
1	2877595	2878150	556	2877876	106.77	36.2688	4.49058	32.9503	26add28_4_peak_590
1	2879826	2880292	467	2880093	74.6	8.52563	2.09987	7.10964	26add28_4_peak_591
1	2882538	2883146	609	2882713	81.54	21.7124	3.54872	19.5437	26add28_4_peak_592
1	2884412	2884865	454	2884597	72.04	14.2805	2.80907	12.5507	26add28_4_peak_593
1	2888689	2889485	797	2889249	83.74	15.2834	2.73345	13.4982	26add28_4_peak_594
1	2898865	2899375	511	2899178	87.76	20.893	3.28739	18.7756	26add28_4_peak_595
1	2904220	2904806	587	2904514	78.25	12.3864	2.47663	10.7625	26add28_4_peak_596
1	2925275	2925800	526	2925540	70.94	18.6004	3.49897	16.6262	26add28_4_peak_597
1	2927693	2928774	1082	2928034	121.77	39.3795	4.32275	35.7762	26add28_4_peak_598
1	2939005	2939248	244	2939157	49.73	4.32281	1.8118	3.13684	26add28_4_peak_599
1	2941843	2942243	401	2942069	71.67	12.8565	2.6717	11.2063	26add28_4_peak_600
1	2945424	2945906	483	2945755	63.26	9.36271	2.34525	7.90205	26add28_4_peak_601
1	2946296	2946662	367	2946425	69.48	14.3994	2.91224	12.6631	26add28_4_peak_602
1	2950377	2950799	423	2950609	42.78	5.27592	2.08688	4.03486	26add28_4_peak_603
1	2953251	2953555	305	2953426	36.93	3.00171	1.72419	1.90368	26add28_4_peak_604
1	2954944	2955671	728	2955458	69.48	14.5775	2.93651	12.8317	26add28_4_peak_605
1	2970837	2971534	698	2971184	81.54	23.0975	3.73161	20.838	26add28_4_peak_606
1	2971684	2972095	412	2971818	44.25	5.34765	2.03992	4.10241	26add28_4_peak_607
1	2976256	2976596	341	2976454	51.56	5.33353	1.94662	4.08879	26add28_4_peak_608
1	2982098	2982585	488	2982403	78.98	17.2101	3.07629	15.3149	26add28_4_peak_609
1	2989388	2990456	1069	2989757	117.38	20.4024	2.69041	18.314	26add28_4_peak_610
1	2994391	2995356	966	2994603	103.85	28.9983	3.77153	26.3152	26add28_4_peak_611
1	3000818	3001335	518	3001162	84.83	18.3472	3.0655	16.3843	26add28_4_peak_612
1	3003336	3003730	395	3003574	46.07	4.25657	1.81053	3.0749	26add28_4_peak_613
1	3007440	3008047	608	3007838	46.44	5.1237	1.97664	3.89096	26add28_4_peak_614
1	3009196	3010423	1228	3009555	66.19	6.86996	1.97604	5.54097	26add28_4_peak_615
1	3012065	3012296	232	3012193	51.92	5.33353	1.96016	4.08879	26add28_4_peak_616
1	3014622	3015030	409	3014852	66.19	10.1694	2.39947	8.66444	26add28_4_peak_617
1	3015395	3016012	618	3015523	61.07	6.66955	2.00213	5.35144	26add28_4_peak_618
1	3017834	3018039	206	3017986	44.25	3.34723	1.67575	2.225	26add28_4_peak_619
1	3019840	3020596	757	3019978	62.16	8.61263	2.25582	7.19047	26add28_4_peak_620
1	3020750	3020993	244	3020836	39.49	4.9529	2.0659	3.73047	26add28_4_peak_621
1	3031228	3031560	333	3031417	78.62	19.4318	3.34529	17.4034	26add28_4_peak_622
1	3032117	3032505	389	3032282	48.27	3.3582	1.64226	2.2343	26add28_4_peak_623
1	3033891	3034544	654	3034043	44.98	4.08069	1.83907	2.91013	26add28_4_peak_624
1	3037788	3038392	605	3038172	78.62	20.5897	3.49815	18.4916	26add28_4_peak_625
1	3038643	3039127	485	3038785	60.33	8.45107	2.27165	7.0392	26add28_4_peak_626
1	3041410	3041719	310	3041637	52.66	4.03093	1.73083	2.86377	26add28_4_peak_627
1	3041986	3042791	806	3042203	87.03	21.9644	3.3857	19.7849	26add28_4_peak_628
1	3052751	3052953	203	3052787	32.91	2.89642	1.75516	1.80586	26add28_4_peak_629
1	3053621	3054789	1169	3054320	66.55	9.53507	2.32934	8.06522	26add28_4_peak_630
1	3058501	3058874	374	3058698	51.19	8.736	2.48538	7.30872	26add28_4_peak_631
1	3063055	3063261	207	3063100	33.28	3.72027	1.89997	2.57297	26add28_4_peak_632
1	3064191	3064801	611	3064402	51.19	7.42601	2.26926	6.06779	26add28_4_peak_633
1	3071130	3072044	915	3071837	95.07	11.6064	2.18347	10.0246	26add28_4_peak_634
1	3075052	3075382	331	3075321	36.93	3.81115	1.90231	2.65735	26add28_4_peak_635
1	3075987	3078829	2843	3077350	112.62	29.8522	3.61862	27.0968	26add28_4_peak_636
1	3079032	3079279	248	3079131	50.83	3.85992	1.72758	2.70306	26add28_4_peak_637
1	3084720	3084937	218	3084834	32.18	3.01784	1.74623	1.91841	26add28_4_peak_638
1	3086276	3088006	1731	3087199	65.82	10.4284	2.4748	8.91071	26add28_4_peak_639
1	3093847	3094882	1036	3094112	98.73	31.0346	4.15539	28.1775	26add28_4_peak_640
1	3098943	3100296	1354	3099967	99.83	29.9798	4.00104	27.2137	26add28_4_peak_641
1	3100448	3100690	243	3100574	46.44	5.46186	2.03602	4.21057	26add28_4_peak_642
1	3101472	3103027	1556	3102265	107.87	29.1237	3.67807	26.4312	26add28_4_peak_643
1	3106552	3107075	524	3106725	70.94	15.0699	2.99745	13.2961	26add28_4_peak_644
1	3116170	3116637	468	3116506	59.24	11.5258	2.73807	9.9492	26add28_4_peak_645
1	3119270	3119496	227	3119328	47.17	4.14813	1.7841	2.97309	26add28_4_peak_646
1	3119967	3120440	474	3120118	74.6	10.7806	2.36236	9.24343	26add28_4_peak_647
1	3122965	3123721	757	3123179	93.98	30.8814	4.33283	28.0361	26add28_4_peak_648
1	3130471	3130964	494	3130672	64.72	8.20739	2.19075	6.80826	26add28_4_peak_649
1	3136913	3137484	572	3137230	75.33	17.6198	3.18028	15.7006	26add28_4_peak_650
1	3139760	3140146	387	3139856	46.07	4.67269	1.88295	3.46559	26add28_4_peak_651
1	3153949	3154307	359	3154169	63.99	9.61769	2.40708	8.14201	26add28_4_peak_652
1	3154558	3155030	473	3154713	65.82	11.8743	2.67278	10.2767	26add28_4_peak_653
1	3157670	3158570	901	3157757	57.77	8.5184	2.351	7.10274	26add28_4_peak_654
1	3161185	3161607	423	3161459	62.53	7.50286	2.11762	6.14148	26add28_4_peak_655
1	3161898	3162334	437	3162070	69.11	6.4705	1.89488	5.16534	26add28_4_peak_656
1	3167258	3167852	595	3167697	68.38	12.4427	2.66843	10.8143	26add28_4_peak_657
1	3172172	3172549	378	3172283	59.24	6.49594	2.00792	5.18706	26add28_4_peak_658
1	3173675	3173920	246	3173803	49	4.43217	1.85181	3.24038	26add28_4_peak_659
1	3187669	3187892	224	3187799	40.59	4.59472	1.98042	3.39301	26add28_4_peak_660
1	3191996	3192429	434	3192261	58.14	6.65197	2.03933	5.33487	26add28_4_peak_661
1	3194582	3194922	341	3194799	54.85	9.13018	2.51122	7.68258	26add28_4_peak_662
1	3199489	3200206	718	3199891	72.04	9.42899	2.21321	7.96587	26add28_4_peak_663
1	3201890	3202293	404	3202137	63.63	5.54039	1.84644	4.28473	26add28_4_peak_664
1	3205742	3206159	418	3205920	70.57	15.2541	3.00728	13.4705	26add28_4_peak_665
1	3218097	3218333	237	3218213	39.86	3.44707	1.77641	2.31716	26add28_4_peak_666
1	3224116	3224532	417	3224342	55.22	9.58459	2.53222	8.11219	26add28_4_peak_667
1	3226262	3227029	768	3226794	89.22	19.9292	3.11111	17.8697	26add28_4_peak_668
1	3238898	3239431	534	3239101	81.18	15.1697	2.73925	13.3907	26add28_4_peak_669
1	3240763	3241342	580	3241094	87.03	22.6363	3.46567	20.4066	26add28_4_peak_670
1	3252353	3253780	1428	3252905	93.98	25.3553	3.65291	22.9396	26add28_4_peak_671
1	3253937	3254229	293	3253985	47.17	4.3846	1.82465	3.19577	26add28_4_peak_672
1	3261035	3261564	530	3261373	69.11	14.5775	2.92127	12.8317	26add28_4_peak_673
1	3263248	3263516	269	3263446	49.73	6.67569	2.20567	5.35693	26add28_4_peak_674
1	3263979	3264506	528	3264209	87.76	17.1331	2.86321	15.2425	26add28_4_peak_675
1	3270169	3271975	1807	3271340	103.48	25.2755	3.37042	22.8711	26add28_4_peak_676
1	3273833	3274336	504	3273968	56.68	10.6165	2.69271	9.08788	26add28_4_peak_677
1	3278049	3278557	509	3278230	62.16	12.5999	2.81977	10.9628	26add28_4_peak_678
1	3279311	3279545	235	3279425	49.73	5.24848	1.96629	4.00989	26add28_4_peak_679
1	3288233	3289077	845	3288974	48.63	5.39375	2.00134	4.14621	26add28_4_peak_680
1	3295352	3296141	790	3295752	81.54	19.5652	3.27552	17.5305	26add28_4_peak_681
1	3299762	3300542	781	3300323	84.83	20.3339	3.30131	18.2518	26add28_4_peak_682
1	3302856	3303207	352	3303027	53.02	8.87757	2.45551	7.44317	26add28_4_peak_683
1	3305004	3306825	1822	3305666	96.54	24.7275	3.48341	22.3608	26add28_4_peak_684
1	3310998	3311460	463	3311182	73.13	15.6407	2.96531	13.8344	26add28_4_peak_685
1	3322537	3323527	991	3323290	124.69	17.1282	2.37154	15.2387	26add28_4_peak_686
1	3325894	3327157	1264	3326121	93.61	20.0519	3.05194	17.9863	26add28_4_peak_687
1	3328983	3329774	792	3329370	70.94	14.1831	2.87755	12.4592	26add28_4_peak_688
1	3337742	3338039	298	3337910	62.89	8.04042	2.20325	6.64973	26add28_4_peak_689
1	3341225	3341541	317	3341448	57.04	7.79598	2.2154	6.41888	26add28_4_peak_690
1	3346585	3347869	1285	3347535	101.29	37.5153	4.82495	34.0881	26add28_4_peak_691
1	3349227	3349933	707	3349353	56.68	8.76166	2.40325	7.33249	26add28_4_peak_692
1	3352097	3352836	740	3352322	55.58	4.1137	1.71457	2.94161	26add28_4_peak_693
1	3355684	3356335	652	3356035	65.09	9.77055	2.36029	8.28713	26add28_4_peak_694
1	3359378	3359808	431	3359493	51.19	4.49728	1.79976	3.30115	26add28_4_peak_695
1	3363641	3364042	402	3363883	53.39	7.83023	2.30453	6.45172	26add28_4_peak_696
1	3368038	3369042	1005	3368439	64.72	12.2085	2.73844	10.5938	26add28_4_peak_697
1	3370571	3371104	534	3370747	73.86	9.79728	2.26861	8.31299	26add28_4_peak_698
1	3383554	3383876	323	3383704	53.39	8.73965	2.44986	7.31192	26add28_4_peak_699
1	3387867	3388442	576	3388194	69.48	16.492	3.20346	14.6384	26add28_4_peak_700
1	3388497	3389163	667	3388713	69.48	18.2198	3.45472	16.2652	26add28_4_peak_701
1	3393954	3395044	1091	3394587	105.68	20.5487	2.88316	18.4522	26add28_4_peak_702
1	3396396	3396871	476	3396688	57.41	5.85907	1.94698	4.58514	26add28_4_peak_703
1	3412191	3412741	551	3412627	73.5	8.69753	2.12853	7.27225	26add28_4_peak_704
1	3416015	3416262	248	3416125	50.46	7.16496	2.25709	5.82093	26add28_4_peak_705
1	3417965	3419579	1615	3419143	104.58	34.9354	4.39916	31.735	26add28_4_peak_706
1	3422157	3422472	316	3422462	34.01	2.19643	1.52203	1.16255	26add28_4_peak_707
1	3423118	3423437	320	3423301	40.59	4.05573	1.87337	2.88683	26add28_4_peak_708
1	3424033	3425205	1173	3424931	47.54	4.14813	1.79764	2.97309	26add28_4_peak_709
1	3429894	3430599	706	3430413	97.27	19.3167	2.8902	17.2947	26add28_4_peak_710
1	3431866	3432288	423	3432095	58.87	7.82092	2.23403	6.44269	26add28_4_peak_711
1	3439676	3440305	630	3439924	88.49	24.8851	3.72878	22.5018	26add28_4_peak_712
1	3442076	3442305	230	3442286	35.84	3.48503	1.84175	2.35284	26add28_4_peak_713
1	3442536	3443879	1344	3442809	101.65	24.1965	3.31144	21.8654	26add28_4_peak_714
1	3460981	3461448	468	3461251	92.15	20.4954	3.10491	18.4013	26add28_4_peak_715
1	3461686	3462259	574	3461885	56.31	8.13026	2.29249	6.73472	26add28_4_peak_716
1	3470063	3470337	275	3470190	46.07	5.6128	2.04668	4.35301	26add28_4_peak_717
1	3480066	3480925	860	3480409	60.33	12.8609	2.92069	11.2102	26add28_4_peak_718
1	3484698	3486556	1859	3486341	87.76	25.1775	3.80942	22.7809	26add28_4_peak_719
1	3487646	3487983	338	3487810	70.94	8.70974	2.17997	7.28379	26add28_4_peak_720
1	3493081	3493695	615	3493448	68.01	9.69297	2.30045	8.21512	26add28_4_peak_721
1	3502795	3503431	637	3503253	85.93	24.3644	3.77961	22.0175	26add28_4_peak_722
1	3503744	3504213	470	3503883	69.84	9.47332	2.28522	8.00559	26add28_4_peak_723
1	3514131	3514721	591	3514458	65.45	13.5191	2.8893	11.8315	26add28_4_peak_724
1	3525195	3526326	1132	3525964	85.57	29.275	4.43017	26.5647	26add28_4_peak_725
1	3527610	3527842	233	3527699	38.03	2.83541	1.62621	1.74891	26add28_4_peak_726
1	3532481	3533057	577	3532604	78.25	11.7226	2.40158	10.1336	26add28_4_peak_727
1	3535508	3536245	738	3535778	94.71	28.7949	4.0213	26.1233	26add28_4_peak_728
1	3545132	3545480	349	3545321	60.7	11.9924	2.80456	10.3889	26add28_4_peak_729
1	3548217	3548470	254	3548300	38.39	3.55106	1.79067	2.41331	26add28_4_peak_730
1	3549848	3550658	811	3550366	95.8	19.2266	2.93345	17.2122	26add28_4_peak_731
1	3554136	3554919	784	3554415	89.22	15.6433	2.65359	13.8364	26add28_4_peak_732
1	3562922	3563863	942	3563236	104.21	21.8276	3.00612	19.6541	26add28_4_peak_733
1	3565299	3565707	409	3565485	81.18	17.7787	3.04361	15.8507	26add28_4_peak_734
1	3569521	3570849	1329	3570487	89.22	27.06	3.95711	24.5201	26add28_4_peak_735
1	3571162	3571634	473	3571302	45.34	6.34293	2.20678	5.04263	26add28_4_peak_736
1	3572237	3572539	303	3572384	36.2	4.34667	1.98087	3.16	26add28_4_peak_737
1	3576166	3576463	298	3576351	40.95	6.81482	2.45023	5.4913	26add28_4_peak_738
1	3604408	3604942	535	3604775	68.38	13.9169	2.86691	12.2096	26add28_4_peak_739
1	3606566	3607425	860	3607252	78.25	14.6008	2.73283	12.8532	26add28_4_peak_740
1	3609763	3610435	673	3610162	96.9	25.8891	3.62596	23.4347	26add28_4_peak_741
1	3611871	3613420	1550	3612337	78.98	12.3864	2.49948	10.7625	26add28_4_peak_742
1	3615736	3616098	363	3615984	67.65	8.18979	2.14525	6.7918	26add28_4_peak_743
1	3623270	3623734	465	3623499	68.38	9.69297	2.31264	8.21512	26add28_4_peak_744
1	3627774	3628156	383	3627904	59.6	6.40113	2.00673	5.09831	26add28_4_peak_745
1	3636697	3637092	396	3636984	51.92	5.79986	2.03555	4.52931	26add28_4_peak_746
1	3639939	3640271	333	3640088	53.75	7.83023	2.32003	6.45172	26add28_4_peak_747
1	3647248	3647528	281	3647358	46.81	5.6128	2.07848	4.35301	26add28_4_peak_748
1	3648073	3648471	399	3648207	46.44	2.8891	1.58131	1.79895	26add28_4_peak_749
1	3657986	3658485	500	3658205	73.5	8.69753	2.12853	7.27225	26add28_4_peak_750
1	3659299	3659656	358	3659446	63.99	9.11408	2.33781	7.66661	26add28_4_peak_751
1	3664414	3664950	537	3664579	78.98	21.4849	3.63561	19.3284	26add28_4_peak_752
1	3666723	3667086	364	3666905	54.12	8.61121	2.39645	7.19016	26add28_4_peak_753
1	3670530	3670889	360	3670711	41.69	3.62271	1.77857	2.48071	26add28_4_peak_754
1	3675127	3675521	395	3675520	43.88	2.24881	1.49599	1.21063	26add28_4_peak_755
1	3675580	3675995	416	3675816	68.74	14.6282	2.98055	12.8793	26add28_4_peak_756
1	3676799	3677561	763	3677081	78.98	12.3864	2.49948	10.7625	26add28_4_peak_757
1	3681835	3682660	826	3682001	77.89	11.3266	2.3905	9.75917	26add28_4_peak_758
1	3684698	3685430	733	3684980	70.21	11.8267	2.54313	10.2327	26add28_4_peak_759
1	3702752	3703307	556	3702948	59.97	4.81156	1.7932	3.59723	26add28_4_peak_760
1	3715081	3715923	843	3715329	84.1	25.0603	3.86831	22.668	26add28_4_peak_761
1	3717148	3717436	289	3717305	39.86	4.74966	2.04287	3.53905	26add28_4_peak_762
1	3718844	3719454	611	3719289	67.65	6.29679	1.90689	5.00102	26add28_4_peak_763
1	3728829	3729421	593	3729176	71.3	10.8714	2.41015	9.32854	26add28_4_peak_764
1	3733251	3733476	226	3733334	37.66	4.46455	2.01162	3.27112	26add28_4_peak_765
1	3744856	3745507	652	3745306	99.83	19.4109	2.88075	17.3847	26add28_4_peak_766
1	3745829	3746171	343	3745976	65.09	11.1285	2.54185	9.57295	26add28_4_peak_767
1	3753288	3753922	635	3753543	83.74	24.4514	3.85169	22.0996	26add28_4_peak_768
1	3756415	3756912	498	3756569	69.11	7.36256	2.00316	6.00777	26add28_4_peak_769
1	3767707	3768256	550	3768046	90.32	26.0781	3.80496	23.6108	26add28_4_peak_770
1	3774515	3775065	551	3774786	98	35.0616	4.71419	31.8498	26add28_4_peak_771
1	3777317	3778343	1027	3778051	97.63	16.8964	2.66574	15.0213	26add28_4_peak_772
1	3778488	3779574	1087	3779172	68.01	11.6922	2.55606	10.1048	26add28_4_peak_773
1	3786423	3786978	556	3786833	53.02	9.75094	2.59718	8.26925	26add28_4_peak_774
1	3789961	3790638	678	3790445	78.62	18.1841	3.18471	16.2304	26add28_4_peak_775
1	3793613	3793861	249	3793690	48.63	5.68581	2.05096	4.42142	26add28_4_peak_776
1	3802841	3804116	1276	3803738	89.22	19.9292	3.11111	17.8697	26add28_4_peak_777
1	3807111	3807585	475	3807284	79.35	18.5062	3.18846	16.5357	26add28_4_peak_778
1	3822129	3822952	824	3822732	95.07	20.1225	3.00227	18.0536	26add28_4_peak_779
1	3828778	3829104	327	3828880	39.13	4.85031	2.02657	3.63356	26add28_4_peak_780
1	3832032	3832254	223	3832081	45.71	6.51915	2.25643	5.2091	26add28_4_peak_781
1	3832624	3833540	917	3832851	93.61	25.3553	3.63885	22.9396	26add28_4_peak_782
1	3837095	3837496	402	3837357	71.67	10.8714	2.42234	9.32854	26add28_4_peak_783
1	3837871	3838425	555	3838045	82.27	15.6291	2.77581	13.8248	26add28_4_peak_784
1	3847253	3847827	575	3847432	95.44	23.0822	3.32546	20.8255	26add28_4_peak_785
1	3849324	3850424	1101	3849735	90.68	16.8754	2.77832	15.001	26add28_4_peak_786
1	3862514	3862757	244	3862589	50.1	5.2009	1.9209	3.96416	26add28_4_peak_787
1	3866295	3866915	621	3866707	73.5	12.3891	2.56891	10.764	26add28_4_peak_788
1	3874459	3875052	594	3874596	65.09	11.1285	2.54185	9.57295	26add28_4_peak_789
1	3878801	3879094	294	3878957	65.09	9.77055	2.36029	8.28713	26add28_4_peak_790
1	3879686	3880310	625	3880124	72.04	13.4626	2.70503	11.7785	26add28_4_peak_791
1	3888928	3889210	283	3889042	39.13	4.36563	1.92914	3.17822	26add28_4_peak_792
1	3895883	3896947	1065	3896740	78.98	13.8229	2.66612	12.1186	26add28_4_peak_793
1	3903049	3903334	286	3903222	40.59	3.00587	1.66355	1.90694	26add28_4_peak_794
1	3913883	3914418	536	3914145	91.05	24.2063	3.5404	21.8726	26add28_4_peak_795
1	3914792	3915383	592	3915003	104.95	14.9703	2.40786	13.2026	26add28_4_peak_796
1	3920550	3920969	420	3920698	66.92	15.9286	3.23412	14.1079	26add28_4_peak_797
1	3929832	3931517	1686	3930555	88.13	19.42	3.07328	17.3922	26add28_4_peak_798
1	3938514	3939367	854	3938738	75.33	20.71	3.60032	18.6066	26add28_4_peak_799
1	3945777	3946871	1095	3946085	117.38	34.5813	3.94594	31.4123	26add28_4_peak_800
1	3947491	3947763	273	3947653	47.9	8.4916	2.57922	7.07759	26add28_4_peak_801
1	3948752	3949125	374	3948884	47.17	4.98178	1.92683	3.75713	26add28_4_peak_802
1	3951492	3951711	220	3951582	44.61	5.64788	2.11162	4.38622	26add28_4_peak_803
1	3960932	3961714	783	3961501	66.19	18.1432	3.53606	16.1947	26add28_4_peak_804
1	3963190	3963664	475	3963433	58.87	9.5815	2.49466	8.10929	26add28_4_peak_805
1	3966463	3966762	300	3966554	33.64	2.77469	1.69809	1.69301	26add28_4_peak_806
1	3967501	3968081	581	3967725	82.64	21.1966	3.4562	19.0604	26add28_4_peak_807
1	3971364	3971794	431	3971630	62.89	9.22212	2.36645	7.7682	26add28_4_peak_808
1	3972645	3973316	672	3973134	82.27	18.2851	3.08424	16.3254	26add28_4_peak_809
1	3978689	3979239	551	3978982	78.98	12.3864	2.49948	10.7625	26add28_4_peak_810
1	3981390	3981817	428	3981554	62.53	8.61263	2.26888	7.19047	26add28_4_peak_811
1	3986736	3987110	375	3986956	66.92	8.37461	2.19086	6.96584	26add28_4_peak_812
1	3992549	3993514	966	3993299	72.77	20.178	3.65184	18.1078	26add28_4_peak_813
1	3995581	3995875	295	3995758	44.61	4.08069	1.82444	2.91013	26add28_4_peak_814
1	4001384	4002166	783	4001852	75.33	6.18634	1.81731	4.89441	26add28_4_peak_815
1	4003868	4004250	383	4004139	68.01	7.51518	2.02981	6.15176	26add28_4_peak_816
1	4009847	4010392	546	4010235	70.21	8.70974	2.1578	7.28379	26add28_4_peak_817
1	4010796	4011350	555	4010958	74.96	12.8203	2.61935	11.1713	26add28_4_peak_818
1	4014259	4014680	422	4014510	67.28	10.5745	2.43865	9.04806	26add28_4_peak_819
1	4014921	4015534	614	4015109	69.84	12.8932	2.72469	11.2403	26add28_4_peak_820
1	4020209	4020919	711	4020761	91.05	24.4416	3.56784	22.0913	26add28_4_peak_821
1	4028688	4029327	640	4028918	95.8	34.6961	4.7453	31.521	26add28_4_peak_822
1	4033468	4033854	387	4033754	47.9	6.39534	2.20279	5.09275	26add28_4_peak_823
1	4038389	4038751	363	4038648	54.85	6.71595	2.13167	5.39576	26add28_4_peak_824
1	4043045	4043987	943	4043743	76.42	25.2071	4.22619	22.8091	26add28_4_peak_825
1	4053269	4053686	418	4053553	52.29	7.81325	2.31696	6.43518	26add28_4_peak_826
1	4058151	4058772	622	4058325	85.93	23.1318	3.62213	20.8681	26add28_4_peak_827
1	4062591	4063351	761	4063094	106.04	26.9248	3.45299	24.3997	26add28_4_peak_828
1	4072797	4073363	567	4073053	74.96	15.2345	2.92158	13.4516	26add28_4_peak_829
1	4076333	4076991	659	4076712	96.54	18.0118	2.78672	16.0714	26add28_4_peak_830
1	4079705	4080208	504	4079990	59.24	14.0472	3.13411	12.3317	26add28_4_peak_831
1	4082150	4082452	303	4082281	42.42	7.38009	2.47814	6.0238	26add28_4_peak_832
1	4082859	4083089	231	4082902	31.45	3.38865	1.86692	2.26305	26add28_4_peak_833
1	4084578	4084969	392	4084784	46.81	2.3543	1.49391	1.30672	26add28_4_peak_834
1	4086075	4086345	271	4086237	32.91	3.42652	1.88388	2.29935	26add28_4_peak_835
1	4088091	4088712	622	4088616	32.91	3.82491	1.9804	2.67036	26add28_4_peak_836
1	4089272	4090528	1257	4090365	72.4	15.149	2.93606	13.3715	26add28_4_peak_837
1	4095396	4095776	381	4095583	42.78	2.56512	1.56367	1.50018	26add28_4_peak_838
1	4101636	4102390	755	4101817	40.59	6.6942	2.40397	5.37497	26add28_4_peak_839
1	4105249	4106803	1555	4106474	108.6	23.8345	3.13149	21.5254	26add28_4_peak_840
1	4107178	4107880	703	4107475	51.19	10.1065	2.71838	8.60666	26add28_4_peak_841
1	4108120	4108936	817	4108763	77.16	17.275	3.07697	15.3766	26add28_4_peak_842
1	4113594	4114058	465	4113868	40.59	6.49487	2.363	5.18675	26add28_4_peak_843
1	4116730	4117547	818	4117305	81.91	27.0871	4.30919	24.5454	26add28_4_peak_844
1	4121366	4121988	623	4121651	79.35	12.124	2.43482	10.5139	26add28_4_peak_845
1	4126076	4126602	527	4126233	76.06	10.332	2.26642	8.81844	26add28_4_peak_846
1	4144992	4145444	453	4145232	53.02	5.50897	1.92933	4.25429	26add28_4_peak_847
1	4148128	4148738	611	4148258	70.94	9.26477	2.24809	7.80926	26add28_4_peak_848
1	4153628	4154898	1271	4153882	83.37	12.4224	2.41061	10.796	26add28_4_peak_849
1	4155127	4155426	300	4155236	42.78	3.9045	1.82428	2.74417	26add28_4_peak_850
1	4157839	4158093	255	4157979	61.8	6.20825	1.96241	4.91501	26add28_4_peak_851
1	4159340	4159823	484	4159607	49.36	6.67569	2.18977	5.35693	26add28_4_peak_852
1	4172094	4172620	527	4172269	77.16	17.6643	3.12621	15.7425	26add28_4_peak_853
1	4181973	4182627	655	4182335	73.5	17.9194	3.28477	15.9844	26add28_4_peak_854
1	4185722	4186079	358	4185942	62.89	11.1537	2.64026	9.5958	26add28_4_peak_855
1	4187143	4187997	855	4187734	96.17	19.7103	2.94454	17.6703	26add28_4_peak_856
1	4194647	4196212	1566	4195281	103.12	21.336	2.97478	19.1941	26add28_4_peak_857
1	4198435	4199072	638	4198601	63.63	8.99208	2.30806	7.55124	26add28_4_peak_858
1	4201020	4201580	561	4201199	71.3	19.1217	3.50993	17.1164	26add28_4_peak_859
1	4216132	4216589	458	4216401	54.85	6.306	2.0685	5.00817	26add28_4_peak_860
1	4216773	4217029	257	4216878	54.12	4.20196	1.72245	3.02364	26add28_4_peak_861
1	4220185	4220710	526	4220322	77.89	20.9076	3.58575	18.7887	26add28_4_peak_862
1	4221883	4222342	460	4222072	58.51	8.29024	2.2887	6.88648	26add28_4_peak_863
1	4223071	4223589	519	4223255	78.62	14.6008	2.74544	12.8532	26add28_4_peak_864
1	4227254	4229056	1803	4228896	52.66	11.4712	2.95136	9.89666	26add28_4_peak_865
1	4238134	4238715	582	4238481	63.99	13.9844	3.03697	12.2721	26add28_4_peak_866
1	4241612	4242532	921	4242112	90.68	22.5165	3.39573	20.3003	26add28_4_peak_867
1	4242609	4243046	438	4242822	108.24	39.2932	4.74942	35.6999	26add28_4_peak_868
1	4244295	4245095	801	4244647	87.76	24.7951	3.76099	22.4194	26add28_4_peak_869
1	4247352	4248362	1011	4248000	62.16	10.5652	2.52652	9.03998	26add28_4_peak_870
1	4251015	4251667	653	4251226	80.45	20.7562	3.45111	18.6515	26add28_4_peak_871
1	4263515	4265019	1505	4264700	112.26	35.3459	4.16393	32.1125	26add28_4_peak_872
1	4267674	4268933	1260	4268594	98.36	28.3068	3.82168	25.6723	26add28_4_peak_873
1	4270241	4270845	605	4270625	73.86	17.5849	3.25496	15.669	26add28_4_peak_874
1	4274639	4275200	562	4274927	82.64	20.3163	3.3456	18.2365	26add28_4_peak_875
1	4282935	4283808	874	4283214	87.03	27.1969	4.03798	24.6471	26add28_4_peak_876
1	4288624	4288872	249	4288787	35.84	3.48503	1.84175	2.35284	26add28_4_peak_877
1	4296579	4297141	563	4296952	78.62	24.0644	3.98089	21.7447	26add28_4_peak_878
1	4305219	4305749	531	4305456	92.15	20.4954	3.10491	18.4013	26add28_4_peak_879
1	4305984	4306440	457	4306125	85.93	19.8349	3.21967	17.7824	26add28_4_peak_880
1	4315799	4316027	229	4315900	35.47	3.82744	1.89945	2.6726	26add28_4_peak_881
1	4317189	4317458	270	4317385	44.98	2.45363	1.53256	1.39817	26add28_4_peak_882
1	4322556	4322884	329	4322764	46.81	5.6128	2.07848	4.35301	26add28_4_peak_883
1	4325798	4326284	487	4326141	68.74	16.4551	3.24093	14.6049	26add28_4_peak_884
1	4327613	4328512	900	4328229	82.64	20.3163	3.3456	18.2365	26add28_4_peak_885
1	4334621	4335183	563	4334837	74.6	15.2345	2.90752	13.4516	26add28_4_peak_886
1	4339673	4340222	550	4339780	34.37	4.08154	1.96951	2.91095	26add28_4_peak_887
1	4341217	4341421	205	4341245	36.2	3.00171	1.69094	1.90368	26add28_4_peak_888
1	4343457	4343875	419	4343599	39.86	5.29473	2.15493	4.0533	26add28_4_peak_889
1	4344111	4344611	501	4344277	46.44	7.46626	2.39351	6.10721	26add28_4_peak_890
1	4346528	4346738	211	4346584	40.95	2.40431	1.55387	1.35233	26add28_4_peak_891
1	4347843	4348313	471	4348174	61.8	9.46619	2.41528	7.99959	26add28_4_peak_892
1	4348572	4349461	890	4348910	107.87	31.9342	3.97339	29.0003	26add28_4_peak_893
1	4351258	4351481	224	4351363	44.25	4.91952	1.96207	3.69897	26add28_4_peak_894
1	4353937	4354200	264	4354057	46.07	5.53184	2.03254	4.27645	26add28_4_peak_895
1	4357432	4358251	820	4357954	71.3	12.2561	2.5823	10.6386	26add28_4_peak_896
1	4364716	4365316	601	4365104	75.69	14.8516	2.84046	13.0905	26add28_4_peak_897
1	4367415	4367790	376	4367607	69.11	14.5775	2.92127	12.8317	26add28_4_peak_898
1	4370351	4371253	903	4371057	100.56	27.976	3.73374	25.3716	26add28_4_peak_899
1	4374249	4375128	880	4374853	80.08	17.2775	3.00298	15.3775	26add28_4_peak_900
1	4375562	4376239	678	4375736	83.01	17.8468	3.00021	15.9143	26add28_4_peak_901
1	4378988	4379319	332	4379182	47.54	5.95855	2.11028	4.68043	26add28_4_peak_902
1	4380704	4381548	845	4381221	91.05	21.987	3.28751	19.7995	26add28_4_peak_903
1	4384490	4385141	652	4384760	62.53	10.5652	2.54114	9.03998	26add28_4_peak_904
1	4389894	4390644	751	4390091	39.86	5.69364	2.23754	4.42911	26add28_4_peak_905
1	4393828	4394270	443	4394118	54.85	10.5172	2.73773	8.9946	26add28_4_peak_906
1	4395560	4396201	642	4396044	76.06	8.20415	2.02785	6.80558	26add28_4_peak_907
1	4397422	4398117	696	4397877	77.52	20.3469	3.49292	18.2634	26add28_4_peak_908
1	4404953	4405528	576	4405304	64.36	11.4314	2.61428	9.85799	26add28_4_peak_909
1	4423598	4424334	737	4423938	91.05	20.9617	3.17415	18.8379	26add28_4_peak_910
1	4433697	4434660	964	4433924	72.77	10.6261	2.37959	9.09669	26add28_4_peak_911
1	4438737	4439470	734	4439204	73.5	17.3181	3.20286	15.4173	26add28_4_peak_912
1	4442917	4443713	797	4443294	89.95	19.9292	3.13632	17.8697	26add28_4_peak_913
1	4447702	4447948	247	4447732	39.86	2.76088	1.6343	1.6802	26add28_4_peak_914
1	4452267	4452893	627	4452526	75.33	17.6198	3.18028	15.7006	26add28_4_peak_915
1	4459204	4460023	820	4459494	61.8	10.142	2.51189	8.64034	26add28_4_peak_916
1	4461876	4462805	930	4462125	96.54	24.7275	3.48341	22.3608	26add28_4_peak_917
1	4464050	4465570	1521	4464253	71.3	9.06644	2.19105	7.62125	26add28_4_peak_918
1	4467311	4468824	1514	4467531	83.37	13.7818	2.55671	12.0812	26add28_4_peak_919
1	4472840	4473230	391	4473060	58.87	5.3064	1.871	4.06316	26add28_4_peak_920
1	4478131	4478590	460	4478298	92.51	25.9992	3.74052	23.5356	26add28_4_peak_921
1	4480842	4481193	352	4480967	65.09	10.4284	2.44771	8.91071	26add28_4_peak_922
1	4484684	4485106	423	4484926	52.66	7.09601	2.21718	5.75582	26add28_4_peak_923
1	4491832	4492452	621	4492140	65.45	4.96319	1.74879	3.7399	26add28_4_peak_924
1	4495090	4495680	591	4495242	58.87	10.9079	2.69693	9.36411	26add28_4_peak_925
1	4498871	4499637	767	4499171	88.49	15.9673	2.71184	14.1441	26add28_4_peak_926
1	4503019	4503562	544	4503288	63.99	15.7657	3.3125	13.954	26add28_4_peak_927
1	4512587	4513853	1267	4513532	94.71	25.9367	3.68104	23.4788	26add28_4_peak_928
1	4515740	4515980	241	4515823	66.92	5.60415	1.83558	4.34569	26add28_4_peak_929
1	4523285	4523869	585	4523545	42.05	5.80593	2.15257	4.53498	26add28_4_peak_930
1	4525447	4526048	602	4525838	92.88	31.6498	4.47041	28.7405	26add28_4_peak_931
1	4528930	4530106	1177	4529448	108.24	33.1023	4.0458	30.0661	26add28_4_peak_932
1	4532614	4532813	200	4532666	35.84	3.91757	1.93869	2.75685	26add28_4_peak_933
1	4535300	4535624	325	4535559	33.28	3.22518	1.78518	2.11033	26add28_4_peak_934
1	4538178	4538741	564	4538503	46.81	9.06262	2.71004	7.61777	26add28_4_peak_935
1	4541243	4541688	446	4541577	43.88	6.9086	2.38468	5.57789	26add28_4_peak_936
1	4542319	4543893	1575	4542618	125.42	34.9901	3.78511	31.7865	26add28_4_peak_937
1	4545049	4545410	362	4545174	50.46	6.48245	2.14424	5.17457	26add28_4_peak_938
1	4547567	4548559	993	4548321	109.33	24.3461	3.15239	22.0012	26add28_4_peak_939
1	4557371	4558077	707	4557758	54.12	11.0139	2.78375	9.46423	26add28_4_peak_940
1	4558232	4558582	351	4558387	51.92	4.49728	1.82498	3.30115	26add28_4_peak_941
1	4567386	4567759	374	4567561	53.39	9.82745	2.62739	8.34274	26add28_4_peak_942
1	4576102	4576621	520	4576482	72.77	10.0111	2.30522	8.51554	26add28_4_peak_943
1	4577017	4577869	853	4577450	137.86	31.9306	3.30608	28.9982	26add28_4_peak_944
1	4578296	4578661	366	4578475	52.29	10.7617	2.80769	9.22562	26add28_4_peak_945
1	4579079	4579298	220	4579110	39.86	3.44707	1.77641	2.31716	26add28_4_peak_946
1	4580560	4580788	229	4580695	31.45	3.20912	1.82287	2.09508	26add28_4_peak_947
1	4581688	4582100	413	4581864	34.01	4.50489	2.04447	3.3079	26add28_4_peak_948
1	4583582	4584101	520	4583929	38.03	6.00191	2.27938	4.71969	26add28_4_peak_949
1	4585792	4586196	405	4585973	31.08	3.30207	1.82488	2.1825	26add28_4_peak_950
1	4589834	4590377	544	4590270	68.74	13.241	2.78979	11.5691	26add28_4_peak_951
1	4592681	4593678	998	4593441	100.92	32.318	4.2468	29.3493	26add28_4_peak_952
1	4593833	4594345	513	4594122	97.27	24.1694	3.38851	21.8446	26add28_4_peak_953
1	4605028	4605799	772	4605437	44.98	5.95228	2.1852	4.6751	26add28_4_peak_954
1	4606595	4607556	962	4606813	54.12	10.2302	2.65502	8.7237	26add28_4_peak_955
1	4609614	4610536	923	4610317	77.52	17.6643	3.14083	15.7425	26add28_4_peak_956
1	4611707	4612013	307	4611868	40.22	4.69048	1.98188	3.48271	26add28_4_peak_957
1	4612127	4612682	556	4612359	59.97	10.0022	2.54037	8.50801	26add28_4_peak_958
1	4614355	4615191	837	4614919	96.9	28.4042	3.91604	25.7624	26add28_4_peak_959
1	4615832	4616769	938	4616172	83.37	24.4514	3.83507	22.0996	26add28_4_peak_960
1	4641584	4642035	452	4641902	62.53	9.22212	2.35291	7.7682	26add28_4_peak_961
1	4642518	4642730	213	4642584	34.74	2.90495	1.71983	1.8133	26add28_4_peak_962
1	4643795	4644314	520	4644022	57.41	6.81709	2.08605	5.49242	26add28_4_peak_963
1	4646303	4646977	675	4646720	86.3	22.5309	3.49187	20.3102	26add28_4_peak_964
1	4648028	4648286	259	4648182	38.03	5.2093	2.11425	3.97228	26add28_4_peak_965
1	4672606	4673051	446	4672871	61.8	14.1151	3.10877	12.3951	26add28_4_peak_966
1	4679082	4679829	748	4679633	78.98	19.2175	3.33264	17.2047	26add28_4_peak_967
1	4681961	4682202	242	4682102	37.66	3.66338	1.84111	2.51961	26add28_4_peak_968
1	4693338	4694212	875	4693615	99.46	18.5799	2.79057	16.6063	26add28_4_peak_969
1	4694620	4694923	304	4694812	59.97	8.07578	2.25811	6.68248	26add28_4_peak_970
1	4695113	4696048	936	4695290	61.8	11.1673	2.6609	9.6091	26add28_4_peak_971
1	4696140	4696427	288	4696301	47.17	8.2007	2.48816	6.80227	26add28_4_peak_972
1	4709987	4710413	427	4710179	59.97	11.5258	2.77131	9.9492	26add28_4_peak_973
1	4713624	4714571	948	4714098	96.17	18.8418	2.85793	16.8501	26add28_4_peak_974
1	4717948	4718161	214	4718069	39.86	4.49674	1.9911	3.30115	26add28_4_peak_975
1	4721787	4722152	366	4721975	60.7	9.72568	2.46801	8.24576	26add28_4_peak_976
1	4724679	4724945	267	4724782	49	5.29939	1.99996	4.05693	26add28_4_peak_977
1	4735609	4736004	396	4735731	55.95	5.68414	1.96368	4.41994	26add28_4_peak_978
1	4740028	4740976	949	4740557	53.75	8.87757	2.48876	7.44317	26add28_4_peak_979
1	4747481	4747717	237	4747608	46.07	4.84874	1.91356	3.63235	26add28_4_peak_980
1	4748102	4748640	539	4748495	74.6	13.5793	2.69984	11.8885	26add28_4_peak_981
1	4748948	4749770	823	4749207	114.45	32.7604	3.84843	29.7552	26add28_4_peak_982
1	4754807	4755581	775	4755148	80.45	13.2217	2.54519	11.552	26add28_4_peak_983
1	4755887	4756155	269	4756013	58.51	6.65197	2.05194	5.33487	26add28_4_peak_984
1	4761111	4761530	420	4761322	78.25	11.7226	2.40158	10.1336	26add28_4_peak_985
1	4765865	4766899	1035	4766426	74.23	19.2087	3.41954	17.1977	26add28_4_peak_986
1	4773586	4774036	451	4773735	56.31	10.4754	2.65335	8.95405	26add28_4_peak_987
1	4776427	4777251	825	4776777	100.19	11.7556	2.15302	10.1649	26add28_4_peak_988
1	4782310	4782560	251	4782431	40.59	6.81482	2.42887	5.4913	26add28_4_peak_989
1	4788588	4788966	379	4788774	60.33	11.1838	2.66672	9.62438	26add28_4_peak_990
1	4794791	4795261	471	4794992	74.23	12.8203	2.59413	11.1713	26add28_4_peak_991
1	4797445	4798270	826	4797742	106.41	25.8298	3.35651	23.384	26add28_4_peak_992
1	4801283	4801827	545	4801677	58.51	11.5881	2.78587	10.0068	26add28_4_peak_993
1	4802765	4803313	549	4803005	73.86	19.2378	3.4853	17.2231	26add28_4_peak_994
1	4806975	4807482	508	4807322	70.21	11.8267	2.54313	10.2327	26add28_4_peak_995
1	4810697	4810967	271	4810786	50.1	3.21559	1.59675	2.10105	26add28_4_peak_996
1	4817546	4817785	240	4817773	42.42	2.05278	1.44723	1.03256	26add28_4_peak_997
1	4819877	4820514	638	4820368	62.53	8.04042	2.19064	6.64973	26add28_4_peak_998
1	4827077	4827384	308	4827259	50.1	6.37467	2.1114	5.0729	26add28_4_peak_999
1	4836718	4837590	873	4837423	55.95	5.68414	1.96368	4.41994	26add28_4_peak_1000
1	4838911	4839616	706	4839378	96.17	25.8891	3.59888	23.4347	26add28_4_peak_1001
1	4845248	4845792	545	4845548	74.6	20.4436	3.6101	18.3522	26add28_4_peak_1002
1	4847168	4848032	865	4847302	58.51	11.5215	2.77548	9.94587	26add28_4_peak_1003
1	4848976	4849854	879	4849538	57.04	6.32218	2.0015	5.02245	26add28_4_peak_1004
1	4850285	4851194	910	4850548	77.89	17.6643	3.15546	15.7425	26add28_4_peak_1005
1	4854465	4855244	780	4854917	115.92	22.7294	2.92289	20.4941	26add28_4_peak_1006
1	4855521	4856012	492	4855733	78.25	18.1841	3.17009	16.2304	26add28_4_peak_1007
1	4857096	4857963	868	4857655	71.3	18.2339	3.38188	16.2773	26add28_4_peak_1008
1	4861282	4862135	854	4861572	78.98	19.2175	3.33264	17.2047	26add28_4_peak_1009
1	4876654	4877202	549	4877040	88.13	22.5177	3.42789	20.3003	26add28_4_peak_1010
1	4877669	4879025	1357	4878038	94.71	17.101	2.73449	15.2123	26add28_4_peak_1011
1	4880407	4880737	331	4880577	39.13	3.29941	1.71479	2.17989	26add28_4_peak_1012
1	4880942	4881966	1025	4881788	77.89	19.7585	3.42985	17.7158	26add28_4_peak_1013
1	4882709	4883357	649	4882884	47.54	6.28347	2.1668	4.98805	26add28_4_peak_1014
1	4884357	4884720	364	4884634	50.83	3.21559	1.6196	2.10105	26add28_4_peak_1015
1	4884987	4885566	580	4885155	70.57	16.0149	3.11188	14.1879	26add28_4_peak_1016
1	4888256	4888796	541	4888405	73.86	13.2864	2.69296	11.6121	26add28_4_peak_1017
1	4890999	4892274	1276	4891767	81.54	25.1077	4.00695	22.7135	26add28_4_peak_1018
1	4893895	4894184	290	4894023	32.54	3.20831	1.81124	2.09448	26add28_4_peak_1019
1	4897428	4897881	454	4897617	50.1	7.04677	2.22157	5.7079	26add28_4_peak_1020
1	4898414	4898851	438	4898646	50.46	5.025	1.90599	3.79769	26add28_4_peak_1021
1	4899182	4899892	711	4899471	88.86	20.3982	3.20916	18.3098	26add28_4_peak_1022
1	4908960	4909187	228	4909050	45.34	5.27579	2.01489	4.03475	26add28_4_peak_1023
1	4912125	4912496	372	4912171	46.81	4.33715	1.85291	3.15061	26add28_4_peak_1024
1	4912587	4913090	504	4912986	61.8	7.68312	2.16542	6.31136	26add28_4_peak_1025
1	4915628	4916670	1043	4916089	72.77	19.8144	3.5984	17.764	26add28_4_peak_1026
1	4920725	4921583	859	4921304	77.16	20.9076	3.55251	18.7887	26add28_4_peak_1027
1	4924313	4924864	552	4924447	45.71	3.97322	1.79646	2.80852	26add28_4_peak_1028
1	4927995	4928693	699	4928396	118.84	35.1956	3.9947	31.97	26add28_4_peak_1029
1	4930234	4930878	645	4930646	75.69	19.2282	3.41159	17.2138	26add28_4_peak_1030
1	4934735	4935395	661	4935140	105.68	26.371	3.44119	23.8888	26add28_4_peak_1031
1	4935535	4935814	280	4935725	61.07	2.87383	1.47776	1.7849	26add28_4_peak_1032
1	4939084	4940814	1731	4940395	69.48	21.2117	3.91534	19.075	26add28_4_peak_1033
1	4941630	4942362	733	4942140	40.95	6.81482	2.45023	5.4913	26add28_4_peak_1034
1	4942737	4943540	804	4943112	34.74	4.50489	2.08718	3.3079	26add28_4_peak_1035
1	4944816	4945687	872	4944955	44.98	8.56027	2.68514	7.14247	26add28_4_peak_1036
1	4947056	4947609	554	4947360	95.8	23.0822	3.33807	20.8255	26add28_4_peak_1037
1	4952159	4952931	773	4952657	73.13	13.9199	2.74566	12.2107	26add28_4_peak_1038
1	4958714	4959288	575	4958901	63.26	13.4335	2.9209	11.7514	26add28_4_peak_1039
1	4963638	4964347	710	4964136	77.16	23.1746	3.86907	20.9081	26add28_4_peak_1040
1	4973154	4973701	548	4973537	56.31	8.13026	2.29249	6.73472	26add28_4_peak_1041
1	4980715	4981147	433	4980867	70.21	11.971	2.56142	10.3692	26add28_4_peak_1042
1	4983655	4984186	532	4983830	69.11	12.1258	2.59669	10.5143	26add28_4_peak_1043
1	4990033	4990332	300	4990180	49.36	7.90451	2.39832	6.52147	26add28_4_peak_1044
1	4999947	5000667	721	5000435	94.34	27.1926	3.81365	24.6433	26add28_4_peak_1045
1	5001159	5001602	444	5001282	47.17	2.30859	1.45972	1.26531	26add28_4_peak_1046
1	5002475	5003480	1006	5003312	74.6	19.2087	3.43616	17.1977	26add28_4_peak_1047
1	5013976	5014326	351	5014220	56.68	8.13026	2.30712	6.73472	26add28_4_peak_1048
1	5016195	5016570	376	5016410	54.48	9.93581	2.6246	8.44403	26add28_4_peak_1049
1	5027721	5028176	456	5027857	66.19	9.91106	2.36568	8.42061	26add28_4_peak_1050
1	5036159	5036477	319	5036314	61.43	8.59128	2.27852	7.17222	26add28_4_peak_1051
1	5037627	5038066	440	5037853	80.08	11.2494	2.31658	9.68826	26add28_4_peak_1052
1	5042569	5043575	1007	5042814	89.22	25.2264	3.72818	22.8274	26add28_4_peak_1053
1	5047981	5048541	561	5048252	106.41	26.9248	3.46478	24.3997	26add28_4_peak_1054
1	5054405	5055253	849	5054950	82.64	15.6291	2.788	13.8248	26add28_4_peak_1055
1	5058541	5060227	1687	5058873	78.25	19.2175	3.30217	17.2047	26add28_4_peak_1056
1	5061830	5062789	960	5062366	90.32	16.8754	2.76724	15.001	26add28_4_peak_1057
1	5064259	5065059	801	5064573	74.23	14.3829	2.78629	12.6479	26add28_4_peak_1058
1	5066776	5068567	1792	5068154	90.68	15.3336	2.61956	13.5451	26add28_4_peak_1059
1	5076398	5077789	1392	5077559	116.65	33.1877	3.84467	30.1443	26add28_4_peak_1060
1	5090982	5091514	533	5091164	62.89	10.5652	2.55577	9.03998	26add28_4_peak_1061
1	5097666	5097973	308	5097858	43.51	6.17744	2.2257	4.88559	26add28_4_peak_1062
1	5104174	5104616	443	5104443	69.11	12.5806	2.6557	10.9442	26add28_4_peak_1063
1	5106214	5106927	714	5106778	59.97	10.0022	2.54037	8.50801	26add28_4_peak_1064
1	5110851	5111642	792	5111409	78.25	12.3864	2.47663	10.7625	26add28_4_peak_1065
1	5114698	5115452	755	5115252	84.83	25.6538	3.98117	23.2206	26add28_4_peak_1066
1	5122912	5123535	624	5123390	61.43	8.23983	2.2297	6.83796	26add28_4_peak_1067
1	5124785	5126120	1336	5125056	103.48	26.3781	3.48277	23.893	26add28_4_peak_1068
1	5128619	5129461	843	5128842	47.17	8.27248	2.50107	6.86997	26add28_4_peak_1069
1	5130802	5131130	329	5131010	36.2	4.24019	1.95793	3.05979	26add28_4_peak_1070
1	5137112	5137794	683	5137448	103.48	17.2793	2.61207	15.3791	26add28_4_peak_1071
1	5138486	5139399	914	5138816	118.84	27.0266	3.23894	24.4891	26add28_4_peak_1072
1	5139970	5140440	471	5140124	57.77	8.7728	2.38923	7.34327	26add28_4_peak_1073
1	5142833	5143732	900	5143482	81.91	12.9426	2.51239	11.2881	26add28_4_peak_1074
1	5149265	5151179	1915	5149953	129.81	29.7569	3.27027	27.0088	26add28_4_peak_1075
1	5164630	5164869	240	5164710	46.44	5.6128	2.06258	4.35301	26add28_4_peak_1076
1	5166176	5166625	450	5166465	69.11	8.90042	2.19095	7.46435	26add28_4_peak_1077
1	5167676	5168159	484	5168031	63.26	10.2842	2.47153	8.77472	26add28_4_peak_1078
1	5168699	5169365	667	5168828	74.96	11.4236	2.45036	9.85117	26add28_4_peak_1079
1	5169446	5170568	1123	5170392	64.36	6.24955	1.92226	4.95519	26add28_4_peak_1080
1	5175744	5176230	487	5176006	89.59	10.0543	2.10669	8.55631	26add28_4_peak_1081
1	5177539	5178276	738	5177718	80.08	21.0752	3.47686	18.9449	26add28_4_peak_1082
1	5186437	5186929	493	5186750	88.86	10.7538	2.19162	9.21772	26add28_4_peak_1083
1	5193121	5194221	1101	5193749	113.72	25.4251	3.18671	23.0039	26add28_4_peak_1084
1	5199136	5200393	1258	5199519	70.57	9.26477	2.23666	7.80926	26add28_4_peak_1085
1	5200769	5200985	217	5200808	50.83	4.68852	1.86429	3.48091	26add28_4_peak_1086
1	5201085	5201540	456	5201278	42.78	3.52465	1.75131	2.38891	26add28_4_peak_1087
1	5202867	5203491	625	5203058	83.37	19.3921	3.19589	17.3666	26add28_4_peak_1088
1	5209377	5209881	505	5209736	68.01	9.10098	2.22624	7.65369	26add28_4_peak_1089
1	5211248	5212164	917	5211837	116.28	32.6774	3.78326	29.679	26add28_4_peak_1090
1	5219705	5220137	433	5219990	73.86	18.6537	3.40292	16.6772	26add28_4_peak_1091
1	5220649	5221071	423	5220779	57.77	3.95014	1.67928	2.7876	26add28_4_peak_1092
1	5223581	5224062	482	5223935	60.33	7.87377	2.19052	6.49194	26add28_4_peak_1093
1	5224382	5225104	723	5224531	74.23	20.3713	3.58237	18.2849	26add28_4_peak_1094
1	5227533	5227935	403	5227773	66.92	9.53507	2.34195	8.06522	26add28_4_peak_1095
1	5230455	5231034	580	5230788	74.6	22.1112	3.85298	19.9138	26add28_4_peak_1096
1	5235353	5236758	1406	5236348	78.62	18.1841	3.18471	16.2304	26add28_4_peak_1097
1	5238164	5238394	231	5238290	42.05	3.9045	1.79381	2.74417	26add28_4_peak_1098
1	5240965	5241503	539	5241326	99.46	29.9798	3.98653	27.2137	26add28_4_peak_1099
1	5242727	5243239	513	5243053	85.2	19.8349	3.19258	17.7824	26add28_4_peak_1100
1	5243502	5244134	633	5243653	75.69	14.0318	2.73902	12.3165	26add28_4_peak_1101
1	5249081	5249423	343	5249256	62.89	9.22212	2.36645	7.7682	26add28_4_peak_1102
1	5249837	5250445	609	5250052	56.68	8.94662	2.43162	7.50746	26add28_4_peak_1103
1	5251582	5252029	448	5251887	67.28	9.92463	2.35456	8.43292	26add28_4_peak_1104
1	5252438	5252688	251	5252561	54.48	5.7326	1.96752	4.4663	26add28_4_peak_1105
1	5263918	5264124	207	5264030	35.84	3.94497	1.94483	2.78298	26add28_4_peak_1106
1	5276394	5277611	1218	5277276	88.86	23.2001	3.53765	20.9306	26add28_4_peak_1107
1	5278725	5279874	1150	5279506	96.17	25.6519	3.57241	23.2188	26add28_4_peak_1108
1	5280384	5281068	685	5280921	46.81	2.61077	1.5421	1.54277	26add28_4_peak_1109
1	5287035	5287684	650	5287239	97.63	30.3994	4.10968	27.5959	26add28_4_peak_1110
1	5294641	5295171	531	5294780	92.51	21.485	3.22459	19.3284	26add28_4_peak_1111
1	5295861	5296917	1057	5296613	116.65	39.794	4.52488	36.1479	26add28_4_peak_1112
1	5298246	5298682	437	5298420	59.6	10.1451	2.54636	8.64286	26add28_4_peak_1113
1	5298917	5299918	1002	5299388	61.8	12.0943	2.79845	10.4876	26add28_4_peak_1114
1	5302968	5303356	389	5303228	66.19	10.8434	2.48834	9.30404	26add28_4_peak_1115
1	5304442	5304703	262	5304590	52.29	4.39331	1.77633	3.20399	26add28_4_peak_1116
1	5309106	5309408	303	5309277	49.73	6.13021	2.11376	4.84271	26add28_4_peak_1117
1	5315559	5316044	486	5315820	69.48	14.758	2.96118	13.0016	26add28_4_peak_1118
1	5323017	5323817	801	5323639	61.8	10.8644	2.61655	9.3224	26add28_4_peak_1119
1	5326333	5326955	623	5326574	86.66	8.59963	1.99233	7.17988	26add28_4_peak_1120
1	5332416	5332654	239	5332554	31.45	2.09196	1.5451	1.06705	26add28_4_peak_1121
1	5340238	5341996	1759	5341668	102.39	26.963	3.56503	24.4307	26add28_4_peak_1122
1	5362000	5362524	525	5362250	53.75	8.20836	2.38055	6.80829	26add28_4_peak_1123
1	5374896	5375266	371	5375115	42.78	5.26559	2.08489	4.02533	26add28_4_peak_1124
1	5379149	5379571	423	5379376	45.71	5.47515	2.06673	4.22239	26add28_4_peak_1125
1	5390058	5391191	1134	5390552	115.55	24.5238	3.0671	22.1694	26add28_4_peak_1126
1	5397276	5397482	207	5397338	36.2	2.76919	1.64024	1.68791	26add28_4_peak_1127
1	5399014	5400175	1162	5399205	102.02	25.163	3.36668	22.7671	26add28_4_peak_1128
1	5403296	5403835	540	5403650	84.47	14.9546	2.67089	13.1872	26add28_4_peak_1129
1	5404445	5405212	768	5404735	77.89	16.7079	3.0341	14.8416	26add28_4_peak_1130
1	5406067	5406527	461	5406226	68.01	10.9858	2.46477	9.43825	26add28_4_peak_1131
1	5409414	5409969	556	5409758	98.73	16.5877	2.62446	14.7278	26add28_4_peak_1132
1	5410935	5411504	570	5411109	87.39	25.3065	3.81007	22.8985	26add28_4_peak_1133
1	5419904	5420975	1072	5420459	88.49	30.2385	4.43023	27.4541	26add28_4_peak_1134
1	5425943	5426170	228	5426033	53.75	5.97415	2.02788	4.69386	26add28_4_peak_1135
1	5436111	5436530	420	5436390	65.45	9.15178	2.29151	7.70298	26add28_4_peak_1136
1	5441480	5442040	561	5441896	46.44	6.1436	2.15633	4.8546	26add28_4_peak_1137
1	5442663	5443654	992	5443423	122.13	39.1334	4.24593	35.5521	26add28_4_peak_1138
1	5444457	5445094	638	5444789	75.69	6.9907	1.91731	5.65682	26add28_4_peak_1139
1	5446743	5447739	997	5447025	87.76	8.91506	2.01726	7.47721	26add28_4_peak_1140
1	5448188	5450085	1898	5449058	94.34	27.4522	3.84441	24.8895	26add28_4_peak_1141
1	5451536	5452312	777	5452024	72.04	10.0111	2.28237	8.51554	26add28_4_peak_1142
1	5454847	5455446	600	5455160	72.4	16.0724	3.0584	14.2426	26add28_4_peak_1143
1	5459685	5460354	670	5460158	86.66	24.7067	3.77855	22.3451	26add28_4_peak_1144
1	5460574	5461077	504	5460818	72.4	18.5659	3.40137	16.5935	26add28_4_peak_1145
1	5461375	5461751	377	5461499	48.27	6.3129	2.14207	5.01413	26add28_4_peak_1146
1	5464326	5464837	512	5464550	64.72	13.9273	2.98739	12.2173	26add28_4_peak_1147
1	5465642	5465904	263	5465672	41.32	2.34927	1.51143	1.30245	26add28_4_peak_1148
1	5469486	5470147	662	5469841	69.48	9.47332	2.27343	8.00559	26add28_4_peak_1149
1	5470216	5470498	283	5470222	42.42	2.05278	1.44723	1.03256	26add28_4_peak_1150
1	5471463	5471937	475	5471653	70.57	14.1831	2.86293	12.4592	26add28_4_peak_1151
1	5478722	5479318	597	5478900	81.54	15.9929	2.84631	14.1679	26add28_4_peak_1152
1	5488015	5488837	823	5488452	73.5	13.9199	2.7592	12.2107	26add28_4_peak_1153
1	5489344	5489671	328	5489512	59.6	8.07578	2.24457	6.68248	26add28_4_peak_1154
1	5494642	5494863	222	5494724	39.49	3.75944	1.82395	2.60986	26add28_4_peak_1155
1	5497163	5497760	598	5497498	95.07	22.0472	3.20242	19.8539	26add28_4_peak_1156
1	5498162	5498670	509	5498316	63.99	11.4443	2.66358	9.8705	26add28_4_peak_1157
1	5503899	5504399	501	5504150	53.39	5.07553	1.87541	3.8459	26add28_4_peak_1158
1	5504790	5505083	294	5504916	58.51	5.3064	1.85957	4.06316	26add28_4_peak_1159
1	5508635	5508866	232	5508726	37.3	2.91546	1.66512	1.82302	26add28_4_peak_1160
1	5511221	5511644	424	5511436	75.69	10.5508	2.32401	9.02756	26add28_4_peak_1161
1	5514339	5514742	404	5514499	85.93	10.235	2.17328	8.72844	26add28_4_peak_1162
1	5518366	5519071	706	5518532	74.96	17.0983	3.16505	15.2098	26add28_4_peak_1163
1	5522649	5523002	354	5522768	40.95	5.13364	2.10614	3.9003	26add28_4_peak_1164
1	5525752	5526164	413	5525851	55.95	3.47487	1.62705	2.34331	26add28_4_peak_1165
1	5539004	5539766	763	5539557	81.54	16.8614	2.94797	14.9877	26add28_4_peak_1166
1	5540480	5541337	858	5540722	81.18	19.3575	3.23533	17.334	26add28_4_peak_1167
1	5543255	5543564	310	5543367	62.53	4.88616	1.76468	3.66789	26add28_4_peak_1168
1	5546769	5547540	772	5547313	102.75	26.2718	3.50512	23.7953	26add28_4_peak_1169
1	5556060	5556777	718	5556584	93.98	22.22	3.29777	20.0166	26add28_4_peak_1170
1	5557048	5557595	548	5557151	55.58	6.74897	2.11123	5.42741	26add28_4_peak_1171
1	5561578	5561938	361	5561763	52.66	5.83893	2.01713	4.56616	26add28_4_peak_1172
1	5563189	5563722	534	5563424	78.25	19.2175	3.30217	17.2047	26add28_4_peak_1173
1	5569976	5570556	581	5570383	80.08	17.2775	3.00298	15.3775	26add28_4_peak_1174
1	5580875	5581410	536	5581136	66.92	13.6514	2.90242	11.9572	26add28_4_peak_1175
1	5590275	5590498	224	5590308	45.34	2.40258	1.49491	1.35145	26add28_4_peak_1176
1	5591034	5591804	771	5591175	67.28	10.5745	2.43865	9.04806	26add28_4_peak_1177
1	5596708	5597256	549	5596944	78.98	14.6008	2.75805	12.8532	26add28_4_peak_1178
1	5602905	5603355	451	5603201	45.34	5.27579	2.01489	4.03475	26add28_4_peak_1179
1	5614626	5615229	604	5614856	70.94	11.8267	2.56924	10.2327	26add28_4_peak_1180
1	5622119	5622599	481	5622421	71.3	14.6631	2.89218	12.912	26add28_4_peak_1181
1	5622829	5623429	601	5623045	77.52	21.4615	3.64535	19.3079	26add28_4_peak_1182
1	5629178	5629840	663	5629348	90.32	24.8241	3.65276	22.4457	26add28_4_peak_1183
1	5639101	5639999	899	5639217	62.53	6.07528	1.92511	4.78991	26add28_4_peak_1184
1	5644807	5645235	429	5644973	54.85	7.37608	2.23399	6.01982	26add28_4_peak_1185
1	5647508	5647961	454	5647760	74.23	12.8203	2.59413	11.1713	26add28_4_peak_1186
1	5648803	5649193	391	5648969	60.7	10.876	2.63676	9.33288	26add28_4_peak_1187
1	5651531	5651797	267	5651604	40.59	3.35048	1.73286	2.22728	26add28_4_peak_1188
1	5659406	5659775	370	5659581	52.29	6.65219	2.1316	5.33487	26add28_4_peak_1189
1	5668410	5668957	548	5668554	67.28	12.7792	2.73129	11.1333	26add28_4_peak_1190
1	5673223	5673606	384	5673429	86.66	21.416	3.37163	19.2693	26add28_4_peak_1191
1	5678262	5678710	449	5678591	84.83	12.1796	2.38428	10.5665	26add28_4_peak_1192
1	5685745	5686295	551	5686053	70.94	14.356	2.90076	12.6237	26add28_4_peak_1193
1	5697303	5697915	613	5697596	70.57	11.1301	2.46804	9.57337	26add28_4_peak_1194
1	5702286	5702710	425	5702485	68.38	13.241	2.77517	11.5691	26add28_4_peak_1195
1	5706008	5706516	509	5706265	55.58	10.0293	2.61949	8.53218	26add28_4_peak_1196
1	5709737	5710336	600	5709932	82.64	23.5915	3.76757	21.3058	26add28_4_peak_1197
1	5714028	5714513	486	5714256	68.38	12.2889	2.64806	10.6696	26add28_4_peak_1198
1	5723029	5723659	631	5723410	77.89	14.9534	2.81737	13.1868	26add28_4_peak_1199
1	5727712	5728187	476	5727899	70.57	10.4726	2.38577	8.9515	26add28_4_peak_1200
1	5731267	5731746	480	5731563	54.85	5.82486	1.99463	4.55255	26add28_4_peak_1201
1	5738400	5738801	402	5738716	55.58	7.28919	2.19306	5.93916	26add28_4_peak_1202
1	5744575	5745021	447	5744755	86.3	15.0784	2.64536	13.304	26add28_4_peak_1203
1	5755651	5756095	445	5755814	74.6	17.0983	3.14981	15.2098	26add28_4_peak_1204
1	5758949	5759185	237	5759017	46.81	4.67269	1.9122	3.46559	26add28_4_peak_1205
1	5763277	5764089	813	5763829	119.57	31.9719	3.6537	29.0354	26add28_4_peak_1206
1	5764992	5765591	600	5765185	75.33	17.6198	3.18028	15.7006	26add28_4_peak_1207
1	5767348	5768378	1031	5767632	87.39	25.3065	3.81007	22.8985	26add28_4_peak_1208
1	5772674	5773175	502	5772972	75.33	8.86695	2.12019	7.43401	26add28_4_peak_1209
1	5773667	5775413	1747	5773853	106.41	26.9248	3.46478	24.3997	26add28_4_peak_1210
1	5775607	5777251	1645	5775834	98.36	32.1234	4.27187	29.1733	26add28_4_peak_1211
1	5777640	5778427	788	5778238	83.74	20.8624	3.38948	18.7517	26add28_4_peak_1212
1	5781960	5782300	341	5782154	55.22	4.46726	1.75673	3.27329	26add28_4_peak_1213
1	5786510	5787109	600	5786783	81.54	13.6472	2.57947	11.9534	26add28_4_peak_1214
1	5788558	5789176	619	5788912	69.11	8.90042	2.19095	7.46435	26add28_4_peak_1215
1	5789695	5790406	712	5790060	83.01	18.7966	3.11132	16.8065	26add28_4_peak_1216
1	5805450	5805765	316	5805611	50.46	8.45452	2.47412	7.04244	26add28_4_peak_1217
1	5824887	5825389	503	5825050	58.87	8.91376	2.39488	7.47597	26add28_4_peak_1218
1	5829039	5829676	638	5829501	59.6	5.19334	1.83646	3.95756	26add28_4_peak_1219
1	5834181	5835354	1174	5835124	69.84	15.5034	3.08008	13.7057	26add28_4_peak_1220
1	5837550	5838144	595	5837744	87.03	18.9155	3.03545	16.919	26add28_4_peak_1221
1	5840627	5841605	979	5841412	95.8	13.3416	2.36107	11.6663	26add28_4_peak_1222
1	5842273	5842805	533	5842554	51.56	5.79986	2.02149	4.52931	26add28_4_peak_1223
1	5844713	5845383	671	5844880	70.57	16.0149	3.11188	14.1879	26add28_4_peak_1224
1	5850166	5850799	634	5850609	67.65	13.4405	2.83669	11.7581	26add28_4_peak_1225
1	5851940	5852705	766	5852186	113.72	22.64	2.94158	20.4102	26add28_4_peak_1226
1	5854187	5854762	576	5854319	63.63	7.85186	2.15419	6.47123	26add28_4_peak_1227
1	5856887	5858082	1196	5857594	51.56	6.30192	2.10235	5.00509	26add28_4_peak_1228
1	5861710	5862670	961	5862431	87.76	24.2957	3.69831	21.9533	26add28_4_peak_1229
1	5863662	5863996	335	5863822	68.01	14.0913	2.87556	12.3721	26add28_4_peak_1230
1	5867644	5868559	916	5867985	117.01	32.0225	3.68789	29.0797	26add28_4_peak_1231
1	5869852	5870194	343	5869956	65.45	8.02075	2.14367	6.63191	26add28_4_peak_1232
1	5875370	5876235	866	5875589	62.16	10.5652	2.52652	9.03998	26add28_4_peak_1233
1	5878495	5879185	691	5878651	62.53	9.87185	2.44341	8.38272	26add28_4_peak_1234
1	5884233	5884705	473	5884526	77.52	16.7079	3.02003	14.8416	26add28_4_peak_1235
1	5890984	5891852	869	5891585	58.87	7.16229	2.13828	5.8185	26add28_4_peak_1236
1	5895447	5895655	209	5895575	49.36	3.67203	1.69009	2.52809	26add28_4_peak_1237
1	5895991	5896213	223	5896061	53.75	3.31211	1.61037	2.19189	26add28_4_peak_1238
1	5898407	5898707	301	5898593	38.39	3.81049	1.84432	2.6567	26add28_4_peak_1239
1	5900136	5900385	250	5900251	48.27	5.78625	2.05282	4.51725	26add28_4_peak_1240
1	5911136	5911674	539	5911503	74.6	9.59358	2.2234	8.12023	26add28_4_peak_1241
1	5919474	5919999	526	5919829	74.23	13.5793	2.68678	11.8885	26add28_4_peak_1242
1	5922665	5923539	875	5923025	96.54	28.4042	3.90141	25.7624	26add28_4_peak_1243
1	5928361	5928589	229	5928518	44.25	4.76246	1.93356	3.55139	26add28_4_peak_1244
1	5929787	5930613	827	5929979	104.95	20.0776	2.86339	18.0113	26add28_4_peak_1245
1	5933893	5934482	590	5934110	91.42	18.1776	2.888	16.2257	26add28_4_peak_1246
1	5940557	5940842	286	5940679	49.73	5.62538	2.02921	4.36436	26add28_4_peak_1247
1	5941805	5942358	554	5942010	59.97	7.51456	2.17746	6.1516	26add28_4_peak_1248
1	5946662	5947467	806	5947050	81.18	15.9929	2.83371	14.1679	26add28_4_peak_1249
1	5954411	5954938	528	5954695	84.83	17.4317	2.9598	15.5248	26add28_4_peak_1250
1	5969304	5969944	641	5969738	79.35	10.2868	2.23192	8.77697	26add28_4_peak_1251
1	5977502	5977797	296	5977632	43.51	4.19565	1.85475	3.01806	26add28_4_peak_1252
1	5982294	5983299	1006	5982556	83.01	21.9876	3.50024	19.7995	26add28_4_peak_1253
1	5986909	5987692	784	5987453	78.25	11.7226	2.40158	10.1336	26add28_4_peak_1254
1	5996368	5996798	431	5996613	71.3	9.40383	2.23162	7.94148	26add28_4_peak_1255
1	5997249	5998052	804	5997453	83.74	21.7573	3.50153	19.5862	26add28_4_peak_1256
1	6003008	6003543	536	6003167	62.53	14.4354	3.11415	12.6975	26add28_4_peak_1257
1	6008592	6009118	527	6008822	79.35	18.1073	3.13864	16.1614	26add28_4_peak_1258
1	6017952	6018919	968	6018345	80.81	17.2775	3.03007	15.3775	26add28_4_peak_1259
1	6023871	6024241	371	6024124	64.36	5.4315	1.81547	4.18237	26add28_4_peak_1260
1	6026874	6027384	511	6027186	85.57	21.9697	3.46262	19.7871	26add28_4_peak_1261
1	6027648	6028377	730	6027897	82.27	16.4674	2.87153	14.6152	26add28_4_peak_1262
1	6034394	6035072	679	6034765	72.4	11.9636	2.53109	10.3623	26add28_4_peak_1263
1	6039321	6039624	304	6039370	44.25	4.08069	1.80981	2.91013	26add28_4_peak_1264
1	6052214	6052476	263	6052358	41.32	5.8947	2.20417	4.61956	26add28_4_peak_1265
1	6062253	6063316	1064	6062591	115.92	30.8625	3.65361	28.0212	26add28_4_peak_1266
1	6068660	6069298	639	6069027	65.09	14.6168	3.03157	12.8687	26add28_4_peak_1267
1	6071612	6071907	296	6071833	49	3.05206	1.61287	1.94992	26add28_4_peak_1268
1	6074209	6074468	260	6074305	51.92	2.87045	1.5566	1.78156	26add28_4_peak_1269
1	6076102	6076509	408	6076285	69.11	12.8932	2.69656	11.2403	26add28_4_peak_1270
1	6087816	6088300	485	6088162	71.3	17.9919	3.34743	16.0538	26add28_4_peak_1271
1	6099153	6099741	589	6099285	93.24	21.0082	3.14148	18.8815	26add28_4_peak_1272
1	6101124	6101895	772	6101405	90.32	13.9283	2.46808	12.2182	26add28_4_peak_1273
1	6103520	6103993	474	6103748	66.19	12.3236	2.68741	10.7022	26add28_4_peak_1274
1	6116205	6116575	371	6116415	61.8	8.83322	2.32582	7.40084	26add28_4_peak_1275
1	6123643	6124570	928	6123842	62.53	10.5652	2.54114	9.03998	26add28_4_peak_1276
1	6126906	6127410	505	6127247	75.33	14.0318	2.72596	12.3165	26add28_4_peak_1277
1	6134702	6135278	577	6135041	71.3	18.6605	3.44307	16.6815	26add28_4_peak_1278
1	6137202	6137463	262	6137357	38.76	3.55106	1.80729	2.41331	26add28_4_peak_1279
1	6137899	6138382	484	6138183	64.36	17.1413	3.4617	15.2506	26add28_4_peak_1280
1	6142577	6144249	1673	6143059	85.57	30.1149	4.55128	27.3394	26add28_4_peak_1281
1	6148483	6148755	273	6148626	48.27	4.04626	1.75956	2.8779	26add28_4_peak_1282
1	6149392	6149904	513	6149569	62.53	6.52233	1.98527	5.21162	26add28_4_peak_1283
1	6153314	6153921	608	6153745	80.08	21.4465	3.52524	19.2944	26add28_4_peak_1284
1	6155078	6155723	646	6155433	77.16	14.9534	2.79126	13.1868	26add28_4_peak_1285
1	6164687	6165243	557	6164870	40.95	4.59472	1.99783	3.39301	26add28_4_peak_1286
1	6168161	6168894	734	6168477	93.98	26.5936	3.79903	24.0887	26add28_4_peak_1287
1	6172341	6173227	887	6172970	58.87	12.7833	2.9936	11.1369	26add28_4_peak_1288
1	6184972	6185648	677	6185337	89.22	18.985	3.0074	16.9857	26add28_4_peak_1289
1	6191069	6191619	551	6191387	67.28	21.1757	3.98783	19.0412	26add28_4_peak_1290
1	6204374	6204841	468	6204573	82.27	13.3597	2.52347	11.6814	26add28_4_peak_1291
1	6212716	6213269	554	6213233	38.03	3.47319	1.75807	2.342	26add28_4_peak_1292
1	6217673	6218238	566	6218081	70.94	9.85167	2.32061	8.36598	26add28_4_peak_1293
1	6220027	6221187	1161	6220669	93.24	29.2891	4.09758	26.5759	26add28_4_peak_1294
1	6222245	6222999	755	6222493	89.22	16.419	2.734	14.5701	26add28_4_peak_1295
1	6224561	6224885	325	6224721	49.36	4.7245	1.86536	3.51502	26add28_4_peak_1296
1	6239669	6240025	357	6239801	57.04	6.32218	2.0015	5.02245	26add28_4_peak_1297
1	6246682	6247714	1033	6247285	82.27	23.8477	3.7852	21.5373	26add28_4_peak_1298
1	6248760	6249593	834	6249006	73.5	16.5825	3.1041	14.7227	26add28_4_peak_1299
1	6254248	6254728	481	6254476	92.15	22.526	3.32669	20.3067	26add28_4_peak_1300
1	6260985	6261430	446	6261245	65.45	13.875	2.94044	12.1687	26add28_4_peak_1301
1	6267866	6268813	948	6268454	115.55	18.7955	2.59	16.8065	26add28_4_peak_1302
1	6281451	6282118	668	6281819	103.85	18.0246	2.68843	16.0839	26add28_4_peak_1303
1	6293227	6293880	654	6293675	68.01	8.54207	2.15667	7.12487	26add28_4_peak_1304
1	6295288	6295495	208	6295363	36.93	3.6073	1.85759	2.46648	26add28_4_peak_1305
1	6297374	6298209	836	6297720	103.12	26.3781	3.47058	23.893	26add28_4_peak_1306
1	6299752	6300661	910	6299921	86.3	22.5309	3.49187	20.3102	26add28_4_peak_1307
1	6307482	6307902	421	6307707	75.33	14.8516	2.82692	13.0905	26add28_4_peak_1308
1	6308979	6309507	529	6309350	47.17	6.74211	2.23012	5.42072	26add28_4_peak_1309
1	6310668	6311290	623	6311097	72.04	19.9348	3.58019	17.8751	26add28_4_peak_1310
1	6313317	6313887	571	6313727	55.58	7.17811	2.17619	5.83255	26add28_4_peak_1311
1	6318859	6319358	500	6319101	58.87	8.91376	2.39488	7.47597	26add28_4_peak_1312
1	6325852	6326668	817	6326467	72.77	13.4626	2.73212	11.7785	26add28_4_peak_1313
1	6327429	6328044	616	6327864	68.74	14.4469	2.95529	12.7086	26add28_4_peak_1314
1	6331449	6332990	1542	6331712	68.38	17.438	3.36792	15.531	26add28_4_peak_1315
1	6345053	6345586	534	6345394	60.33	10.4298	2.55561	8.91123	26add28_4_peak_1316
1	6345958	6346459	502	6346097	67.28	12.6191	2.70961	10.9818	26add28_4_peak_1317
1	6348096	6348542	447	6348253	83.01	5.78875	1.7144	4.51929	26add28_4_peak_1318
1	6352451	6353434	984	6352708	78.25	19.2175	3.30217	17.2047	26add28_4_peak_1319
1	6359501	6360156	656	6359922	96.17	19.7103	2.94454	17.6703	26add28_4_peak_1320
1	6361732	6362128	397	6361811	67.65	8.18979	2.14525	6.7918	26add28_4_peak_1321
1	6363289	6363536	248	6363362	43.51	4.19565	1.85475	3.01806	26add28_4_peak_1322
1	6367071	6367643	573	6367317	74.96	15.2345	2.92158	13.4516	26add28_4_peak_1323
1	6369289	6369841	553	6369467	67.28	8.18979	2.13382	6.7918	26add28_4_peak_1324
1	6378026	6378574	549	6378417	87.03	19.8781	3.14386	17.8221	26add28_4_peak_1325
1	6383862	6384402	541	6384172	58.14	5.72614	1.90776	4.46	26add28_4_peak_1326
1	6385272	6385740	469	6385430	105.68	23.2691	3.13756	20.9959	26add28_4_peak_1327
1	6389477	6390575	1099	6389740	78.98	19.6487	3.38913	17.6114	26add28_4_peak_1328
1	6395854	6396643	790	6396143	93.61	34.9341	4.86177	31.735	26add28_4_peak_1329
1	6398723	6399161	439	6398901	51.19	4.12272	1.73977	2.94975	26add28_4_peak_1330
1	6400539	6401196	658	6400841	88.86	20.3982	3.20916	18.3098	26add28_4_peak_1331
1	6405672	6406821	1150	6405893	54.48	13.0353	3.14892	11.3754	26add28_4_peak_1332
1	6408569	6409287	719	6409004	67.28	13.4404	2.82158	11.7581	26add28_4_peak_1333
1	6409785	6411095	1311	6410158	73.86	18.6537	3.40292	16.6772	26add28_4_peak_1334
1	6418024	6418616	593	6418460	54.85	7.26211	2.21625	5.91314	26add28_4_peak_1335
1	6419775	6420507	733	6420216	59.97	11.1087	2.70732	9.55518	26add28_4_peak_1336
1	6421110	6421924	815	6421413	69.48	10.7222	2.43021	9.18808	26add28_4_peak_1337
1	6427343	6427611	269	6427343	43.15	2.01166	1.42414	0.99557	26add28_4_peak_1338
1	6430219	6430881	663	6430557	83.37	16.947	2.90936	15.069	26add28_4_peak_1339
1	6432488	6433436	949	6433258	96.17	19.7103	2.94454	17.6703	26add28_4_peak_1340
1	6433658	6433882	225	6433748	50.46	5.7613	2.02605	4.49409	26add28_4_peak_1341
1	6437505	6438078	574	6437717	76.79	21.7408	3.7327	19.5715	26add28_4_peak_1342
1	6442479	6442749	271	6442602	44.61	4.08069	1.82444	2.91013	26add28_4_peak_1343
1	6442828	6443117	290	6442966	36.93	4.24019	1.99643	3.05979	26add28_4_peak_1344
1	6444764	6445042	279	6444952	30.72	2.94829	1.78983	1.85363	26add28_4_peak_1345
1	6445835	6446076	242	6445983	34.74	3.60613	1.88095	2.46534	26add28_4_peak_1346
1	6452538	6452779	242	6452658	43.51	5.61541	2.11972	4.35512	26add28_4_peak_1347
1	6458189	6459850	1662	6459465	112.62	36.5242	4.30396	33.1842	26add28_4_peak_1348
1	6460666	6461044	379	6460789	56.31	10.3515	2.63384	8.83762	26add28_4_peak_1349
1	6464039	6464994	956	6464311	99.83	21.1879	3.05534	19.0523	26add28_4_peak_1350
1	6465771	6466498	728	6466254	85.2	26.7825	4.06603	24.2681	26add28_4_peak_1351
1	6466782	6467105	324	6466972	44.61	3.02398	1.62897	1.92336	26add28_4_peak_1352
1	6474849	6475064	216	6474991	66.55	4.53806	1.68877	3.34037	26add28_4_peak_1353
1	6495546	6496344	799	6496158	50.83	7.04677	2.25336	5.7079	26add28_4_peak_1354
1	6503453	6504145	693	6503960	61.43	14.3121	3.12158	12.5814	26add28_4_peak_1355
1	6524313	6525912	1600	6525614	107.14	27.4826	3.48837	24.9138	26add28_4_peak_1356
1	6527745	6528028	284	6527922	40.22	4.00502	1.84691	2.83952	26add28_4_peak_1357
1	6537294	6538022	729	6537846	87.03	17.1331	2.83962	15.2425	26add28_4_peak_1358
1	6546355	6546967	613	6546624	87.03	26.9168	4.00128	24.3946	26add28_4_peak_1359
1	6557518	6557976	459	6557743	56.68	9.4396	2.50774	7.97578	26add28_4_peak_1360
1	6559971	6560507	537	6560347	54.85	7.97122	2.32707	6.5845	26add28_4_peak_1361
1	6561121	6562765	1645	6562559	97.27	14.1214	2.39675	12.4014	26add28_4_peak_1362
1	6565571	6566227	657	6565852	77.52	7.16383	1.91514	5.82	26add28_4_peak_1363
1	6568120	6568466	347	6568238	55.95	6.64537	2.10913	5.32987	26add28_4_peak_1364
1	6568683	6569281	599	6568872	82.64	19.2719	3.21693	17.2533	26add28_4_peak_1365
1	6578781	6578989	209	6578956	44.25	3.34723	1.67575	2.225	26add28_4_peak_1366
1	6584249	6584693	445	6584425	64.72	12.8682	2.83287	11.2174	26add28_4_peak_1367
1	6594973	6595361	389	6595090	56.31	8.76166	2.38801	7.33249	26add28_4_peak_1368
1	6602142	6602805	664	6602384	90.68	19.4838	3.05616	17.453	26add28_4_peak_1369
1	6608124	6608822	699	6608378	74.23	17.0983	3.13458	15.2098	26add28_4_peak_1370
1	6610089	6610635	547	6610512	59.24	11.1087	2.67485	9.55518	26add28_4_peak_1371
1	6612856	6613157	302	6612946	60.7	6.34826	1.99033	5.04734	26add28_4_peak_1372
1	6616678	6617338	661	6616949	100.92	24.0808	3.33083	21.7605	26add28_4_peak_1373
1	6622138	6623370	1233	6622426	89.22	18.985	3.0074	16.9857	26add28_4_peak_1374
1	6623894	6624738	845	6624249	80.81	13.9491	2.63909	12.2376	26add28_4_peak_1375
1	6625470	6625979	510	6625765	71.3	7.53549	2.00846	6.17144	26add28_4_peak_1376
1	6627053	6627365	313	6627289	56.31	2.62233	1.46955	1.55265	26add28_4_peak_1377
1	6632037	6633070	1034	6632856	80.08	22.6557	3.68548	20.423	26add28_4_peak_1378
1	6635724	6636530	807	6635998	42.42	7.08722	2.42013	5.74741	26add28_4_peak_1379
1	6637173	6637470	298	6637337	39.86	4.27407	1.94559	3.09157	26add28_4_peak_1380
1	6644065	6644988	924	6644628	63.99	7.85186	2.16637	6.47123	26add28_4_peak_1381
1	6649878	6650428	551	6650197	87.76	23.8079	3.63768	21.4996	26add28_4_peak_1382
1	6662611	6663447	837	6663045	88.49	23.6679	3.57963	21.3701	26add28_4_peak_1383
1	6666238	6666629	392	6666358	63.63	3.82762	1.61564	2.67275	26add28_4_peak_1384
1	6671340	6672509	1170	6671944	111.53	23.4584	3.04129	21.1769	26add28_4_peak_1385
1	6676515	6677668	1154	6677435	102.39	24.734	3.33503	22.3655	26add28_4_peak_1386
1	6682485	6683469	985	6683228	95.44	30.5669	4.19297	27.7489	26add28_4_peak_1387
1	6683970	6684183	214	6684108	37.3	3.2414	1.7345	2.12602	26add28_4_peak_1388
1	6684661	6686222	1562	6684966	97.63	25.289	3.52258	22.8824	26add28_4_peak_1389
1	6686277	6686880	604	6686517	76.79	15.8509	2.94657	14.0345	26add28_4_peak_1390
1	6687530	6688079	550	6687602	48.63	3.68896	1.71149	2.54379	26add28_4_peak_1391
1	6688698	6690222	1525	6688944	117.01	30.8248	3.57614	27.9865	26add28_4_peak_1392
1	6691594	6692466	873	6692114	89.95	26.7079	3.94421	24.1965	26add28_4_peak_1393
1	6694100	6694973	874	6694646	88.13	23.9058	3.59375	21.593	26add28_4_peak_1394
1	6697045	6697727	683	6697210	68.38	16.1682	3.18253	14.3328	26add28_4_peak_1395
1	6698063	6698626	564	6698224	77.52	13.3846	2.61736	11.7045	26add28_4_peak_1396
1	6709802	6710589	788	6710025	65.45	15.2007	3.13462	13.4205	26add28_4_peak_1397
1	6710828	6711537	710	6711098	48.63	2.76887	1.55104	1.6876	26add28_4_peak_1398
1	6712294	6712510	217	6712431	43.88	4.5391	1.93447	3.34121	26add28_4_peak_1399
1	6712870	6714415	1546	6714092	92.15	29.8104	4.19583	27.0566	26add28_4_peak_1400
1	6727035	6727920	886	6727683	85.57	18.6623	3.0697	16.6832	26add28_4_peak_1401
1	6728928	6729853	926	6729212	73.13	16.5825	3.08887	14.7227	26add28_4_peak_1402
1	6734322	6734808	487	6734685	58.14	4.19828	1.68973	3.0204	26add28_4_peak_1403
1	6744426	6745293	868	6744860	89.95	25.4792	3.78972	23.0546	26add28_4_peak_1404
1	6746825	6747271	447	6747017	95.07	32.0779	4.36694	29.1315	26add28_4_peak_1405
1	6753458	6753961	504	6753825	62.53	9.22212	2.35291	7.7682	26add28_4_peak_1406
1	6760006	6761032	1027	6760369	67.65	14.1367	2.93367	12.4163	26add28_4_peak_1407
1	6762767	6762989	223	6762920	36.93	3.07317	1.74	1.97007	26add28_4_peak_1408
1	6763333	6763708	376	6763427	53.39	7.58732	2.26612	6.22048	26add28_4_peak_1409
1	6763863	6764696	834	6764238	64.72	16.8896	3.44097	15.015	26add28_4_peak_1410
1	6765659	6766389	731	6765854	59.24	13.8278	3.09864	12.1232	26add28_4_peak_1411
1	6773857	6774490	634	6774303	80.45	12.5307	2.46806	10.8982	26add28_4_peak_1412
1	6774845	6775435	591	6775042	82.27	9.20777	2.08186	7.75559	26add28_4_peak_1413
1	6779011	6779535	525	6779176	62.53	12.0979	2.76211	10.49	26add28_4_peak_1414
1	6799162	6799632	471	6799466	46.07	6.8415	2.26316	5.51487	26add28_4_peak_1415
1	6801874	6802656	783	6802481	71.67	17.3498	3.27343	15.447	26add28_4_peak_1416
1	6805465	6806284	820	6805714	88.86	20.3982	3.20916	18.3098	26add28_4_peak_1417
1	6809186	6809526	341	6809406	66.55	7.84366	2.11097	6.46454	26add28_4_peak_1418
1	6811499	6812659	1161	6811673	75.69	9.96	2.25566	8.46766	26add28_4_peak_1419
1	6814829	6815731	903	6815160	70.57	14.1831	2.86293	12.4592	26add28_4_peak_1420
1	6822205	6822659	455	6822468	53.39	8.06776	2.34225	6.67567	26add28_4_peak_1421
1	6823764	6824026	263	6823892	62.16	6.07528	1.91403	4.78991	26add28_4_peak_1422
1	6824387	6825263	877	6824632	95.8	31.4626	4.32161	28.5707	26add28_4_peak_1423
1	6832368	6833717	1350	6832702	103.48	20.4549	2.9023	18.3628	26add28_4_peak_1424
1	6846390	6846840	451	6846720	55.95	6.64537	2.10913	5.32987	26add28_4_peak_1425
1	6852200	6852917	718	6852500	47.17	8.33036	2.51151	6.92512	26add28_4_peak_1426
1	6858818	6860359	1542	6859922	99.09	23.1344	3.22887	20.8694	26add28_4_peak_1427
1	6860657	6860898	242	6860753	32.91	3.01784	1.78472	1.91841	26add28_4_peak_1428
1	6861122	6861489	368	6861300	39.86	5.39473	2.17558	4.14718	26add28_4_peak_1429
1	6863428	6863707	280	6863611	35.1	4.19951	1.96216	3.02157	26add28_4_peak_1430
1	6864068	6864274	207	6864126	30.35	2.90106	1.75729	1.80953	26add28_4_peak_1431
1	6865173	6865418	246	6865309	36.93	5.15203	2.19769	3.91839	26add28_4_peak_1432
1	6872340	6873068	729	6872813	101.29	20.3651	2.92254	18.2798	26add28_4_peak_1433
1	6894206	6894706	501	6894560	75.69	18.4471	3.30571	16.4798	26add28_4_peak_1434
1	6897318	6898629	1312	6898455	84.47	16.9051	2.88745	15.0295	26add28_4_peak_1435
1	6900673	6900902	230	6900769	44.61	4.24266	1.85411	3.0621	26add28_4_peak_1436
1	6903569	6904022	454	6903833	66.55	6.86996	1.98679	5.54097	26add28_4_peak_1437
1	6909857	6910248	392	6910051	35.84	3.71303	1.89286	2.5658	26add28_4_peak_1438
1	6913251	6914377	1127	6913460	114.82	37.8343	4.38707	34.3783	26add28_4_peak_1439
1	6916230	6916711	482	6916512	80.45	11.8739	2.39547	10.2767	26add28_4_peak_1440
1	6924347	6924560	214	6924483	43.15	3.79809	1.76593	2.64483	26add28_4_peak_1441
1	6928054	6928254	201	6928165	43.51	4.62871	1.93539	3.42455	26add28_4_peak_1442
1	6932252	6932659	408	6932544	53.02	5.97415	2.00079	4.69386	26add28_4_peak_1443
1	6935284	6935770	487	6935399	57.04	8.5184	2.32174	7.10274	26add28_4_peak_1444
1	6938727	6939182	456	6938994	47.54	7.05678	2.30248	5.71778	26add28_4_peak_1445
1	6939690	6940580	891	6940186	103.48	25.2755	3.37042	22.8711	26add28_4_peak_1446
1	6941144	6941815	672	6941355	85.57	25.9186	3.96725	23.4626	26add28_4_peak_1447
1	6942818	6943355	538	6943046	41.69	2.09636	1.47192	1.07086	26add28_4_peak_1448
1	6945823	6946397	575	6946225	101.29	16.4266	2.55722	14.5775	26add28_4_peak_1449
1	6949097	6949797	701	6949328	92.88	22.526	3.35281	20.3067	26add28_4_peak_1450
1	6958376	6958977	602	6958485	60.33	5.90082	1.91671	4.62516	26add28_4_peak_1451
1	6966961	6967928	968	6967140	87.03	17.1331	2.83962	15.2425	26add28_4_peak_1452
1	6969725	6970880	1156	6970666	81.18	15.1697	2.73925	13.3907	26add28_4_peak_1453
1	6971488	6972580	1093	6971727	102.02	19.1478	2.78433	17.1408	26add28_4_peak_1454
1	6986518	6986796	279	6986641	41.69	3.62271	1.77857	2.48071	26add28_4_peak_1455
1	6998557	6999646	1090	6999310	68.74	13.241	2.78979	11.5691	26add28_4_peak_1456
1	7001409	7001819	411	7001572	58.14	9.5815	2.46419	8.10929	26add28_4_peak_1457
1	7003635	7004321	687	7004037	78.98	12.3864	2.49948	10.7625	26add28_4_peak_1458
1	7007115	7007590	476	7007402	69.48	13.709	2.81905	12.0107	26add28_4_peak_1459
1	7008865	7009333	469	7009193	60.33	8.45107	2.27165	7.0392	26add28_4_peak_1460
1	7009657	7009942	286	7009777	44.61	4.58334	1.91643	3.38261	26add28_4_peak_1461
1	7016741	7017462	722	7016920	78.25	18.1841	3.17009	16.2304	26add28_4_peak_1462
1	7022497	7023072	576	7022883	57.04	6.81709	2.07299	5.49242	26add28_4_peak_1463
1	7029726	7030168	443	7029981	61.8	8.83322	2.32582	7.40084	26add28_4_peak_1464
1	7038830	7040112	1283	7039699	127.62	40.8834	4.28723	37.1337	26add28_4_peak_1465
1	7042440	7043323	884	7043134	96.54	23.6236	3.36329	21.3322	26add28_4_peak_1466
1	7053127	7053621	495	7053478	83.01	16.6002	2.85734	14.7401	26add28_4_peak_1467
1	7082128	7082468	341	7082349	51.19	8.32135	2.41634	6.91636	26add28_4_peak_1468
1	7083171	7083847	677	7083670	101.65	23.1724	3.20796	20.9062	26add28_4_peak_1469
1	7084609	7085745	1137	7085502	101.65	20.3651	2.93299	18.2798	26add28_4_peak_1470
1	7088172	7089220	1049	7088434	98.36	29.6334	3.97455	26.8984	26add28_4_peak_1471
1	7091293	7091987	695	7091478	84.1	12.1796	2.36397	10.5665	26add28_4_peak_1472
1	7098431	7099631	1201	7098867	93.61	15.1733	2.55703	13.3941	26add28_4_peak_1473
1	7104667	7105777	1111	7105083	95.44	28.3255	3.92026	25.6896	26add28_4_peak_1474
1	7106909	7107699	791	7107520	49.36	5.62538	2.01459	4.36436	26add28_4_peak_1475
1	7110016	7110301	286	7110180	43.88	6.13062	2.23504	4.84309	26add28_4_peak_1476
1	7112709	7113140	432	7112924	59.24	10.0022	2.5099	8.50801	26add28_4_peak_1477
1	7117561	7118211	651	7117876	62.53	13.8568	3.02517	12.1509	26add28_4_peak_1478
1	7121125	7121761	637	7121580	76.42	19.4268	3.39578	17.3986	26add28_4_peak_1479
1	7128296	7128732	437	7128596	75.69	14.0318	2.73902	12.3165	26add28_4_peak_1480
1	7128948	7129320	373	7129070	51.92	4.49728	1.82498	3.30115	26add28_4_peak_1481
1	7140033	7140338	306	7140191	37.3	5.61118	2.23667	4.35228	26add28_4_peak_1482
1	7142344	7142665	322	7142488	46.81	7.62742	2.44152	6.25947	26add28_4_peak_1483
1	7143060	7146306	3247	7144290	105.68	21.4172	2.96325	19.2703	26add28_4_peak_1484
1	7146749	7146981	233	7146896	51.56	3.14989	1.59269	2.04106	26add28_4_peak_1485
1	7154536	7155760	1225	7154798	77.89	22.1334	3.7565	19.9344	26add28_4_peak_1486
1	7159161	7160370	1210	7160045	97.27	31.8626	4.27246	28.9356	26add28_4_peak_1487
1	7167070	7167954	885	7167722	88.49	10.7538	2.1827	9.21772	26add28_4_peak_1488
1	7175781	7176334	554	7176224	68.74	9.69297	2.32483	8.21512	26add28_4_peak_1489
1	7176839	7178305	1467	7177415	105.31	19.7156	2.79767	17.6751	26add28_4_peak_1490
1	7179548	7180437	890	7179770	98.36	27.0491	3.68014	24.5097	26add28_4_peak_1491
1	7209412	7209881	470	7209572	68.38	11.6922	2.5696	10.1048	26add28_4_peak_1492
1	7216284	7216698	415	7216584	64.72	10.563	2.50849	9.03932	26add28_4_peak_1493
1	7217141	7217555	415	7217320	79.35	8.22608	2.00873	6.82562	26add28_4_peak_1494
1	7219312	7220937	1626	7220378	72.4	13.4626	2.71857	11.7785	26add28_4_peak_1495
1	7221294	7222376	1083	7221560	81.54	13.6472	2.57947	11.9534	26add28_4_peak_1496
1	7232021	7232507	487	7232219	89.22	27.6126	4.02777	25.0318	26add28_4_peak_1497
1	7233771	7234163	393	7233927	65.82	15.4009	3.18188	13.6091	26add28_4_peak_1498
1	7238894	7239272	379	7239053	69.84	7.84691	2.08358	6.46732	26add28_4_peak_1499
1	7242964	7243279	316	7243087	59.97	6.98878	2.10238	5.65496	26add28_4_peak_1500
1	7246916	7248208	1293	7248004	86.66	28.3007	4.25546	25.6678	26add28_4_peak_1501
1	7264565	7265391	827	7265242	66.92	10.8434	2.51543	9.30404	26add28_4_peak_1502
1	7266836	7267299	464	7267128	79.71	10.8687	2.30614	9.32643	26add28_4_peak_1503
1	7269504	7269750	247	7269724	35.1	2.13899	1.50432	1.11095	26add28_4_peak_1504
1	7272586	7274122	1537	7273013	91.05	19.9873	3.06835	17.9248	26add28_4_peak_1505
1	7280768	7281181	414	7280971	66.55	10.1694	2.41253	8.66444	26add28_4_peak_1506
1	7285159	7285528	370	7285323	63.63	6.84301	2.01955	5.51491	26add28_4_peak_1507
1	7309762	7310207	446	7310060	50.83	6.37467	2.14162	5.0729	26add28_4_peak_1508
1	7314008	7315233	1226	7314332	87.39	18.9155	3.04806	16.919	26add28_4_peak_1509
1	7324590	7325776	1187	7325063	107.14	25.3131	3.27696	22.904	26add28_4_peak_1510
1	7337743	7339204	1462	7338437	100.56	22.6533	3.17368	20.4221	26add28_4_peak_1511
1	7339914	7340371	458	7340119	54.12	8.61121	2.39645	7.19016	26add28_4_peak_1512
1	7341048	7341425	378	7341246	39.86	4.70993	2.03473	3.50184	26add28_4_peak_1513
1	7346187	7346942	756	7346552	100.19	28.2264	3.74785	25.5956	26add28_4_peak_1514
1	7366773	7368056	1284	7367188	103.85	35.8535	4.55864	32.5686	26add28_4_peak_1515
1	7369405	7369644	240	7369515	34.74	3.47851	1.85171	2.34688	26add28_4_peak_1516
1	7371536	7373309	1774	7372165	83.37	19.3921	3.19589	17.3666	26add28_4_peak_1517
1	7374304	7375127	824	7374474	81.91	16.5083	2.91932	14.6545	26add28_4_peak_1518
1	7376169	7376507	339	7376398	45.71	4.80543	1.94617	3.59152	26add28_4_peak_1519
1	7376969	7378096	1128	7377518	59.6	6.49594	2.02011	5.18706	26add28_4_peak_1520
1	7381600	7382402	803	7382100	89.95	23.0759	3.49821	20.8208	26add28_4_peak_1521
1	7384675	7386004	1330	7385193	59.6	12.3733	2.88587	10.7503	26add28_4_peak_1522
1	7399635	7400597	963	7400229	59.6	10.0022	2.52514	8.50801	26add28_4_peak_1523
1	7401044	7401324	281	7401137	40.22	6.81482	2.40751	5.4913	26add28_4_peak_1524
1	7412205	7413512	1308	7413227	82.27	15.6291	2.77581	13.8248	26add28_4_peak_1525
1	7420404	7420881	478	7420674	71.3	17.561	3.28657	15.647	26add28_4_peak_1526
1	7421238	7421827	590	7421559	67.28	10.5745	2.43865	9.04806	26add28_4_peak_1527
1	7442354	7442882	529	7442692	69.48	14.5775	2.93651	12.8317	26add28_4_peak_1528
1	7444204	7444482	279	7444414	39.86	4.27407	1.94559	3.09157	26add28_4_peak_1529
1	7447630	7448358	729	7448171	64.36	8.77485	2.25369	7.34469	26add28_4_peak_1530
1	7469070	7469831	762	7469548	53.02	8.87757	2.45551	7.44317	26add28_4_peak_1531
1	7478355	7479050	696	7478828	92.88	24.7785	3.61072	22.4042	26add28_4_peak_1532
1	7481295	7481657	363	7481471	51.56	11.5652	2.9965	9.98535	26add28_4_peak_1533
1	7482045	7482851	807	7482227	46.44	8.79283	2.63845	7.36225	26add28_4_peak_1534
1	7483911	7484559	649	7484251	73.5	13.1325	2.66066	11.467	26add28_4_peak_1535
1	7488020	7488699	680	7488432	88.49	13.1215	2.41867	11.4575	26add28_4_peak_1536
1	7489954	7490622	669	7490377	74.23	17.0983	3.13458	15.2098	26add28_4_peak_1537
1	7493382	7494052	671	7493631	73.86	17.5849	3.25496	15.669	26add28_4_peak_1538
1	7494425	7494632	208	7494539	48.63	4.84901	1.90897	3.63235	26add28_4_peak_1539
1	7497151	7497894	744	7497363	73.5	14.7546	2.86533	12.9986	26add28_4_peak_1540
1	7509002	7509768	767	7509290	86.66	22.5309	3.5065	20.3102	26add28_4_peak_1541
1	7520993	7521421	429	7521287	55.95	8.11215	2.33388	6.71764	26add28_4_peak_1542
1	7530583	7530988	406	7530864	54.85	10.8458	2.79248	9.30581	26add28_4_peak_1543
1	7554877	7555183	307	7555022	52.29	9.62709	2.61482	8.15137	26add28_4_peak_1544
1	7565173	7565649	477	7565370	54.12	5.3761	1.90063	4.12916	26add28_4_peak_1545
1	7569009	7569875	867	7569706	73.13	6.40566	1.85332	5.10242	26add28_4_peak_1546
1	7573086	7573807	722	7573613	91.78	19.0603	2.99296	17.0568	26add28_4_peak_1547
1	7574077	7574320	244	7574247	63.63	3.02286	1.50292	1.92297	26add28_4_peak_1548
1	7581150	7581709	560	7581391	72.77	11.2761	2.45891	9.71202	26add28_4_peak_1549
1	7588693	7589083	391	7588931	62.53	6.99754	2.04931	5.66231	26add28_4_peak_1550
1	7603545	7604185	641	7603914	89.59	25.2264	3.74329	22.8274	26add28_4_peak_1551
1	7605714	7606515	802	7605936	92.88	22.526	3.35281	20.3067	26add28_4_peak_1552
1	7610473	7612060	1588	7611113	95.44	22.6621	3.28022	20.4289	26add28_4_peak_1553
1	7613003	7614143	1141	7613683	99.09	24.1784	3.3365	21.8508	26add28_4_peak_1554
1	7615650	7616053	404	7615846	54.85	7.728	2.28892	6.35391	26add28_4_peak_1555
1	7619183	7619758	576	7619453	86.3	17.5172	2.90989	15.6064	26add28_4_peak_1556
1	7623453	7624057	605	7623855	62.16	9.22212	2.33937	7.7682	26add28_4_peak_1557
1	7624407	7625029	623	7624612	84.83	14.9546	2.68232	13.1872	26add28_4_peak_1558
1	7626321	7627079	759	7626505	69.11	13.8784	2.82704	12.1718	26add28_4_peak_1559
1	7630244	7631038	795	7630489	106.77	29.2731	3.71634	26.563	26add28_4_peak_1560
1	7641565	7642814	1250	7642396	78.98	21.7278	3.66897	19.5587	26add28_4_peak_1561
1	7645759	7646655	897	7646014	66.19	16.304	3.2551	14.4611	26add28_4_peak_1562
1	7649217	7649802	586	7649517	72.04	17.0557	3.17547	15.1697	26add28_4_peak_1563
1	7651856	7652251	396	7652056	74.6	17.7035	3.23058	15.7797	26add28_4_peak_1564
1	7652539	7652895	357	7652676	68.74	5.39927	1.78833	4.15164	26add28_4_peak_1565
1	7661260	7662627	1368	7662297	111.16	39.6721	4.67341	36.04	26add28_4_peak_1566
1	7666453	7667457	1005	7666622	100.56	30.3264	3.99833	27.5322	26add28_4_peak_1567
1	7680553	7681278	726	7680941	76.42	11.5725	2.41949	9.99154	26add28_4_peak_1568
1	7691565	7692375	811	7692133	108.24	33.1023	4.0458	30.0661	26add28_4_peak_1569
1	7696559	7697664	1106	7696899	77.16	20.9076	3.55251	18.7887	26add28_4_peak_1570
1	7702404	7702727	324	7702550	37.66	4.55372	2.03064	3.35426	26add28_4_peak_1571
1	7703666	7703997	332	7703860	39.86	5.4851	2.19427	4.23192	26add28_4_peak_1572
1	7704279	7706157	1879	7705878	111.53	34.1447	4.07709	31.0171	26add28_4_peak_1573
1	7712827	7713388	562	7713070	88.86	32.5653	4.7796	29.5759	26add28_4_peak_1574
1	7734741	7736749	2009	7735372	105.68	26.371	3.44119	23.8888	26add28_4_peak_1575
1	7736989	7737593	605	7737216	55.95	7.17811	2.19025	5.83255	26add28_4_peak_1576
1	7754321	7754980	660	7754645	70.21	15.6296	3.04306	13.825	26add28_4_peak_1577
1	7759393	7760367	975	7759704	73.5	17.5849	3.23907	15.669	26add28_4_peak_1578
1	7767984	7768481	498	7768277	74.6	14.7176	2.84194	12.9639	26add28_4_peak_1579
1	7771638	7772207	570	7771781	64.72	13.9273	2.98739	12.2173	26add28_4_peak_1580
1	7780655	7781434	780	7781134	66.55	9.29182	2.29765	7.836	26add28_4_peak_1581
1	7789541	7790307	767	7789736	83.74	19.8004	3.25912	17.7503	26add28_4_peak_1582
1	7801962	7802431	470	7802276	89.22	18.985	3.0074	16.9857	26add28_4_peak_1583
1	7814962	7815647	686	7815479	78.62	20.3158	3.46164	18.2365	26add28_4_peak_1584
1	7821113	7821348	236	7821229	34.37	3.96709	1.94354	2.80327	26add28_4_peak_1585
1	7823168	7824008	841	7823375	76.79	12.2436	2.50934	10.6272	26add28_4_peak_1586
1	7826398	7827041	644	7826680	47.17	5.95855	2.09438	4.68043	26add28_4_peak_1587
1	7829585	7830307	723	7829934	74.96	22.1377	3.87557	19.9384	26add28_4_peak_1588
1	7835838	7837127	1290	7836850	121.03	23.8657	2.90559	21.5544	26add28_4_peak_1589
1	7840223	7840755	533	7840497	81.54	16.8614	2.94797	14.9877	26add28_4_peak_1590
1	7846825	7847549	725	7847164	70.94	11.2662	2.49788	9.70365	26add28_4_peak_1591
1	7850064	7850899	836	7850328	67.65	9.92463	2.36717	8.43292	26add28_4_peak_1592
1	7859011	7859564	554	7859081	41.69	6.01271	2.24662	4.73001	26add28_4_peak_1593
1	7865509	7865970	462	7865672	85.93	19.4356	3.17267	17.4067	26add28_4_peak_1594
1	7873996	7875199	1204	7874309	96.17	24.7275	3.47035	22.3608	26add28_4_peak_1595
1	7880446	7881192	747	7880995	87.39	27.7678	4.13055	25.176	26add28_4_peak_1596
1	7882677	7883738	1062	7883466	119.21	34.4763	3.87763	31.3167	26add28_4_peak_1597
1	7886560	7887901	1342	7887022	82.64	23.8477	3.80182	21.5373	26add28_4_peak_1598
1	7888065	7888460	396	7888452	41.32	2.6262	1.56741	1.55578	26add28_4_peak_1599
1	7894095	7894405	311	7894256	61.07	9.46619	2.38715	7.99959	26add28_4_peak_1600
1	7895299	7896615	1317	7896358	50.1	7.92721	2.36775	6.54251	26add28_4_peak_1601
1	7896720	7897578	859	7897265	109.33	22.4728	2.98199	20.2596	26add28_4_peak_1602
1	7898106	7899107	1002	7898458	85.57	14.6413	2.62319	12.8916	26add28_4_peak_1603
1	7899368	7899956	589	7899563	76.42	13.6995	2.66979	12.0028	26add28_4_peak_1604
1	7909181	7909578	398	7909423	75.33	10.5508	2.31293	9.02756	26add28_4_peak_1605
1	7912015	7913152	1138	7912305	102.39	26.963	3.56503	24.4307	26add28_4_peak_1606
1	7913686	7913996	311	7913836	42.42	5.1632	2.04797	3.92841	26add28_4_peak_1607
1	7919189	7919980	792	7919439	74.23	21.1074	3.68774	18.9755	26add28_4_peak_1608
1	7922486	7923339	854	7922686	67.65	8.18979	2.14525	6.7918	26add28_4_peak_1609
1	7925337	7926081	745	7925531	83.01	16.947	2.89675	15.069	26add28_4_peak_1610
1	7932823	7933346	524	7933038	63.63	15.1596	3.19929	13.3819	26add28_4_peak_1611
1	7949525	7950765	1241	7950334	73.13	11.6865	2.47109	10.1009	26add28_4_peak_1612
1	7952207	7952611	405	7952463	67.28	14.4987	2.96879	12.7567	26add28_4_peak_1613
1	7953786	7954399	614	7954207	100.19	26.9995	3.614	24.4638	26add28_4_peak_1614
1	7956742	7958438	1697	7957667	107.51	32.4787	4.01871	29.4966	26add28_4_peak_1615
1	7964026	7965187	1162	7964487	95.8	28.0594	3.90339	25.4444	26add28_4_peak_1616
1	7965941	7966311	371	7966197	38.39	4.7019	2.02857	3.49398	26add28_4_peak_1617
1	7966672	7968600	1929	7968193	88.49	23.4327	3.55122	21.1524	26add28_4_peak_1618
1	7977720	7977936	217	7977835	46.81	2.8891	1.5935	1.79895	26add28_4_peak_1619
1	7978013	7978656	644	7978360	71.3	16.9357	3.19932	15.0593	26add28_4_peak_1620
1	7981788	7982192	405	7982034	39.86	5.27274	2.15039	4.03225	26add28_4_peak_1621
1	7991330	7991662	333	7991515	50.46	8.75244	2.52511	7.32412	26add28_4_peak_1622
1	7991986	7992265	280	7992104	38.76	3.9034	1.88081	2.74399	26add28_4_peak_1623
1	7994311	7996077	1767	7994673	110.06	44.2351	5.26374	40.1273	26add28_4_peak_1624
1	8002221	8002930	710	8002558	104.95	33.4237	4.23782	30.3561	26add28_4_peak_1625
1	8003419	8003797	379	8003569	46.81	6.78062	2.28732	5.45826	26add28_4_peak_1626
1	8006184	8007446	1263	8007000	101.65	15.7327	2.50377	13.9225	26add28_4_peak_1627
1	8010365	8010667	303	8010526	40.59	5.99097	2.26026	4.71006	26add28_4_peak_1628
1	8011124	8011714	591	8011553	40.22	5.66064	2.17421	4.39779	26add28_4_peak_1629
1	8012027	8012496	470	8012270	36.57	3.78512	1.87832	2.63308	26add28_4_peak_1630
1	8013622	8013869	248	8013756	44.61	5.64788	2.11162	4.38622	26add28_4_peak_1631
1	8015253	8015965	713	8015498	66.92	12.3236	2.71666	10.7022	26add28_4_peak_1632
1	8017415	8017945	531	8017602	74.96	14.3829	2.81338	12.6479	26add28_4_peak_1633
1	8025588	8025939	352	8025687	51.56	2.14747	1.4205	1.11785	26add28_4_peak_1634
1	8029169	8029969	801	8029762	88.13	28.409	4.16472	25.7664	26add28_4_peak_1635
1	8031745	8032082	338	8031932	47.17	4.54855	1.85272	3.34913	26add28_4_peak_1636
1	8032520	8032981	462	8032919	51.92	4.12272	1.76414	2.94975	26add28_4_peak_1637
1	8046124	8046943	820	8046383	82.64	28.7928	4.50162	26.1216	26add28_4_peak_1638
1	8048180	8048796	617	8048524	49.36	6.67569	2.18977	5.35693	26add28_4_peak_1639
1	8049137	8049828	692	8049376	62.16	12.0979	2.74621	10.49	26add28_4_peak_1640
1	8050887	8051494	608	8051044	48.63	6.88311	2.25606	5.55323	26add28_4_peak_1641
1	8061895	8062600	706	8062076	77.16	17.4685	3.10139	15.5594	26add28_4_peak_1642
1	8067896	8068444	549	8068060	83.01	10.615	2.21068	9.08644	26add28_4_peak_1643
1	8069505	8070327	823	8069691	71.67	15.5495	3.0254	13.7489	26add28_4_peak_1644
1	8071946	8072555	610	8072178	73.13	12.3891	2.5563	10.764	26add28_4_peak_1645
1	8076724	8077102	379	8076923	44.98	3.69866	1.76833	2.55219	26add28_4_peak_1646
1	8079307	8079829	523	8079465	80.81	20.3098	3.40882	18.2327	26add28_4_peak_1647
1	8082248	8082875	628	8082641	74.96	17.5195	3.22142	15.6087	26add28_4_peak_1648
1	8083296	8083919	624	8083589	87.76	21.5288	3.3621	19.3698	26add28_4_peak_1649
1	8089388	8089878	491	8089628	78.62	10.4933	2.27479	8.9715	26add28_4_peak_1650
1	8097150	8097524	375	8097330	55.22	6.14826	2.00769	4.85832	26add28_4_peak_1651
1	8098571	8099653	1083	8098870	91.05	26.6817	3.83543	24.171	26add28_4_peak_1652
1	8099857	8100063	207	8099956	38.03	4.05091	1.8764	2.88232	26add28_4_peak_1653
1	8101619	8102220	602	8101721	40.59	4.75858	2.01301	3.54787	26add28_4_peak_1654
1	8105642	8106587	946	8105839	74.96	19.2087	3.45278	17.1977	26add28_4_peak_1655
1	8111158	8111982	825	8111795	84.1	19.3133	3.15195	17.2921	26add28_4_peak_1656
1	8117436	8118362	927	8117621	79.71	15.8968	2.88267	14.0774	26add28_4_peak_1657
1	8122390	8123005	616	8122571	74.6	11.4236	2.43856	9.85117	26add28_4_peak_1658
1	8126672	8127194	523	8126965	66.19	13.4778	2.84683	11.7933	26add28_4_peak_1659
1	8129676	8130385	710	8130055	57.04	8.90269	2.37884	7.4662	26add28_4_peak_1660
1	8131811	8132148	338	8132066	60.7	3.174	1.54251	2.06433	26add28_4_peak_1661
1	8135271	8135905	635	8135664	103.85	22.256	3.08378	20.0508	26add28_4_peak_1662
1	8143994	8144582	589	8144412	49.36	6.02611	2.08118	4.74309	26add28_4_peak_1663
1	8152479	8153596	1118	8153255	102.39	37.8336	4.82661	34.378	26add28_4_peak_1664
1	8155263	8155687	425	8155557	41.69	4.38863	1.92799	3.19974	26add28_4_peak_1665
1	8156644	8158195	1552	8156938	95.8	15.3109	2.54747	13.5252	26add28_4_peak_1666
1	8164920	8165956	1037	8165317	117.01	21.9858	2.80982	19.7995	26add28_4_peak_1667
1	8167402	8167799	398	8167459	36.57	3.97065	1.91861	2.8068	26add28_4_peak_1668
1	8168157	8169258	1102	8168829	127.25	40.8834	4.27504	37.1337	26add28_4_peak_1669
1	8171321	8172990	1670	8172435	68.74	17.219	3.35312	15.3231	26add28_4_peak_1670
1	8174125	8174488	364	8174237	49	2.04204	1.42854	1.02266	26add28_4_peak_1671
1	8180698	8181261	564	8181150	55.95	6.14826	2.03381	4.85832	26add28_4_peak_1672
1	8181770	8183451	1682	8182581	99.09	29.1734	3.87965	26.4729	26add28_4_peak_1673
1	8188091	8188967	877	8188829	61.07	4.98362	1.77331	3.75874	26add28_4_peak_1674
1	8198759	8199081	323	8198923	49.36	6.67569	2.18977	5.35693	26add28_4_peak_1675
1	8202874	8203199	326	8203044	63.26	7.33213	2.0729	5.98036	26add28_4_peak_1676
1	8212783	8213153	371	8212968	50.83	6.48245	2.15947	5.17457	26add28_4_peak_1677
1	8216081	8216498	418	8216262	57.04	9.8649	2.52364	8.37748	26add28_4_peak_1678
1	8219843	8220448	606	8219997	66.92	15.908	3.23104	14.0882	26add28_4_peak_1679
1	8242484	8243100	617	8242752	66.92	14.9342	3.08712	13.1694	26add28_4_peak_1680
1	8244476	8244945	470	8244643	64.72	7.67323	2.12008	6.30287	26add28_4_peak_1681
1	8258046	8258666	621	8258557	65.09	7.50376	2.06526	6.14189	26add28_4_peak_1682
1	8262331	8262714	384	8262555	53.39	4.67157	1.8129	3.46559	26add28_4_peak_1683
1	8262956	8263621	666	8263169	100.92	36.4646	4.76277	33.1314	26add28_4_peak_1684
1	8271101	8271796	696	8271452	63.99	6.84301	2.03098	5.51491	26add28_4_peak_1685
1	8281420	8282192	773	8281913	72.4	11.9636	2.53109	10.3623	26add28_4_peak_1686
1	8296342	8296891	550	8296603	75.33	19.0955	3.37729	17.0913	26add28_4_peak_1687
1	8301164	8302602	1439	8302298	69.48	9.47332	2.27343	8.00559	26add28_4_peak_1688
1	8309505	8310605	1101	8310234	105.68	19.7156	2.80729	17.6751	26add28_4_peak_1689
1	8311468	8311807	340	8311649	42.78	4.64991	1.96688	3.44488	26add28_4_peak_1690
1	8312086	8312678	593	8312516	54.85	6.8221	2.14806	5.49626	26add28_4_peak_1691
1	8314039	8314707	669	8314432	96.17	11.4211	2.15933	9.84955	26add28_4_peak_1692
1	8321701	8322258	558	8322023	75.69	11.1737	2.39664	9.61506	26add28_4_peak_1693
1	8330108	8330426	319	8330284	44.61	3.69866	1.75427	2.55219	26add28_4_peak_1694
1	8333754	8334470	717	8333972	59.24	12.3557	2.86573	10.7336	26add28_4_peak_1695
1	8334561	8334869	309	8334703	37.66	3.88307	1.88786	2.72423	26add28_4_peak_1696
1	8336722	8337351	630	8336907	76.42	16.7678	3.04818	14.8995	26add28_4_peak_1697
1	8337813	8338036	224	8337957	40.22	3.00587	1.64892	1.90694	26add28_4_peak_1698
1	8385250	8386213	964	8385656	110.06	33.5192	4.02409	30.4468	26add28_4_peak_1699
1	8398818	8399639	822	8399484	87.03	18.0017	2.93427	16.062	26add28_4_peak_1700
1	8407925	8408452	528	8408277	66.19	7.84366	2.09954	6.46454	26add28_4_peak_1701
1	8420323	8421107	785	8420479	78.98	13.0856	2.58011	11.4225	26add28_4_peak_1702
1	8423586	8423961	376	8423718	38.03	4.13996	1.89462	2.96658	26add28_4_peak_1703
1	8428663	8429310	648	8429173	83.01	12.4224	2.40016	10.796	26add28_4_peak_1704
1	8432205	8433241	1037	8432378	104.58	29.0888	3.74397	26.3985	26add28_4_peak_1705
1	8436382	8436973	592	8436573	63.99	13.3261	2.93812	11.6509	26add28_4_peak_1706
1	8440430	8440696	267	8440559	42.42	4.77139	1.9735	3.55931	26add28_4_peak_1707
1	8441231	8441859	629	8441381	66.19	13.1372	2.79938	11.4703	26add28_4_peak_1708
1	8470972	8471383	412	8471218	53.39	10.3802	2.71935	8.86565	26add28_4_peak_1709
1	8479848	8480367	520	8480134	83.74	24.4514	3.85169	22.0996	26add28_4_peak_1710
1	8483155	8483831	677	8483621	74.96	15.2345	2.92158	13.4516	26add28_4_peak_1711
1	8484712	8486064	1353	8485587	92.15	25.7496	3.69632	23.3113	26add28_4_peak_1712
1	8487070	8487306	237	8487167	41.69	5.23081	2.09244	3.99323	26add28_4_peak_1713
1	8506271	8506731	461	8506518	69.84	16.6977	3.24963	14.8333	26add28_4_peak_1714
1	8506991	8507793	803	8507156	78.25	13.8229	2.64174	12.1186	26add28_4_peak_1715
1	8526565	8527011	447	8526757	69.48	11.8316	2.57212	10.2369	26add28_4_peak_1716
1	8531476	8532180	705	8531990	83.37	21.3046	3.42973	19.1644	26add28_4_peak_1717
1	8536143	8537281	1139	8536526	100.19	20.7673	2.97623	18.6614	26add28_4_peak_1718
1	8549433	8550888	1456	8550343	85.93	22.4264	3.53378	20.2147	26add28_4_peak_1719
1	8555363	8556427	1065	8556118	91.42	30.4532	4.33065	27.6456	26add28_4_peak_1720
1	8557227	8558793	1567	8558534	100.19	22.6533	3.16225	20.4221	26add28_4_peak_1721
1	8562492	8563438	947	8563220	99.09	26.425	3.57482	23.9342	26add28_4_peak_1722
1	8569764	8570546	783	8570283	72.4	20.4247	3.67008	18.335	26add28_4_peak_1723
1	8574736	8575218	483	8575042	66.19	12.3236	2.68741	10.7022	26add28_4_peak_1724
1	8586389	8586675	287	8586500	51.19	7.42601	2.26926	6.06779	26add28_4_peak_1725
1	8607084	8607369	286	8607211	58.51	8.29024	2.2887	6.88648	26add28_4_peak_1726
1	8613758	8614224	467	8613990	69.84	10.0798	2.3614	8.58043	26add28_4_peak_1727
1	8620004	8620618	615	8620445	64.36	10.7031	2.51373	9.17167	26add28_4_peak_1728
1	8624157	8624755	599	8624335	66.19	7.34274	2.03592	5.98999	26add28_4_peak_1729
1	8631493	8631941	449	8631687	38.39	3.55106	1.79067	2.41331	26add28_4_peak_1730
1	8635195	8635688	494	8635347	86.66	28.2707	4.25133	25.6384	26add28_4_peak_1731
1	8640024	8640396	373	8640257	65.82	11.1285	2.56998	9.57295	26add28_4_peak_1732
1	8640759	8641256	498	8640887	61.43	4.98362	1.78376	3.75874	26add28_4_peak_1733
1	8662002	8663139	1138	8662398	93.61	24.1823	3.50408	21.8525	26add28_4_peak_1734
1	8664237	8664663	427	8664396	64.72	12.2085	2.73844	10.5938	26add28_4_peak_1735
1	8665864	8666527	664	8666054	65.09	15.082	3.09982	13.3076	26add28_4_peak_1736
1	8682281	8682881	601	8682496	72.4	16.0724	3.0584	14.2426	26add28_4_peak_1737
1	8687636	8688176	541	8687910	61.07	12.466	2.82118	10.8363	26add28_4_peak_1738
1	8693234	8694242	1009	8693496	91.05	19.0603	2.96937	17.0568	26add28_4_peak_1739
1	8702406	8703117	712	8702667	81.91	16.5083	2.91932	14.6545	26add28_4_peak_1740
1	8722189	8722699	511	8722574	85.57	14.6413	2.62319	12.8916	26add28_4_peak_1741
1	8725990	8727133	1144	8726553	94.34	17.9052	2.80416	15.9709	26add28_4_peak_1742
1	8742020	8742547	528	8742218	57.77	9.16797	2.44896	7.71698	26add28_4_peak_1743
1	8755884	8756583	700	8756410	80.45	16.3764	2.90879	14.5292	26add28_4_peak_1744
1	8762716	8763352	637	8763112	71.3	15.5682	3.01269	13.7662	26add28_4_peak_1745
1	8839008	8839479	472	8839291	67.28	15.845	3.16121	14.0291	26add28_4_peak_1746
1	8840525	8842358	1834	8841400	92.88	20.4954	3.12929	18.4013	26add28_4_peak_1747
1	8843333	8844385	1053	8844025	81.54	20.8639	3.4393	18.7517	26add28_4_peak_1748
1	8855479	8855823	345	8855670	64.36	9.37809	2.33417	7.91647	26add28_4_peak_1749
1	8860683	8861403	721	8860855	85.2	22.4264	3.50406	20.2147	26add28_4_peak_1750
1	8861929	8862145	217	8862034	43.15	4.62871	1.91949	3.42455	26add28_4_peak_1751
1	8863953	8864959	1007	8864243	102.02	26.963	3.55242	24.4307	26add28_4_peak_1752
1	8867096	8867928	833	8867308	74.6	22.9496	3.97871	20.7042	26add28_4_peak_1753
1	8868823	8869147	325	8869098	36.2	2.66513	1.61742	1.59193	26add28_4_peak_1754
1	8877907	8878359	453	8878239	51.92	3.77446	1.70724	2.62411	26add28_4_peak_1755
1	8893692	8894246	555	8894071	66.55	14.9342	3.07049	13.1694	26add28_4_peak_1756
1	8897980	8899065	1086	8898632	95.8	22.0472	3.2268	19.8539	26add28_4_peak_1757
1	8902808	8903200	393	8903013	68.01	10.9858	2.46477	9.43825	26add28_4_peak_1758
1	8903535	8904198	664	8903784	98	22.0893	3.19348	19.8925	26add28_4_peak_1759
1	8907684	8907916	233	8907757	38.76	3.15479	1.72422	2.04581	26add28_4_peak_1760
1	8908276	8909076	801	8908740	96.17	20.807	3.05565	18.7003	26add28_4_peak_1761
1	8911457	8912359	903	8911747	107.51	26.3734	3.39079	23.89	26add28_4_peak_1762
1	8916048	8916748	701	8916299	83.74	16.0936	2.82457	14.2616	26add28_4_peak_1763
1	8922741	8924017	1277	8923019	72.4	20.4247	3.67008	18.335	26add28_4_peak_1764
1	8934112	8935390	1279	8935139	87.76	19.8781	3.16998	17.8221	26add28_4_peak_1765
1	8938795	8940287	1493	8939824	56.31	7.54155	2.20432	6.1767	26add28_4_peak_1766
1	8941013	8941283	271	8941163	40.22	5.00915	2.04479	3.78351	26add28_4_peak_1767
1	8945542	8946570	1029	8946193	84.47	12.8237	2.44196	11.1743	26add28_4_peak_1768
1	8948440	8949236	797	8948692	70.94	11.1301	2.48065	9.57337	26add28_4_peak_1769
1	8951298	8951693	396	8951486	69.11	13.2135	2.73869	11.5446	26add28_4_peak_1770
1	8957545	8957921	377	8957738	53.39	8.75335	2.45207	7.32493	26add28_4_peak_1771
1	8959626	8959860	235	8959738	54.85	5.82486	1.99463	4.55255	26add28_4_peak_1772
1	8962167	8962908	742	8962415	75.33	17.6198	3.18028	15.7006	26add28_4_peak_1773
1	8974056	8974628	573	8974417	84.47	15.7384	2.75705	13.9272	26add28_4_peak_1774
1	8975390	8975670	281	8975594	45.34	5.35474	2.029	4.10929	26add28_4_peak_1775
1	8976513	8978123	1611	8977297	118.11	35.1956	3.97032	31.97	26add28_4_peak_1776
1	8981711	8982981	1271	8982623	123.59	27.6312	3.19473	25.0498	26add28_4_peak_1777
1	8984353	8984671	319	8984551	37.3	4.77857	2.05902	3.56641	26add28_4_peak_1778
1	8987162	8987460	299	8987198	32.54	3.0645	1.7767	1.96199	26add28_4_peak_1779
1	8990829	8991141	313	8990997	41.69	6.01271	2.24662	4.73001	26add28_4_peak_1780
1	8994438	8995500	1063	8995146	107.87	35.3746	4.35484	32.1369	26add28_4_peak_1781
1	8999433	8999725	293	8999562	55.22	7.74945	2.24861	6.37378	26add28_4_peak_1782
1	9003940	9004580	641	9004375	74.96	12.1026	2.53204	10.4937	26add28_4_peak_1783
1	9020508	9020958	451	9020677	70.94	16.4104	3.18314	14.5622	26add28_4_peak_1784
1	9027137	9027691	555	9027506	69.11	9.47332	2.26163	8.00559	26add28_4_peak_1785
1	9030772	9031545	774	9031217	86.3	23.7113	3.63736	21.4099	26add28_4_peak_1786
1	9033150	9033379	230	9033257	40.22	3.35048	1.71763	2.22728	26add28_4_peak_1787
1	9042361	9043583	1223	9043263	74.96	19.6645	3.51672	17.6262	26add28_4_peak_1788
1	9046512	9046978	467	9046818	72.4	10.6261	2.36779	9.09669	26add28_4_peak_1789
1	9054836	9055088	253	9054913	53.39	5.33192	1.91503	4.08812	26add28_4_peak_1790
1	9060627	9060998	372	9060810	56.68	10.1684	2.62172	8.66444	26add28_4_peak_1791
1	9071155	9071727	573	9071486	72.04	15.149	2.92143	13.3715	26add28_4_peak_1792
1	9071789	9072149	361	9072023	66.19	9.53507	2.31673	8.06522	26add28_4_peak_1793
1	9076224	9076772	549	9076576	88.49	21.4294	3.31447	19.2791	26add28_4_peak_1794
1	9086934	9087652	719	9087208	58.14	11.0661	2.68821	9.51352	26add28_4_peak_1795
1	9090763	9092443	1681	9092240	92.88	28.1006	4.01191	25.4824	26add28_4_peak_1796
1	9094715	9094998	284	9094802	37.3	3.90043	1.87367	2.74105	26add28_4_peak_1797
1	9096011	9096785	775	9096236	51.56	6.8428	2.18994	5.51491	26add28_4_peak_1798
1	9099202	9099742	541	9099488	77.89	10.1232	2.2539	8.62295	26add28_4_peak_1799
1	9113898	9114319	422	9114043	72.77	11.9636	2.5437	10.3623	26add28_4_peak_1800
1	9125052	9125518	467	9125331	59.6	8.07578	2.24457	6.68248	26add28_4_peak_1801
1	9145490	9145981	492	9145826	83.01	15.2834	2.70986	13.4982	26add28_4_peak_1802
1	9151760	9152372	613	9151954	76.06	12.2436	2.48575	10.6272	26add28_4_peak_1803
1	9155146	9155494	349	9155301	55.58	5.25066	1.88603	4.0114	26add28_4_peak_1804
1	9158439	9158710	272	9158547	50.46	5.56887	1.99464	4.31187	26add28_4_peak_1805
1	9165430	9165877	448	9165609	57.77	5.85907	1.95916	4.58514	26add28_4_peak_1806
1	9171175	9171563	389	9171312	64.72	10.4246	2.48949	8.90837	26add28_4_peak_1807
1	9178385	9179336	952	9178597	50.46	11.4538	3.00547	9.87962	26add28_4_peak_1808
1	9179634	9179889	256	9179889	31.45	2.09196	1.5451	1.06705	26add28_4_peak_1809
1	9179949	9180173	225	9180039	33.64	4.15896	2.02311	2.98323	26add28_4_peak_1810
1	9182257	9182597	341	9182422	49.36	8.90581	2.57225	7.4693	26add28_4_peak_1811
1	9184678	9185337	660	9184947	83.01	25.8037	4.00027	23.3629	26add28_4_peak_1812
1	9198957	9199643	687	9199425	63.26	16.8059	3.44004	14.9351	26add28_4_peak_1813
1	9205894	9206912	1019	9206089	79.35	13.5147	2.59191	11.8284	26add28_4_peak_1814
1	9209345	9209832	488	9209542	54.48	9.73927	2.59271	8.25786	26add28_4_peak_1815
1	9210145	9210923	779	9210327	74.96	12.8203	2.61935	11.1713	26add28_4_peak_1816
1	9214131	9214767	637	9214339	83.01	22.2208	3.52965	20.017	26add28_4_peak_1817
1	9215974	9216639	666	9216197	83.37	21.7573	3.48642	19.5862	26add28_4_peak_1818
1	9225116	9225714	599	9225535	70.21	12.4142	2.61792	10.7883	26add28_4_peak_1819
1	9246247	9246477	231	9246424	47.17	4.54855	1.85272	3.34913	26add28_4_peak_1820
1	9246822	9247332	511	9246996	66.19	14.5553	2.99934	12.8112	26add28_4_peak_1821
1	9259959	9260899	941	9260722	70.57	7.68756	2.04495	6.31549	26add28_4_peak_1822
1	9263350	9263557	208	9263421	35.1	3.74791	1.86294	2.5989	26add28_4_peak_1823
1	9264465	9264925	461	9264571	39.49	4.27407	1.92818	3.09157	26add28_4_peak_1824
1	9265812	9266016	205	9265859	30.72	2.97216	1.79591	1.87584	26add28_4_peak_1825
1	9285045	9286269	1225	9285864	114.45	34.0836	3.98113	30.9599	26add28_4_peak_1826
1	9289493	9289980	488	9289836	76.06	19.2068	3.35035	17.197	26add28_4_peak_1827
1	9295740	9296234	495	9295972	70.94	11.971	2.58773	10.3692	26add28_4_peak_1828
1	9303255	9304151	897	9303874	93.24	26.5936	3.76977	24.0887	26add28_4_peak_1829
1	9316113	9316713	601	9316524	91.78	32.4685	4.6206	29.4905	26add28_4_peak_1830
1	9320913	9321409	497	9321276	58.51	10.4468	2.60992	8.92746	26add28_4_peak_1831
1	9321685	9322119	435	9321850	55.22	10.182	2.62688	8.67621	26add28_4_peak_1832
1	9325421	9325679	259	9325590	32.18	2.96419	1.73346	1.86854	26add28_4_peak_1833
1	9326784	9327134	351	9326965	47.54	9.79717	2.80233	8.31299	26add28_4_peak_1834
1	9327409	9327874	466	9327602	36.57	5.23127	2.19396	3.99326	26add28_4_peak_1835
1	9329520	9330647	1128	9329867	111.16	25.381	3.20463	22.9644	26add28_4_peak_1836
1	9331875	9332152	278	9332000	43.15	8.10948	2.57836	6.7152	26add28_4_peak_1837
1	9333209	9333488	280	9333300	38.76	6.00191	2.32209	4.71969	26add28_4_peak_1838
1	9333556	9334343	788	9334082	34.01	4.50489	2.04447	3.3079	26add28_4_peak_1839
1	9336320	9338225	1906	9337412	94.34	31.4166	4.3337	28.5276	26add28_4_peak_1840
1	9343126	9343766	641	9343276	87.39	15.5205	2.6786	13.7218	26add28_4_peak_1841
1	9351440	9351871	432	9351601	57.77	13.2259	3.09342	11.5561	26add28_4_peak_1842
1	9352233	9352474	242	9352397	46.81	5.6128	2.07848	4.35301	26add28_4_peak_1843
1	9356038	9357312	1275	9356486	83.37	15.2834	2.72166	13.4982	26add28_4_peak_1844
1	9373962	9374668	707	9374180	96.9	29.7686	4.07921	27.0175	26add28_4_peak_1845
1	9377877	9378165	289	9378032	36.57	3.88132	1.89921	2.7225	26add28_4_peak_1846
1	9378583	9379172	590	9378821	51.19	7.54807	2.28917	6.18297	26add28_4_peak_1847
1	9381852	9383277	1426	9382452	77.89	16.7079	3.0341	14.8416	26add28_4_peak_1848
1	9386405	9387130	726	9387129	37.3	2.30055	1.53191	1.25827	26add28_4_peak_1849
1	9393753	9394205	453	9393877	60.33	9.72568	2.45338	8.24576	26add28_4_peak_1850
1	9394991	9395198	208	9395026	43.88	2.79007	1.60285	1.70723	26add28_4_peak_1851
1	9398654	9399384	731	9398934	69.84	10.0798	2.3614	8.58043	26add28_4_peak_1852
1	9405149	9406257	1109	9405862	96.54	18.8418	2.86869	16.8501	26add28_4_peak_1853
1	9407741	9408677	937	9408328	118.84	29.1221	3.42402	26.4302	26add28_4_peak_1854
1	9409010	9409209	200	9409094	35.1	3.18493	1.7391	2.0733	26add28_4_peak_1855
1	9410131	9411178	1048	9410887	109.7	32.3562	3.95354	29.383	26add28_4_peak_1856
1	9421330	9422034	705	9421634	58.14	4.91292	1.79214	3.69264	26add28_4_peak_1857
1	9425572	9426500	929	9425849	83.74	21.5296	3.47283	19.3703	26add28_4_peak_1858
1	9429061	9429765	705	9429234	77.52	14.1474	2.70761	12.4256	26add28_4_peak_1859
1	9434531	9434997	467	9434833	54.12	3.5441	1.62113	2.40722	26add28_4_peak_1860
1	9441265	9441727	463	9441411	54.12	10.8458	2.75591	9.30581	26add28_4_peak_1861
1	9447842	9448804	963	9448514	108.97	26.058	3.35268	23.5925	26add28_4_peak_1862
1	9449937	9451696	1760	9451305	101.65	28.8214	3.80202	26.1465	26add28_4_peak_1863
1	9455570	9458032	2463	9457513	126.15	48.1535	5.0458	43.572	26add28_4_peak_1864
1	9478087	9478599	513	9478297	77.52	14.7886	2.78443	13.0311	26add28_4_peak_1865
1	9478878	9479406	529	9479004	70.94	8.1846	2.11585	6.78727	26add28_4_peak_1866
1	9480619	9480922	304	9480779	49.36	6.11974	2.09678	4.83326	26add28_4_peak_1867
1	9481562	9482864	1303	9482000	133.47	40.3896	4.07477	36.6922	26add28_4_peak_1868
1	9483237	9484089	853	9483450	95.44	26.5226	3.70917	24.0216	26add28_4_peak_1869
1	9485171	9485856	686	9485676	91.05	20.9617	3.17415	18.8379	26add28_4_peak_1870
1	9487151	9488460	1310	9487362	86.66	24.4282	3.74306	22.0785	26add28_4_peak_1871
1	9492985	9493691	707	9493199	63.63	12.0718	2.73837	10.4652	26add28_4_peak_1872
1	9495612	9496186	575	9495787	85.93	16.1984	2.80423	14.3618	26add28_4_peak_1873
1	9498898	9499384	487	9499209	75.33	17.0255	3.10272	15.1426	26add28_4_peak_1874
1	9507827	9508409	583	9508181	78.25	24.7658	4.06421	22.3939	26add28_4_peak_1875
1	9512395	9512770	376	9512602	62.89	9.87185	2.45747	8.38272	26add28_4_peak_1876
1	9514567	9514917	351	9514760	60.33	5.08589	1.80396	3.85585	26add28_4_peak_1877
1	9515245	9515740	496	9515499	54.48	9.30028	2.522	7.8433	26add28_4_peak_1878
1	9519215	9519513	299	9519351	49	4.84901	1.92304	3.63235	26add28_4_peak_1879
1	9526600	9527101	502	9526757	61.07	6.66955	2.00213	5.35144	26add28_4_peak_1880
1	9528406	9528856	451	9528727	60.7	11.7111	2.76187	10.1233	26add28_4_peak_1881
1	9530964	9531341	378	9531153	60.7	10.4298	2.57084	8.91123	26add28_4_peak_1882
1	9532026	9532980	955	9532539	85.2	19.8349	3.19258	17.7824	26add28_4_peak_1883
1	9534671	9535143	473	9534953	55.95	5.25066	1.89822	4.0114	26add28_4_peak_1884
1	9543924	9544207	284	9544106	52.66	7.81325	2.33285	6.43518	26add28_4_peak_1885
1	9544568	9544942	375	9544753	50.83	8.73802	2.54056	7.3105	26add28_4_peak_1886
1	9553883	9554121	239	9554044	40.59	3.97153	1.85664	2.80751	26add28_4_peak_1887
1	9557760	9558354	595	9558174	83.37	14.5137	2.63661	12.7707	26add28_4_peak_1888
1	9558619	9559156	538	9558793	83.74	16.947	2.92197	15.069	26add28_4_peak_1889
1	9563342	9563984	643	9563771	74.96	20.8587	3.68743	18.7502	26add28_4_peak_1890
1	9567492	9567840	349	9567721	75.33	8.86695	2.12019	7.43401	26add28_4_peak_1891
1	9592183	9592634	452	9592358	68.01	15.1866	3.02691	13.407	26add28_4_peak_1892
1	9605323	9606105	783	9605933	91.05	13.0319	2.36027	11.372	26add28_4_peak_1893
1	9611249	9611626	378	9611281	45.34	5.70226	2.09126	4.43757	26add28_4_peak_1894
1	9614572	9615264	693	9614778	91.42	19.0603	2.98116	17.0568	26add28_4_peak_1895
1	9625376	9625757	382	9625596	45.34	4.80543	1.93093	3.59152	26add28_4_peak_1896
1	9627642	9628471	830	9627971	94.71	17.9052	2.81491	15.9709	26add28_4_peak_1897
1	9631458	9631808	351	9631487	36.93	3.00171	1.72419	1.90368	26add28_4_peak_1898
1	9636644	9637549	906	9636867	95.8	13.9702	2.4201	12.2583	26add28_4_peak_1899
1	9639052	9639395	344	9639182	78.62	16.1133	2.92712	14.281	26add28_4_peak_1900
1	9641155	9641884	730	9641600	65.82	8.02075	2.15547	6.63191	26add28_4_peak_1901
1	9647761	9648061	301	9647896	40.22	5.09184	2.06115	3.86142	26add28_4_peak_1902
1	9648278	9648971	694	9648504	70.57	8.70974	2.16888	7.28379	26add28_4_peak_1903
1	9657330	9657814	485	9657530	89.59	14.197	2.51633	12.4724	26add28_4_peak_1904
1	9662160	9662732	573	9662406	100.56	22.6533	3.17368	20.4221	26add28_4_peak_1905
1	9668649	9669103	455	9668946	59.97	9.58498	2.47841	8.11235	26add28_4_peak_1906
1	9675564	9676161	598	9675952	74.96	20.3713	3.6172	18.2849	26add28_4_peak_1907
1	9695893	9696339	447	9696164	66.55	12.0125	2.65948	10.4076	26add28_4_peak_1908
1	9698457	9699185	729	9698873	70.21	18.1019	3.39083	16.1577	26add28_4_peak_1909
1	9719965	9720458	494	9720238	59.6	9.31622	2.42413	7.85671	26add28_4_peak_1910
1	9723944	9724727	784	9724495	87.76	28.3534	4.22664	25.7157	26add28_4_peak_1911
1	9729796	9730373	578	9730151	70.57	16.0149	3.11188	14.1879	26add28_4_peak_1912
1	9731429	9732495	1067	9732236	118.11	35.1956	3.97032	31.97	26add28_4_peak_1913
1	9740709	9741422	714	9740929	77.52	15.8056	2.90818	13.9909	26add28_4_peak_1914
1	9741647	9742015	369	9741867	53.02	10.3802	2.70107	8.86565	26add28_4_peak_1915
1	9745277	9745760	484	9745486	59.97	11.6904	2.79674	10.1044	26add28_4_peak_1916
1	9746848	9748003	1156	9747178	99.09	22.1385	3.12797	19.9384	26add28_4_peak_1917
1	9748327	9748553	227	9748415	44.98	4.8543	1.98175	3.63724	26add28_4_peak_1918
1	9748653	9749339	687	9748927	88.49	22.5177	3.44195	20.3003	26add28_4_peak_1919
1	9763459	9763850	392	9763661	41.69	4.54295	1.95806	3.34482	26add28_4_peak_1920
1	9776776	9777778	1003	9777436	91.78	18.1776	2.89943	16.2257	26add28_4_peak_1921
1	9779185	9779632	448	9779309	75.69	11.1737	2.39664	9.61506	26add28_4_peak_1922
1	9783010	9783544	535	9783126	53.75	10.0764	2.68659	8.57792	26add28_4_peak_1923
1	9795767	9796553	787	9795940	83.37	16.947	2.90936	15.069	26add28_4_peak_1924
1	9801096	9801842	747	9801439	63.63	11.7538	2.69273	10.1631	26add28_4_peak_1925
1	9805960	9806394	435	9806319	39.86	3.92459	1.87419	2.76337	26add28_4_peak_1926
1	9806469	9806716	248	9806679	50.46	3.52576	1.66005	2.38952	26add28_4_peak_1927
1	9814984	9815509	526	9815242	69.11	13.0523	2.71746	11.3912	26add28_4_peak_1928
1	9825322	9825997	676	9825658	73.5	15.6407	2.97994	13.8344	26add28_4_peak_1929
1	9826113	9826675	563	9826491	44.25	4.41014	1.86964	3.21997	26add28_4_peak_1930
1	9827438	9827679	242	9827528	38.03	2.52572	1.56116	1.46359	26add28_4_peak_1931
1	9833569	9834490	922	9834234	107.14	28.6438	3.60465	25.9846	26add28_4_peak_1932
1	9835239	9835965	727	9835682	92.88	28.9402	4.11749	26.259	26add28_4_peak_1933
1	9847086	9847884	799	9847469	68.01	13.0774	2.73863	11.4159	26add28_4_peak_1934
1	9851779	9852309	531	9852080	93.61	13.82	2.4259	12.1168	26add28_4_peak_1935
1	9862174	9862537	364	9862368	39.49	2.46299	1.55737	1.40619	26add28_4_peak_1936
1	9871308	9872204	897	9871891	89.59	18.0873	2.92218	16.1441	26add28_4_peak_1937
1	9874232	9874976	745	9874473	88.13	15.9673	2.70076	14.1441	26add28_4_peak_1938
1	9878126	9879285	1160	9879032	88.49	22.5177	3.44195	20.3003	26add28_4_peak_1939
1	9886188	9887453	1266	9886884	121.77	43.2048	4.72178	39.2111	26add28_4_peak_1940
1	9912417	9913446	1030	9913317	60.7	11.6621	2.75448	10.078	26add28_4_peak_1941
1	9917532	9917737	206	9917614	34.01	3.98596	1.92769	2.82094	26add28_4_peak_1942
1	9919666	9919951	286	9919856	41.32	5.52049	2.13092	4.26538	26add28_4_peak_1943
1	9923771	9924474	704	9924280	83.37	23.1819	3.66832	20.9132	26add28_4_peak_1944
1	9933804	9935323	1520	9934894	117.74	34.5813	3.95813	31.4123	26add28_4_peak_1945
1	9940085	9940898	814	9940231	66.19	8.93766	2.23951	7.49863	26add28_4_peak_1946
1	9944002	9944542	541	9944147	66.19	15.2058	3.09324	13.4248	26add28_4_peak_1947
1	9951980	9952521	542	9952356	53.02	4.67157	1.80071	3.46559	26add28_4_peak_1948
1	9956216	9956846	631	9956541	77.52	20.4392	3.50539	18.3487	26add28_4_peak_1949
1	9963618	9964158	541	9963817	89.22	15.6433	2.65359	13.8364	26add28_4_peak_1950
1	9966953	9967597	645	9967324	58.51	4.91292	1.80322	3.69264	26add28_4_peak_1951
1	9967906	9968202	297	9968083	45.71	5.08297	1.99607	3.85314	26add28_4_peak_1952
1	9978707	9979126	420	9979009	68.74	12.5984	2.70329	10.9617	26add28_4_peak_1953
1	9979611	9980642	1032	9979981	86.66	28.3007	4.25546	25.6678	26add28_4_peak_1954
1	9996860	9999422	2563	9997584	112.26	28.2433	3.45302	25.6121	26add28_4_peak_1955
1	9999794	10000253	460	10000011	47.9	4.54855	1.88085	3.34913	26add28_4_peak_1956
1	10000745	10000987	243	10000833	36.2	4.09879	1.9275	2.9276	26add28_4_peak_1957
1	10013751	10014016	266	10013926	50.83	3.21559	1.6196	2.10105	26add28_4_peak_1958
1	10015947	10016502	556	10016119	78.62	11.7226	2.41266	10.1336	26add28_4_peak_1959
1	10023890	10024526	637	10024061	74.23	17.0983	3.13458	15.2098	26add28_4_peak_1960
1	10029165	10029917	753	10029383	75.69	15.7201	2.94971	13.9105	26add28_4_peak_1961
1	10035205	10035453	249	10035371	52.66	6.54526	2.12919	5.23386	26add28_4_peak_1962
1	10035671	10036197	527	10035838	75.33	14.0318	2.72596	12.3165	26add28_4_peak_1963
1	10041059	10041427	369	10041226	54.85	5.3761	1.92585	4.12916	26add28_4_peak_1964
1	10045138	10046448	1311	10046222	106.41	26.9248	3.46478	24.3997	26add28_4_peak_1965
1	10052666	10053082	417	10052920	62.89	8.61263	2.28194	7.19047	26add28_4_peak_1966
1	10057162	10057477	316	10057292	55.58	8.23652	2.33806	6.83573	26add28_4_peak_1967
1	10071828	10073424	1597	10073133	105.68	38.2326	4.76236	34.7384	26add28_4_peak_1968
1	10074516	10076281	1766	10075968	93.98	19.141	2.96799	17.1344	26add28_4_peak_1969
1	10078262	10079544	1283	10078521	127.62	38.0359	4.01927	34.5549	26add28_4_peak_1970
1	10081322	10081619	298	10081497	50.46	6.48245	2.14424	5.17457	26add28_4_peak_1971
1	10102329	10102807	479	10102659	56.31	5.55125	1.91041	4.29474	26add28_4_peak_1972
1	10103175	10103676	502	10103308	52.29	4.78256	1.83759	3.5699	26add28_4_peak_1973
1	10110984	10111619	636	10111404	70.57	12.5655	2.65086	10.9296	26add28_4_peak_1974
1	10125504	10126858	1355	10126673	50.83	6.48245	2.15947	5.17457	26add28_4_peak_1975
1	10134110	10134628	519	10134276	88.49	15.9673	2.71184	14.1441	26add28_4_peak_1976
1	10135554	10135986	433	10135698	66.19	8.93766	2.23951	7.49863	26add28_4_peak_1977
1	10138521	10139110	590	10138941	60.7	6.34826	1.99033	5.04734	26add28_4_peak_1978
1	10147713	10148313	601	10147874	64.36	13.9273	2.97077	12.2173	26add28_4_peak_1979
1	10149896	10150276	381	10149996	66.55	7.84366	2.11097	6.46454	26add28_4_peak_1980
1	10172658	10172888	231	10172831	57.77	2.81771	1.50705	1.73355	26add28_4_peak_1981
1	10174448	10175414	967	10174620	83.37	17.8468	3.01327	15.9143	26add28_4_peak_1982
1	10180620	10180944	325	10180745	78.98	12.3864	2.49948	10.7625	26add28_4_peak_1983
1	10183581	10184354	774	10183961	77.89	14.9534	2.81737	13.1868	26add28_4_peak_1984
1	10194298	10195031	734	10194852	50.46	8.046	2.40475	6.6551	26add28_4_peak_1985
1	10198971	10199449	479	10199120	40.59	2.69131	1.59957	1.61581	26add28_4_peak_1986
1	10202791	10203263	473	10202973	62.89	5.25875	1.82555	4.01906	26add28_4_peak_1987
1	10212075	10212709	635	10212521	87.39	33.1348	4.88903	30.0953	26add28_4_peak_1988
1	10218544	10218970	427	10218820	51.56	8.736	2.50279	7.30872	26add28_4_peak_1989
1	10224170	10224685	516	10224561	54.85	8.61121	2.42824	7.19016	26add28_4_peak_1990
1	10224826	10225790	965	10225082	97.27	21.1218	3.07083	18.9884	26add28_4_peak_1991
1	10234864	10235147	284	10235029	35.47	4.86241	2.12989	3.64482	26add28_4_peak_1992
1	10236407	10238162	1756	10237124	101.29	31.5096	4.09156	28.6123	26add28_4_peak_1993
1	10245011	10245437	427	10245209	44.25	4.08069	1.80981	2.91013	26add28_4_peak_1994
1	10248082	10249540	1459	10249199	95.8	24.1704	3.45729	21.8446	26add28_4_peak_1995
1	10252313	10252876	564	10252510	71.3	11.5439	2.49326	9.9663	26add28_4_peak_1996
1	10260434	10261033	600	10260893	72.04	8.35512	2.08674	6.94892	26add28_4_peak_1997
1	10264234	10265497	1264	10264496	111.53	20.8509	2.81319	18.7426	26add28_4_peak_1998
[truncated: 16,005 more rows]

## Sheet: 1c
Supplementary data 1c Peaks of H3K14Ac in Col air
chr	start	end	length	abs_summit	pileup	#NAME?	fold_enrichment	#NAME?	name
1	63521	63775	255	63627	15.94	4.9285	3.19618	1.78956	2_7_peak_1
1	75752	76078	327	76021	22.69	2.98199	1.97408	0.61898	2_7_peak_2
1	76136	76410	275	76284	22.69	4.17504	2.3689	1.32648	2_7_peak_3
1	110754	110976	223	110887	13.79	2.44027	2.11225	0.28568	2_7_peak_4
1	117330	118141	812	117457	22.55	2.51607	1.81119	0.34343	2_7_peak_5
1	149384	149621	238	149520	24.7	3.70177	2.14162	1.04201	2_7_peak_6
1	271063	271314	252	271148	19.82	4.35259	2.60212	1.42545	2_7_peak_7
1	293499	293749	251	293559	13.35	3.7561	2.68819	1.06071	2_7_peak_8
1	297615	297833	219	297618	13.21	2.44027	2.03019	0.28568	2_7_peak_9
1	305970	306193	224	306121	19.1	2.97636	2.0099	0.61593	2_7_peak_10
1	346161	346374	214	346283	24.7	3.16391	1.97688	0.71206	2_7_peak_11
1	354432	354661	230	354560	18.52	3.18684	2.1694	0.71739	2_7_peak_12
1	362551	363089	539	362945	19.67	4.35259	2.58417	1.42545	2_7_peak_13
1	411891	412210	320	412025	30.73	6.22951	2.64422	2.59295	2_7_peak_14
1	463164	463481	318	463398	13.07	2.44027	2.00967	0.28568	2_7_peak_15
1	474569	474768	200	474680	15.08	5.10226	3.11592	1.90187	2_7_peak_16
1	490179	490408	230	490292	18.81	3.18684	2.20131	0.71739	2_7_peak_17
1	574365	574689	325	574549	26.57	3.34496	1.96902	0.81864	2_7_peak_18
1	609119	609389	271	609262	17.09	5.36001	3.0555	2.02996	2_7_peak_19
1	644123	644428	306	644197	10.63	2.64601	2.38248	0.41838	2_7_peak_20
1	657778	658102	325	657950	23.26	5.42882	2.69594	2.07121	2_7_peak_21
1	692222	692451	230	692363	17.38	3.44155	2.29697	0.88174	2_7_peak_22
1	726778	727039	262	726934	13.79	2.44027	2.11225	0.28568	2_7_peak_23
1	755720	756194	475	756005	22.55	3.52909	2.14049	0.94078	2_7_peak_24
1	756600	756817	218	756688	13.35	3.56133	2.59114	0.96479	2_7_peak_25
1	761404	761844	441	761619	20.82	5.83711	3.11746	2.33475	2_7_peak_26
1	787275	787575	301	787427	18.81	5.85335	3.30196	2.33475	2_7_peak_27
1	790623	791158	536	790752	22.4	4.94366	2.6002	1.79363	2_7_peak_28
1	819044	819285	242	819179	13.35	3.39606	2.5096	0.85623	2_7_peak_29
1	823816	824253	438	824059	20.1	5.83711	3.01488	2.33475	2_7_peak_30
1	843870	844087	218	843976	17.95	4.24476	2.70717	1.35579	2_7_peak_31
1	846952	847201	250	847075	27.28	3.68963	2.0203	1.03715	2_7_peak_32
1	847301	847530	230	847331	23.26	3.33362	2.02195	0.80929	2_7_peak_33
1	870784	871057	274	870816	14.22	2.85376	2.17379	0.51978	2_7_peak_34
1	883809	884257	449	883937	15.51	5.52974	3.41094	2.15148	2_7_peak_35
1	891905	892297	393	892145	13.79	3.15615	2.46429	0.70623	2_7_peak_36
1	898974	899374	401	899075	16.51	4.49272	2.82486	1.51714	2_7_peak_37
1	917624	917851	228	917740	15.22	5.15332	3.16831	1.94271	2_7_peak_38
1	991319	991638	320	991347	21.54	2.64745	1.87835	0.41838	2_7_peak_39
1	1005162	1005414	253	1005306	14.5	2.85376	2.21482	0.51978	2_7_peak_40
1	1050863	1051069	207	1050937	17.66	2.27413	1.8663	0.18919	2_7_peak_41
1	1109609	1109859	251	1109750	19.1	5.95656	3.14047	2.38293	2_7_peak_42
1	1216238	1216538	301	1216409	17.66	7.00546	3.92772	2.98887	2_7_peak_43
1	1242796	1243155	360	1242900	15.94	3.2932	2.41996	0.78434	2_7_peak_44
1	1313675	1314059	385	1313866	15.65	5.65598	3.50462	2.23724	2_7_peak_45
1	1333074	1333421	348	1333372	13.21	3.15615	2.36855	0.70623	2_7_peak_46
1	1348730	1349135	406	1348977	16.23	5.42932	3.20204	2.07121	2_7_peak_47
1	1361525	1361888	364	1361723	19.39	4.35259	2.54827	1.42545	2_7_peak_48
1	1368432	1368714	283	1368610	21.4	2.64745	1.86638	0.41838	2_7_peak_49
1	1390707	1391083	377	1390903	19.67	7.55078	3.9303	3.29273	2_7_peak_50
1	1411278	1411486	209	1411384	16.94	3.75727	2.56357	1.06071	2_7_peak_51
1	1441042	1441336	295	1441258	10.34	2.75725	2.38642	0.47487	2_7_peak_52
1	1452506	1452710	205	1452603	14.5	3.1451	2.34905	0.70623	2_7_peak_53
1	1469798	1470071	274	1470035	16.08	3.01855	2.13542	0.62312	2_7_peak_54
1	1534000	1534294	295	1534118	25.42	4.75251	2.40159	1.6703	2_7_peak_55
1	1732976	1733247	272	1733121	15.8	5.31046	3.35923	2.00685	2_7_peak_56
1	1744958	1745198	241	1745042	19.67	3.59699	2.29704	0.98018	2_7_peak_57
1	1765821	1766202	382	1765985	19.53	5.28566	2.93283	1.995	2_7_peak_58
1	1772807	1773208	402	1773028	16.66	4.49272	2.84803	1.51714	2_7_peak_59
1	1803599	1803870	272	1803768	25.56	3.51179	2.04316	0.92899	2_7_peak_60
1	1816669	1817006	338	1816888	15.08	2.6186	2.00977	0.39495	2_7_peak_61
1	1820601	1821191	591	1821124	23.84	2.83183	1.9106	0.51978	2_7_peak_62
1	1829384	1829625	242	1829499	13.35	3.32546	2.47499	0.80419	2_7_peak_63
1	1836855	1837111	257	1837000	14.5	4.04985	2.77845	1.26046	2_7_peak_64
1	1854726	1854929	204	1854852	14.22	4.02944	2.71724	1.24522	2_7_peak_65
1	1907240	1907623	384	1907541	15.65	4.36469	2.87113	1.4325	2_7_peak_66
1	1922426	1922808	383	1922583	18.52	5.85335	3.2541	2.33475	2_7_peak_67
1	1944573	1944881	309	1944750	16.23	5.80396	3.37783	2.33475	2_7_peak_68
1	1945126	1945547	422	1945388	14.79	4.62745	3.12074	1.61713	2_7_peak_69
1	1946986	1947268	283	1947021	13.35	2.44027	2.0507	0.28568	2_7_peak_70
1	1952357	1952680	324	1952539	18.81	3.88655	2.47647	1.14801	2_7_peak_71
1	2001599	2001812	214	2001754	19.67	2.03201	1.72278	0.08734	2_7_peak_72
1	2013129	2013391	263	2013270	19.24	3.59699	2.24918	0.98018	2_7_peak_73
1	2067711	2067922	212	2067821	17.81	3.44155	2.35082	0.88174	2_7_peak_74
1	2090276	2090603	328	2090513	22.83	3.52909	2.1666	0.94078	2_7_peak_75
1	2090682	2090960	279	2090852	25.56	3.51179	2.04316	0.92899	2_7_peak_76
1	2105361	2105637	277	2105514	22.98	6.99766	3.42517	2.98887	2_7_peak_77
1	2135228	2135436	209	2135411	19.1	2.46164	1.82718	0.30087	2_7_peak_78
1	2151938	2152231	294	2152139	23.41	5.42882	2.71189	2.07121	2_7_peak_79
1	2159876	2160570	695	2160390	21.54	4.47616	2.50447	1.51003	2_7_peak_80
1	2183669	2183916	248	2183751	12.64	2.92696	2.39244	0.57872	2_7_peak_81
1	2188079	2188331	253	2188204	27.28	6.33077	2.77297	2.6579	2_7_peak_82
1	2190217	2190495	279	2190391	21.4	2.64745	1.86638	0.41838	2_7_peak_83
1	2194890	2195449	560	2195080	21.11	5.34426	2.76367	2.01586	2_7_peak_84
1	2212019	2212237	219	2212142	27.43	4.25308	2.18676	1.36343	2_7_peak_85
1	2222503	2222720	218	2222553	20.53	3.35729	2.1535	0.82408	2_7_peak_86
1	2223983	2224271	289	2224080	17.66	2.79744	2.07366	0.49858	2_7_peak_87
1	2226096	2226864	769	2226852	24.99	2.70021	1.85619	0.43703	2_7_peak_88
1	2244505	2244842	338	2244656	16.8	2.42969	1.97793	0.28568	2_7_peak_89
1	2247834	2248066	233	2247996	18.24	4.2107	2.53123	1.35372	2_7_peak_90
1	2248277	2248839	563	2248548	26.42	7.65004	3.2646	3.33933	2_7_peak_91
1	2249285	2249693	409	2249439	22.26	4.17504	2.32582	1.32648	2_7_peak_92
1	2305678	2305966	289	2305856	18.38	3.88655	2.42262	1.14801	2_7_peak_93
1	2315963	2316233	271	2315983	12.21	2.55147	2.13002	0.35857	2_7_peak_94
1	2338066	2338388	323	2338258	15.51	2.6186	2.06362	0.39495	2_7_peak_95
1	2349128	2350156	1029	2349483	23.55	7.60524	3.50723	3.3152	2_7_peak_96
1	2395536	2396244	709	2395650	22.83	5.47703	2.83722	2.11283	2_7_peak_97
1	2405598	2405805	208	2405691	11.06	3.03847	2.41146	0.63343	2_7_peak_98
1	2413038	2413332	295	2413169	17.38	7.00546	3.86728	2.98887	2_7_peak_99
1	2437634	2437839	206	2437678	12.49	2.6949	2.24889	0.43577	2_7_peak_100
1	2443922	2444300	379	2444060	14.22	4.21772	2.80748	1.35579	2_7_peak_101
1	2472289	2472553	265	2472426	20.82	6.95136	3.57741	2.98887	2_7_peak_102
1	2567728	2567934	207	2567796	20.25	2.33059	1.77065	0.22932	2_7_peak_103
1	2580361	2580574	214	2580476	18.52	3.18684	2.1694	0.71739	2_7_peak_104
1	2589690	2590180	491	2589883	20.97	3.74404	2.33679	1.06071	2_7_peak_105
1	2620663	2621393	731	2620835	28.58	6.11664	2.68879	2.50555	2_7_peak_106
1	2642240	2642543	304	2642359	17.81	5.88741	3.41938	2.35214	2_7_peak_107
1	2645651	2645931	281	2645827	15.65	3.96855	2.68589	1.20457	2_7_peak_108
1	2650012	2650346	335	2650199	26.14	6.98403	3.01505	2.98887	2_7_peak_109
1	2688314	2688552	239	2688421	19.96	5.54259	3.10068	2.15833	2_7_peak_110
1	2696580	2696872	293	2696706	21.97	6.40804	3.28157	2.67777	2_7_peak_111
1	2774171	2774493	323	2774305	18.81	6.49088	3.58909	2.70537	2_7_peak_112
1	2805433	2805658	226	2805537	13.64	3.01202	2.36928	0.62312	2_7_peak_113
1	2809042	2809357	316	2809064	21.68	2.64745	1.89032	0.41838	2_7_peak_114
1	2824721	2824993	273	2824898	14.79	2.85376	2.25585	0.51978	2_7_peak_115
1	2847436	2847654	219	2847526	18.24	2.14348	1.74885	0.1336	2_7_peak_116
1	2904360	2904668	309	2904497	14.93	4.70046	3.18691	1.64816	2_7_peak_117
1	2927847	2928671	825	2928330	26.42	7.65004	3.2646	3.33933	2_7_peak_118
1	2941861	2942229	369	2942089	20.1	8.35315	4.0585	3.69288	2_7_peak_119
1	2946303	2946523	221	2946389	15.8	5.28385	3.34585	1.995	2_7_peak_120
1	2971078	2971366	289	2971172	17.95	3.44155	2.36877	0.88174	2_7_peak_121
1	2989640	2990080	441	2989765	21.25	3.15512	2.023	0.70623	2_7_peak_122
1	2994475	2994851	377	2994674	20.1	3.35729	2.11042	0.82408	2_7_peak_123
1	3000910	3001283	374	3001129	16.94	4.92267	3.09396	1.78489	2_7_peak_124
1	3161961	3162194	234	3162094	15.08	4.14136	2.67079	1.32129	2_7_peak_125
1	3205792	3206008	217	3205878	12.21	3.48238	2.59963	0.90718	2_7_peak_126
1	3241011	3241215	205	3241077	22.11	5.66882	2.81885	2.24263	2_7_peak_127
1	3244338	3244562	225	3244395	13.5	2.71697	2.20342	0.44777	2_7_peak_128
1	3264074	3264339	266	3264238	22.11	4.17504	2.31146	1.32648	2_7_peak_129
1	3271115	3271473	359	3271257	18.52	5.16179	2.95827	1.94305	2_7_peak_130
1	3323136	3323402	267	3323229	22.11	4.94366	2.56829	1.79363	2_7_peak_131
1	3355730	3356024	295	3355788	12.92	2.75472	2.35205	0.47487	2_7_peak_132
1	3370649	3370856	208	3370829	19.53	2.97636	2.05298	0.61593	2_7_peak_133
1	3383590	3383852	263	3383763	14.22	4.13277	2.76664	1.31812	2_7_peak_134
1	3394327	3394645	319	3394579	23.69	2.83183	1.89956	0.51978	2_7_peak_135
1	3412503	3412717	215	3412649	14.22	3.46933	2.45428	0.89549	2_7_peak_136
1	3484763	3485066	304	3484880	12.64	2.97601	2.41789	0.61593	2_7_peak_137
1	3503755	3504009	255	3503853	14.36	4.46252	2.95387	1.50889	2_7_peak_138
1	3563034	3563410	377	3563138	20.97	4.02702	2.44064	1.24522	2_7_peak_139
1	3658053	3658299	247	3658162	14.65	3.6454	2.60789	0.99709	2_7_peak_140
1	3729138	3729361	224	3729203	12.06	3.5627	2.6125	0.96479	2_7_peak_141
1	3745030	3745474	445	3745363	18.09	6.66404	3.53588	2.79932	2_7_peak_142
1	3767961	3768189	229	3768118	17.38	4.82637	2.87121	1.71512	2_7_peak_143
1	3777929	3778207	279	3778067	18.67	7.28745	3.93364	3.14038	2_7_peak_144
1	3832727	3832964	238	3832848	18.38	6.10887	3.34155	2.50086	2_7_peak_145
1	3896667	3896900	234	3896748	16.08	6.24363	3.55903	2.60425	2_7_peak_146
1	3913964	3914229	266	3914101	17.38	3.44155	2.29697	0.88174	2_7_peak_147
1	3914956	3915192	237	3915046	23.84	3.92038	2.25798	1.16948	2_7_peak_148
1	4003878	4004096	219	4004005	17.23	4.24476	2.60459	1.35579	2_7_peak_149
1	4014989	4015220	232	4015111	15.51	4.36469	2.84637	1.4325	2_7_peak_150
1	4028835	4029207	373	4028890	21.68	2.64745	1.89032	0.41838	2_7_peak_151
1	4072899	4073246	348	4073086	13.07	3.92109	2.71578	1.16952	2_7_peak_152
1	4076447	4076898	452	4076743	19.39	6.73485	3.51486	2.85816	2_7_peak_153
1	4126214	4126461	248	4126272	17.66	4.24476	2.66614	1.35579	2_7_peak_154
1	4172129	4172442	314	4172287	17.66	4.24476	2.66614	1.35579	2_7_peak_155
1	4195122	4195531	410	4195337	20.53	6.55283	3.36484	2.73649	2_7_peak_156
1	4195750	4196154	405	4196020	16.8	4.70182	2.96689	1.64816	2_7_peak_157
1	4201128	4201470	343	4201292	13.35	3.94232	2.78196	1.18674	2_7_peak_158
1	4241854	4242307	454	4242022	18.81	4.75456	2.83025	1.6703	2_7_peak_159
1	4267614	4267813	200	4267664	12.92	2.87882	2.41738	0.53696	2_7_peak_160
1	4296723	4296990	268	4296837	11.78	2.49894	2.25712	0.33099	2_7_peak_161
1	4305316	4305699	384	4305548	19.96	5.28566	2.99437	1.995	2_7_peak_162
1	4334725	4335003	279	4334877	15.65	4.71581	3.03879	1.6611	2_7_peak_163
1	4348765	4349078	314	4348909	26.14	2.47992	1.69597	0.31519	2_7_peak_164
1	4364928	4365237	310	4365071	16.94	5.37835	3.31088	2.04251	2_7_peak_165
1	4381160	4381464	305	4381259	22.26	5.86828	2.90728	2.33475	2_7_peak_166
1	4443311	4443534	224	4443408	18.52	3.18684	2.1694	0.71739	2_7_peak_167
1	4478153	4478382	230	4478300	15.65	4.95286	3.15389	1.79757	2_7_peak_168
1	4542449	4542737	289	4542628	21.68	4.47616	2.52042	1.51003	2_7_peak_169
1	4542943	4543279	337	4543005	18.24	2.94454	2.04653	0.594	2_7_peak_170
1	4548064	4548487	424	4548321	18.81	5.85335	3.30196	2.33475	2_7_peak_171
1	4592898	4593147	250	4593009	17.66	3.90121	2.52202	1.1551	2_7_peak_172
1	4735614	4735818	205	4735739	13.35	2.44027	2.0507	0.28568	2_7_peak_173
1	4747989	4748396	408	4748227	10.63	2.75725	2.44686	0.47487	2_7_peak_174
1	4749107	4749351	245	4749207	14.07	3.6454	2.51216	0.99709	2_7_peak_175
1	4754958	4755197	240	4755062	16.8	3.59523	2.47241	0.98018	2_7_peak_176
1	4797555	4797953	399	4797754	24.56	5.931	2.83954	2.38125	2_7_peak_177
1	4854666	4854954	289	4854815	21.68	2.64745	1.89032	0.41838	2_7_peak_178
1	4928263	4928543	281	4928448	14.65	5.01873	3.29307	1.84992	2_7_peak_179
1	4930592	4930821	230	4930688	15.22	4.1611	2.70362	1.32129	2_7_peak_180
1	5062246	5062670	425	5062406	24.99	5.06283	2.59866	1.86947	2_7_peak_181
1	5066888	5067178	291	5066996	15.51	2.6186	2.06362	0.39495	2_7_peak_182
1	5138726	5138966	241	5138797	24.99	5.06283	2.59866	1.86947	2_7_peak_183
1	5139997	5140363	367	5140191	22.11	4.94366	2.56829	1.79363	2_7_peak_184
1	5149623	5150486	864	5149908	25.42	3.51179	2.03211	0.92899	2_7_peak_185
1	5150705	5151006	302	5150851	22.26	5.86828	2.90728	2.33475	2_7_peak_186
1	5175847	5176159	313	5176018	16.37	5.15627	3.10188	1.94271	2_7_peak_187
1	5193596	5194006	411	5193768	19.96	7.32717	3.88159	3.16262	2_7_peak_188
1	5209382	5209668	287	5209663	15.37	2.08455	1.81837	0.10255	2_7_peak_189
1	5211676	5211962	287	5211859	21.83	4.32161	2.48124	1.42093	2_7_peak_190
1	5230612	5230986	375	5230863	15.22	5.10226	3.14375	1.90187	2_7_peak_191
1	5242919	5243183	265	5243048	20.53	4.66319	2.62622	1.64621	2_7_peak_192
1	5294729	5294972	244	5294834	17.52	5.2663	3.08656	1.995	2_7_peak_193
1	5296408	5296719	312	5296567	19.96	3.59699	2.32895	0.98018	2_7_peak_194
1	5309187	5309402	216	5309295	12.35	2.89477	2.32573	0.55006	2_7_peak_195
1	5341423	5341754	332	5341579	20.25	4.49458	2.5295	1.51714	2_7_peak_196
1	5390279	5390710	432	5390353	22.69	3.19021	2.04216	0.7198	2_7_peak_197
1	5404528	5404939	412	5404746	17.95	5.04058	3.05648	1.85996	2_7_peak_198
1	5409650	5409877	228	5409759	22.83	4.94366	2.64807	1.79363	2_7_peak_199
1	5443238	5443546	309	5443426	24.27	5.06283	2.52686	1.86947	2_7_peak_200
1	5444541	5444927	387	5444662	18.81	4.63973	2.78255	1.62768	2_7_peak_201
1	5446847	5447208	362	5447034	23.55	3.33362	2.04589	0.80929	2_7_peak_202
1	5449141	5449499	359	5449184	18.67	3.18684	2.18535	0.71739	2_7_peak_203
1	5449845	5450140	296	5449988	19.67	4.18889	2.52114	1.33654	2_7_peak_204
1	5497306	5497605	300	5497418	13.93	3.98521	2.91589	1.21995	2_7_peak_205
1	5504105	5504333	229	5504190	14.65	3.3028	2.4449	0.78774	2_7_peak_206
1	5556460	5556688	229	5556592	14.22	4.23929	2.81788	1.35579	2_7_peak_207
1	5570090	5570340	251	5570134	19.39	2.46164	1.85329	0.30087	2_7_peak_208
1	5622321	5622520	200	5622425	14.22	4.23929	2.81788	1.35579	2_7_peak_209
1	5678367	5678725	359	5678541	19.39	5.28566	2.91231	1.995	2_7_peak_210
1	5723355	5723568	214	5723418	17.66	2.79744	2.07366	0.49858	2_7_peak_211
1	5763602	5763872	271	5763776	25.56	8.55599	3.67881	3.82626	2_7_peak_212
1	5773843	5774042	200	5773902	13.93	2.84565	2.33271	0.51978	2_7_peak_213
1	5867812	5868174	363	5867984	26.71	6.98403	3.07887	2.98887	2_7_peak_214
1	5929863	5930129	267	5930006	21.25	3.75708	2.2253	1.06071	2_7_peak_215
1	5946934	5947148	215	5947018	11.34	3.09385	2.49889	0.682	2_7_peak_216
1	5954635	5954867	233	5954682	15.8	2.6186	2.09952	0.39495	2_7_peak_217
1	5987266	5987570	305	5987379	15.8	4.1611	2.79936	1.32129	2_7_peak_218
1	6008788	6009090	303	6008939	11.34	3.03847	2.4689	0.63343	2_7_peak_219
1	6027767	6028135	369	6028037	17.95	2.27413	1.89502	0.18919	2_7_peak_220
1	6062343	6062743	401	6062496	24.99	6.12363	2.95303	2.50939	2_7_peak_221
1	6068801	6069116	316	6068981	11.78	3.27569	2.68863	0.78434	2_7_peak_222
1	6076147	6076482	336	6076293	14.36	5.01873	3.23262	1.84992	2_7_peak_223
1	6099194	6099510	317	6099316	16.51	3.75727	2.50202	1.06071	2_7_peak_224
1	6154894	6155438	545	6155296	13.93	3.32546	2.57402	0.80419	2_7_peak_225
1	6168337	6168714	378	6168420	15.22	4.1611	2.70362	1.32129	2_7_peak_226
1	6185058	6185325	268	6185166	15.94	3.44916	2.49114	0.8849	2_7_peak_227
1	6217937	6218142	206	6218066	13.07	3.27361	2.40064	0.78434	2_7_peak_228
1	6222511	6222919	409	6222516	21.97	2.21716	1.767	0.18919	2_7_peak_229
1	6268372	6268732	361	6268553	20.68	5.83711	3.09694	2.33475	2_7_peak_230
1	6281647	6281945	299	6281765	24.13	3.70177	2.09375	1.04201	2_7_peak_231
1	6297518	6297800	283	6297634	15.8	3.2932	2.39945	0.78434	2_7_peak_232
1	6348103	6348367	265	6348217	17.66	4.24476	2.66614	1.35579	2_7_peak_233
1	6359813	6360036	224	6359878	13.35	3.32546	2.47499	0.80419	2_7_peak_234
1	6400580	6401022	443	6400778	17.95	6.79459	3.88323	2.90334	2_7_peak_235
1	6525208	6525477	270	6525380	15.94	4.36469	2.92065	1.4325	2_7_peak_236
1	6525560	6525778	219	6525719	13.35	2.99646	2.31531	0.62312	2_7_peak_237
1	6568824	6569078	255	6568960	15.22	3.2932	2.31739	0.78434	2_7_peak_238
1	6612086	6612378	293	6612254	13.93	3.2059	2.51336	0.73427	2_7_peak_239
1	6650097	6650350	254	6650216	15.51	2.08455	1.83433	0.10255	2_7_peak_240
1	6671853	6672104	252	6672007	20.82	3.88285	2.37198	1.14801	2_7_peak_241
1	6692040	6692296	257	6692125	17.81	3.90121	2.54143	1.1551	2_7_peak_242
1	6727143	6727410	268	6727409	12.78	2.05416	1.96865	0.08837	2_7_peak_243
1	6727473	6727749	277	6727474	13.5	3.15615	2.41642	0.70623	2_7_peak_244
1	6744546	6745029	484	6744733	19.82	2.97636	2.0817	0.61593	2_7_peak_245
1	6746875	6747105	231	6747008	15.22	5.15332	3.16831	1.94271	2_7_peak_246
1	6774084	6774344	261	6774212	13.64	3.58026	2.65256	0.98018	2_7_peak_247
1	6824431	6825100	670	6824719	20.39	4.83877	2.67392	1.71512	2_7_peak_248
1	6872682	6872945	264	6872799	16.08	5.66645	3.28526	2.24263	2_7_peak_249
1	6913437	6913747	311	6913443	17.38	2.27413	1.83758	0.18919	2_7_peak_250
1	6946061	6946270	210	6946207	22.26	4.31805	2.37329	1.41877	2_7_peak_251
1	6949183	6949469	287	6949315	14.36	4.5323	2.98835	1.55026	2_7_peak_252
1	6971556	6972114	559	6971789	23.69	6.63001	3.16593	2.7804	2_7_peak_253
1	7003738	7004041	304	7003852	15.51	4.28187	2.80764	1.38968	2_7_peak_254
1	7039543	7039789	247	7039715	22.83	3.52909	2.1666	0.94078	2_7_peak_255
1	7053171	7053472	302	7053398	21.4	2.21716	1.72282	0.18919	2_7_peak_256
1	7088771	7089083	313	7088948	17.81	5.2663	3.13443	1.995	2_7_peak_257
1	7098574	7098933	360	7098860	20.1	4.02702	2.34491	1.24522	2_7_peak_258
1	7104839	7105781	943	7105433	20.25	4.83877	2.65597	1.71512	2_7_peak_259
1	7164589	7164855	267	7164794	12.64	2.84722	2.35119	0.51978	2_7_peak_260
1	7167444	7167832	389	7167699	14.79	3.6454	2.63182	0.99709	2_7_peak_261
1	7219916	7220534	619	7220376	12.92	3.44303	2.71956	0.88236	2_7_peak_262
1	7324929	7325248	320	7325098	16.51	4.29447	2.73659	1.39659	2_7_peak_263
1	7346553	7346757	205	7346555	18.81	2.14348	1.80107	0.1336	2_7_peak_264
1	7367052	7367380	329	7367307	16.51	2.42969	1.94602	0.28568	2_7_peak_265
1	7374341	7374551	211	7374470	16.51	4.49272	2.82486	1.51714	2_7_peak_266
1	7413117	7413431	315	7413284	17.95	5.2663	3.15836	1.995	2_7_peak_267
1	7478694	7479008	315	7478861	23.41	9.09299	4.06784	3.98681	2_7_peak_268
1	7490238	7490499	262	7490413	15.22	4.51427	2.86603	1.53496	2_7_peak_269
1	7503815	7504016	202	7503932	14.5	3.90946	2.71044	1.1625	2_7_peak_270
1	7573215	7573740	526	7573634	20.25	8.71601	4.24956	3.86622	2_7_peak_271
1	7583096	7583355	260	7583252	14.79	2.85376	2.25585	0.51978	2_7_peak_272
1	7603726	7604071	346	7603876	18.67	5.61097	3.17229	2.2111	2_7_peak_273
1	7613543	7614045	503	7613708	20.97	4.02702	2.44064	1.24522	2_7_peak_274
1	7619285	7619495	211	7619371	17.23	3.44155	2.27902	0.88174	2_7_peak_275
1	7624578	7624880	303	7624601	18.67	3.18684	2.18535	0.71739	2_7_peak_276
1	7645826	7646054	229	7645894	13.35	3.27361	2.44965	0.78434	2_7_peak_277
1	7836320	7836753	434	7836681	21.68	3.15512	2.06216	0.70623	2_7_peak_278
1	7865582	7865800	219	7865744	20.39	2.79908	1.94467	0.49858	2_7_peak_279
1	7894145	7894358	214	7894272	15.8	3.2932	2.39945	0.78434	2_7_peak_280
1	7897108	7897381	274	7897303	18.24	4.9533	2.82903	1.79757	2_7_peak_281
1	7899464	7899736	273	7899645	16.8	4.39229	2.82561	1.45615	2_7_peak_282
1	7957336	7957883	548	7957713	18.96	3.88655	2.49442	1.14801	2_7_peak_283
1	7957943	7958238	296	7958133	18.67	3.88655	2.45852	1.14801	2_7_peak_284
1	7964281	7964655	375	7964508	18.38	5.85335	3.23016	2.33475	2_7_peak_285
1	7995082	7995350	269	7995179	17.52	3.58795	2.37428	0.98018	2_7_peak_286
1	8002244	8002586	343	8002402	13.64	2.99646	2.36163	0.62312	2_7_peak_287
1	8006815	8007131	317	8006978	14.79	4.23929	2.92425	1.35579	2_7_peak_288
1	8017540	8017775	236	8017607	14.65	2.24282	1.95592	0.18919	2_7_peak_289
1	8067988	8068211	224	8068072	14.65	2.85376	2.23533	0.51978	2_7_peak_290
1	8082479	8082820	342	8082616	16.08	5.66645	3.28526	2.24263	2_7_peak_291
1	8083459	8083777	319	8083586	14.5	4.65162	3.07614	1.63784	2_7_peak_292
1	8089585	8089870	286	8089685	18.52	3.88655	2.44057	1.14801	2_7_peak_293
1	8122422	8122683	262	8122548	17.66	5.75614	3.33267	2.31121	2_7_peak_294
1	8126879	8127111	233	8126985	12.35	3.44303	2.60737	0.88236	2_7_peak_295
1	8135377	8135882	506	8135677	23.26	3.33362	2.02195	0.80929	2_7_peak_296
1	8165058	8165430	373	8165276	25.99	8.87152	3.85598	3.88675	2_7_peak_297
1	8168700	8169064	365	8168850	26.57	5.19226	2.50602	1.9683	2_7_peak_298
1	8263141	8263383	243	8263186	20.25	4.02702	2.36087	1.24522	2_7_peak_299
1	8310098	8310463	366	8310161	21.68	2.21716	1.74491	0.18919	2_7_peak_300
1	8314349	8314615	267	8314370	21.68	3.15512	2.06216	0.70623	2_7_peak_301
1	8399365	8399606	242	8399508	16.94	3.75727	2.56357	1.06071	2_7_peak_302
1	8408090	8408384	295	8408201	16.37	3.75727	2.48151	1.06071	2_7_peak_303
1	8613756	8614173	418	8614007	19.53	5.28566	2.93283	1.995	2_7_peak_304
1	8635303	8635565	263	8635394	14.79	4.23929	2.92425	1.35579	2_7_peak_305
1	8682319	8682584	266	8682494	16.51	2.42969	1.94602	0.28568	2_7_peak_306
1	8693333	8693645	313	8693558	15.08	3.2932	2.29688	0.78434	2_7_peak_307
1	8702662	8702905	244	8702676	20.1	2.79908	1.91856	0.49858	2_7_peak_308
1	8908521	8908766	246	8908632	14.22	3.16049	2.31254	0.71053	2_7_peak_309
1	8946033	8946237	205	8946226	14.93	2.24282	1.99182	0.18919	2_7_peak_310
1	8977192	8977405	214	8977284	19.53	4.88762	2.7743	1.75735	2_7_peak_311
1	8982392	8982663	272	8982462	24.27	2.29931	1.68458	0.20759	2_7_peak_312
1	8994526	8995097	572	8994870	15.8	3.96855	2.70906	1.20457	2_7_peak_313
1	9020541	9020748	208	9020689	14.65	4.23929	2.89766	1.35579	2_7_peak_314
1	9046681	9046937	257	9046795	16.8	5.94583	3.56027	2.38158	2_7_peak_315
1	9145657	9145860	204	9145724	11.63	3.03847	2.52634	0.63343	2_7_peak_316
1	9151882	9152194	313	9151972	16.51	3.01855	2.18927	0.62312	2_7_peak_317
1	9295836	9296312	477	9296001	12.78	3.42355	2.68104	0.88096	2_7_peak_318
1	9343166	9343446	281	9343285	14.65	4.55585	3.05612	1.57108	2_7_peak_319
1	9374028	9374296	269	9374175	15.51	3.2932	2.35842	0.78434	2_7_peak_320
1	9405744	9406082	339	9405858	21.4	3.50368	2.15352	0.92351	2_7_peak_321
1	9407938	9408545	608	9408271	20.25	5.83711	3.0354	2.33475	2_7_peak_322
1	9410702	9411038	337	9410825	22.98	5.86828	2.99703	2.33475	2_7_peak_323
1	9434713	9434947	235	9434787	14.36	4.46252	2.95387	1.50889	2_7_peak_324
1	9448116	9448521	406	9448219	18.81	2.61504	1.98118	0.39495	2_7_peak_325
1	9450890	9451378	489	9451281	13.07	3.07515	2.30618	0.66565	2_7_peak_326
1	9457157	9457879	723	9457489	22.69	8.43914	3.96137	3.73432	2_7_peak_327
1	9481908	9482196	289	9482062	23.26	6.85889	3.19256	2.94382	2_7_peak_328
1	9495724	9495936	213	9495781	14.5	2.24282	1.93797	0.18919	2_7_peak_329
1	9512581	9512780	200	9512648	15.94	4.36469	2.92065	1.4325	2_7_peak_330
1	9558009	9558260	252	9558130	17.52	3.44155	2.31492	0.88174	2_7_peak_331
1	9563619	9563826	208	9563793	16.8	2.76738	2.11921	0.48274	2_7_peak_332
1	9614671	9614929	259	9614778	17.09	5.50446	3.11872	2.13162	2_7_peak_333
1	9648341	9648853	513	9648489	18.96	3.18684	2.21726	0.71739	2_7_peak_334
1	9662207	9662534	328	9662422	22.4	2.51607	1.80014	0.34343	2_7_peak_335
1	9732077	9732381	305	9732202	23.84	3.33362	2.06982	0.80929	2_7_peak_336
1	9747032	9747273	242	9747075	17.66	2.27413	1.8663	0.18919	2_7_peak_337
1	9779218	9779557	340	9779311	15.08	4.12173	2.66194	1.30821	2_7_peak_338
1	9851898	9852298	401	9852165	21.68	7.16869	3.54434	3.06314	2_7_peak_339
1	9874327	9874610	284	9874484	12.92	3.52226	2.76272	0.93829	2_7_peak_340
1	9886731	9886962	232	9886828	19.67	2.03201	1.72278	0.08734	2_7_peak_341
1	9956435	9956792	358	9956658	15.8	4.32304	2.87605	1.42172	2_7_peak_342
1	9963737	9963944	208	9963829	17.66	2.27413	1.8663	0.18919	2_7_peak_343
1	9966999	9967225	227	9967201	10.77	2.54672	2.35402	0.35857	2_7_peak_344
1	9979988	9980490	503	9980352	14.36	2.85376	2.19431	0.51978	2_7_peak_345
1	9997550	9997911	362	9997696	20.82	3.61033	2.27315	0.99022	2_7_peak_346
1	10016046	10016287	242	10016131	15.08	3.2932	2.29688	0.78434	2_7_peak_347
1	10029347	10029647	301	10029384	10.63	2.71469	2.42219	0.4463	2_7_peak_348
1	10029754	10030105	352	10029824	12.49	3.5627	2.69866	0.96479	2_7_peak_349
1	10078372	10078620	249	10078513	24.41	5.06283	2.54122	1.86947	2_7_peak_350
1	10078678	10078909	232	10078681	18.09	3.18684	2.12153	0.71739	2_7_peak_351
1	10135539	10135856	318	10135710	16.37	4.70182	2.89509	1.64816	2_7_peak_352
1	10212126	10212623	498	10212531	14.93	2.85376	2.27636	0.51978	2_7_peak_353
1	10225069	10225376	308	10225150	25.99	7.54459	3.37398	3.2895	2_7_peak_354
1	10248332	10248749	418	10248545	17.38	3.58795	2.35587	0.98018	2_7_peak_355
1	10249106	10249395	290	10249175	16.8	3.01855	2.22517	0.62312	2_7_peak_356
1	10264368	10264701	334	10264541	19.1	2.46164	1.82718	0.30087	2_7_peak_357
1	10422385	10422772	388	10422494	18.09	4.75456	2.72768	1.6703	2_7_peak_358
1	10428748	10428971	224	10428872	14.79	4.02944	2.81981	1.24522	2_7_peak_359
1	10430115	10430362	248	10430259	18.24	3.73468	2.34602	1.06071	2_7_peak_360
1	10468307	10468581	275	10468418	14.36	3.6454	2.56002	0.99709	2_7_peak_361
1	10499088	10499322	235	10499247	14.22	3.6454	2.53609	0.99709	2_7_peak_362
1	10501159	10501428	270	10501291	19.39	6.46191	3.3977	2.68074	2_7_peak_363
1	10587729	10587958	230	10587871	17.23	5.2663	3.03869	1.995	2_7_peak_364
1	10625125	10625421	297	10625289	23.12	4.6105	2.41198	1.60729	2_7_peak_365
1	10715933	10716200	268	10716070	15.08	4.32304	2.75311	1.42172	2_7_peak_366
1	10790270	10790660	391	10790442	21.25	9.34288	4.39783	3.98681	2_7_peak_367
1	10818917	10819172	256	10819068	20.25	7.09102	3.5413	3.00771	2_7_peak_368
1	10846729	10846982	254	10846858	13.07	4.37388	2.94304	1.44101	2_7_peak_369
1	10859880	10860093	214	10859997	14.79	3.46933	2.54693	0.89549	2_7_peak_370
1	10967225	10967644	420	10967521	23.84	2.03023	1.65586	0.08734	2_7_peak_371
1	11057250	11057514	265	11057331	16.23	6.31867	3.6255	2.6493	2_7_peak_372
1	11115643	11115909	267	11115702	16.51	2.42969	1.94602	0.28568	2_7_peak_373
1	11123630	11124018	389	11123701	12.35	3.18179	2.47217	0.71739	2_7_peak_374
1	11140713	11140937	225	11140754	22.26	3.52909	2.11438	0.94078	2_7_peak_375
1	11156918	11157276	359	11157074	20.25	6.30293	3.21936	2.64215	2_7_peak_376
1	11162882	11163081	200	11162994	12.78	2.6949	2.29675	0.43577	2_7_peak_377
1	11181775	11182177	403	11181987	30.87	4.22237	2.12495	1.35579	2_7_peak_378
1	11222102	11222436	335	11222238	19.24	4.35259	2.53032	1.42545	2_7_peak_379
1	11264596	11264902	307	11264771	17.95	5.04058	3.05648	1.85996	2_7_peak_380
1	11457282	11457513	232	11457404	18.67	4.75456	2.80974	1.6703	2_7_peak_381
1	11472214	11472521	308	11472445	16.66	4.92267	3.04444	1.78489	2_7_peak_382
1	11604675	11604930	256	11604851	17.95	3.44155	2.36877	0.88174	2_7_peak_383
1	11653562	11653809	248	11653671	18.81	6.60566	3.64187	2.76005	2_7_peak_384
1	11665625	11666038	414	11665812	17.81	6.27603	3.60279	2.62936	2_7_peak_385
1	11738810	11739141	332	11739030	14.36	4.60343	3.02365	1.60624	2_7_peak_386
1	11751529	11751780	252	11751637	16.94	3.98014	2.66246	1.21567	2_7_peak_387
1	11784159	11784358	200	11784233	13.93	3.50522	2.66595	0.92351	2_7_peak_388
1	11800355	11800768	414	11800397	26.85	3.34496	1.98953	0.81864	2_7_peak_389
1	11845469	11845862	394	11845789	25.7	3.01501	1.90747	0.62312	2_7_peak_390
1	11858266	11858594	329	11858410	15.37	2.6186	2.04567	0.39495	2_7_peak_391
1	11876852	11877215	364	11877028	23.69	6.41011	3.08678	2.67777	2_7_peak_392
1	11908256	11908512	257	11908271	14.5	2.24282	1.93797	0.18919	2_7_peak_393
1	12058926	12059262	337	12059099	19.24	6.20283	3.26493	2.56839	2_7_peak_394
1	12085037	12085398	362	12085132	19.82	5.28566	2.97386	1.995	2_7_peak_395
1	12158304	12158847	544	12158752	17.52	5.2663	3.08656	1.995	2_7_peak_396
1	12177874	12178348	475	12178030	14.65	5.01873	3.29307	1.84992	2_7_peak_397
1	12189171	12189379	209	12189244	11.49	2.5884	2.25417	0.38839	2_7_peak_398
1	12237958	12238255	298	12238044	13.21	4.40844	2.99085	1.46649	2_7_peak_399
1	12351722	12351938	217	12351774	13.07	3.61848	2.5671	0.99441	2_7_peak_400
1	12358551	12358814	264	12358674	16.51	4.92267	3.01968	1.78489	2_7_peak_401
1	12366957	12367230	274	12367208	11.06	3.03847	2.41146	0.63343	2_7_peak_402
1	12419077	12419354	278	12419105	12.35	2.05416	1.9071	0.08837	2_7_peak_403
1	12435980	12436190	211	12436103	19.53	4.35259	2.56622	1.42545	2_7_peak_404
1	12494005	12494279	275	12494199	15.37	2.6186	2.04567	0.39495	2_7_peak_405
1	12503508	12503908	401	12503745	24.13	5.06283	2.5125	1.86947	2_7_peak_406
1	12751321	12751840	520	12751512	19.24	6.20283	3.26493	2.56839	2_7_peak_407
1	12840634	12840904	271	12840821	19.39	3.59699	2.26513	0.98018	2_7_peak_408
1	12867261	12867571	311	12867447	19.24	6.46191	3.37376	2.68074	2_7_peak_409
1	13030705	13031054	350	13030903	25.99	8.87152	3.85598	3.88675	2_7_peak_410
1	13079092	13079333	242	13079201	12.64	3.3659	2.62248	0.82815	2_7_peak_411
1	13079966	13080168	203	13080060	11.63	2.26336	2.10528	0.18919	2_7_peak_412
1	13156552	13156795	244	13156628	13.5	3.81698	2.74593	1.11027	2_7_peak_413
1	13205520	13205745	226	13205647	14.22	3.3028	2.37758	0.78774	2_7_peak_414
1	14004282	14004569	288	14004429	12.06	3.77351	2.72136	1.07586	2_7_peak_415
1	14285707	14286109	403	14286037	12.06	3.8268	2.74908	1.11457	2_7_peak_416
1	16230841	16231073	233	16231014	18.24	3.18684	2.13749	0.71739	2_7_peak_417
1	16310283	16310830	548	16310703	28.72	6.11664	2.70184	2.50555	2_7_peak_418
1	16412311	16412591	281	16412498	15.37	4.1611	2.72756	1.32129	2_7_peak_419
1	16484396	16484673	278	16484534	19.53	5.28566	2.93283	1.995	2_7_peak_420
1	16613739	16613974	236	16613814	13.07	4.40844	2.96063	1.46649	2_7_peak_421
1	16786456	16786656	201	16786586	19.24	5.28566	2.8918	1.995	2_7_peak_422
1	16847793	16848048	256	16847931	13.64	3.15615	2.44035	0.70623	2_7_peak_423
1	16909031	16909415	385	16909257	16.08	5.94583	3.41667	2.38158	2_7_peak_424
1	16923758	16923995	238	16923821	13.93	4.11731	2.98587	1.30445	2_7_peak_425
1	16926488	16926786	299	16926652	19.67	2.97636	2.06734	0.61593	2_7_peak_426
1	17007606	17007809	204	17007710	12.35	2.05416	1.9071	0.08837	2_7_peak_427
1	17009331	17009542	212	17009375	12.92	2.41627	2.17564	0.28568	2_7_peak_428
1	17091072	17091282	211	17091162	19.82	4.35259	2.60212	1.42545	2_7_peak_429
1	17171052	17171299	248	17171233	20.1	5.83711	3.01488	2.33475	2_7_peak_430
1	17191530	17191863	334	17191665	15.8	3.7862	2.6244	1.08214	2_7_peak_431
1	17199428	17199927	500	17199591	14.07	5.01873	3.17218	1.84992	2_7_peak_432
1	17266091	17266354	264	17266268	25.85	5.53144	2.68482	2.15148	2_7_peak_433
1	17277099	17277618	520	17277533	17.09	4.82637	2.82634	1.71512	2_7_peak_434
1	17295707	17296027	321	17295935	17.09	2.27413	1.80886	0.18919	2_7_peak_435
1	17298363	17298710	348	17298542	17.23	3.44155	2.27902	0.88174	2_7_peak_436
1	17306699	17306982	284	17306785	13.07	4.0506	2.78018	1.26046	2_7_peak_437
1	17343129	17343462	334	17343224	18.52	3.18684	2.1694	0.71739	2_7_peak_438
1	17562552	17562862	311	17562745	12.78	3.8268	2.90018	1.11457	2_7_peak_439
1	17569721	17570057	337	17569924	19.96	5.28566	2.99437	1.995	2_7_peak_440
1	17811569	17811797	229	17811709	13.35	4.11731	2.87099	1.30445	2_7_peak_441
1	17829948	17830218	271	17830171	22.69	4.17504	2.3689	1.32648	2_7_peak_442
1	17928307	17928645	339	17928342	16.51	2.42969	1.94602	0.28568	2_7_peak_443
1	17945526	17945898	373	17945748	13.64	3.69638	2.71151	1.03898	2_7_peak_444
1	17975899	17976283	385	17976121	20.68	5.83711	3.09694	2.33475	2_7_peak_445
1	18038920	18039308	389	18039060	16.23	3.75727	2.46099	1.06071	2_7_peak_446
1	18040313	18040578	266	18040428	17.95	6.07771	3.53548	2.47843	2_7_peak_447
1	18071090	18071337	248	18071235	14.79	3.88988	2.75103	1.15071	2_7_peak_448
1	18106959	18107222	264	18107039	12.78	3.5627	2.7561	0.96479	2_7_peak_449
1	18177916	18178174	259	18178091	15.37	4.1611	2.72756	1.32129	2_7_peak_450
1	18234811	18235030	220	18234883	12.78	2.6949	2.29675	0.43577	2_7_peak_451
1	18318182	18318427	246	18318356	22.55	4.03691	2.30837	1.25065	2_7_peak_452
1	18359842	18360042	201	18359970	16.66	3.01855	2.20722	0.62312	2_7_peak_453
1	18377822	18378172	351	18377991	15.8	2.86916	2.21002	0.52815	2_7_peak_454
1	18379006	18379570	565	18379430	21.25	6.90327	3.37167	2.9718	2_7_peak_455
1	18393387	18393739	353	18393594	17.52	3.44155	2.31492	0.88174	2_7_peak_456
1	18429334	18429557	224	18429425	23.55	3.92038	2.23187	1.16948	2_7_peak_457
1	18456024	18456407	384	18456348	21.11	4.47616	2.4566	1.51003	2_7_peak_458
1	18639160	18639430	271	18639279	20.82	5.83711	3.11746	2.33475	2_7_peak_459
1	18685913	18686135	223	18686011	13.21	2.44027	2.03019	0.28568	2_7_peak_460
1	18757660	18758178	519	18757769	23.26	3.92038	2.20577	1.16948	2_7_peak_461
1	18826115	18826408	294	18826346	12.21	3.77351	2.75127	1.07586	2_7_peak_462
1	18865306	18865525	220	18865425	16.23	3.01855	2.15337	0.62312	2_7_peak_463
1	18866329	18866529	201	18866412	14.65	4.23929	2.89766	1.35579	2_7_peak_464
1	18927107	18927308	202	18927253	10.63	2.71469	2.42219	0.4463	2_7_peak_465
1	19044341	19044628	288	19044415	19.1	2.97636	2.0099	0.61593	2_7_peak_466
1	19050368	19050634	267	19050521	11.92	2.93116	2.52323	0.58197	2_7_peak_467
1	19104441	19104670	230	19104570	17.95	4.24476	2.70717	1.35579	2_7_peak_468
1	19154487	19154793	307	19154689	22.11	4.17504	2.31146	1.32648	2_7_peak_469
1	19166074	19166412	339	19166201	17.95	5.65377	3.3363	2.23724	2_7_peak_470
1	19188983	19189184	202	19189127	11.2	3.16956	2.51047	0.7157	2_7_peak_471
1	19313658	19314046	389	19313980	18.67	3.18684	2.18535	0.71739	2_7_peak_472
1	19484518	19485247	730	19484698	22.98	4.94366	2.66402	1.79363	2_7_peak_473
1	19641030	19641449	420	19641208	17.23	7.00546	3.83706	2.98887	2_7_peak_474
1	19645366	19645683	318	19645462	12.78	3.8268	2.90018	1.11457	2_7_peak_475
1	19670713	19670923	211	19670830	13.21	3.50522	2.53774	0.92351	2_7_peak_476
1	19737522	19737777	256	19737647	18.09	3.88655	2.38672	1.14801	2_7_peak_477
1	19746837	19747100	264	19747024	16.51	2.42969	1.94602	0.28568	2_7_peak_478
1	19821644	19821980	337	19821797	27.86	4.25308	2.2199	1.36343	2_7_peak_479
1	19844822	19845064	243	19844954	16.37	4.70182	2.89509	1.64816	2_7_peak_480
1	19851041	19851274	234	19851069	16.94	2.64989	2.08662	0.41928	2_7_peak_481
1	19856606	19856861	256	19856716	19.96	5.28566	2.99437	1.995	2_7_peak_482
1	19879681	19880002	322	19879842	14.07	3.6454	2.51216	0.99709	2_7_peak_483
1	19968593	19968829	237	19968720	10.48	2.54672	2.29658	0.35857	2_7_peak_484
1	19987369	19987989	621	19987487	14.93	3.6454	2.65576	0.99709	2_7_peak_485
1	20073441	20073651	211	20073442	13.21	2.44027	2.03019	0.28568	2_7_peak_486
1	20078573	20078887	315	20078725	27.43	5.64714	2.58435	2.2354	2_7_peak_487
1	20101631	20102463	833	20102275	15.51	3.2932	2.35842	0.78434	2_7_peak_488
1	20135281	20135652	372	20135456	17.09	4.24476	2.58408	1.35579	2_7_peak_489
1	20135827	20136052	226	20135921	15.51	3.14487	2.29291	0.70623	2_7_peak_490
1	20189793	20189992	200	20189842	12.64	2.6949	2.27282	0.43577	2_7_peak_491
1	20190178	20190517	340	20190390	16.94	3.75727	2.56357	1.06071	2_7_peak_492
1	20211169	20211472	304	20211360	17.52	4.82637	2.89365	1.71512	2_7_peak_493
1	20215520	20215770	251	20215654	21.4	5.34426	2.79958	2.01586	2_7_peak_494
1	20296826	20297157	332	20297048	17.09	6.5437	3.589	2.73649	2_7_peak_495
1	20350239	20350523	285	20350372	13.35	3.69638	2.65832	1.03898	2_7_peak_496
1	20363760	20364009	250	20363954	17.81	2.79744	2.08962	0.49858	2_7_peak_497
1	20470920	20471214	295	20471056	18.09	3.18684	2.12153	0.71739	2_7_peak_498
1	20514681	20515035	355	20514840	24.84	9.79599	4.30717	3.98681	2_7_peak_499
1	20574547	20574881	335	20574672	17.66	6.51322	3.68833	2.72034	2_7_peak_500
1	20577937	20578136	200	20578031	17.81	2.79744	2.08962	0.49858	2_7_peak_501
1	20578640	20578964	325	20578800	18.81	4.75456	2.83025	1.6703	2_7_peak_502
1	20588515	20589030	516	20588625	19.67	5.95656	3.23022	2.38293	2_7_peak_503
1	20617432	20617725	294	20617565	16.23	3.75727	2.46099	1.06071	2_7_peak_504
1	20771398	20771744	347	20771677	13.5	3.45014	2.56158	0.8849	2_7_peak_505
1	20859116	20859376	261	20859257	18.38	5.85335	3.23016	2.33475	2_7_peak_506
1	20918801	20919226	426	20919124	16.23	4.70182	2.87116	1.64816	2_7_peak_507
1	20952769	20953287	519	20953043	23.98	3.92038	2.27104	1.16948	2_7_peak_508
1	20968464	20968711	248	20968524	12.64	2.84722	2.35119	0.51978	2_7_peak_509
1	21074509	21074801	293	21074662	15.8	4.51427	2.96752	1.53496	2_7_peak_510
1	21192611	21192890	280	21192719	13.35	3.15615	2.39249	0.70623	2_7_peak_511
1	21207606	21207868	263	21207748	16.66	4.70182	2.94296	1.64816	2_7_peak_512
1	21215105	21215368	264	21215241	21.54	8.04762	3.88624	3.55337	2_7_peak_513
1	21256750	21256972	223	21256869	12.78	2.6949	2.29675	0.43577	2_7_peak_514
1	21311112	21311322	211	21311163	13.5	2.84565	2.26539	0.51978	2_7_peak_515
1	21363732	21363960	229	21363864	11.49	2.66569	2.29561	0.43263	2_7_peak_516
1	21467943	21468146	204	21468066	16.8	3.75727	2.54305	1.06071	2_7_peak_517
1	21512994	21513236	243	21513018	20.68	2.79908	1.97078	0.49858	2_7_peak_518
1	21513313	21513536	224	21513448	16.37	3.4408	2.34737	0.88174	2_7_peak_519
1	21513691	21513900	210	21513796	20.82	3.35729	2.18222	0.82408	2_7_peak_520
1	21601345	21601546	202	21601496	13.21	3.15615	2.36855	0.70623	2_7_peak_521
1	21625847	21626069	223	21626019	12.92	2.6949	2.32069	0.43577	2_7_peak_522
1	21891586	21891843	258	21891781	13.35	3.15615	2.39249	0.70623	2_7_peak_523
1	21893309	21893555	247	21893359	17.66	3.74103	2.45565	1.06071	2_7_peak_524
1	22051364	22051867	504	22051555	20.97	7.09102	3.66097	3.00771	2_7_peak_525
1	22072829	22073033	205	22072953	14.07	4.07039	2.71096	1.2751	2_7_peak_526
1	22073796	22074419	624	22074291	20.82	5.02175	2.79772	1.85016	2_7_peak_527
1	22296869	22297180	312	22297062	16.94	3.4408	2.42499	0.88174	2_7_peak_528
1	22381784	22382109	326	22381965	15.94	5.33725	3.40156	2.01586	2_7_peak_529
1	22409822	22410097	276	22410017	22.98	2.51607	1.84432	0.34343	2_7_peak_530
1	22478032	22478371	340	22478108	13.93	3.77626	2.80627	1.07694	2_7_peak_531
1	22551594	22551810	217	22551630	12.92	2.05416	1.98916	0.08837	2_7_peak_532
1	22794350	22794553	204	22794384	15.65	2.08455	1.85028	0.10255	2_7_peak_533
1	22814526	22814897	372	22814592	18.81	3.18684	2.20131	0.71739	2_7_peak_534
1	22869913	22870388	476	22870212	11.78	3.20824	2.65048	0.73604	2_7_peak_535
1	22884659	22884897	239	22884810	13.5	3.45014	2.56158	0.8849	2_7_peak_536
1	22908170	22908495	326	22908381	13.93	3.9	2.87103	1.1551	2_7_peak_537
1	22961351	22961569	219	22961427	10.63	2.75725	2.44686	0.47487	2_7_peak_538
1	23100489	23100729	241	23100668	16.37	3.75727	2.48151	1.06071	2_7_peak_539
1	23144940	23145143	204	23145077	18.24	2.94454	2.04653	0.594	2_7_peak_540
1	23200053	23200253	201	23200125	16.8	3.01855	2.22517	0.62312	2_7_peak_541
1	23231186	23231437	252	23231293	19.96	5.28566	2.99437	1.995	2_7_peak_542
1	23261290	23261713	424	23261531	17.66	4.24476	2.66614	1.35579	2_7_peak_543
1	23266805	23267062	258	23266970	15.22	3.2932	2.31739	0.78434	2_7_peak_544
1	23273942	23274147	206	23274033	20.97	4.49458	2.61498	1.51714	2_7_peak_545
1	23319771	23320103	333	23319913	15.94	4.80891	3.13699	1.70971	2_7_peak_546
1	23323446	23323724	279	23323492	19.53	2.97636	2.05298	0.61593	2_7_peak_547
1	23342513	23342934	422	23342717	20.53	3.35729	2.1535	0.82408	2_7_peak_548
1	23404935	23405286	352	23405000	20.82	5.83711	3.11746	2.33475	2_7_peak_549
1	23425593	23425792	200	23425689	16.66	3.75727	2.52254	1.06071	2_7_peak_550
1	23506572	23506842	271	23506740	17.52	3.44155	2.31492	0.88174	2_7_peak_551
1	23585279	23585607	329	23585425	14.93	4.23929	2.95084	1.35579	2_7_peak_552
1	23614546	23614813	268	23614630	15.51	4.1611	2.75149	1.32129	2_7_peak_553
1	23629519	23629831	313	23629594	12.78	3.09413	2.50555	0.682	2_7_peak_554
1	23641833	23642129	297	23641981	15.22	4.69288	2.94941	1.64816	2_7_peak_555
1	23697180	23697429	250	23697205	19.1	2.46164	1.82718	0.30087	2_7_peak_556
1	23702340	23702540	201	23702423	11.63	2.7783	2.38334	0.4924	2_7_peak_557
1	23770308	23770533	226	23770414	13.07	3.69638	2.60513	1.03898	2_7_peak_558
1	23785497	23785773	277	23785635	14.65	3.46933	2.52376	0.89549	2_7_peak_559
1	23789517	23789767	251	23789573	14.22	2.99561	2.23773	0.62312	2_7_peak_560
1	23821759	23822009	251	23821851	13.64	3.79656	2.76267	1.09102	2_7_peak_561
1	23854974	23855447	474	23855156	25.13	5.53144	2.61302	2.15148	2_7_peak_562
1	23881675	23881911	237	23881744	18.52	4.75456	2.78922	1.6703	2_7_peak_563
1	23886189	23886410	222	23886346	16.94	3.01855	2.24312	0.62312	2_7_peak_564
1	23891097	23891313	217	23891258	18.09	3.44947	2.22021	0.8849	2_7_peak_565
1	23900156	23900403	248	23900247	14.93	3.6454	2.65576	0.99709	2_7_peak_566
1	23933680	23933909	230	23933786	17.52	4.24476	2.64562	1.35579	2_7_peak_567
1	24022617	24022851	235	24022699	18.81	3.88655	2.47647	1.14801	2_7_peak_568
1	24036134	24036352	219	24036265	13.93	2.84565	2.33271	0.51978	2_7_peak_569
1	24093878	24094093	216	24093984	10.48	2.75725	2.41664	0.47487	2_7_peak_570
1	24175859	24176110	252	24176016	20.53	5.41169	2.91013	2.06349	2_7_peak_571
1	24213413	24213643	231	24213453	10.63	2.71469	2.42219	0.4463	2_7_peak_572
1	24236305	24236641	337	24236465	14.65	2.85376	2.23533	0.51978	2_7_peak_573
1	24241840	24242145	306	24242016	19.67	5.28566	2.95334	1.995	2_7_peak_574
1	24386045	24386251	207	24386130	15.51	4.1611	2.75149	1.32129	2_7_peak_575
1	24440573	24440914	342	24440842	19.1	3.59699	2.23322	0.98018	2_7_peak_576
1	24485222	24485421	200	24485339	15.37	5.02686	3.13512	1.85397	2_7_peak_577
1	24637448	24637679	232	24637547	21.97	3.75708	2.2971	1.06071	2_7_peak_578
1	24748549	24749013	465	24748622	20.25	2.79908	1.93162	0.49858	2_7_peak_579
1	24865349	24865575	227	24865490	16.8	4.70182	2.96689	1.64816	2_7_peak_580
1	24930135	24930380	246	24930267	19.96	3.59699	2.32895	0.98018	2_7_peak_581
1	24955023	24955324	302	24955209	15.37	2.6186	2.04567	0.39495	2_7_peak_582
1	25036717	25037016	300	25036820	12.06	3.3281	2.49285	0.80585	2_7_peak_583
1	25127753	25128048	296	25127918	15.22	5.05184	3.11957	1.86654	2_7_peak_584
1	25190350	25190574	225	25190488	14.07	3.6454	2.51216	0.99709	2_7_peak_585
1	25196653	25196890	238	25196778	14.65	3.6454	2.60789	0.99709	2_7_peak_586
1	25402042	25402295	254	25402102	12.35	2.84722	2.30168	0.51978	2_7_peak_587
1	25521251	25521557	307	25521395	16.37	5.25353	3.14684	1.995	2_7_peak_588
1	25634347	25634672	326	25634558	15.65	5.31046	3.33051	2.00685	2_7_peak_589
1	25646439	25646908	470	25646568	12.35	3.18179	2.47217	0.71739	2_7_peak_590
1	25694670	25694978	309	25694789	16.94	5.66645	3.45095	2.24263	2_7_peak_591
1	25782935	25783186	252	25783043	21.11	2.64745	1.84245	0.41838	2_7_peak_592
1	25789281	25789637	357	25789372	19.39	4.88762	2.75489	1.75735	2_7_peak_593
1	25880584	25880932	349	25880670	23.55	5.42882	2.72785	2.07121	2_7_peak_594
1	25933161	25933423	263	25933273	14.36	2.85376	2.19431	0.51978	2_7_peak_595
1	26025727	26026073	347	26025865	19.39	6.20283	3.28809	2.56839	2_7_peak_596
1	26039509	26039910	402	26039759	26.85	5.19226	2.53213	1.9683	2_7_peak_597
1	26048946	26049153	208	26049052	13.64	2.84565	2.28783	0.51978	2_7_peak_598
1	26051329	26051605	277	26051416	20.68	4.02702	2.40873	1.24522	2_7_peak_599
1	26057574	26057866	293	26057682	15.51	5.05184	3.1748	1.86654	2_7_peak_600
1	26112708	26112929	222	26112902	14.36	3.6454	2.56002	0.99709	2_7_peak_601
1	26182664	26183141	478	26182769	18.81	3.88655	2.47647	1.14801	2_7_peak_602
1	26195188	26195527	340	26195412	13.07	4.0506	2.78018	1.26046	2_7_peak_603
1	26275453	26275659	207	26275565	17.23	4.24476	2.60459	1.35579	2_7_peak_604
1	26275891	26276101	211	26275970	15.08	3.61329	2.43608	0.99022	2_7_peak_605
1	26330371	26330670	300	26330546	14.07	3.3028	2.35515	0.78774	2_7_peak_606
1	26342737	26342962	226	26342811	16.51	3.59523	2.43252	0.98018	2_7_peak_607
1	26350231	26350574	344	26350362	16.8	5.83198	3.5042	2.33475	2_7_peak_608
1	26357292	26357602	311	26357464	15.08	5.31046	3.21563	2.00685	2_7_peak_609
1	26400943	26401648	706	26401062	21.54	6.40804	3.22003	2.67777	2_7_peak_610
1	26414582	26414905	324	26414741	15.65	5.12771	3.2398	1.92454	2_7_peak_611
1	26450723	26450971	249	26450890	10.63	2.75725	2.44686	0.47487	2_7_peak_612
1	26451391	26451623	233	26451525	12.92	3.5627	2.78482	0.96479	2_7_peak_613
1	26466282	26466544	263	26466395	12.92	3.18179	2.57854	0.71739	2_7_peak_614
1	26513732	26514340	609	26514096	19.53	2.46164	1.86634	0.30087	2_7_peak_615
1	26618495	26618816	322	26618751	25.42	4.75251	2.40159	1.6703	2_7_peak_616
1	26621217	26621524	308	26621470	15.65	3.2932	2.37894	0.78434	2_7_peak_617
1	26695970	26696238	269	26696126	15.37	3.61329	2.4796	0.99022	2_7_peak_618
1	26762309	26762877	569	26762455	18.67	3.18684	2.18535	0.71739	2_7_peak_619
1	26814784	26815422	639	26814909	17.23	2.27413	1.82322	0.18919	2_7_peak_620
1	26822968	26823329	362	26823115	21.97	6.17666	3.19042	2.55594	2_7_peak_621
1	26830737	26831209	473	26831046	25.56	6.06352	2.82564	2.47	2_7_peak_622
1	26832677	26832877	201	26832679	17.81	2.27413	1.88066	0.18919	2_7_peak_623
1	26855525	26855823	299	26855643	13.07	4.07269	2.79121	1.27688	2_7_peak_624
1	26917233	26917601	369	26917328	20.53	4.49458	2.56369	1.51714	2_7_peak_625
1	26932120	26932388	269	26932270	14.79	3.6454	2.63182	0.99709	2_7_peak_626
1	26983832	26984085	254	26983945	15.65	3.96855	2.68589	1.20457	2_7_peak_627
1	27009729	27009981	253	27009836	14.36	3.1451	2.32729	0.70623	2_7_peak_628
1	27078694	27079013	320	27078884	19.1	4.35259	2.51237	1.42545	2_7_peak_629
1	27081227	27081465	239	27081351	16.8	3.01855	2.22517	0.62312	2_7_peak_630
1	27093285	27093651	367	27093398	19.96	3.59699	2.32895	0.98018	2_7_peak_631
1	27100374	27100612	239	27100468	11.92	2.69733	2.39239	0.43577	2_7_peak_632
1	27107734	27108331	598	27107890	16.37	5.50694	3.26514	2.13376	2_7_peak_633
1	27115135	27115367	233	27115209	13.35	3.15615	2.39249	0.70623	2_7_peak_634
1	27132255	27132478	224	27132332	14.5	3.6454	2.58396	0.99709	2_7_peak_635
1	27148886	27149430	545	27149302	22.55	4.17504	2.35454	1.32648	2_7_peak_636
1	27155058	27155544	487	27155431	17.23	5.04058	2.94067	1.85996	2_7_peak_637
1	27241988	27242382	395	27242238	12.78	2.75472	2.32779	0.47487	2_7_peak_638
1	27265232	27265487	256	27265397	13.07	3.50522	2.51209	0.92351	2_7_peak_639
1	27284254	27284905	652	27284509	20.39	5.83711	3.05591	2.33475	2_7_peak_640
1	27304017	27304216	200	27304045	14.93	4.70046	3.18691	1.64816	2_7_peak_641
1	27313030	27313291	262	27313160	14.22	3.87041	2.64176	1.14801	2_7_peak_642
1	27338304	27338586	283	27338474	17.09	5.2663	3.01476	1.995	2_7_peak_643
1	27372394	27372646	253	27372490	13.93	2.87514	2.34738	0.53399	2_7_peak_644
1	27395380	27395786	407	27395589	14.79	3.4865	2.55517	0.9107	2_7_peak_645
1	27416313	27416832	520	27416659	17.66	5.75614	3.33267	2.31121	2_7_peak_646
1	27421249	27421462	214	27421387	13.64	3.65718	2.69157	1.00751	2_7_peak_647
1	27425711	27425911	201	27425822	15.08	2.6186	2.00977	0.39495	2_7_peak_648
1	27430138	27430345	208	27430305	19.82	3.59699	2.313	0.98018	2_7_peak_649
1	27462044	27462344	301	27462185	17.81	7.00546	3.95794	2.98887	2_7_peak_650
1	27473911	27474258	348	27474066	19.96	2.03201	1.74672	0.08734	2_7_peak_651
1	27505792	27506084	293	27505956	19.1	5.28566	2.87128	1.995	2_7_peak_652
1	27611493	27611692	200	27611654	13.79	3.15615	2.46429	0.70623	2_7_peak_653
1	27619684	27620035	352	27619810	15.22	4.1611	2.70362	1.32129	2_7_peak_654
1	27625341	27625599	259	27625452	14.93	3.6454	2.65576	0.99709	2_7_peak_655
1	27740727	27740986	260	27740925	17.09	2.79744	2.00984	0.49858	2_7_peak_656
1	27756889	27757155	267	27757018	16.08	2.42969	1.89815	0.28568	2_7_peak_657
1	27765270	27765498	229	27765426	16.08	3.01855	2.13542	0.62312	2_7_peak_658
1	27785261	27785717	457	27785473	17.66	5.04058	3.01016	1.85996	2_7_peak_659
1	27786220	27786470	251	27786361	23.26	7.60524	3.4662	3.3152	2_7_peak_660
1	27824502	27824836	335	27824658	17.23	5.2663	3.03869	1.995	2_7_peak_661
1	27848358	27848578	221	27848543	16.37	3.75727	2.48151	1.06071	2_7_peak_662
1	27851063	27851288	226	27851171	19.1	4.35259	2.51237	1.42545	2_7_peak_663
1	27863118	27863320	203	27863183	10.91	2.4829	2.34522	0.3171	2_7_peak_664
1	27946861	27947104	244	27946970	14.22	2.85376	2.17379	0.51978	2_7_peak_665
1	27965688	27965946	259	27965789	14.79	4.07039	2.8401	1.2751	2_7_peak_666
1	28059326	28059578	253	28059397	13.93	3.87904	2.86003	1.14801	2_7_peak_667
1	28076271	28076851	581	28076469	21.68	6.40804	3.24054	2.67777	2_7_peak_668
1	28081991	28082232	242	28082232	19.53	2.03201	1.71082	0.08734	2_7_peak_669
1	28104537	28104845	309	28104719	17.38	4.24476	2.62511	1.35579	2_7_peak_670
1	28134004	28134269	266	28134253	15.37	2.08455	1.81837	0.10255	2_7_peak_671
1	28146364	28146658	295	28146483	19.24	5.28566	2.8918	1.995	2_7_peak_672
1	28155734	28155960	227	28155814	12.64	3.05985	2.46154	0.65194	2_7_peak_673
1	28158921	28159201	281	28159037	17.09	4.24476	2.58408	1.35579	2_7_peak_674
1	28169689	28169936	248	28169777	14.36	2.85376	2.19431	0.51978	2_7_peak_675
1	28185645	28185846	202	28185725	21.54	3.75708	2.25402	1.06071	2_7_peak_676
1	28193385	28193783	399	28193498	13.64	2.99646	2.36163	0.62312	2_7_peak_677
1	28201521	28201817	297	28201701	21.25	2.64745	1.85442	0.41838	2_7_peak_678
1	28203771	28203987	217	28203855	12.35	2.83157	2.29377	0.51978	2_7_peak_679
1	28219646	28219948	303	28219790	15.22	4.78542	2.99294	1.69552	2_7_peak_680
1	28234418	28234672	255	28234671	21.25	2.21716	1.71177	0.18919	2_7_peak_681
1	28261853	28262099	247	28261979	12.06	3.34694	2.5024	0.81991	2_7_peak_682
1	28317750	28317974	225	28317864	19.1	2.46164	1.82718	0.30087	2_7_peak_683
1	28366328	28366753	426	28366597	18.96	5.85335	3.3259	2.33475	2_7_peak_684
1	28372813	28373082	270	28372920	12.78	3.00923	2.46081	0.62312	2_7_peak_685
1	28400704	28401046	343	28400804	18.81	3.18684	2.20131	0.71739	2_7_peak_686
1	28430651	28430961	311	28430788	24.84	4.32837	2.34937	1.4229	2_7_peak_687
1	28448215	28448500	286	28448385	17.95	6.57437	3.77493	2.75398	2_7_peak_688
1	28450107	28450319	213	28450232	13.5	3.15615	2.41642	0.70623	2_7_peak_689
1	28459149	28459593	445	28459262	25.27	2.20867	1.64211	0.18486	2_7_peak_690
1	28461699	28462076	378	28461937	24.41	4.32837	2.3102	1.4229	2_7_peak_691
1	28483578	28483853	276	28483742	12.49	3.18179	2.49876	0.71739	2_7_peak_692
1	28524743	28524969	227	28524850	13.64	3.79656	2.76267	1.09102	2_7_peak_693
1	28526352	28526551	200	28526408	12.64	2.89477	2.37577	0.55006	2_7_peak_694
1	28528712	28528920	209	28528857	13.79	3.15615	2.46429	0.70623	2_7_peak_695
1	28543415	28543773	359	28543634	22.11	4.94366	2.56829	1.79363	2_7_peak_696
1	28545073	28545316	244	28545238	14.22	3.60939	2.51929	0.99022	2_7_peak_697
1	28546671	28547089	419	28547056	17.38	3.44155	2.29697	0.88174	2_7_peak_698
1	28560018	28560399	382	28560233	21.68	7.73977	3.78063	3.35042	2_7_peak_699
1	28590381	28590657	277	28590453	16.8	3.75727	2.54305	1.06071	2_7_peak_700
1	28593340	28593647	308	28593484	14.65	5.01873	3.29307	1.84992	2_7_peak_701
1	28631324	28631738	415	28631523	14.93	2.85376	2.27636	0.51978	2_7_peak_702
1	28645818	28646105	288	28645942	20.39	4.83877	2.67392	1.71512	2_7_peak_703
1	28695968	28696255	288	28696097	21.83	5.34426	2.85343	2.01586	2_7_peak_704
1	28696345	28696684	340	28696352	14.22	3.46933	2.45428	0.89549	2_7_peak_705
1	28705901	28706107	207	28705943	20.25	3.35729	2.12478	0.82408	2_7_peak_706
1	28728384	28728626	243	28728527	16.51	4.70182	2.91903	1.64816	2_7_peak_707
1	28836153	28836530	378	28836334	17.23	5.75614	3.25574	2.31121	2_7_peak_708
1	28848030	28848269	240	28848193	20.39	2.33059	1.78262	0.22932	2_7_peak_709
1	28865604	28865918	315	28865738	30.3	7.09779	2.84544	3.00812	2_7_peak_710
1	28892359	28892897	539	28892517	21.83	7.27846	3.61193	3.14038	2_7_peak_711
1	28903947	28904197	251	28904077	15.22	3.61329	2.45784	0.99022	2_7_peak_712
1	28906648	28906901	254	28906783	16.08	3.92742	2.51226	1.17317	2_7_peak_713
1	28926992	28927206	215	28927066	13.64	4.11731	2.92843	1.30445	2_7_peak_714
1	28936724	28936990	267	28936789	10.77	2.51458	2.33534	0.34323	2_7_peak_715
1	28955734	28955933	200	28955788	13.21	3.34295	2.45871	0.8172	2_7_peak_716
1	29026309	29026564	256	29026383	14.5	4.32691	2.91424	1.4229	2_7_peak_717
1	29026622	29026833	212	29026790	13.35	3.73607	2.67816	1.06071	2_7_peak_718
1	29085990	29086538	549	29086327	15.65	5.31046	3.33051	2.00685	2_7_peak_719
1	29093651	29093881	231	29093754	19.24	3.59699	2.24918	0.98018	2_7_peak_720
1	29121688	29122107	420	29121935	13.5	3.71616	2.69489	1.05521	2_7_peak_721
1	29221806	29222166	361	29222012	13.21	3.15615	2.36855	0.70623	2_7_peak_722
1	29365097	29365482	386	29365290	31.45	6.0561	2.53505	2.4657	2_7_peak_723
1	29388111	29388600	490	29388443	24.99	4.90619	2.54771	1.7735	2_7_peak_724
1	29400144	29400502	359	29400354	19.67	3.59699	2.29704	0.98018	2_7_peak_725
1	29404991	29405273	283	29405113	16.66	3.75727	2.52254	1.06071	2_7_peak_726
1	29423720	29424008	289	29423878	21.83	3.75708	2.28274	1.06071	2_7_peak_727
1	29450858	29451249	392	29450971	21.68	3.62816	2.2239	0.99709	2_7_peak_728
1	29461790	29462373	584	29461929	18.96	5.85335	3.3259	2.33475	2_7_peak_729
1	29464079	29464359	281	29464335	22.98	2.11791	1.71259	0.12106	2_7_peak_730
1	29464535	29464891	357	29464537	18.52	2.14348	1.77496	0.1336	2_7_peak_731
1	29575350	29575705	356	29575545	19.82	6.46191	3.4695	2.68074	2_7_peak_732
1	29575998	29576289	292	29576139	16.66	4.70182	2.94296	1.64816	2_7_peak_733
1	29586015	29586285	271	29586153	17.66	5.2663	3.11049	1.995	2_7_peak_734
1	29629989	29630363	375	29630188	21.4	8.3388	3.98516	3.69288	2_7_peak_735
1	29632273	29632563	291	29632324	12.35	3.18179	2.47217	0.71739	2_7_peak_736
1	29635386	29635603	218	29635513	14.07	3.1451	2.28378	0.70623	2_7_peak_737
1	29637755	29638293	539	29638129	18.67	4.56493	2.73169	1.57599	2_7_peak_738
1	29643002	29643265	264	29643115	14.07	4.02944	2.6916	1.24522	2_7_peak_739
1	29656752	29657011	260	29656859	18.96	3.18684	2.21726	0.71739	2_7_peak_740
1	29665240	29665537	298	29665409	26.71	4.48554	2.30915	1.51714	2_7_peak_741
1	29800840	29801058	219	29800979	14.07	4.3048	2.82265	1.40576	2_7_peak_742
1	29808991	29809255	265	29809070	12.92	2.6949	2.32069	0.43577	2_7_peak_743
1	29842863	29843194	332	29843036	23.26	6.41011	3.03293	2.67777	2_7_peak_744
1	29922526	29922818	293	29922690	12.21	2.41627	2.06346	0.28568	2_7_peak_745
1	29952160	29952484	325	29952368	22.26	4.17504	2.32582	1.32648	2_7_peak_746
1	29978547	29979143	597	29978953	17.81	4.24476	2.68665	1.35579	2_7_peak_747
1	30010729	30010967	239	30010841	14.93	2.85376	2.27636	0.51978	2_7_peak_748
1	30011048	30011322	275	30011218	15.37	4.1611	2.72756	1.32129	2_7_peak_749
1	30019871	30020152	282	30020021	21.68	7.73977	3.78063	3.35042	2_7_peak_750
1	30033345	30033679	335	30033548	15.37	4.64743	2.95403	1.63403	2_7_peak_751
1	30044883	30045110	228	30045020	19.67	4.35259	2.58417	1.42545	2_7_peak_752
1	30047879	30048273	395	30048184	12.64	3.18179	2.52536	0.71739	2_7_peak_753
1	30084186	30084431	246	30084266	16.51	4.70182	2.91903	1.64816	2_7_peak_754
1	30118004	30118232	229	30118133	19.67	3.59699	2.29704	0.98018	2_7_peak_755
1	30157141	30157402	262	30157240	26.14	4.48554	2.26129	1.51714	2_7_peak_756
1	30175889	30176252	364	30175971	13.07	3.13976	2.33683	0.70623	2_7_peak_757
1	30195034	30195399	366	30195201	21.54	2.64745	1.87835	0.41838	2_7_peak_758
1	30208928	30209146	219	30208936	13.93	2.44027	2.13276	0.28568	2_7_peak_759
1	30210415	30210641	227	30210479	15.37	3.00367	2.21153	0.62312	2_7_peak_760
1	30241868	30242331	464	30242072	20.1	3.35729	2.11042	0.82408	2_7_peak_761
1	30303621	30303860	240	30303783	27.28	2.05387	1.57135	0.08837	2_7_peak_762
1	30305431	30305798	368	30305720	16.23	3.01855	2.15337	0.62312	2_7_peak_763
1	30386957	30387160	204	30387097	13.07	3.15615	2.34462	0.70623	2_7_peak_764
1	30400928	30401273	346	30401196	15.51	2.6186	2.06362	0.39495	2_7_peak_765
1	30409230	30409529	300	30409372	13.64	3.17264	2.44852	0.71739	2_7_peak_766
1	30414638	30414913	276	30414761	16.37	4.10628	2.6319	1.302	2_7_peak_767
2	84837	85055	219	85020	17.23	2.79744	2.0258	0.49858	2_7_peak_768
2	100760	101070	311	100910	18.96	5.87829	3.33702	2.34435	2_7_peak_769
2	115146	116306	1161	115192	25.42	3.51179	2.03211	0.92899	2_7_peak_770
2	116775	117035	261	116859	13.5	2.44027	2.07122	0.28568	2_7_peak_771
2	149471	150032	562	149788	18.24	7.28745	3.84747	3.14038	2_7_peak_772
2	160408	160642	235	160547	22.55	3.52909	2.14049	0.94078	2_7_peak_773
2	164272	164700	429	164458	20.25	7.09102	3.5413	3.00771	2_7_peak_774
2	175453	175653	201	175596	15.94	2.6186	2.11747	0.39495	2_7_peak_775
2	175708	176287	580	175900	23.26	5.6107	2.75721	2.2111	2_7_peak_776
2	200759	201178	420	201100	15.8	4.1611	2.79936	1.32129	2_7_peak_777
2	201728	202048	321	201976	13.35	2.44027	2.0507	0.28568	2_7_peak_778
2	206088	206290	203	206167	11.92	3.07526	2.60462	0.66565	2_7_peak_779
2	229052	229256	205	229174	12.49	3.3659	2.59487	0.82815	2_7_peak_780
2	243003	243292	290	243164	14.07	5.01873	3.17218	1.84992	2_7_peak_781
2	256481	256955	475	256826	23.41	5.6107	2.77352	2.2111	2_7_peak_782
2	285972	286218	247	286183	19.53	4.35259	2.56622	1.42545	2_7_peak_783
2	306606	306940	335	306772	16.23	5.06123	3.03291	1.86947	2_7_peak_784
2	315832	316168	337	315986	16.37	4.49272	2.8017	1.51714	2_7_peak_785
2	324498	324853	356	324675	21.54	9.46042	4.50804	3.98681	2_7_peak_786
2	328363	328562	200	328509	12.06	3.5627	2.6125	0.96479	2_7_peak_787
2	560976	561319	344	561139	17.95	6.60524	3.79003	2.76005	2_7_peak_788
2	673354	673670	317	673463	17.09	6.02254	3.34973	2.43413	2_7_peak_789
2	767055	767334	280	767224	13.64	3.48675	2.60536	0.9107	2_7_peak_790
2	838167	838375	209	838255	12.92	2.6949	2.32069	0.43577	2_7_peak_791
2	841379	841671	293	841443	12.64	3.8268	2.86996	1.11457	2_7_peak_792
2	881005	881302	298	881148	17.81	6.60524	3.76131	2.76005	2_7_peak_793
2	942045	942345	301	942166	16.08	4.61683	2.80976	1.61304	2_7_peak_794
2	976912	977140	229	977036	20.82	4.33258	2.53746	1.42545	2_7_peak_795
2	1016542	1016798	257	1016687	21.54	4.47616	2.50447	1.51003	2_7_peak_796
2	1041566	1041885	320	1041703	22.69	5.86828	2.96113	2.33475	2_7_peak_797
2	1077209	1077539	331	1077386	13.07	4.39819	2.9554	1.46123	2_7_peak_798
2	1102325	1102561	237	1102491	11.06	3.27569	2.53752	0.78434	2_7_peak_799
2	1383056	1383348	293	1383201	18.38	3.18684	2.15344	0.71739	2_7_peak_800
2	1526262	1526643	382	1526406	20.82	7.3814	3.76245	3.20118	2_7_peak_801
2	1534776	1535046	271	1534945	12.64	3.52226	2.70574	0.93829	2_7_peak_802
2	1588532	1588755	224	1588573	12.49	2.86298	2.33448	0.5242	2_7_peak_803
2	1646975	1647303	329	1647110	13.21	3.69638	2.63173	1.03898	2_7_peak_804
2	1657236	1657529	294	1657347	17.95	6.85934	3.91532	2.94397	2_7_peak_805
2	1722527	1722839	313	1722652	13.64	3.50522	2.61467	0.92351	2_7_peak_806
2	2141638	2141933	296	2141755	17.52	5.2663	3.08656	1.995	2_7_peak_807
2	2587924	2588180	257	2588049	18.24	3.88655	2.40467	1.14801	2_7_peak_808
2	3056758	3057009	252	3056868	15.37	3.2932	2.33791	0.78434	2_7_peak_809
2	3672227	3672439	213	3672356	14.79	2.85376	2.25585	0.51978	2_7_peak_810
2	3781470	3781673	204	3781560	16.23	3.75727	2.46099	1.06071	2_7_peak_811
2	4006276	4006922	647	4006502	30.01	6.22951	2.58439	2.59295	2_7_peak_812
2	4305425	4305707	283	4305537	18.38	3.88655	2.42262	1.14801	2_7_peak_813
2	4311629	4311849	221	4311660	15.08	3.61329	2.43608	0.99022	2_7_peak_814
2	4317520	4317763	244	4317679	16.08	3.75727	2.44048	1.06071	2_7_peak_815
2	4477867	4478151	285	4478006	15.37	2.6186	2.04567	0.39495	2_7_peak_816
2	4799978	4800224	247	4800069	11.2	3.02027	2.43046	0.62407	2_7_peak_817
2	4802955	4803219	265	4803095	22.69	2.98199	1.97408	0.61898	2_7_peak_818
2	5114928	5115150	223	5115036	13.35	4.40844	3.02107	1.46649	2_7_peak_819
2	5512353	5512563	211	5512474	12.49	3.30939	2.56527	0.79301	2_7_peak_820
2	5742017	5742269	253	5742161	14.36	4.46252	2.95387	1.50889	2_7_peak_821
2	5959660	5959994	335	5959817	21.11	4.47616	2.4566	1.51003	2_7_peak_822
2	6025451	6025850	400	6025776	15.22	2.6186	2.02772	0.39495	2_7_peak_823
2	6187534	6187763	230	6187619	22.4	5.86828	2.92523	2.33475	2_7_peak_824
2	6399742	6400097	356	6399939	23.41	5.42882	2.71189	2.07121	2_7_peak_825
2	6644690	6644905	216	6644881	13.79	2.44027	2.11225	0.28568	2_7_peak_826
2	6666749	6667200	452	6667018	18.52	4.9533	2.87126	1.79757	2_7_peak_827
2	6810533	6810782	250	6810653	19.1	6.46191	3.34983	2.68074	2_7_peak_828
2	6833113	6833521	409	6833297	14.36	2.85376	2.19431	0.51978	2_7_peak_829
2	6834376	6834576	201	6834380	12.78	2.05416	1.96865	0.08837	2_7_peak_830
2	6836015	6836348	334	6836256	16.94	3.75727	2.56357	1.06071	2_7_peak_831
2	6849661	6849876	216	6849740	12.49	3.8268	2.83974	1.11457	2_7_peak_832
2	6890674	6891240	567	6891116	22.11	8.40735	3.85243	3.71148	2_7_peak_833
2	6918109	6918573	465	6918316	19.96	3.88103	2.43728	1.14801	2_7_peak_834
2	6927245	6927524	280	6927346	13.5	3.15615	2.41642	0.70623	2_7_peak_835
2	6934979	6935398	420	6935104	16.08	3.75727	2.44048	1.06071	2_7_peak_836
2	6952406	6952655	250	6952544	22.69	4.17504	2.3689	1.32648	2_7_peak_837
2	7108574	7108867	294	7108699	15.65	3.7862	2.60196	1.08214	2_7_peak_838
2	7144782	7145255	474	7144961	17.66	4.24476	2.66614	1.35579	2_7_peak_839
2	7152648	7152849	202	7152789	15.37	4.1611	2.72756	1.32129	2_7_peak_840
2	7200955	7201218	264	7200987	12.35	3.3659	2.56725	0.82815	2_7_peak_841
2	7314137	7314422	286	7314301	14.93	3.6454	2.65576	0.99709	2_7_peak_842
2	7399178	7399392	215	7399285	17.81	3.90121	2.54143	1.1551	2_7_peak_843
2	7481176	7481414	239	7481293	17.81	4.24476	2.68665	1.35579	2_7_peak_844
2	7484801	7485098	298	7484972	17.95	2.79744	2.10557	0.49858	2_7_peak_845
2	7498216	7498435	220	7498338	17.09	5.17457	2.97509	1.95503	2_7_peak_846
2	7508663	7508952	290	7508828	22.55	5.86828	2.94318	2.33475	2_7_peak_847
2	7545752	7546076	325	7545971	17.52	3.44155	2.31492	0.88174	2_7_peak_848
2	7564448	7565204	757	7564571	17.52	4.24476	2.64562	1.35579	2_7_peak_849
2	7764502	7765093	592	7764823	21.83	3.15512	2.07522	0.70623	2_7_peak_850
2	7767184	7767499	316	7767336	23.84	7.09731	3.35646	3.00812	2_7_peak_851
2	7825122	7825362	241	7825273	13.35	3.15615	2.39249	0.70623	2_7_peak_852
2	7840244	7840551	308	7840390	20.82	7.03473	3.61295	3.00173	2_7_peak_853
2	7908193	7908410	218	7908308	10.2	2.54672	2.23914	0.35857	2_7_peak_854
2	7946112	7946356	245	7946223	13.93	2.44027	2.13276	0.28568	2_7_peak_855
2	7988308	7988630	323	7988527	10.48	2.62915	2.34345	0.40417	2_7_peak_856
2	7996630	7997044	415	7996965	15.94	4.1611	2.82329	1.32129	2_7_peak_857
2	8119016	8119323	308	8119152	16.51	4.70182	2.91903	1.64816	2_7_peak_858
2	8140127	8140336	210	8140175	16.23	3.75727	2.46099	1.06071	2_7_peak_859
2	8158479	8158709	231	8158562	19.53	2.97636	2.05298	0.61593	2_7_peak_860
2	8197083	8197284	202	8197160	15.8	2.6186	2.09952	0.39495	2_7_peak_861
2	8202484	8202726	243	8202614	12.92	3.2908	2.63714	0.78434	2_7_peak_862
2	8206029	8206290	262	8206114	12.64	2.05416	1.94813	0.08837	2_7_peak_863
2	8239548	8239898	351	8239705	15.94	4.1611	2.82329	1.32129	2_7_peak_864
2	8361561	8361821	261	8361637	16.37	4.10628	2.6319	1.302	2_7_peak_865
2	8375498	8375712	215	8375610	19.82	2.03201	1.73475	0.08734	2_7_peak_866
2	8376266	8376586	321	8376447	15.65	4.1611	2.77542	1.32129	2_7_peak_867
2	8426358	8426831	474	8426594	17.81	2.79744	2.08962	0.49858	2_7_peak_868
2	8436216	8436429	214	8436359	15.37	3.2932	2.33791	0.78434	2_7_peak_869
2	8446860	8447105	246	8447051	13.79	3.9	2.84341	1.1551	2_7_peak_870
2	8470694	8471132	439	8470885	23.26	3.33362	2.02195	0.80929	2_7_peak_871
2	8491471	8492021	551	8491704	16.66	5.66645	3.39572	2.24263	2_7_peak_872
2	8515120	8515359	240	8515199	14.79	3.77475	2.6947	1.07615	2_7_peak_873
2	8550662	8551100	439	8550861	21.4	2.64745	1.86638	0.41838	2_7_peak_874
2	8570790	8571008	219	8570871	16.08	4.70182	2.84723	1.64816	2_7_peak_875
2	8577424	8577673	250	8577536	12.35	3.52226	2.64875	0.93829	2_7_peak_876
2	8640805	8641148	344	8640988	20.97	5.83711	3.13797	2.33475	2_7_peak_877
2	8644662	8645106	445	8644765	16.08	3.01855	2.13542	0.62312	2_7_peak_878
2	8688994	8689401	408	8689239	19.53	6.46191	3.42163	2.68074	2_7_peak_879
2	8692726	8693013	288	8692846	17.95	6.13353	3.56206	2.5179	2_7_peak_880
2	8762919	8763145	227	8763017	13.21	3.15615	2.36855	0.70623	2_7_peak_881
2	8775155	8775468	314	8775304	23.69	5.08416	2.62704	1.88555	2_7_peak_882
2	8802491	8802709	219	8802637	13.64	3.29079	2.50721	0.78434	2_7_peak_883
2	8856612	8856816	205	8856685	16.37	4.61683	2.857	1.61304	2_7_peak_884
2	8879966	8880166	201	8880032	19.82	2.97636	2.0817	0.61593	2_7_peak_885
2	8920947	8921146	200	8921092	11.06	3.15043	2.47076	0.70623	2_7_peak_886
2	8923584	8923920	337	8923605	19.39	3.59699	2.26513	0.98018	2_7_peak_887
2	8944737	8945072	336	8944931	20.97	2.79908	1.99689	0.49858	2_7_peak_888
2	8952368	8952715	348	8952614	17.23	3.44155	2.27902	0.88174	2_7_peak_889
2	8964413	8964724	312	8964538	17.95	4.24476	2.70717	1.35579	2_7_peak_890
2	8970167	8970478	312	8970335	15.51	3.61329	2.50136	0.99022	2_7_peak_891
2	8979623	8980029	407	8979771	22.55	7.80332	3.67897	3.37335	2_7_peak_892
2	8987769	8987976	208	8987868	14.36	2.24282	1.92002	0.18919	2_7_peak_893
2	8998734	8998938	205	8998871	27.14	4.25308	2.16467	1.36343	2_7_peak_894
2	9014688	9014945	258	9014817	15.08	4.9285	3.03361	1.78956	2_7_peak_895
2	9037163	9037415	253	9037298	25.27	4.08592	2.18949	1.28763	2_7_peak_896
2	9040967	9041166	200	9041049	19.53	2.46164	1.86634	0.30087	2_7_peak_897
2	9055832	9056063	232	9055954	13.79	2.44027	2.11225	0.28568	2_7_peak_898
2	9075007	9075259	253	9075135	19.53	5.95656	3.20778	2.38293	2_7_peak_899
2	9083207	9083616	410	9083346	16.23	3.75727	2.46099	1.06071	2_7_peak_900
2	9095739	9096045	307	9095781	20.39	3.35729	2.13914	0.82408	2_7_peak_901
2	9132784	9132995	212	9132859	14.36	2.85376	2.19431	0.51978	2_7_peak_902
2	9178796	9179053	258	9178961	13.21	2.44027	2.03019	0.28568	2_7_peak_903
2	9198687	9198889	203	9198816	16.23	5.94583	3.44539	2.38158	2_7_peak_904
2	9242997	9243236	240	9243093	13.21	3.9	2.73295	1.1551	2_7_peak_905
2	9390098	9390386	289	9390276	20.25	3.35729	2.12478	0.82408	2_7_peak_906
2	9393928	9394233	306	9394076	17.81	5.91413	3.43186	2.37621	2_7_peak_907
2	9427091	9427407	317	9427265	12.49	2.6949	2.24889	0.43577	2_7_peak_908
2	9515042	9515241	200	9515188	15.65	4.1611	2.77542	1.32129	2_7_peak_909
2	9526457	9526879	423	9526701	22.26	4.17504	2.32582	1.32648	2_7_peak_910
2	9527094	9527334	241	9527186	15.65	3.00367	2.25034	0.62312	2_7_peak_911
2	9538497	9538706	210	9538542	17.81	2.79744	2.08962	0.49858	2_7_peak_912
2	9564034	9564480	447	9564228	19.67	3.59699	2.29704	0.98018	2_7_peak_913
2	9651141	9651376	236	9651253	13.07	4.40844	2.96063	1.46649	2_7_peak_914
2	9657548	9658001	454	9657785	12.78	2.6949	2.29675	0.43577	2_7_peak_915
2	9666219	9666512	294	9666328	11.78	2.26336	2.12922	0.18919	2_7_peak_916
2	9691550	9691884	335	9691736	13.93	3.69638	2.76469	1.03898	2_7_peak_917
2	9728842	9729143	302	9728961	17.09	3.44155	2.26107	0.88174	2_7_peak_918
2	9732840	9733098	259	9733009	20.97	6.30293	3.32815	2.64215	2_7_peak_919
2	9750012	9750305	294	9750197	18.52	4.75456	2.78922	1.6703	2_7_peak_920
2	9826489	9826811	323	9826670	19.67	6.46191	3.44556	2.68074	2_7_peak_921
2	9839263	9839671	409	9839500	16.8	5.94583	3.56027	2.38158	2_7_peak_922
2	9842170	9842390	221	9842249	20.53	4.02702	2.39278	1.24522	2_7_peak_923
2	9880729	9880995	267	9880895	12.06	2.97601	2.31605	0.61593	2_7_peak_924
2	9917770	9918009	240	9917796	21.97	3.75708	2.2971	1.06071	2_7_peak_925
2	9929684	9930152	469	9929822	14.5	3.1451	2.34905	0.70623	2_7_peak_926
2	9943235	9943478	244	9943340	19.1	4.35259	2.51237	1.42545	2_7_peak_927
2	9963352	9963556	205	9963477	15.37	4.58027	2.92238	1.58536	2_7_peak_928
2	9990870	9991086	217	9991014	18.38	3.18684	2.15344	0.71739	2_7_peak_929
2	10026416	10026627	212	10026505	16.08	4.92267	2.94541	1.78489	2_7_peak_930
2	10137166	10137393	228	10137232	15.8	5.05184	3.23003	1.86654	2_7_peak_931
2	10184203	10184459	257	10184296	15.94	3.44916	2.49114	0.8849	2_7_peak_932
2	10242063	10242324	262	10242179	16.66	3.75727	2.52254	1.06071	2_7_peak_933
2	10282352	10282688	337	10282446	19.53	3.88103	2.38718	1.14801	2_7_peak_934
2	10288916	10289217	302	10289062	13.64	3.36055	2.54204	0.82699	2_7_peak_935
2	10301345	10301570	226	10301474	12.92	3.16403	2.56903	0.71206	2_7_peak_936
2	10349378	10349690	313	10349559	14.79	3.6454	2.63182	0.99709	2_7_peak_937
2	10402524	10402795	272	10402706	12.21	3.77351	2.75127	1.07586	2_7_peak_938
2	10416322	10416548	227	10416467	19.1	6.46191	3.34983	2.68074	2_7_peak_939
2	10428802	10429058	257	10428961	17.52	5.04058	2.98699	1.85996	2_7_peak_940
2	10548771	10548971	201	10548934	13.07	2.70307	2.13147	0.43703	2_7_peak_941
2	10549096	10549309	214	10549147	17.81	3.44155	2.35082	0.88174	2_7_peak_942
2	10567019	10567339	321	10567146	25.99	3.01501	1.92799	0.62312	2_7_peak_943
2	10611054	10611380	327	10611136	18.81	3.88655	2.47647	1.14801	2_7_peak_944
2	10665259	10665569	311	10665502	9.91	2.27389	2.29575	0.18919	2_7_peak_945
2	10754058	10754463	406	10754342	19.67	5.28566	2.95334	1.995	2_7_peak_946
2	10787824	10788031	208	10787947	15.65	3.2932	2.37894	0.78434	2_7_peak_947
2	10797548	10797781	234	10797626	13.79	3.50522	2.64031	0.92351	2_7_peak_948
2	10833849	10834192	344	10834055	20.1	5.83711	3.01488	2.33475	2_7_peak_949
2	10899519	10899778	260	10899634	13.93	3.52381	2.67551	0.93921	2_7_peak_950
2	10930515	10930797	283	10930622	14.36	2.24282	1.92002	0.18919	2_7_peak_951
2	10972433	10972752	320	10972608	19.82	6.20283	3.35758	2.56839	2_7_peak_952
2	11009247	11009673	427	11009527	21.97	7.73977	3.8285	3.35042	2_7_peak_953
2	11071200	11071424	225	11071274	15.51	3.2932	2.35842	0.78434	2_7_peak_954
2	11075307	11075581	275	11075448	17.23	6.30505	3.50619	2.64215	2_7_peak_955
2	11092813	11093085	273	11092970	14.65	3.6454	2.60789	0.99709	2_7_peak_956
2	11123580	11123784	205	11123655	23.41	4.6105	2.4407	1.60729	2_7_peak_957
2	11172741	11173004	264	11172900	13.93	3.15615	2.48822	0.70623	2_7_peak_958
2	11215370	11215629	260	11215510	14.22	4.39407	2.89288	1.45742	2_7_peak_959
2	11220164	11220384	221	11220306	15.94	3.2932	2.41996	0.78434	2_7_peak_960
2	11393894	11394163	270	11394047	13.79	2.44027	2.11225	0.28568	2_7_peak_961
2	11473738	11474104	367	11473929	15.8	3.2932	2.39945	0.78434	2_7_peak_962
2	11513114	11513420	307	11513285	16.66	3.75727	2.52254	1.06071	2_7_peak_963
2	11572657	11572884	228	11572805	20.68	4.17683	2.46348	1.32745	2_7_peak_964
2	11625432	11625661	230	11625521	12.78	2.53759	2.21552	0.35857	2_7_peak_965
2	11630268	11630534	267	11630409	18.24	5.85335	3.20623	2.33475	2_7_peak_966
2	11669794	11670019	226	11669902	16.37	2.42969	1.93006	0.28568	2_7_peak_967
2	11684406	11684878	473	11684727	15.51	3.7862	2.57952	1.08214	2_7_peak_968
2	11776671	11777106	436	11776867	26.71	6.98403	3.07887	2.98887	2_7_peak_969
2	11809596	11809799	204	11809739	14.22	2.24282	1.90207	0.18919	2_7_peak_970
2	11849186	11849454	269	11849317	12.64	3.54241	2.71652	0.95277	2_7_peak_971
2	11860710	11861104	395	11861024	22.69	3.52909	2.15355	0.94078	2_7_peak_972
2	11961332	11961582	251	11961455	14.36	2.99561	2.25884	0.62312	2_7_peak_973
2	12014587	12014865	279	12014719	19.24	2.97636	2.02426	0.61593	2_7_peak_974
2	12024310	12024515	206	12024510	17.23	2.27413	1.82322	0.18919	2_7_peak_975
2	12038653	12038862	210	12038718	12.78	2.91082	2.40918	0.5646	2_7_peak_976
2	12143021	12143311	291	12143193	21.68	5.34426	2.83548	2.01586	2_7_peak_977
2	12148619	12148905	287	12148738	18.96	3.18684	2.21726	0.71739	2_7_peak_978
2	12161445	12161702	258	12161662	11.34	2.26336	2.05742	0.18919	2_7_peak_979
2	12227969	12228235	267	12228109	18.24	3.06328	2.09102	0.65466	2_7_peak_980
2	12289690	12290034	345	12289732	15.65	3.2932	2.37894	0.78434	2_7_peak_981
2	12301181	12301389	209	12301259	18.24	3.18684	2.13749	0.71739	2_7_peak_982
2	12358802	12359122	321	12358945	18.38	3.88655	2.42262	1.14801	2_7_peak_983
2	12428349	12428678	330	12428513	15.22	4.36469	2.79685	1.4325	2_7_peak_984
2	12431892	12432100	209	12432040	15.94	4.1611	2.82329	1.32129	2_7_peak_985
2	12531456	12531751	296	12531555	13.35	2.44027	2.0507	0.28568	2_7_peak_986
2	12618313	12618527	215	12618377	14.22	2.85376	2.17379	0.51978	2_7_peak_987
2	12679625	12680088	464	12679788	17.95	3.58795	2.42951	0.98018	2_7_peak_988
2	12684376	12684670	295	12684586	14.22	3.6454	2.53609	0.99709	2_7_peak_989
2	12697535	12697775	241	12697675	18.96	2.61504	1.99554	0.39495	2_7_peak_990
2	12701921	12702233	313	12702130	14.22	3.94898	2.67897	1.19296	2_7_peak_991
2	12822250	12822625	376	12822454	19.53	3.59699	2.28109	0.98018	2_7_peak_992
2	12874787	12874997	211	12874846	18.67	2.14348	1.78802	0.1336	2_7_peak_993
2	12885210	12885448	239	12885283	18.96	4.75456	2.85077	1.6703	2_7_peak_994
2	12908737	12909023	287	12908897	18.38	6.96641	3.72711	2.98887	2_7_peak_995
2	12929314	12929637	324	12929399	18.09	4.75456	2.72768	1.6703	2_7_peak_996
2	12937504	12937710	207	12937536	18.52	2.61504	1.95246	0.39495	2_7_peak_997
2	12937896	12938548	653	12938472	18.67	3.88655	2.45852	1.14801	2_7_peak_998
2	12973212	12973514	303	12973339	22.98	3.52909	2.17966	0.94078	2_7_peak_999
2	12995295	12995705	411	12995572	14.93	2.24282	1.99182	0.18919	2_7_peak_1000
2	13009110	13009347	238	13009228	14.22	4.50889	2.94894	1.5305	2_7_peak_1001
2	13015244	13015522	279	13015501	18.09	2.14348	1.7358	0.1336	2_7_peak_1002
2	13015783	13015990	208	13015863	18.67	3.06328	2.13785	0.65466	2_7_peak_1003
2	13139239	13139500	262	13139328	11.49	3.11258	2.53823	0.69883	2_7_peak_1004
2	13139686	13140033	348	13139855	13.79	3.15615	2.46429	0.70623	2_7_peak_1005
2	13162514	13162844	331	13162622	15.51	4.95286	3.12669	1.79757	2_7_peak_1006
2	13210701	13210977	277	13210885	14.07	3.6454	2.51216	0.99709	2_7_peak_1007
2	13350457	13350685	229	13350571	12.35	3.8268	2.80952	1.11457	2_7_peak_1008
2	13361728	13362011	284	13361821	12.92	2.05416	1.98916	0.08837	2_7_peak_1009
2	13390166	13390497	332	13390358	19.96	4.88762	2.83251	1.75735	2_7_peak_1010
2	13392480	13392805	326	13392673	20.68	7.84701	3.94156	3.41042	2_7_peak_1011
2	13436716	13436992	277	13436797	16.08	3.01855	2.13542	0.62312	2_7_peak_1012
2	13523392	13523599	208	13523483	15.8	2.6186	2.09952	0.39495	2_7_peak_1013
2	13555051	13555274	224	13555122	18.38	2.61504	1.9381	0.39495	2_7_peak_1014
2	13631406	13631675	270	13631522	12.21	3.5627	2.64122	0.96479	2_7_peak_1015
2	13635210	13635491	282	13635300	17.81	5.60344	3.28786	2.2111	2_7_peak_1016
2	13643736	13644081	346	13643981	18.09	5.16179	2.893	1.94305	2_7_peak_1017
2	13674705	13674926	222	13674819	13.35	4.11731	2.87099	1.30445	2_7_peak_1018
2	13747455	13747687	233	13747542	12.06	3.8268	2.74908	1.11457	2_7_peak_1019
2	13778598	13779077	480	13778958	16.08	3.75727	2.44048	1.06071	2_7_peak_1020
2	13827781	13828028	248	13827930	14.36	2.85376	2.19431	0.51978	2_7_peak_1021
2	13873564	13873792	229	13873725	17.66	4.24476	2.66614	1.35579	2_7_peak_1022
2	13891933	13892138	206	13892053	14.5	2.99561	2.27996	0.62312	2_7_peak_1023
2	14045096	14045434	339	14045280	16.66	5.229	3.18732	1.995	2_7_peak_1024
2	14110217	14110517	301	14110372	16.51	3.92742	2.57561	1.17317	2_7_peak_1025
2	14119780	14120289	510	14120109	18.81	3.5891	2.35855	0.98018	2_7_peak_1026
2	14156020	14156273	254	14156177	16.8	5.40376	3.29655	2.05835	2_7_peak_1027
2	14162762	14163007	246	14162869	15.8	5.31046	3.35923	2.00685	2_7_peak_1028
2	14173636	14173920	285	14173767	14.79	4.70046	3.15819	1.64816	2_7_peak_1029
2	14189614	14189925	312	14189897	19.24	2.46164	1.84023	0.30087	2_7_peak_1030
2	14208463	14208833	371	14208703	15.22	4.1611	2.70362	1.32129	2_7_peak_1031
2	14211080	14211456	377	14211309	23.12	7.34587	3.34997	3.17364	2_7_peak_1032
2	14221346	14221889	544	14221662	25.27	4.08592	2.18949	1.28763	2_7_peak_1033
2	14223637	14223936	300	14223827	16.08	4.7668	2.87598	1.68085	2_7_peak_1034
2	14229063	14229515	453	14229180	14.65	4.37155	2.96351	1.43876	2_7_peak_1035
2	14238411	14238715	305	14238605	15.22	4.88022	3.03778	1.75291	2_7_peak_1036
2	14317778	14318069	292	14317900	21.68	7.73977	3.78063	3.35042	2_7_peak_1037
2	14381888	14382307	420	14382172	11.49	3.26732	2.62355	0.78434	2_7_peak_1038
2	14383884	14384128	245	14384036	16.8	4.92267	3.0692	1.78489	2_7_peak_1039
2	14440672	14441017	346	14440862	13.07	4.40844	2.96063	1.46649	2_7_peak_1040
2	14489171	14489448	278	14489320	15.37	5.39134	3.31282	2.05168	2_7_peak_1041
2	14512821	14513095	275	14512983	13.5	3.98521	2.83174	1.21995	2_7_peak_1042
2	14536623	14536872	250	14536781	14.22	3.08435	2.27792	0.67399	2_7_peak_1043
2	14544984	14545272	289	14545162	16.08	4.61683	2.80976	1.61304	2_7_peak_1044
2	14548299	14548713	415	14548581	21.4	6.40804	3.19951	2.67777	2_7_peak_1045
2	14568210	14568419	210	14568335	16.23	2.42969	1.91411	0.28568	2_7_peak_1046
2	14591172	14591378	207	14591309	15.8	3.2932	2.39945	0.78434	2_7_peak_1047
2	14702643	14702876	234	14702763	11.34	3.27569	2.59797	0.78434	2_7_peak_1048
2	14752539	14752744	206	14752631	21.83	3.38347	2.15353	0.84473	2_7_peak_1049
2	14754429	14754673	245	14754544	15.37	3.4332	2.39961	0.88174	2_7_peak_1050
2	14820958	14821179	222	14821096	11.49	3.03847	2.49762	0.63343	2_7_peak_1051
2	14845978	14846190	213	14846121	22.11	5.86828	2.88933	2.33475	2_7_peak_1052
2	14997083	14997353	271	14997144	14.93	2.85376	2.27636	0.51978	2_7_peak_1053
2	15117374	15117747	374	15117530	16.94	2.42969	1.99388	0.28568	2_7_peak_1054
2	15192662	15193110	449	15193048	18.96	4.04509	2.55838	1.25681	2_7_peak_1055
2	15214608	15214845	238	15214721	19.82	5.28566	2.97386	1.995	2_7_peak_1056
[truncated: 1,955 more rows]

## Sheet: 1d
Supplementary data 1d: Peaks of H3K14Ac in Col C2H4
[truncated: 15,318 more rows]

[truncated: 6 more sheets: 1e, 1f, 1g, 1h, 1i, 1j]
