# Supplementary material for: EIN2-dependent regulation of acetylation of histone H3K14 and non-canonical histone H3K23 in ethylene signalling
Source: Nat Commun. 2016 Oct 3;7:13018. doi: 10.1038/ncomms13018 (PMC5063967; doi:10.1038/ncomms13018)
Supplement: Supplementary Data 2 — Ethylene induced diff-Peak (H3K14c and H3K23Ac) associated genes and GO analysis in Col [file ncomms13018-s3.xlsx]

## Sheet: 2a
Supplementary table 2a: Differential H3K9Ac peaks associated genes in Col air Vs. C2H4
chr	peak_start	peak_end	gene_start	gene_end	gene_ID
Chr4	7140445	7140702	7134083	7138503	AT4G11860
Chr4	7140445	7140702	7140494	7140719	AT4G11870
Chr4	7140445	7140702	7142302	7142434	AT4G11876
Chr2	8499536	8499737	8496719	8498708	AT2G19660
Chr2	8499536	8499737	8499085	8501181	AT2G19670
Chr2	8499536	8499737	8501324	8502831	AT2G19680
Chr2	8511003	8511269	8506129	8510081	AT2G19710
Chr2	8511003	8511269	8510019	8511339	AT2G19720
Chr2	8511003	8511269	8511506	8513221	AT2G19730
Chr4	11111126	11111335	11111762	11114366	AT4G20725
Chr4	11111126	11111335	11111762	11114366	AT4G20725.1
Chr1	4447702	4447948	4444042	4447406	AT1G13030
Chr1	4447702	4447948	4447646	4449200	AT1G13040
Chr5	7046965	7047164	7046750	7047396	AT5G20820
Chr5	7046965	7047164	7043897	7045712	AT5G20810
Chr3	5162149	5162425	5159697	5162841	AT3G15340
Chr1	25250440	25250687	25247987	25250734	AT1G67400
Chr1	25250440	25250687	25251192	25253667	AT1G67410
Chr3	21096078	21096294	21092267	21094297	AT3G57000
Chr3	21096078	21096294	21095653	21097451	AT3G57010
Chr1	18181919	18182184	18179303	18182391	AT1G49160
Chr1	18181919	18182184	18183265	18184443	AT1G49170
Chr2	9844658	9844870	9844298	9845385	AT2G23130
Chr2	9844658	9844870	9845485	9849264	AT2G23140
Chr5	3026675	3026879	3021951	3024756	AT5G09740
Chr5	3026675	3026879	3026400	3027075	AT5G09750
Chr5	1466374	1466590	1464144	1467041	AT5G04970
Chr5	1466374	1466590	1468574	1470772	AT5G04980
Chr5	26961364	26961568	26958000	26959557	AT5G67590
Chr5	26961364	26961568	26959568	26960323	AT5G67600
Chr5	26961364	26961568	26960930	26963638	AT5G67610
Chr2	7776433	7776693	7773327	7776683	AT2G17900
Chr2	7776433	7776693	7778494	7782529	AT2G17910
Chr2	7776433	7776693	7778494	7782529	AT2G17910.1
Chr5	26606252	26606505	26603002	26604376	AT5G66650
Chr5	26606252	26606505	26608315	26608866	AT5G66658
Chr3	8927173	8927412	8928168	8929329	AT3G24506
Chr1	23816916	23817486	23815238	23818293	AT1G64170
Chr3	2824830	2825051	2823089	2825114	AT3G09200
Chr3	2824830	2825051	2825278	2826880	AT3G09210
Chr4	8793742	8793982	8792811	8794293	AT4G15390
Chr5	6201708	6202103	6195916	6202166	AT5G18620
Chr5	6201708	6202103	6202608	6205737	AT5G18630
Chr4	12547081	12547285	12543205	12546805	AT4G24170
Chr4	12547081	12547285	12546968	12548960	AT4G24175
Chr1	3017834	3018039	3015327	3018234	AT1G09340
Chr1	3017834	3018039	3019818	3021441	AT1G09350
Chr1	6924347	6924560	6924183	6926724	AT1G19950
Chr5	26602305	26602504	26599383	26601949	AT5G66640
Chr5	26602305	26602504	26603002	26604376	AT5G66650
Chr5	22054265	22054482	22053968	22055430	AT5G54300
Chr5	22054265	22054482	22051033	22054028	AT5G54290
Chr2	18223754	18223983	18221768	18224104	AT2G44040
Chr2	18223754	18223983	18224250	18226160	AT2G44050
Chr4	9422568	9422767	9417057	9420649	AT4G16748
Chr4	9422568	9422767	9420916	9421759	AT4G16750
Chr4	9422568	9422767	9424632	9428895	AT4G16760
Chr4	10104125	10104361	10103995	10104733	AT4G18280
Chr3	23108212	23108462	23106436	23108511	AT3G62470
Chr3	23108212	23108462	23109099	23110680	AT3G62475
Chr3	23108212	23108462	23109099	23110680	AT3G62475.1
Chr5	19457017	19457365	19456959	19461689	AT5G48010
Chr1	29066624	29066833	29068342	29069828	AT1G77340
Chr4	9646823	9647024	9644712	9646366	AT4G17170
Chr4	9646823	9647024	9646504	9648295	AT4G17180
Chr4	9646823	9647024	9648526	9650912	AT4G17190
Chr2	10043187	10043516	10044178	10046532	AT2G23610
Chr2	10043187	10043516	10042198	10043673	AT2G23600
Chr5	10368760	10368993	10365741	10367421	AT5G28430
Chr5	10368760	10368993	10365741	10367421	AT5G28430.1
Chr5	10368760	10368993	10367670	10368317	AT5G28440
Chr5	10368760	10368993	10367670	10368317	AT5G28440.1
Chr5	10368760	10368993	10368384	10369186	AT5G28442
Chr5	1585409	1585692	1585296	1587517	AT5G05350
Chr5	4684045	4684302	4680695	4684404	AT5G14520
Chr5	4684045	4684302	4684619	4686909	AT5G14530
Chr1	3888928	3889210	3888689	3890811	AT1G11580
Chr2	18300553	18300764	18297860	18300273	AT2G44270
Chr2	18300553	18300764	18301349	18304284	AT2G44280
Chr1	29896405	29896615	29890391	29894587	AT1G79460
Chr1	29896405	29896615	29894597	29897166	AT1G79470
Chr1	29896405	29896615	29897726	29899604	AT1G79480
Chr4	2024715	2024992	2020435	2023992	AT4G04180
Chr4	2024715	2024992	2024577	2026460	AT4G04190
Chr5	24958449	24958687	24958240	24958769	AT5G62150
Chr5	24958449	24958687	24960106	24961263	AT5G62160
Chr4	9977402	9977677	9975407	9977722	AT4G17970
Chr4	9977402	9977677	9978105	9978177	AT4G17975
Chr4	9977402	9977677	9978849	9980038	AT4G17980
Chr4	12316256	12316503	12314024	12314829	AT4G23610
Chr4	12316256	12316503	12314582	12316715	AT4G23620
Chr4	12316256	12316503	12317058	12319937	AT4G23630
Chr5	17634189	17634472	17630449	17632312	AT5G43860
Chr5	17634189	17634472	17632345	17635912	AT5G43870
Chr2	19392625	19392828	19392557	19397831	AT2G47240
Chr4	12070961	12071297	12072856	12074365	AT4G23030
Chr3	15224785	15225129	15222124	15225460	AT3G43270
Chr2	17881620	17881879	17879030	17880563	AT2G42990
Chr2	17881620	17881879	17880614	17882636	AT2G43000
Chr1	21700485	21700787	21696164	21699118	AT1G58400
Chr1	21700485	21700787	21701184	21704255	AT1G58410
Chr1	24646507	24646711	24647187	24648813	AT1G66180
Chr5	16440884	16441302	16438306	16440046	AT5G41070
Chr5	16440884	16441302	16440068	16440251	AT5G41071
Chr5	16440884	16441302	16441743	16443985	AT5G41080
Chr3	10235391	10235590	10232247	10235621	AT3G27640
Chr1	19414415	19414645	19409710	19414678	AT1G52150
Chr4	8695363	8695567	8688288	8694558	AT4G15233
Chr4	8695363	8695567	8696682	8702727	AT4G15236
Chr3	4375442	4375755	4375424	4376069	AT3G13435
Chr3	4375442	4375755	4376360	4376959	AT3G13437
Chr3	4375442	4375755	4377060	4378171	AT3G13438
Chr3	4375442	4375755	4377060	4378171	AT3G13438.1
Chr3	4375442	4375755	4377096	4379575	AT3G13440
Chr3	4375442	4375755	4374235	4374712	AT3G13433
Chr5	25015087	25015312	25011978	25014578	AT5G62270
Chr5	25015087	25015312	25017072	25018246	AT5G62280
Chr1	19617265	19617482	19614941	19617572	AT1G52670
Chr1	19617265	19617482	19618142	19619021	AT1G52680
Chr2	13287870	13288100	13286720	13288176	AT2G31180
Chr1	24644346	24644614	24642585	24644068	AT1G66173
Chr1	26247035	26247265	26248317	26253585	AT1G69770
Chr5	26098645	26098845	26097529	26097567	AT5G65305
Chr3	1892422	1892681	1888835	1892775	AT3G06250
Chr3	1892422	1892681	1893472	1894859	AT3G06260
Chr3	2211940	2212153	2209411	2211307	AT3G07000
Chr3	2211940	2212153	2212062	2212413	AT3G07005
Chr3	2211940	2212153	2212727	2216483	AT3G07010
Chr4	11027560	11027762	11029735	11032677	AT4G20460
Chr4	11027560	11027762	11024053	11029008	AT4G20450
Chr2	16821564	16821805	16821933	16824506	AT2G40270

## Sheet: 2b
Supplementary table 2b: Differential H3K14Ac peaks associated genes in Col air Vs. C2H4
chr	peak_start	peak_end	gene_start	gene_end	gene_ID
Chr5	11022422	11022631	11020536	11020788	AT5G28996
Chr5	11022422	11022631	11022082	11024960	AT5G29000
Chr2	18231992	18232312	18228472	18231407	AT2G44065
Chr2	18231992	18232312	18231046	18232493	AT2G44070
Chr1	11233632	11233837	11232332	11237530	AT1G31360
Chr5	24619616	24619817	24615316	24620053	AT5G61190
Chr5	24619616	24619817	24620215	24622666	AT5G61200
Chr1	30336682	30336927	30333422	30335871	AT1G80710
Chr1	30336682	30336927	30336137	30337565	AT1G80720
Chr2	16108536	16108756	16106262	16106913	AT2G38465
Chr2	16108536	16108756	16108360	16110766	AT2G38470
Chr2	16108536	16108756	16110740	16111797	AT2G38480
Chr5	1662762	1663001	1656565	1663929	AT5G05570
Chr5	1662762	1663001	1664084	1666531	AT5G05580
Chr4	12951596	12951805	12949663	12951234	AT4G25310
Chr4	12951596	12951805	12951343	12952870	AT4G25315
Chr1	30405665	30406038	30400733	30403676	AT1G80910
Chr1	30405665	30406038	30403643	30404690	AT1G80920
Chr1	30405665	30406038	30405431	30409710	AT1G80930
Chr1	29071361	29071603	29068342	29069828	AT1G77340
Chr1	29071361	29071603	29070252	29071899	AT1G77350
Chr1	29071361	29071603	29071982	29073536	AT1G77360
Chr3	17208399	17208598	17206488	17209032	AT3G46710
Chr5	7492734	7493050	7491355	7493176	AT5G22560
Chr5	23996539	23996859	23994169	23995734	AT5G59530
Chr5	23996539	23996859	23996072	23997590	AT5G59540
Chr5	23996539	23996859	23998258	23999793	AT5G59550
Chr3	18603284	18603613	18601754	18603793	AT3G50170
Chr3	18603284	18603613	18604940	18607162	AT3G50180
Chr2	18231687	18231924	18228472	18231407	AT2G44065
Chr2	18231687	18231924	18231046	18232493	AT2G44070
Chr1	16549621	16549876	16548440	16551909	AT1G43770
Chr1	23249968	23250181	23249144	23251105	AT1G62780
Chr3	7950094	7950312	7946525	7949096	AT3G22420
Chr3	7950094	7950312	7949115	7950396	AT3G22421
Chr3	7950094	7950312	7951054	7953223	AT3G22425
Chr3	999691	999987	997796	999261	AT3G03880
Chr3	999691	999987	999466	1002484	AT3G03890
Chr4	1224962	1225219	1221115	1223461	AT4G02750
Chr4	1224962	1225219	1223958	1228941	AT4G02760
Chr2	15550757	15551030	15549051	15552105	AT2G37025
Chr2	15550757	15551030	15546423	15549037	AT2G37020
Chr3	8032033	8032232	8028960	8030097	AT3G22720
Chr3	8032033	8032232	8030473	8030629	AT3G22723
Chr3	8032033	8032232	8031340	8032459	AT3G22730
Chr3	8032033	8032232	8032958	8035809	AT3G22740
Chr5	17673426	17673700	17672668	17675845	AT5G43920
Chr2	1454514	1454763	1449413	1455237	AT2G04235
Chr5	20795717	20795934	20792210	20793841	AT5G51160
Chr5	20795717	20795934	20793793	20795399	AT5G51170
Chr5	20795717	20795934	20795935	20796051	AT5G51174
Chr5	20795717	20795934	20797016	20800214	AT5G51180
Chr1	27016419	27016685	27009563	27017108	AT1G71820
Chr1	27016419	27016685	27017800	27018315	AT1G71828
Chr1	27016419	27016685	27018157	27022117	AT1G71830
Chr4	17797038	17797426	17796092	17797900	AT4G37850
Chr1	17601707	17601934	17600003	17601173	AT1G47790
Chr1	17601707	17601934	17601512	17602676	AT1G47800
Chr1	17601707	17601934	17603503	17604559	AT1G47810
Chr2	6675596	6675803	6672891	6673989	AT2G15330
Chr2	6675596	6675803	6672891	6673989	AT2G15330.1
Chr2	6675596	6675803	6677286	6677819	AT2G15340
Chr2	2613716	2614004	2611033	2616254	AT2G06560
Chr2	2613716	2614004	2611033	2616254	AT2G06560.1
Chr5	17803248	17803991	17801813	17804130	AT5G44200
Chr1	16782127	16782327	16780605	16786764	AT1G44125
Chr1	16782127	16782327	16780609	16787414	AT1G44120
Chr5	3935784	3936094	3937023	3939596	AT5G12180
Chr5	3935784	3936094	3931561	3935129	AT5G12170
Chr4	92725	92929	90035	92237	AT4G00220
Chr4	92725	92929	92643	93147	AT4G00225
Chr4	92725	92929	93922	97454	AT4G00230
Chr1	2617824	2618044	2614773	2618823	AT1G08300
Chr1	2617824	2618044	2618646	2620452	AT1G08310
Chr4	10562263	10562469	10559609	10560884	AT4G19340
Chr4	10562263	10562469	10562022	10563757	AT4G19350
Chr4	10562263	10562469	10564158	10565437	AT4G19360
Chr1	18678284	18678531	18672162	18677556	AT1G50410
Chr1	18678284	18678531	18677925	18680117	AT1G50420
Chr2	2614508	2614728	2611033	2616254	AT2G06560
Chr2	2614508	2614728	2611033	2616254	AT2G06560.1
Chr2	14806998	14807262	14805638	14807369	AT2G35120
Chr2	14806998	14807262	14807448	14810229	AT2G35130
Chr5	20376603	20376895	20373514	20376207	AT5G50110
Chr5	20376603	20376895	20376310	20376942	AT5G50111
Chr4	8828349	8828560	8827875	8831504	AT4G15430
Chr3	7764226	7764432	7761806	7762675	AT3G22040
Chr3	7764226	7764432	7764130	7765143	AT3G22050
Chr4	7939527	7939920	7936591	7938645	AT4G13640
Chr4	7939527	7939920	7938966	7942898	AT4G13650
Chr1	24950304	24950574	24946927	24955611	AT1G66880
Chr2	13068740	13068943	13069312	13070904	AT2G30670
Chr2	18700072	18700313	18698591	18699514	AT2G45360
Chr2	18700072	18700313	18699427	18703093	AT2G45380
Chr1	6914765	6915752	6914612	6916805	AT1G19920
Chr1	6914765	6915752	6917019	6918138	AT1G19930
Chr1	6914765	6915752	6913228	6914594	AT1G19910
Chr1	22770058	22770289	22767662	22768501	AT1G61667
Chr1	22770058	22770289	22770028	22772426	AT1G61670
Chr4	11843068	11843344	11840133	11841450	AT4G22470
Chr4	11843068	11843344	11844505	11846476	AT4G22485
Chr5	19699116	19699345	19695928	19698712	AT5G48580
Chr5	19699116	19699345	19698406	19699947	AT5G48590
Chr5	19699116	19699345	19700639	19701022	AT5G48595
Chr2	17911202	17911455	17909184	17910082	AT2G43060
Chr2	17911202	17911455	17910887	17914870	AT2G43070
Chr4	13936013	13936221	13933231	13935315	AT4G28020
Chr4	13936013	13936221	13935603	13937508	AT4G28025
Chr4	13936013	13936221	13937675	13939144	AT4G28030
Chr1	27755688	27755897	27755511	27757211	AT1G73820
Chr1	27755688	27755897	27752399	27755297	AT1G73810
Chr5	2084224	2084560	2084093	2086052	AT5G06740
Chr5	2084224	2084560	2086265	2088997	AT5G06750
Chr1	11676093	11676331	11672930	11675339	AT1G32360
Chr1	11676093	11676331	11675530	11676748	AT1G32361
Chr1	11676093	11676331	11676960	11678449	AT1G32370
Chr5	5909295	5909504	5907774	5908335	AT5G17870
Chr5	5909295	5909504	5908873	5913099	AT5G17880
Chr4	6589986	6590239	6587520	6588069	AT4G10680
Chr4	6589986	6590239	6589131	6593688	AT4G10690
Chr4	6589986	6590239	6589131	6593688	AT4G10690.1
Chr1	6362242	6362462	6361628	6363007	AT1G18480
Chr1	6362242	6362462	6363171	6366235	AT1G18485
Chr5	5912277	5912503	5908873	5913099	AT5G17880
Chr4	11653768	11653986	11653379	11654136	AT4G21970
Chr4	11653768	11653986	11655588	11657034	AT4G21980
Chr1	9728638	9728856	9726947	9729848	AT1G27920
Chr1	9728638	9728856	9728123	9730331	AT1G27921
Chr1	11995802	11996025	11993297	11996712	AT1G33090
Chr1	11995802	11996025	11997682	12001308	AT1G33100
Chr2	17533072	17533281	17531191	17532582	AT2G42005
Chr2	17533072	17533281	17532812	17538400	AT2G42010
Chr2	2959504	2959751	2957560	2959851	AT2G07140
Chr4	7784599	7784812	7783817	7785326	AT4G13390
Chr4	7784599	7784812	7785686	7786113	AT4G13395
Chr3	5203948	5204287	5201643	5203197	AT3G15400
Chr3	5203948	5204287	5203291	5207559	AT3G15410
Chr1	21701808	21702050	21701184	21704255	AT1G58410
Chr1	4630032	4630242	4627788	4629169	AT1G13500
Chr1	4630032	4630242	4629202	4630821	AT1G13510
Chr1	4630032	4630242	4631777	4633248	AT1G13520
Chr2	13207456	13207792	13206003	13207815	AT2G31030
Chr2	13207456	13207792	13208666	13208918	AT2G31035
Chr2	13207456	13207792	13208905	13211085	AT2G31040
Chr3	17041320	17041539	17042214	17043500	AT3G46360
Chr3	17041320	17041539	17036426	17041680	AT3G46350
Chr1	615812	616052	613215	616191	AT1G02800
Chr1	3648166	3648371	3644419	3647768	AT1G10920
Chr1	3648166	3648371	3647893	3655590	AT1G10930
Chr1	27376940	27377358	27372270	27376584	AT1G72710
Chr1	27376940	27377358	27376754	27377395	AT1G72720
Chr1	27376940	27377358	27377797	27380182	AT1G72730
Chr2	13410183	13410390	13407491	13408655	AT2G31470
Chr2	13410183	13410390	13408977	13410999	AT2G31480
Chr2	13410183	13410390	13411982	13413246	AT2G31490
Chr2	6563982	6564189	6564103	6564316	AT2G15128
Chr2	6563982	6564189	6564807	6566006	AT2G15130
Chr3	6548397	6548699	6546462	6548062	AT3G18980
Chr3	6548397	6548699	6548868	6551853	AT3G18990
Chr3	22124573	22125440	22122795	22122899	AT3G59884
Chr3	22124573	22125440	22124197	22126630	AT3G59890
Chr3	3643753	3643954	3639434	3646061	AT3G11560
Chr3	3643753	3643954	3645021	3647542	AT3G11570
Chr5	16052648	16052866	16049933	16050776	AT5G40110
Chr5	16052648	16052866	16049933	16050776	AT5G40110.1
Chr5	16052648	16052866	16051878	16053036	AT5G40120
Chr5	16052648	16052866	16053696	16054056	AT5G40130
Chr1	12259784	12259996	12256663	12260605	AT1G33790
Chr1	12259784	12259996	12261418	12262717	AT1G33800
Chr1	16575928	16576145	16568966	16575486	AT1G43781
Chr1	16575928	16576145	16569859	16574910	AT1G43785
Chr1	16575928	16576145	16569859	16574910	AT1G43785.1
Chr1	16575928	16576145	16575894	16576417	AT1G43790
Chr1	16575928	16576145	16577609	16579722	AT1G43800
Chr3	17031404	17031731	17026657	17031842	AT3G46340
Chr3	17031404	17031731	17032488	17032836	AT3G46345
Chr3	17031404	17031731	17032488	17032836	AT3G46345.1
Chr2	11524416	11524796	11519506	11522587	AT2G26990
Chr2	11524416	11524796	11523303	11525095	AT2G27000
Chr2	11524416	11524796	11526167	11527854	AT2G27010
Chr3	4486329	4486691	4485734	4490231	AT3G13690
Chr4	10457627	10457869	10454496	10459328	AT4G19110
Chr4	10457627	10457869	10454527	10459328	AT4G19112
Chr1	6212085	6212373	6209770	6211588	AT1G18050
Chr1	6212085	6212373	6211872	6213444	AT1G18060
Chr1	6212085	6212373	6213724	6218340	AT1G18070
Chr4	8861512	8861720	8860615	8862665	AT4G15510
Chr4	8861512	8861720	8862814	8864618	AT4G15520
Chr4	9525329	9525664	9519172	9525691	AT4G16920
Chr5	1440002	1440279	1437613	1438770	AT5G04910
Chr5	1440002	1440279	1438958	1441983	AT5G04920
Chr3	11605564	11605877	11602027	11603824	AT3G29788
Chr3	11605564	11605877	11604026	11606698	AT3G29767
Chr3	11605564	11605877	11604026	11606698	AT3G29767.1
Chr5	15069753	15069973	15065373	15068999	AT5G37850
Chr5	15069753	15069973	15069577	15070555	AT5G37860
Chr4	8867630	8867927	8864827	8870967	AT4G15530
Chr5	22743505	22743704	22742004	22745177	AT5G56190
Chr3	4403677	4403911	4403499	4406091	AT3G13510
Chr4	17528742	17528968	17527649	17530506	AT4G37250
Chr4	15057213	15057488	15054872	15056826	AT4G30940
Chr4	15057213	15057488	15056974	15059794	AT4G30950
Chr1	22114291	22114501	22113840	22116845	AT1G60030
Chr3	10688430	10688690	10685523	10687364	AT3G28510
Chr3	10688430	10688690	10688322	10689759	AT3G28520
Chr3	10688430	10688690	10690636	10690714	AT3G28530
Chr4	14991722	14991978	14993085	14997785	AT4G30790
Chr4	14991722	14991978	14990340	14993069	AT4G30780
Chr5	21110956	21111328	21110339	21111348	AT5G51960
Chr5	21110956	21111328	21111444	21113403	AT5G51970
Chr4	10833012	10833261	10830236	10832094	AT4G19985
Chr4	10833012	10833261	10832302	10835700	AT4G19990
Chr4	9496600	9496837	9488465	9495816	AT4G16860
Chr4	9496600	9496837	9496184	9497313	AT4G16880
Chr3	15404474	15404679	15402412	15402799	AT3G43505
Chr3	15404474	15404679	15403871	15405378	AT3G43510
Chr3	15404474	15404679	15403871	15405378	AT3G43510.1
Chr3	15404474	15404679	15406022	15407908	AT3G43520
Chr3	567156	567366	564883	565708	AT3G02640
Chr3	567156	567366	566270	567860	AT3G02645
Chr3	567156	567366	568046	570103	AT3G02650
Chr1	21468673	21468906	21464000	21468420	AT1G58030
Chr1	18440095	18440338	18438364	18438939	AT1G49800
Chr1	18440095	18440338	18440012	18442237	AT1G49810
Chr4	840526	840752	838801	840760	AT4G01930
Chr4	840526	840752	841056	842364	AT4G01935
Chr4	840526	840752	841988	843459	AT4G01940
Chr4	6262763	6263075	6260309	6263181	AT4G10000
Chr4	6262763	6263075	6263596	6266245	AT4G10010
Chr2	16226018	16226540	16224071	16225296	AT2G38823
Chr2	16226018	16226540	16225776	16226872	AT2G38830
Chr2	16226018	16226540	16227050	16232456	AT2G38840
Chr2	13487885	13488476	13485033	13485975	AT2G31720
Chr2	13487885	13488476	13486316	13487445	AT2G31725
Chr2	13487885	13488476	13487567	13489679	AT2G31730
Chr3	16970394	16970688	16969265	16971204	AT3G46200
Chr1	23842111	23842397	23840887	23843251	AT1G64250
Chr1	23842111	23842397	23840887	23843251	AT1G64250.1
Chr3	1778126	1778535	1775901	1776775	AT3G05937
Chr3	1778126	1778535	1777363	1780254	AT3G05940
Chr4	12135339	12135550	12129484	12134187	AT4G23160
Chr4	12135339	12135550	12135092	12136157	AT4G23170
Chr1	19411434	19411652	19409710	19414678	AT1G52150
Chr5	9654816	9655156	9657025	9662559	AT5G27360
Chr5	9654816	9655156	9648666	9654426	AT5G27350
Chr5	16536768	16536996	16534441	16535989	AT5G41320
Chr5	16536768	16536996	16535338	16537903	AT5G41330
Chr5	16536768	16536996	16538080	16540130	AT5G41340
Chr1	22276538	22276755	22275483	22279007	AT1G60460
Chr5	17882766	17883080	17878721	17881440	AT5G44380
Chr5	17882766	17883080	17882195	17885004	AT5G44390
Chr4	14486236	14486477	14484338	14485817	AT4G29470
Chr4	14486236	14486477	14486040	14487777	AT4G29480
Chr4	14486236	14486477	14487893	14491525	AT4G29490
Chr1	20015316	20015765	20014409	20014923	AT1G53625
Chr1	20015316	20015765	20016220	20017332	AT1G53630
Chr1	20015316	20015765	20016220	20017332	AT1G53630.1
Chr1	20015316	20015765	20017388	20017932	AT1G53633
Chr1	5789969	5790716	5787329	5789249	AT1G16920
Chr1	5789969	5790716	5789986	5791534	AT1G16930
Chr1	5789969	5790716	5791982	5793491	AT1G16940
Chr3	21194631	21194874	21191236	21193189	AT3G57270
Chr3	21194631	21194874	21193779	21195716	AT3G57280
Chr3	21194631	21194874	21196549	21199183	AT3G57290
Chr5	5197778	5198002	5195682	5199559	AT5G15920
Chr5	5197778	5198002	5199710	5202452	AT5G15930
Chr3	7329021	7329288	7326381	7328576	AT3G20910
Chr3	7329021	7329288	7328575	7330751	AT3G20920
Chr3	8322793	8323111	8321349	8324428	AT3G23280
Chr1	12067548	12067870	12064508	12066376	AT1G33260
Chr1	12067548	12067870	12066594	12068075	AT1G33265
Chr1	12067548	12067870	12068062	12070374	AT1G33270
Chr3	21133614	21133931	21133012	21134482	AT3G57100
Chr3	21133614	21133931	21134923	21135334	AT3G57110
Chr1	17237186	17237455	17236677	17238053	AT1G46480
Chr5	10430175	10430414	10429800	10432357	AT5G28470
Chr5	3460591	3460794	3459272	3461734	AT5G10950
Chr1	4635708	4636142	4633739	4635129	AT1G13530
Chr1	4635708	4636142	4636983	4638330	AT1G13550
Chr1	4635708	4636142	4635462	4636805	AT1G13540
Chr3	22990152	22990445	22988546	22990709	AT3G62090
Chr3	22990152	22990445	22986173	22988777	AT3G62080
Chr1	19973581	19973959	19970663	19974393	AT1G53510
Chr3	4913739	4914396	4910696	4912173	AT3G14600
Chr3	4913739	4914396	4912465	4914652	AT3G14610
Chr3	4913739	4914396	4914913	4917078	AT3G14620
Chr4	6705373	6705650	6702724	6704645	AT4G10925
Chr4	6705373	6705650	6705146	6708846	AT4G10930
Chr5	14720076	14720409	14718237	14722913	AT5G37180
Chr3	7123411	7123619	7121101	7123173	AT3G20430
Chr3	7123411	7123619	7123196	7130477	AT3G20440
Chr3	7837901	7838176	7835143	7839061	AT3G22200
Chr3	7837901	7838176	7838783	7839467	AT3G22210
Chr3	7837901	7838176	7839554	7842874	AT3G22220
Chr3	2627041	2627288	2624460	2627450	AT3G08650
Chr1	8324999	8325389	8324697	8326697	AT1G23450
Chr1	8324999	8325389	8327311	8329622	AT1G23460
Chr1	8324999	8325389	8321679	8324240	AT1G23440
Chr1	5897576	5897784	5895350	5895710	AT1G17235
Chr1	5897576	5897784	5896415	5898717	AT1G17240
Chr1	11096303	11096507	11094406	11095649	AT1G31090
Chr1	11096303	11096507	11096083	11096599	AT1G31093
Chr1	11096303	11096507	11097033	11100418	AT1G31100
Chr1	11096303	11096507	11097033	11100418	AT1G31100.1
Chr3	285419	285625	279059	283580	AT3G01780
Chr3	285419	285625	283688	285778	AT3G01790
Chr3	285419	285625	285870	287950	AT3G01800
Chr5	16041345	16041565	16039178	16039747	AT5G40070
Chr5	16041345	16041565	16039944	16041623	AT5G40080
Chr5	16041345	16041565	16041918	16043494	AT5G40090
Chr1	5161864	5162126	5159198	5160083	AT1G14960
Chr1	5161864	5162126	5161948	5164917	AT1G14970
Chr1	7511027	7511229	7508968	7511801	AT1G21450
Chr1	7511027	7511229	7511849	7513361	AT1G21460
Chr5	23342962	23343161	23340846	23343258	AT5G57630
Chr5	23342962	23343161	23344625	23345594	AT5G57640
Chr5	8894671	8894896	8891524	8892990	AT5G25540
Chr5	8894671	8894896	8894178	8895480	AT5G25550
Chr2	1187377	1187594	1185521	1188545	AT2G03890
Chr1	3789534	3789793	3787333	3790876	AT1G11280
Chr1	3789534	3789793	3791453	3793883	AT1G11290
Chr3	4505682	4505884	4504269	4506311	AT3G13740
Chr5	4404779	4405029	4403089	4404277	AT5G13655
Chr5	4404779	4405029	4403089	4404277	AT5G13655.1
Chr5	4404779	4405029	4404603	4407175	AT5G13660
Chr2	12532194	12532543	12530837	12535399	AT2G29140
Chr5	21114561	21114913	21111444	21113403	AT5G51970
Chr5	21114561	21114913	21113360	21116197	AT5G51980
Chr1	4115758	4116020	4114770	4117594	AT1G12120
Chr3	9931481	9931797	9930269	9932120	AT3G26932
Chr3	9931481	9931797	9932599	9935499	AT3G26935
Chr1	25305126	25305740	25302725	25305857	AT1G67520
Chr1	25305126	25305740	25307657	25311308	AT1G67530
Chr4	7548811	7549018	7546376	7547641	AT4G12890
Chr4	7548811	7549018	7548819	7549974	AT4G12900
Chr4	7548811	7549018	7550432	7553332	AT4G12910
Chr4	12567139	12567522	12566630	12568846	AT4G24230
Chr4	12567139	12567522	12568874	12569024	AT4G24231
Chr4	12567139	12567522	12564944	12566755	AT4G24220
Chr2	19358072	19358637	19357477	19361147	AT2G47160
Chr5	15859172	15859724	15858399	15859788	AT5G39610
Chr5	1047251	1047647	1047149	1047689	AT5G03890
Chr5	1047251	1047647	1048294	1052387	AT5G03900
Chr4	11993373	11993686	11990063	11991428	AT4G22830
Chr4	11993373	11993686	11994013	11996229	AT4G22850
Chr4	11993373	11993686	11991496	11993770	AT4G22840
Chr2	9365111	9365512	9362311	9363203	AT2G22000
Chr2	9365111	9365512	9363108	9369461	AT2G22010
Chr5	18793508	18794244	18795925	18800094	AT5G46340
Chr5	18793508	18794244	18791735	18795546	AT5G46330
Chr5	17410893	17411230	17409523	17411214	AT5G43360
Chr2	4802025	4802348	4802782	4804375	AT2G11890
Chr2	4802025	4802348	4800142	4801963	AT2G11880
Chr2	4802025	4802348	4800142	4801963	AT2G11880.1
Chr2	19041424	19042071	19039201	19042348	AT2G46380
Chr2	19041424	19042071	19042300	19043060	AT2G46390
Chr2	19041424	19042071	19043413	19044826	AT2G46400
Chr5	24840905	24841198	24838979	24839016	AT5G61835
Chr5	24840905	24841198	24839177	24841940	AT5G61840
Chr5	24840905	24841198	24837156	24838970	AT5G61830
Chr1	3569590	3569818	3565462	3567779	AT1G10730
Chr1	3569590	3569818	3567904	3570838	AT1G10740
Chr1	962648	962856	959868	960728	AT1G03820
Chr1	962648	962856	962015	966757	AT1G03830
Chr4	15238845	15239155	15233073	15237109	AT4G31390
Chr4	15238845	15239155	15237369	15239323	AT4G31400
Chr4	15238845	15239155	15238583	15239282	AT4G31398
Chr1	12586638	12586947	12584586	12587570	AT1G34420
Chr1	12586638	12586947	12587751	12590192	AT1G34430
Chr3	21894379	21894585	21894133	21895623	AT3G59220
Chr3	21894379	21894585	21896051	21897787	AT3G59230
Chr5	25391827	25392096	25387410	25390063	AT5G63380
Chr5	25391827	25392096	25390511	25392591	AT5G63390
Chr5	25391827	25392096	25393000	25394907	AT5G63400
Chr4	12269869	12270586	12267515	12270543	AT4G23510
Chr4	12269869	12270586	12271381	12272842	AT4G23515
Chr3	19092842	19093429	19090946	19092509	AT3G51450
Chr3	19092842	19093429	19092517	19097353	AT3G51460
Chr4	8542063	8542405	8538585	8541899	AT4G14930
Chr4	8542063	8542405	8541878	8544566	AT4G14940
Chr3	581708	582075	579585	581611	AT3G02690
Chr3	581708	582075	581540	582949	AT3G02700
Chr3	581708	582075	583112	585948	AT3G02710
Chr3	2405876	2406237	2400792	2404280	AT3G07530
Chr3	2405876	2406237	2404508	2407541	AT3G07540
Chr1	2345211	2345514	2344389	2346842	AT1G07620
Chr1	2345211	2345514	2342197	2344271	AT1G07615
Chr3	21330248	21330618	21322563	21329357	AT3G57586
Chr3	21330248	21330618	21322563	21329357	AT3G57586.1
Chr3	21330248	21330618	21330181	21331396	AT3G57590
Chr1	6396704	6397094	6395863	6398239	AT1G18580
Chr1	6396704	6397094	6398579	6399942	AT1G18590
Chr1	21473196	21473531	21472964	21474602	AT1G58037
Chr2	18300484	18300853	18297860	18300273	AT2G44270
Chr2	18300484	18300853	18301349	18304284	AT2G44280
Chr4	16780060	16780396	16777337	16780824	AT4G35270
Chr5	978318	978604	974497	979849	AT5G03730
Chr4	12817991	12818302	12814837	12817622	AT4G24900
Chr4	12817991	12818302	12817953	12818901	AT4G24910
Chr4	12817991	12818302	12819510	12820736	AT4G24920
Chr1	20227350	20227638	20221059	20225948	AT1G54170
Chr1	20227350	20227638	20227276	20230237	AT1G54180
Chr5	8858262	8858535	8854774	8856758	AT5G25440
Chr5	8858262	8858535	8856996	8858476	AT5G25450
Chr5	8858262	8858535	8858200	8858951	AT5G25451
Chr5	21415891	21416136	21414934	21417616	AT5G52850
Chr5	21415891	21416136	21413645	21415006	AT5G52840
Chr5	20306017	20306293	20303413	20306469	AT5G49910
Chr5	20306017	20306293	20306408	20307943	AT5G49920
Chr5	20306017	20306293	20308032	20312808	AT5G49930
Chr3	20066959	20067198	20065664	20066560	AT3G54200
Chr3	20066959	20067198	20067539	20068435	AT3G54210
Chr3	7080542	7080790	7079616	7081921	AT3G20300
Chr3	7080542	7080790	7074816	7078871	AT3G20290
Chr1	4631935	4632134	4629202	4630821	AT1G13510
Chr1	4631935	4632134	4631777	4633248	AT1G13520
Chr1	4631935	4632134	4633739	4635129	AT1G13530
Chr2	8479284	8479520	8475965	8477502	AT2G19590
Chr2	8479284	8479520	8479197	8483830	AT2G19600
Chr4	13006867	13007120	13003975	13005863	AT4G25434
Chr4	13006867	13007120	13006233	13006306	AT4G25435
Chr4	13006867	13007120	13006726	13009608	AT4G25440
Chr4	18363679	18363933	18362257	18364209	AT4G39480
Chr4	18363679	18363933	18365048	18366888	AT4G39490
Chr3	18259938	18260139	18255978	18258100	AT3G49240
Chr3	18259938	18260139	18258260	18260998	AT3G49250
Chr1	7467145	7467416	7462833	7466164	AT1G21320
Chr1	7467145	7467416	7466693	7467359	AT1G21323
Chr1	7467145	7467416	7469001	7469721	AT1G21326
Chr5	5919570	5919800	5916969	5923355	AT5G17890
Chr5	2509028	2509252	2508916	2510503	AT5G07850
Chr5	2509028	2509252	2506633	2508435	AT5G07842
Chr5	2509028	2509252	2506655	2508373	AT5G07840
Chr5	8844037	8844237	8845102	8845204	AT5G25422
Chr1	26487090	26487336	26485305	26487435	AT1G70310
Chr1	26487090	26487336	26488521	26501281	AT1G70320
Chr4	8477602	8477858	8475456	8481094	AT4G14760
Chr5	22663759	22663969	22662575	22665087	AT5G55960
Chr1	19077426	19077667	19074370	19076520	AT1G51450
Chr1	19077426	19077667	19076981	19081433	AT1G51460
Chr3	6711321	6711754	6710719	6713650	AT3G19370
Chr4	13666302	13666624	13666280	13669202	AT4G27290
Chr1	11218365	11218859	11216913	11217393	AT1G31335
Chr1	11218365	11218859	11217844	11219458	AT1G31340
Chr5	5840170	5840634	5839342	5841728	AT5G17710
Chr4	10072350	10072887	10069693	10071115	AT4G18195
Chr4	10072350	10072887	10071633	10073236	AT4G18197
Chr4	10072350	10072887	10073757	10075271	AT4G18205
Chr4	14972109	14972561	14971905	14975519	AT4G30720
Chr1	26488796	26489107	26485305	26487435	AT1G70310
Chr1	26488796	26489107	26488521	26501281	AT1G70320
Chr1	8615920	8616191	8612504	8614277	AT1G24290
Chr1	8615920	8616191	8614364	8620420	AT1G24300
Chr1	5546295	5546578	5543151	5546103	AT1G16190
Chr1	5546295	5546578	5546127	5547552	AT1G16210
Chr2	17152018	17152267	17150386	17153690	AT2G41140
Chr2	17152018	17152267	17153843	17155983	AT2G41150
Chr5	6205181	6205500	6202608	6205737	AT5G18630
Chr5	6205181	6205500	6205812	6210644	AT5G18633
Chr5	6205181	6205500	6205812	6210644	AT5G18633.1
Chr5	19678941	19679518	19678916	19680560	AT5G48550
Chr5	19678941	19679518	19676116	19678109	AT5G48545
Chr1	5517025	5517303	5514316	5516027	AT1G16080
Chr1	5517025	5517303	5516258	5517822	AT1G16090
Chr1	5517025	5517303	5518061	5518134	AT1G16100
Chr1	5517025	5517303	5518372	5520891	AT1G16110
Chr4	9309617	9309871	9306662	9308462	AT4G16520
Chr4	9309617	9309871	9311354	9315813	AT4G16530
Chr1	26885351	26885627	26882484	26883818	AT1G71320
Chr1	26885351	26885627	26884013	26885169	AT1G71330
Chr1	26885351	26885627	26885169	26888338	AT1G71340
Chr3	6886730	6886999	6885605	6890064	AT3G19830
Chr5	2857011	2857263	2854939	2855617	AT5G08760
Chr5	2857011	2857263	2855637	2856540	AT5G08770
Chr5	2857011	2857263	2856739	2859006	AT5G08780
Chr5	2857011	2857263	2858848	2860262	AT5G08790
Chr3	2015089	2015322	2016329	2019778	AT3G06510
Chr3	2015089	2015322	2012078	2015705	AT3G06500
Chr5	18135575	18136122	18135445	18136438	AT5G44900
Chr5	18135575	18136122	18137353	18138235	AT5G44910
Chr3	21970652	21970884	21972839	21974923	AT3G59450
Chr3	21970652	21970884	21970354	21971122	AT3G59440
Chr5	19788574	19788783	19786763	19789129	AT5G48800
Chr5	19788574	19788783	19789066	19790334	AT5G48810
Chr3	15709181	15709446	15706993	15709789	AT3G43860
Chr3	5019201	5019404	5015425	5017805	AT3G14910
Chr3	5019201	5019404	5018274	5020273	AT3G14920
Chr3	5019201	5019404	5020569	5022959	AT3G14930
Chr3	8224550	8224776	8220681	8226400	AT3G23100
Chr3	8224550	8224776	8222363	8224871	AT3G23110
Chr5	8681794	8682011	8677090	8682205	AT5G25150
Chr5	10395360	10395570	10397381	10397486	AT5G28465
Chr1	19355658	19355864	19354918	19356764	AT1G52050
Chr2	7470481	7470720	7466840	7471262	AT2G17150
Chr4	18554682	18554995	18553452	18555300	AT4G40020
Chr4	18554682	18554995	18555576	18556972	AT4G40030
Chr1	4848840	4849073	4847161	4849207	AT1G14180
Chr1	4848840	4849073	4850273	4852096	AT1G14185
Chr1	4848840	4849073	4849447	4849826	AT1G14182
Chr5	2209859	2210121	2206893	2209516	AT5G07120
Chr5	2209859	2210121	2210566	2212620	AT5G07130
Chr4	17325801	17326055	17324570	17326457	AT4G36750
Chr4	17325801	17326055	17326616	17330208	AT4G36760
Chr3	22200314	22200586	22197825	22201451	AT3G60110
Chr1	27968750	27969111	27967770	27969879	AT1G74420
Chr1	27968750	27969111	27965550	27967926	AT1G74410
Chr2	16508309	16508595	16507895	16510198	AT2G39570
Chr2	16508309	16508595	16510424	16517073	AT2G39580
Chr4	8529797	8530072	8526370	8528010	AT4G14905
Chr4	8529797	8530072	8528166	8530334	AT4G14910
Chr4	8529797	8530072	8531042	8535842	AT4G14920
Chr3	16289891	16290160	16285740	16291048	AT3G44730
Chr3	16289891	16290160	16291179	16292464	AT3G44735
Chr5	3983453	3983692	3982683	3984078	AT5G12320
Chr5	3983453	3983692	3985091	3985202	AT5G12323
Chr5	3983453	3983692	3980225	3982442	AT5G12310
Chr2	16344482	16345195	16344150	16346665	AT2G39180
Chr5	6181466	6181694	6178353	6182761	AT5G18590
Chr5	6181466	6181694	6183257	6183954	AT5G18600
Chr3	16403069	16403364	16402057	16404672	AT3G44930
Chr5	21001835	21002047	20997412	21001046	AT5G51690
Chr5	21001835	21002047	21001208	21003205	AT5G51700
Chr1	10500209	10500431	10498309	10499462	AT1G29965
Chr1	10500209	10500431	10498350	10501452	AT1G29970
Chr1	2015134	2015658	2011884	2013545	AT1G06570
Chr1	2015134	2015658	2016307	2024662	AT1G06590
Chr1	2015134	2015658	2014002	2016054	AT1G06580
Chr3	1084214	1084572	1083973	1086385	AT3G04130
Chr3	1084214	1084572	1080949	1083530	AT3G04120
Chr1	4075462	4075744	4072751	4076207	AT1G12050
Chr1	4075462	4075744	4076333	4076981	AT1G12060
Chr1	4075462	4075744	4077497	4078095	AT1G12064
Chr5	7012179	7012467	7010521	7014249	AT5G20710
Chr1	19109973	19110265	19106686	19109587	AT1G51520
Chr1	19109973	19110265	19109853	19112157	AT1G51530
Chr3	21427664	21427890	21425478	21425926	AT3G57854
Chr3	21427664	21427890	21426313	21428253	AT3G57860
Chr3	21427664	21427890	21428495	21430200	AT3G57870
Chr4	7754408	7754628	7750304	7753133	AT4G13310
Chr4	7754408	7754628	7753310	7754086	AT4G13320
Chr4	7754408	7754628	7754247	7755955	AT4G13330
Chr5	18109918	18110284	18108303	18109593	AT5G44850
Chr5	18109918	18110284	18110457	18111812	AT5G44860
Chr4	302224	302434	299358	304508	AT4G00730
Chr5	15057892	15058274	15056187	15060777	AT5G37830
Chr5	23552173	23552449	23549549	23552052	AT5G58200
Chr5	23552173	23552449	23552093	23554402	AT5G58210
Chr5	23552173	23552449	23554385	23555883	AT5G58220
Chr2	12445192	12445410	12443918	12448163	AT2G28970
Chr1	6006646	6006869	6002911	6006405	AT1G17470
Chr1	6006646	6006869	6006460	6008266	AT1G17480
Chr1	6006646	6006869	6008588	6009420	AT1G17490
Chr3	17358782	17359008	17357025	17357801	AT3G47140
Chr3	17358782	17359008	17358590	17359765	AT3G47150
Chr3	17358782	17359008	17359987	17362118	AT3G47160
Chr1	3017826	3018043	3015327	3018234	AT1G09340
Chr1	3017826	3018043	3019818	3021441	AT1G09350
Chr4	7306357	7306597	7304404	7307138	AT4G12290
Chr4	7306357	7306597	7307736	7309755	AT4G12300
Chr3	6568637	6568839	6567156	6575282	AT3G19040
Chr5	8634283	8634489	8631679	8634027	AT5G25050
Chr5	8634283	8634489	8634073	8640217	AT5G25060
Chr3	16373137	16373450	16368889	16372356	AT3G44830
Chr3	16373137	16373450	16372498	16373759	AT3G44840
Chr3	16373137	16373450	16374616	16376931	AT3G44850
Chr5	775223	775591	771724	773515	AT5G03240
Chr5	775223	775591	774400	777048	AT5G03250
Chr5	775223	775591	777020	779424	AT5G03260
Chr3	22131638	22132145	22129725	22130464	AT3G59900
Chr3	22131638	22132145	22130482	22133583	AT3G59910
Chr3	7462557	7462954	7457432	7463525	AT3G21250
Chr3	7462557	7462954	7464019	7465785	AT3G21260
Chr1	19997076	19997344	19996314	20000265	AT1G53590
Chr2	13170846	13171108	13168532	13170285	AT2G30940
Chr2	13170846	13171108	13170870	13172021	AT2G30942
Chr2	13170846	13171108	13172360	13173966	AT2G30945
Chr5	14731073	14731482	14729224	14731508	AT5G37210
Chr1	3305021	3305310	3302741	3304092	AT1G10110
Chr1	3305021	3305310	3304038	3306824	AT1G10120
Chr4	14949621	14949924	14944128	14948605	AT4G30610
Chr4	14949621	14949924	14948585	14950072	AT4G30620
Chr4	14949621	14949924	14950637	14952376	AT4G30630
Chr4	7407340	7407545	7406104	7406937	AT4G12480
Chr1	4836633	4836956	4833517	4835089	AT1G14120
Chr1	4836633	4836956	4835723	4837616	AT1G14130
Chr1	4836633	4836956	4837926	4839633	AT1G14140
Chr4	12766355	12766680	12766029	12768040	AT4G24770
Chr2	13869596	13869806	13866771	13872157	AT2G32700
Chr5	1412218	1412764	1410526	1410703	AT5G04853
Chr5	1412218	1412764	1411564	1414677	AT5G04860
Chr2	9750966	9751283	9748770	9749542	AT2G22905
Chr2	9750966	9751283	9749868	9752863	AT2G22910
Chr5	23680414	23680675	23680078	23681798	AT5G58590
Chr5	3933475	3933796	3931561	3935129	AT5G12170
Chr5	23091014	23091334	23087234	23089627	AT5G57050
Chr5	23091014	23091334	23090151	23091988	AT5G57060
Chr1	3341280	3341514	3338302	3341608	AT1G10180
Chr1	3978855	3979064	3975678	3977379	AT1G11770
Chr1	3978855	3979064	3976838	3979195	AT1G11780
Chr1	3978855	3979064	3979861	3980956	AT1G11785
Chr3	9933330	9933568	9930269	9932120	AT3G26932
Chr3	9933330	9933568	9932599	9935499	AT3G26935
Chr5	25467175	25467443	25463436	25465897	AT5G63610
Chr5	25467175	25467443	25466127	25468433	AT5G63620
Chr5	5250370	5251026	5247353	5251179	AT5G16070
Chr5	5250370	5251026	5252314	5253618	AT5G16080
Chr4	5366891	5367174	5365609	5371101	AT4G08450
Chr5	18774447	18774690	18769696	18773658	AT5G46280
Chr5	18774447	18774690	18774085	18776742	AT5G46290
Chr4	8745102	8745301	8742638	8747981	AT4G15320
Chr2	2229720	2229919	2229601	2232106	AT2G05830
Chr5	3696062	3696295	3695861	3701548	AT5G11530
Chr2	4083522	4083845	4082850	4083168	AT2G10535
Chr2	4083522	4083845	4083602	4083913	AT2G10537
Chr5	8087028	8087318	8085081	8090422	AT5G23955
Chr5	8087028	8087318	8085081	8090422	AT5G23955.1
Chr5	5826608	5826924	5822998	5827153	AT5G17680
Chr5	5826608	5826924	5827170	5829682	AT5G17690
Chr1	25430938	25431394	25429852	25431564	AT1G67820
Chr1	25430938	25431394	25431585	25432990	AT1G67830
Chr5	19805759	19805984	19803556	19805077	AT5G48840
Chr5	19805759	19805984	19805436	19807759	AT5G48850
Chr5	23762119	23762340	23759002	23762059	AT5G58840
Chr5	23762119	23762340	23763944	23765441	AT5G58850
Chr2	8097695	8097970	8094779	8095779	AT2G18680
Chr2	8097695	8097970	8097419	8098827	AT2G18690
Chr2	8097695	8097970	8093219	8095729	AT2G18670
Chr4	12971022	12971461	12969576	12972666	AT4G25360
Chr4	12971022	12971461	12972707	12974870	AT4G25370
Chr3	10018647	10018896	10017475	10019090	AT3G27160
Chr1	2430917	2431143	2428772	2432057	AT1G07870
Chr1	2430917	2431143	2428910	2429431	AT1G07860
Chr4	10950057	10950323	10949660	10953083	AT4G20270
Chr3	16657361	16657710	16653898	16656013	AT3G45410
Chr3	16657361	16657710	16657262	16659266	AT3G45420
Chr5	17834879	17835235	17832778	17833316	AT5G44265
Chr5	17834879	17835235	17833635	17835740	AT5G44270
Chr5	17834879	17835235	17835848	17839254	AT5G44280
Chr2	7715912	7716188	7713313	7716464	AT2G17760
Chr4	3666066	3666331	3663484	3665981	AT4G06598
Chr4	3666066	3666331	3665924	3667547	AT4G06599
Chr4	3666066	3666331	3668043	3668724	AT4G06600
Chr1	29536415	29536677	29531645	29535177	AT1G78500
Chr1	29536415	29536677	29535284	29537417	AT1G78510
Chr1	29536415	29536677	29537975	29538656	AT1G78520
Chr5	1319996	1320254	1319355	1322526	AT5G04590
Chr5	1319996	1320254	1309192	1318401	AT5G04560
Chr3	5184894	5185291	5183738	5186929	AT3G15355
Chr3	5184894	5185291	5187115	5187710	AT3G15357
Chr1	19639552	19639837	19638284	19640239	AT1G52710
Chr1	19639552	19639837	19640898	19641665	AT1G52720
Chr4	1080281	1080568	1076135	1080722	AT4G02460
Chr4	1080281	1080568	1081758	1088846	AT4G02480
Chr4	1080281	1080568	1080961	1081680	AT4G02465
Chr3	4630077	4630522	4625569	4630613	AT3G13990
Chr3	4630077	4630522	4630868	4633916	AT3G14000
Chr1	6181694	6181893	6180895	6183806	AT1G17960
Chr1	26418818	26419043	26416897	26419588	AT1G70150
Chr1	26418818	26419043	26419948	26422529	AT1G70160
Chr3	11130819	11131036	11128624	11132076	AT3G29160
Chr5	7656713	7656926	7653256	7654724	AT5G22890
Chr5	7656713	7656926	7657223	7659868	AT5G22900
Chr2	1185564	1185842	1181536	1183703	AT2G03880
Chr2	1185564	1185842	1185521	1188545	AT2G03890
Chr4	8874211	8874811	8873354	8875344	AT4G15540
Chr4	8874211	8874811	8875917	8877799	AT4G15545
Chr3	5477230	5477444	5476073	5480302	AT3G16170
Chr2	13631406	13631675	13632467	13633335	AT2G32030
Chr2	13631406	13631675	13631061	13631768	AT2G32020
Chr5	3633797	3634233	3629997	3633441	AT5G11380
Chr5	3633797	3634233	3633666	3636570	AT5G11390
Chr3	6329035	6329337	6325914	6327692	AT3G18430
Chr3	6329035	6329337	6328114	6330794	AT3G18440
Chr3	6329035	6329337	6331033	6332218	AT3G18450
Chr3	22706339	22706545	22702683	22704481	AT3G61350
Chr3	22706339	22706545	22704303	22706138	AT3G61360
Chr3	22706339	22706545	22708481	22711279	AT3G61380
Chr3	22706339	22706545	22706311	22708509	AT3G61370
Chr2	7039781	7039994	7035462	7038326	AT2G16230
Chr2	7039781	7039994	7039093	7039165	AT2G16240
Chr2	7039781	7039994	7039676	7040592	AT2G16245
Chr2	7039781	7039994	7039681	7042933	AT2G16250
Chr4	14169865	14170099	14167729	14172454	AT4G28706
Chr4	14169865	14170099	14171997	14181771	AT4G28710
Chr4	17704306	17704521	17700633	17702952	AT4G37680
Chr4	17704306	17704521	17703380	17704510	AT4G37682
Chr4	17704306	17704521	17705048	17706089	AT4G37685
Chr2	1282019	1282246	1281840	1286104	AT2G04030
Chr5	9600481	9600858	9597551	9600866	AT5G27240
Chr5	9600481	9600858	9601442	9601589	AT5G27247
Chr5	9600481	9600858	9601672	9603014	AT5G27250
Chr5	9600481	9600858	9601672	9603014	AT5G27250.1
Chr1	4185760	4186081	4183065	4186124	AT1G12300
Chr1	4185760	4186081	4187164	4188056	AT1G12310
Chr2	14254323	14254533	14252198	14252588	AT2G33690
Chr2	14254323	14254533	14256150	14256360	AT2G33705
Chr2	14254323	14254533	14253423	14255993	AT2G33700
Chr5	6942283	6942531	6939812	6942908	AT5G20510
Chr5	6942283	6942531	6943153	6946454	AT5G20520
Chr5	15555196	15555652	15551295	15555077	AT5G38840
Chr5	15555196	15555652	15555155	15558732	AT5G38850
Chr5	18741682	18741881	18738748	18742011	AT5G46220
Chr5	18741682	18741881	18742439	18743045	AT5G46230
Chr5	18741682	18741881	18743565	18746730	AT5G46240
Chr1	7879832	7880153	7876639	7877962	AT1G22290
Chr1	7879832	7880153	7881536	7883742	AT1G22310
Chr1	7879832	7880153	7878768	7881219	AT1G22300
Chr3	571260	571878	568046	570103	AT3G02650
Chr3	571260	571878	570133	572345	AT3G02660
Chr3	571260	571878	573779	574626	AT3G02670
Chr5	16067094	16067509	16065090	16067574	AT5G40170
Chr5	16067094	16067509	16067922	16068206	AT5G40180
Chr5	16067094	16067509	16069176	16069948	AT5G40190
Chr5	17356204	17356469	17352985	17355122	AT5G43240
Chr5	17356204	17356469	17355685	17355823	AT5G43245
Chr5	17356204	17356469	17356173	17356566	AT5G43250
Chr5	17356204	17356469	17357376	17358082	AT5G43260
Chr5	25123500	25123710	25119862	25122526	AT5G62580
Chr5	25123500	25123710	25123050	25132676	AT5G62600
Chr1	11191540	11192295	11193634	11196312	AT1G31300
Chr1	11191540	11192295	11188292	11192317	AT1G31290
Chr3	1567657	1568319	1561777	1567318	AT3G05420
Chr3	1567657	1568319	1567473	1567605	AT3G05425
Chr3	1567657	1568319	1567624	1571072	AT3G05430
Chr1	11040596	11040795	11037611	11040033	AT1G30960
Chr1	11040596	11040795	11040280	11043751	AT1G30970
Chr4	8147451	8147655	8146344	8152131	AT4G14140
Chr2	17191193	17191485	17191027	17191486	AT2G41225
Chr3	19010888	19011175	19010804	19012008	AT3G51171
Chr5	22818930	22819247	22817559	22819657	AT5G56340
Chr5	22818930	22819247	22820005	22822766	AT5G56350
Chr5	22965993	22966227	22964264	22966241	AT5G56780
Chr5	22965993	22966227	22967938	22971536	AT5G56790
Chr3	5044417	5044632	5039930	5045403	AT3G14980
Chr3	5044417	5044632	5045109	5045328	AT3G14981
Chr3	22123638	22124255	22120968	22121700	AT3G59880
Chr3	22123638	22124255	22122795	22122899	AT3G59884
Chr3	22123638	22124255	22124197	22126630	AT3G59890
Chr5	19053706	19053989	19051567	19053200	AT5G46915
Chr5	19053706	19053989	19053627	19056007	AT5G46920
Chr4	11400937	11401664	11399130	11401709	AT4G21400
Chr4	11400937	11401664	11402313	11405056	AT4G21410
Chr3	8755338	8755537	8753473	8756065	AT3G24210
Chr3	7207980	7208334	7202772	7208402	AT3G20630
Chr3	17391635	17392047	17387975	17390762	AT3G47220
Chr3	17391635	17392047	17392098	17393699	AT3G47230
Chr3	17391635	17392047	17392098	17393699	AT3G47230.1
Chr3	17391635	17392047	17393860	17394988	AT3G47240
Chr3	17391635	17392047	17393860	17394988	AT3G47240.1
Chr1	3077170	3078596	3076581	3079539	AT1G09530
Chr1	12990418	12990778	12990112	12990867	AT1G35360
Chr1	12990418	12990778	12990112	12990867	AT1G35360.1
Chr1	12990418	12990778	12991391	12992145	AT1G35365
Chr1	22841559	22841782	22839991	22841860	AT1G61830
Chr1	10034512	10034756	10031996	10035500	AT1G28530
Chr1	10034512	10034756	10035663	10036956	AT1G28540
Chr2	13157361	13157664	13157132	13159932	AT2G30920
Chr2	13157361	13157664	13152788	13157107	AT2G30910
Chr3	2617900	2618185	2615425	2616803	AT3G08610
Chr3	2617900	2618185	2617767	2620573	AT3G08620
Chr1	13451588	13452256	13450203	13453683	AT1G36050
Chr1	30247008	30247217	30246744	30249305	AT1G80460
Chr3	18778820	18779049	18779722	18780412	AT3G50610
Chr3	18778820	18779049	18771018	18779502	AT3G50590
Chr4	9701671	9701876	9701131	9703574	AT4G17350
Chr4	9701671	9701876	9703546	9705468	AT4G17360
Chr4	9701671	9701876	9699252	9700410	AT4G17340
Chr2	419840	420163	416910	420588	AT2G01910
Chr2	419840	420163	421623	422626	AT2G01913
Chr1	5329259	5329565	5326289	5328874	AT1G15500
Chr1	5329259	5329565	5329110	5331711	AT1G15510
Chr3	21823907	21824155	21824695	21827509	AT3G59050
Chr3	21823907	21824155	21824695	21827509	AT3G59052
Chr3	21823907	21824155	21821348	21824348	AT3G59040
Chr5	18791823	18792567	18790307	18790387	AT5G46325
Chr5	18791823	18792567	18791735	18795546	AT5G46330
Chr4	16746697	16747198	16746598	16748266	AT4G35190
Chr4	16746697	16747198	16749141	16749903	AT4G35200
Chr5	15108571	15108795	15107295	15108966	AT5G37940
Chr1	3648572	3648887	3644419	3647768	AT1G10920
Chr1	3648572	3648887	3647893	3655590	AT1G10930
Chr4	8101666	8101984	8097917	8100260	AT4G14030
Chr4	8101666	8101984	8100348	8102875	AT4G14040
Chr4	8101666	8101984	8103644	8105521	AT4G14050
Chr2	17095578	17095785	17093092	17095132	AT2G40955
Chr2	17095578	17095785	17095521	17097454	AT2G40960
Chr2	17095578	17095785	17097549	17098695	AT2G40970
Chr1	29956164	29956412	29952872	29957189	AT1G79610
Chr1	29956164	29956412	29957561	29962305	AT1G79620
Chr4	12751812	12752067	12749277	12754096	AT4G24730
Chr4	7246850	7247221	7246421	7248127	AT4G12100
Chr5	3547696	3547912	3545342	3546068	AT5G11140
Chr5	3547696	3547912	3546285	3548111	AT5G11150
Chr1	12965008	12965656	12965045	12966113	AT1G35330
Chr4	15945681	15945907	15944321	15947026	AT4G33050
Chr5	6133182	6133492	6131202	6133906	AT5G18480
Chr5	6133182	6133492	6134151	6136765	AT5G18490
Chr2	584202	584471	583977	587124	AT2G02220
Chr1	3873271	3873567	3870832	3871570	AT1G11500
Chr1	3873271	3873567	3871777	3872836	AT1G11510
Chr1	3873271	3873567	3873028	3873619	AT1G11520
Chr1	3873271	3873567	3874436	3875484	AT1G11530
Chr1	3873271	3873567	3875441	3877155	AT1G11540
Chr4	18458261	18458953	18457956	18459180	AT4G39780
Chr3	15655441	15655710	15655383	15660086	AT3G43790
Chr4	2637925	2638273	2636874	2638965	AT4G05130
Chr2	14939633	14939857	14936665	14937964	AT2G35585
Chr2	14939633	14939857	14938535	14939921	AT2G35590
Chr2	14939633	14939857	14940844	14945357	AT2G35600
Chr2	19357766	19357972	19357477	19361147	AT2G47160
Chr4	6542132	6542459	6538540	6543448	AT4G10590
Chr1	8434839	8435045	8432178	8435656	AT1G23870
Chr1	8434839	8435045	8435656	8438745	AT1G23880
Chr2	4212082	4212287	4213690	4214181	AT2G10710
Chr2	4212082	4212287	4213690	4214181	AT2G10710.1
Chr2	9155818	9156022	9152005	9156878	AT2G21390
Chr5	13557239	13557664	13554777	13557670	AT5G35341
Chr5	13557239	13557664	13554777	13557670	AT5G35341.1
Chr2	1399695	1400397	1398946	1399228	AT2G04140
Chr2	1399695	1400397	1398946	1399228	AT2G04140.1
Chr2	1399695	1400397	1400043	1401282	AT2G04150
Chr2	1399695	1400397	1401267	1407745	AT2G04160
Chr5	16535500	16535763	16534441	16535989	AT5G41320
Chr5	16535500	16535763	16535338	16537903	AT5G41330
Chr4	8518332	8518559	8513858	8516360	AT4G14850
Chr4	8518332	8518559	8516530	8517079	AT4G14860
Chr4	8518332	8518559	8517191	8517902	AT4G14870
Chr4	8518332	8518559	8517959	8520521	AT4G14880
Chr1	20549851	20550074	20549532	20550225	AT1G55060
Chr1	20549851	20550074	20551451	20552633	AT1G55070
Chr4	555562	556376	553392	554089	AT4G01335
Chr4	555562	556376	554538	556961	AT4G01340
Chr1	21077150	21077505	21075285	21078778	AT1G56290
Chr1	21077150	21077505	21078819	21080423	AT1G56300
Chr4	16942637	16942913	16942320	16944677	AT4G35760
Chr4	16942637	16942913	16940506	16941862	AT4G35750
Chr1	13051608	13051850	13051409	13055014	AT1G35470
Chr2	15408104	15408434	15405067	15406573	AT2G36730
Chr2	15408104	15408434	15406689	15409835	AT2G36740
Chr3	5572592	5572796	5571991	5574541	AT3G16410
Chr1	6725381	6725710	6721434	6723930	AT1G19420
Chr1	6725381	6725710	6724572	6728040	AT1G19430
Chr1	22683759	22684009	22681315	22684475	AT1G61480
Chr1	22683759	22684009	22685153	22688267	AT1G61490
Chr3	14722324	14722960	14717887	14720449	AT3G42626
Chr3	14722324	14722960	14717887	14720449	AT3G42626.1
Chr3	14722324	14722960	14720734	14720872	AT3G42628
Chr3	14722324	14722960	14722249	14723857	AT3G42630
Chr3	14722324	14722960	14724308	14728210	AT3G42640
Chr1	23618482	23618797	23614436	23617767	AT1G63680
Chr1	23618482	23618797	23618377	23622396	AT1G63690
Chr5	9868416	9868855	9868347	9871836	AT5G27845
Chr5	9868416	9868855	9868347	9871836	AT5G27845.1
Chr5	6248492	6248746	6246762	6249405	AT5G18730
Chr5	6248492	6248746	6249726	6252042	AT5G18740
Chr1	13038196	13038422	13037409	13038752	AT1G35450
Chr1	13038196	13038422	13039915	13042102	AT1G35460
Chr5	5171429	5171678	5169989	5170131	AT5G15833
Chr5	5171429	5171678	5171181	5172758	AT5G15840
Chr5	5171429	5171678	5173184	5177889	AT5G15845
Chr5	4803191	4803531	4801896	4804990	AT5G14850
Chr5	626515	626767	625253	627124	AT5G02760
Chr5	626515	626767	627033	629255	AT5G02770
Chr2	8098095	8098555	8097419	8098827	AT2G18690
Chr2	17833802	17834382	17831654	17833432	AT2G42850
Chr2	17833802	17834382	17833764	17835113	AT2G42860
Chr3	11190098	11190578	11191490	11192986	AT3G29240
Chr3	11190098	11190578	11188802	11190605	AT3G29230
Chr4	12130897	12131098	12129484	12134187	AT4G23160
Chr5	1406130	1406363	1405293	1407934	AT5G04840
Chr5	1406130	1406363	1408018	1409893	AT5G04850
Chr1	11566817	11567023	11562741	11564833	AT1G32140
Chr1	11566817	11567023	11568664	11570387	AT1G32160
Chr1	11566817	11567023	11565517	11568531	AT1G32150
Chr5	19347231	19347478	19345172	19347629	AT5G47770
Chr5	19347231	19347478	19347918	19350669	AT5G47780
Chr4	15237095	15237506	15233073	15237109	AT4G31390
Chr4	15237095	15237506	15237369	15239323	AT4G31400
Chr4	15237095	15237506	15238583	15239282	AT4G31398
Chr5	19270266	19270532	19270958	19272883	AT5G47500
Chr5	19270266	19270532	19264674	19270800	AT5G47490
Chr4	11173791	11174178	11174449	11176881	AT4G20870
Chr4	11173791	11174178	11172621	11174467	AT4G20860
Chr1	12245513	12246081	12242125	12244462	AT1G33770
Chr1	12245513	12246081	12244584	12246188	AT1G33780
Chr1	12350720	12350968	12349459	12351246	AT1G33970
Chr1	12350720	12350968	12351592	12355023	AT1G33980
Chr3	8565891	8566094	8562828	8564670	AT3G23760
Chr3	8565891	8566094	8565493	8567496	AT3G23770
Chr3	8565891	8566094	8567724	8574209	AT3G23780
Chr2	10734755	10735391	10733945	10735699	AT2G25190
Chr2	10734755	10735391	10736482	10737654	AT2G25200
Chr5	1585424	1585685	1585296	1587517	AT5G05350
Chr3	7507569	7508117	7507239	7509175	AT3G21330
Chr3	2337673	2337962	2335611	2339100	AT3G07330
Chr4	13916091	13916518	13915819	13917420	AT4G27960
Chr4	13916091	13916518	13918289	13920132	AT4G27970
Chr5	7089715	7089965	7086652	7090081	AT5G20890
Chr5	7089715	7089965	7090703	7092539	AT5G20900
Chr2	18158487	18158726	18154541	18156488	AT2G43830
Chr2	18158487	18158726	18157637	18159231	AT2G43840
Chr2	18158487	18158726	18159181	18162044	AT2G43850
Chr5	15590635	15590936	15588756	15589666	AT5G38940
Chr5	15590635	15590936	15590692	15591050	AT5G38950
Chr5	25759815	25760076	25756331	25761341	AT5G64420
Chr4	13823613	13823826	13821105	13823342	AT4G27680
Chr4	13823613	13823826	13823587	13826395	AT4G27690
Chr4	6558065	6558513	6557176	6559595	AT4G10610
Chr4	6558065	6558513	6560362	6561726	AT4G10613
Chr3	571967	572277	568046	570103	AT3G02650
Chr3	571967	572277	570133	572345	AT3G02660
Chr3	571967	572277	573779	574626	AT3G02670
Chr4	13712621	13712920	13710547	13711050	AT4G27415
Chr4	13712621	13712920	13712198	13714797	AT4G27420
Chr5	24244181	24244412	24240974	24242523	AT5G60200
Chr5	24244181	24244412	24243030	24245968	AT5G60210
Chr5	1774609	1774824	1772542	1774113	AT5G05890
Chr5	1774609	1774824	1774512	1776381	AT5G05900
Chr5	3237939	3238138	3235294	3238719	AT5G10290
Chr5	3237939	3238138	3239616	3240870	AT5G10300
Chr1	23390499	23390740	23387630	23390816	AT1G63080
Chr1	23390499	23390740	23391062	23392851	AT1G63090
Chr3	8622320	8623052	8619191	8621907	AT3G23870
Chr3	8622320	8623052	8621985	8623162	AT3G23880
Chr3	8622320	8623052	8624749	8631327	AT3G23890
Chr5	7743213	7743436	7741897	7742978	AT5G23070
Chr5	7743213	7743436	7742939	7748933	AT5G23080
Chr5	21296266	21296513	21294186	21296704	AT5G52470
Chr5	21296266	21296513	21295735	21295809	AT5G52471
Chr5	21296266	21296513	21296832	21297858	AT5G52480
Chr3	16786485	16786783	16782642	16784735	AT3G45710
Chr3	16786485	16786783	16785045	16786945	AT3G45720
Chr5	18445217	18445425	18444656	18449446	AT5G45510
Chr3	5104587	5105004	5101984	5104140	AT3G15150
Chr3	5104587	5105004	5104366	5108473	AT3G15160
Chr5	20162461	20162949	20161205	20164729	AT5G49660
Chr1	22925991	22926323	22924249	22926598	AT1G62030
Chr1	22925991	22926323	22919533	22924024	AT1G62020
Chr1	1707787	1708183	1707010	1709347	AT1G05690
Chr1	1707787	1708183	1709795	1713245	AT1G05700
Chr5	25564218	25564551	25561159	25563274	AT5G63870
Chr5	25564218	25564551	25563723	25565498	AT5G63880
Chr5	25564218	25564551	25565430	25568206	AT5G63890
Chr2	15409453	15409702	15406689	15409835	AT2G36740
Chr2	15409453	15409702	15410461	15412038	AT2G36750
Chr2	17530118	17530397	17527256	17528937	AT2G41990
Chr2	17530118	17530397	17529242	17530443	AT2G42000
Chr2	17530118	17530397	17531191	17532582	AT2G42005
Chr2	8812705	8813294	8810738	8813644	AT2G20440
Chr2	8812705	8813294	8813861	8815253	AT2G20450
Chr1	23116242	23116474	23111817	23115293	AT1G62440
Chr1	23116242	23116474	23115957	23117370	AT1G62450
Chr1	27397302	27397530	27394746	27396799	AT1G72790
Chr1	27397302	27397530	27397215	27398500	AT1G72800
Chr1	27397302	27397530	27398590	27400417	AT1G72810
Chr2	433126	433434	432274	435077	AT2G01940
Chr2	19670588	19670818	19669109	19669764	AT2G48090
Chr2	19670588	19670818	19670500	19673292	AT2G48100
Chr2	11722088	11722328	11720293	11721081	AT2G27389
Chr2	11722088	11722328	11720483	11720888	AT2G27390
Chr2	11722088	11722328	11721050	11721324	AT2G27395
Chr2	11722088	11722328	11721538	11722468	AT2G27400
Chr2	11722088	11722328	11723524	11724362	AT2G27402
Chr5	18504185	18504533	18501485	18504117	AT5G45620
Chr5	18504185	18504533	18505808	18506323	AT5G45630
Chr2	7507847	7508057	7504755	7508394	AT2G17260
Chr2	7507847	7508057	7508587	7509755	AT2G17265
Chr2	7560226	7560446	7558976	7563752	AT2G17410
Chr5	22200323	22200586	22197628	22202110	AT5G54650
Chr1	20285311	20285529	20283479	20286786	AT1G54340
Chr1	20285311	20285529	20286881	20290401	AT1G54350
Chr2	17235709	17236258	17237744	17240440	AT2G41370
Chr2	17235709	17236258	17234373	17236279	AT2G41360
Chr3	16398592	16398808	16397037	16399725	AT3G44920
Chr1	23824658	23824876	23824513	23825383	AT1G64185
Chr1	23824658	23824876	23825327	23827136	AT1G64190
Chr1	23824658	23824876	23821515	23824359	AT1G64180
Chr1	6144744	6145004	6145925	6148940	AT1G17850
Chr1	6144744	6145004	6142563	6146521	AT1G17840
Chr1	24633504	24633791	24631408	24634749	AT1G66150
Chr5	22234007	22234606	22232194	22232949	AT5G54720
Chr5	22234007	22234606	22233788	22237341	AT5G54730
Chr1	28155070	28155272	28151923	28156259	AT1G74960
Chr2	10053524	10053743	10052565	10055317	AT2G23630
Chr2	13560810	13561221	13556499	13559767	AT2G31890
Chr2	13560810	13561221	13560759	13569623	AT2G31900
Chr2	13560810	13561221	13560806	13568489	AT2G31902
Chr5	20516384	20516809	20516111	20518573	AT5G50380
Chr3	18135580	18136158	18131828	18136343	AT3G48900
Chr5	6744357	6744717	6740776	6743773	AT5G19950
Chr5	6744357	6744717	6743925	6746339	AT5G19960
Chr1	24200664	24201013	24201616	24203226	AT1G65140
Chr1	24200664	24201013	24196471	24201022	AT1G65130
Chr5	6128792	6129035	6127796	6129285	AT5G18470
Chr5	6128792	6129035	6129236	6131015	AT5G18475
Chr1	11017852	11018216	11014782	11015913	AT1G30930
Chr1	11017852	11018216	11017435	11018990	AT1G30935
Chr5	977568	978026	974497	979849	AT5G03730
Chr1	11875785	11876554	11874703	11877387	AT1G32790
Chr4	8209306	8209546	8204346	8207408	AT4G14240
Chr4	8209306	8209546	8208747	8213237	AT4G14250
Chr2	8202484	8202726	8202215	8202690	AT2G18938
Chr2	8202484	8202726	8203729	8206395	AT2G18940
Chr5	8800821	8801045	8799709	8802753	AT5G25360
Chr2	7965896	7966151	7964392	7964909	AT2G18328
Chr2	7965896	7966151	7965634	7969105	AT2G18330
Chr1	9490504	9490819	9487779	9492572	AT1G27320
Chr4	15420128	15420522	15419081	15424265	AT4G31880
Chr3	4990204	4990536	4988106	4994058	AT3G14840
Chr1	22648339	22649367	22646071	22649521	AT1G61380
Chr1	22648339	22649367	22650337	22654395	AT1G61390
Chr1	27491301	27491501	27488216	27490766	AT1G73090
Chr1	27491301	27491501	27491183	27494182	AT1G73100
Chr1	6336846	6337299	6336527	6342460	AT1G18410
Chr3	10578673	10578989	10576960	10577375	AT3G28310
Chr3	10578673	10578989	10577486	10581488	AT3G28315
Chr3	10578673	10578989	10577486	10581488	AT3G28315.1
Chr5	2367743	2367971	2367166	2369554	AT5G07480
Chr5	8120310	8120558	8118316	8122784	AT5G24030
Chr5	19641860	19642094	19641602	19641674	AT5G48465
Chr5	19641860	19642094	19641743	19644362	AT5G48470
Chr1	26806793	26807033	26805650	26807183	AT1G71060
Chr1	26806793	26807033	26807187	26809504	AT1G71070
Chr4	6996955	6997160	6996822	6998829	AT4G11550
Chr1	11715485	11715785	11715149	11719970	AT1G32450
Chr1	11715485	11715785	11712161	11715112	AT1G32440
Chr3	16237326	16237741	16236342	16237736	AT3G44700
Chr1	12608425	12608703	12604299	12607033	AT1G34470
Chr1	12608425	12608703	12607275	12609084	AT1G34480
Chr1	12608425	12608703	12609481	12610495	AT1G34490
Chr2	1683079	1683299	1682952	1683475	AT2G04795
Chr3	3335409	3335687	3331397	3334268	AT3G10660
Chr3	3335409	3335687	3335048	3337387	AT3G10670
Chr4	15990172	15990484	15985188	15991538	AT4G33150
Chr1	20537718	20538508	20534873	20539113	AT1G55040
Chr1	18697134	18697347	18693683	18697659	AT1G50460
Chr3	6810904	6811122	6808584	6809508	AT3G19595
Chr3	6810904	6811122	6810668	6811742	AT3G19600
Chr3	6810904	6811122	6812492	6814719	AT3G19610
Chr3	368346	368626	365548	368911	AT3G02090
Chr3	368346	368626	368839	370484	AT3G02100
Chr4	5850246	5850495	5847400	5849724	AT4G09180
Chr2	7572217	7573149	7571139	7573799	AT2G17440
Chr2	7572217	7573149	7573834	7575939	AT2G17442
Chr2	7572217	7573149	7568017	7570840	AT2G17430
Chr3	22232580	22232874	22232022	22237075	AT3G60164
Chr3	22232580	22232874	22232511	22236531	AT3G60170
Chr3	22232580	22232874	22232511	22236531	AT3G60170.1
Chr4	16761255	16761496	16760948	16767087	AT4G35240
Chr4	16095949	16096191	16091939	16094958	AT4G33440
Chr4	16095949	16096191	16095391	16096610	AT4G33450
Chr4	16095949	16096191	16098069	16100266	AT4G33460
Chr1	23054475	23054734	23056652	23058114	AT1G62350
Chr1	23054475	23054734	23051001	23055672	AT1G62340
Chr4	12016801	12017020	12012676	12016011	AT4G22910
Chr4	12016801	12017020	12016524	12018492	AT4G22920
Chr4	12016801	12017020	12018883	12021591	AT4G22930
Chr4	12814872	12815078	12814837	12817622	AT4G24900
Chr4	12814872	12815078	12811478	12814449	AT4G24890
Chr1	4149941	4150290	4147961	4151056	AT1G12230
Chr2	13306975	13307297	13306592	13307475	AT2G31230
Chr5	21952208	21952484	21948123	21952550	AT5G54090
Chr5	21952208	21952484	21952732	21953507	AT5G54095
Chr5	21952208	21952484	21953786	21956564	AT5G54100
Chr5	26945257	26945611	26941181	26944146	AT5G67530
Chr5	26945257	26945611	26944027	26946365	AT5G67540
Chr5	26945257	26945611	26946753	26949161	AT5G67550
Chr3	7315062	7315444	7313537	7315883	AT3G20880
Chr4	14233796	14234112	14230694	14232342	AT4G28820
Chr4	14233796	14234112	14232445	14234042	AT4G28830
Chr5	4962364	4962762	4958336	4962013	AT5G15270
Chr5	4962364	4962762	4962292	4966141	AT5G15280
Chr5	14549474	14549772	14546923	14548203	AT5G36900
Chr5	21989377	21989613	21988456	21990228	AT5G54180
Chr5	21989377	21989613	21990911	21992812	AT5G54190
Chr4	1528738	1529035	1524198	1527133	AT4G03440
Chr4	1528738	1529035	1527715	1528057	AT4G03443
Chr4	1528738	1529035	1528133	1528370	AT4G03445
Chr4	1528738	1529035	1529445	1531780	AT4G03450
Chr3	21872895	21873230	21872705	21874735	AT3G59150
Chr3	21872895	21873230	21875022	21876641	AT3G59160
Chr2	7082089	7082330	7079795	7080248	AT2G16367
Chr2	7082089	7082330	7081782	7084557	AT2G16370
Chr2	12585958	12586223	12584242	12584428	AT2G29263
Chr2	12585958	12586223	12584501	12585096	AT2G29270
Chr2	12585958	12586223	12585855	12587742	AT2G29290
Chr2	12585958	12586223	12585888	12586330	AT2G29280
Chr2	12585958	12586223	12588190	12589759	AT2G29300
Chr2	12585958	12586223	12582518	12584101	AT2G29260
Chr5	9547189	9547409	9546546	9547553	AT5G27130
Chr5	9547189	9547409	9548541	9550597	AT5G27140
Chr5	24251282	24251505	24248956	24250065	AT5G60220
Chr5	24251282	24251505	24250090	24251613	AT5G60230
Chr5	24251282	24251505	24251381	24251628	AT5G60240
Chr5	24251282	24251505	24252157	24254849	AT5G60250
Chr4	13937060	13937291	13933231	13935315	AT4G28020
Chr4	13937060	13937291	13935603	13937508	AT4G28025
Chr4	13937060	13937291	13937675	13939144	AT4G28030
Chr1	12520251	12521151	12520178	12524370	AT1G34320
Chr3	20703709	20703928	20700391	20703083	AT3G55760
Chr3	20703709	20703928	20703221	20705320	AT3G55770
Chr3	20703709	20703928	20705626	20707021	AT3G55780
Chr2	13815141	13815359	13814685	13818289	AT2G32540
Chr2	13815141	13815359	13809215	13813570	AT2G32530
Chr4	8375832	8376092	8374390	8375962	AT4G14590
Chr4	8375832	8376092	8376399	8378335	AT4G14600
Chr4	753754	754382	749573	752034	AT4G01730
Chr4	753754	754382	752287	752873	AT4G01735
Chr4	753754	754382	756362	758590	AT4G01750
Chr4	753754	754382	753421	755456	AT4G01740
Chr3	3319542	3319829	3319026	3320149	AT3G10610
Chr3	3319542	3319829	3320262	3321724	AT3G10620
Chr3	3319542	3319829	3321462	3323211	AT3G10630
Chr1	23770308	23770533	23769773	23776931	AT1G64060
Chr3	5718342	5718543	5711081	5719023	AT3G16785
Chr1	27080772	27081017	27078523	27080248	AT1G71940
Chr1	27080772	27081017	27080183	27081613	AT1G71950
Chr1	27080772	27081017	27082393	27088248	AT1G71960
Chr5	21329657	21330022	21327711	21330136	AT5G52550
Chr5	21329657	21330022	21327711	21330136	AT5G52552
Chr5	21329657	21330022	21330638	21334811	AT5G52560
Chr2	17084684	17085303	17082847	17084347	AT2G40935
Chr2	17084684	17085303	17084355	17087297	AT2G40940
Chr3	4922279	4922506	4919855	4921787	AT3G14640
Chr3	4922279	4922506	4922130	4924694	AT3G14650
Chr3	8583150	8583487	8581653	8583835	AT3G23800
Chr1	22415491	22415845	22412245	22417244	AT1G60890
Chr1	22399994	22400298	22397915	22400362	AT1G60850
Chr1	22399994	22400298	22400926	22407777	AT1G60860
Chr3	9232969	9233262	9226963	9231109	AT3G25450
Chr3	9232969	9233262	9226963	9231109	AT3G25450.1
Chr3	9232969	9233262	9231580	9232666	AT3G25460
Chr3	9232969	9233262	9232918	9235213	AT3G25470
Chr3	9232969	9233262	9235195	9236607	AT3G25480
Chr3	3724787	3725533	3722891	3723733	AT3G11773
Chr3	3724787	3725533	3724133	3725593	AT3G11780
Chr3	3724787	3725533	3726107	3727729	AT3G11800
Chr3	19458494	19458706	19455698	19458919	AT3G52490
Chr4	8526969	8527177	8526370	8528010	AT4G14905
Chr4	8526969	8527177	8528166	8530334	AT4G14910
Chr1	19396158	19396448	19396080	19398244	AT1G52120
Chr1	24565763	24565986	24562552	24568530	AT1G65985
Chr2	13652562	13652771	13651273	13651348	AT2G32110
Chr2	13652562	13652771	13651509	13653921	AT2G32120
Chr5	5445703	5445987	5444921	5448313	AT5G16610
Chr2	14529902	14530665	14527735	14529492	AT2G34450
Chr2	14529902	14530665	14529607	14530958	AT2G34460
Chr2	14529902	14530665	14530734	14532505	AT2G34470
Chr3	4600678	4600998	4595875	4600469	AT3G13930
Chr3	4600678	4600998	4600491	4602486	AT3G13940
Chr5	6130449	6130805	6127796	6129285	AT5G18470
Chr5	6130449	6130805	6129236	6131015	AT5G18475
Chr5	6130449	6130805	6131202	6133906	AT5G18480
Chr1	2279358	2279613	2277806	2280297	AT1G07420
Chr1	2279358	2279613	2280834	2282828	AT1G07430
Chr5	9691059	9691323	9687377	9689420	AT5G27430
Chr5	9691059	9691323	9689497	9690318	AT5G27440
Chr5	9691059	9691323	9690606	9693289	AT5G27450
Chr5	9691059	9691323	9693261	9694840	AT5G27460
Chr5	19778924	19779286	19777452	19779815	AT5G48780
Chr5	19778924	19779286	19779859	19782050	AT5G48790
Chr5	19778924	19779286	19773276	19777242	AT5G48770
Chr2	11825786	11826141	11823915	11824461	AT2G27750
Chr2	11825786	11826141	11824797	11827591	AT2G27760
Chr3	21758071	21758452	21755052	21756641	AT3G58830
Chr3	21758071	21758452	21759351	21759942	AT3G58850
Chr3	21758071	21758452	21757311	21758772	AT3G58840
Chr3	4937834	4938304	4934419	4936563	AT3G14680
Chr3	4937834	4938304	4937316	4939465	AT3G14690
Chr5	23997058	23997539	23994169	23995734	AT5G59530
Chr5	23997058	23997539	23996072	23997590	AT5G59540
Chr5	23997058	23997539	23998258	23999793	AT5G59550
Chr1	28148640	28149041	28146058	28147378	AT1G74940
Chr1	28148640	28149041	28148574	28150444	AT1G74950
Chr3	22052284	22052621	22048753	22051673	AT3G59690
Chr3	22052284	22052621	22049729	22051595	AT3G59695
Chr3	22052284	22052621	22052132	22054275	AT3G59700
Chr3	3535934	3536261	3533254	3534847	AT3G11280
Chr3	3535934	3536261	3535145	3535218	AT3G11285
Chr3	3535934	3536261	3535609	3537843	AT3G11290
Chr1	28924593	28924811	28922665	28925404	AT1G76970
Chr1	28924593	28924811	28925797	28927339	AT1G76980
Chr5	7403422	7403671	7401706	7403825	AT5G22355
Chr5	7403422	7403671	7404003	7405765	AT5G22360
Chr5	26597224	26597442	26592647	26595922	AT5G66630
Chr5	26597224	26597442	26596206	26598192	AT5G66631
Chr5	26597224	26597442	26599383	26601949	AT5G66640
Chr4	15278289	15278547	15276179	15277219	AT4G31510
Chr4	15278289	15278547	15278280	15281739	AT4G31520
Chr4	10033364	10033663	10030631	10032963	AT4G18070
Chr4	10033364	10033663	10033209	10033935	AT4G18080
Chr4	10033364	10033663	10034010	10034847	AT4G18090
Chr4	10033364	10033663	10035484	10036541	AT4G18100
Chr3	16623787	16624865	16620202	16625048	AT3G45300
Chr5	10862800	10863020	10862172	10864903	AT5G28840
Chr4	13728372	13728733	13725545	13727353	AT4G27440
Chr4	13728372	13728733	13727483	13728886	AT4G27450
Chr1	6440988	6441299	6437476	6444076	AT1G18700
Chr4	5784059	5784307	5780469	5783464	AT4G09012
Chr4	5784059	5784307	5784073	5789002	AT4G09020
Chr5	22301347	22301547	22302000	22305795	AT5G54920
Chr5	22301347	22301547	22298556	22301719	AT5G54910
Chr4	9601619	9601923	9601450	9604207	AT4G17080
Chr3	10206871	10207099	10207780	10209899	AT3G27550
Chr3	10206871	10207099	10205307	10207306	AT3G27540
Chr4	7302335	7302536	7300455	7301646	AT4G12275
Chr4	7302335	7302536	7300455	7301646	AT4G12275.1
Chr4	7302335	7302536	7301768	7302994	AT4G12280
Chr4	7302335	7302536	7304404	7307138	AT4G12290
Chr4	8865105	8865310	8864827	8870967	AT4G15530
Chr4	8865105	8865310	8862814	8864618	AT4G15520
Chr4	6998312	6998853	6996822	6998829	AT4G11550
Chr4	6998312	6998853	6999895	7003493	AT4G11560
Chr1	25915796	25916112	25915006	25917906	AT1G68920
Chr3	1530926	1531146	1526962	1533867	AT3G05350
Chr3	1530926	1531146	1530734	1533288	AT3G05360
Chr1	18636992	18637431	18635983	18638110	AT1G50310
Chr1	18636992	18637431	18638383	18639536	AT1G50320
Chr2	19597857	19598083	19595639	19598581	AT2G47850
Chr2	19597857	19598083	19599947	19602192	AT2G47860
Chr1	12649774	12650114	12646695	12652646	AT1G34550
Chr1	6709886	6710311	6708556	6709175	AT1G19392
Chr1	6709886	6710311	6708556	6709175	AT1G19392.1
Chr1	6709886	6710311	6709772	6710670	AT1G19394
Chr1	6709886	6710311	6709777	6711788	AT1G19396
Chr1	6709886	6710311	6710960	6711787	AT1G19397
Chr1	6709886	6710311	6712037	6714252	AT1G19400
Chr1	7318257	7318542	7313945	7319574	AT1G20970
Chr4	12159874	12160134	12157568	12160270	AT4G23230
Chr4	12159874	12160134	12160501	12161954	AT4G23240
Chr4	12159874	12160134	12162003	12167026	AT4G23250
Chr5	928101	928378	927914	930781	AT5G03640
Chr4	7019781	7019982	7013728	7018049	AT4G11610
Chr4	7019781	7019982	7019699	7021348	AT4G11630
Chr4	7019781	7019982	7021769	7023318	AT4G11640
Chr1	19590561	19591033	19587636	19589052	AT1G52580
Chr1	19590561	19591033	19589008	19590273	AT1G52590
Chr1	19590561	19591033	19590486	19592695	AT1G52600
Chr3	8004039	8004507	8002761	8003145	AT3G22580
Chr3	8004039	8004507	8003933	8005579	AT3G22590
Chr1	28548234	28548451	28546381	28547611	AT1G76070
Chr1	28548234	28548451	28547785	28549419	AT1G76080
Chr1	28548234	28548451	28550408	28551781	AT1G76090
Chr5	9044950	9045192	9044205	9046528	AT5G25920
Chr1	22865511	22865929	22862856	22864619	AT1G61860
Chr1	22865511	22865929	22865003	22866615	AT1G61870
Chr1	22865511	22865929	22866757	22866829	AT1G61880
Chr1	22865511	22865929	22867769	22871280	AT1G61890
Chr3	3671675	3671948	3672119	3674075	AT3G11630
Chr3	3671675	3671948	3669318	3672034	AT3G11620
Chr4	752745	752963	749573	752034	AT4G01730
Chr4	752745	752963	752287	752873	AT4G01735
Chr4	752745	752963	753421	755456	AT4G01740
Chr4	2571520	2571738	2571412	2572177	AT4G05018
Chr4	2571520	2571738	2572620	2576595	AT4G05020
Chr4	11427704	11427906	11424709	11425767	AT4G21445
Chr4	11427704	11427906	11425956	11428386	AT4G21450
Chr4	11427704	11427906	11428509	11430732	AT4G21460
Chr5	5915485	5915703	5916969	5923355	AT5G17890
Chr1	26193957	26194301	26191639	26193174	AT1G69630
Chr1	26193957	26194301	26193658	26195695	AT1G69640
Chr5	15187598	15187852	15185076	15186508	AT5G38040
Chr5	15187598	15187852	15189443	15190132	AT5G38060
Chr5	15187598	15187852	15187518	15188783	AT5G38050
Chr5	24298647	24298928	24294889	24301147	AT5G60410
Chr5	2870912	2871162	2869361	2871190	AT5G09225
Chr5	2870912	2871162	2871376	2873789	AT5G09230
Chr5	2870912	2871162	2866251	2869054	AT5G09220
Chr1	22954411	22954791	22955925	22956483	AT1G62095
Chr1	22954411	22954791	22950680	22955118	AT1G62090
Chr3	21214459	21214797	21211455	21216375	AT3G57330
Chr5	5826129	5826520	5822998	5827153	AT5G17680
Chr5	5826129	5826520	5827170	5829682	AT5G17690
Chr1	6372374	6372573	6369346	6373025	AT1G18500
Chr1	6372374	6372573	6373294	6374090	AT1G18510
Chr2	15660642	15660875	15656426	15661685	AT2G37290
Chr2	15660642	15660875	15662566	15664599	AT2G37300
Chr5	5206640	5206839	5202800	5204875	AT5G15940
Chr5	5206640	5206839	5205868	5208036	AT5G15950
Chr5	5206640	5206839	5205870	5208036	AT5G15948
Chr5	15166655	15167060	15165651	15167729	AT5G38020
Chr1	16648792	16649338	16646731	16648648	AT1G43890
Chr1	16648792	16649338	16648566	16649643	AT1G43895
Chr1	16648792	16649338	16650294	16650804	AT1G43897
Chr1	16648792	16649338	16650294	16650804	AT1G43897.1
Chr1	13534194	13534439	13533410	13544009	AT1G36160
Chr4	8770355	8770585	8770184	8771899	AT4G15360
Chr2	17835361	17835593	17831654	17833432	AT2G42850
Chr2	17835361	17835593	17833764	17835113	AT2G42860
Chr2	17835361	17835593	17836415	17837250	AT2G42870
Chr2	19070563	19070910	19065715	19069569	AT2G46450
Chr2	19070563	19070910	19071536	19072019	AT2G46460
Chr2	19070563	19070910	19072312	19075123	AT2G46470
Chr2	19070563	19070910	19069628	19071004	AT2G46455
Chr4	10071937	10072136	10069693	10071115	AT4G18195
Chr4	10071937	10072136	10071633	10073236	AT4G18197
Chr4	10071937	10072136	10073757	10075271	AT4G18205
Chr3	10694517	10694897	10694443	10696123	AT3G28540
Chr5	23810889	23811089	23808460	23811258	AT5G58970
Chr5	23810889	23811089	23811448	23814683	AT5G58980
Chr1	12268559	12268944	12265032	12266847	AT1G33810
Chr1	12268559	12268944	12267865	12269913	AT1G33811
Chr3	17198822	17199115	17197625	17199337	AT3G46690
Chr3	17198822	17199115	17200300	17201889	AT3G46700
Chr1	23295133	23295544	23291928	23295266	AT1G62880
Chr1	23295133	23295544	23294412	23294710	AT1G62886
Chr1	23295133	23295544	23294976	23295564	AT1G62890
Chr1	23295133	23295544	23294976	23295564	AT1G62890.1
Chr3	2319089	2319328	2313997	2317188	AT3G07270
Chr3	2319089	2319328	2317713	2317926	AT3G07273
Chr3	2319089	2319328	2317938	2318454	AT3G07274
Chr3	2319089	2319328	2318921	2321215	AT3G07280
Chr1	29768102	29768500	29764088	29768789	AT1G79120
Chr2	10043163	10043520	10044178	10046532	AT2G23610
Chr2	10043163	10043520	10042198	10043673	AT2G23600
Chr2	2614931	2615289	2611033	2616254	AT2G06560
Chr2	2614931	2615289	2611033	2616254	AT2G06560.1
Chr5	20734317	20734558	20729611	20733926	AT5G50950
Chr5	20734317	20734558	20734166	20736055	AT5G50960
Chr5	20734317	20734558	20736336	20739295	AT5G50970
Chr3	9133071	9133599	9132309	9134030	AT3G25070
Chr2	1520223	1520521	1515804	1519308	AT2G04350
Chr2	1520223	1520521	1519392	1521056	AT2G04360
Chr1	4018490	4018837	4014846	4016540	AT1G11905
Chr1	4018490	4018837	4016783	4020983	AT1G11910
Chr4	6839274	6839554	6837559	6837643	AT4G11213
Chr4	6839274	6839554	6837773	6837857	AT4G11216
Chr4	6839274	6839554	6837910	6839795	AT4G11220
Chr4	6839274	6839554	6840490	6845591	AT4G11230
Chr5	20734281	20734562	20729611	20733926	AT5G50950
Chr5	20734281	20734562	20734166	20736055	AT5G50960
Chr5	20734281	20734562	20736336	20739295	AT5G50970
Chr5	5410311	5411050	5406862	5411424	AT5G16560
Chr1	19757659	19758090	19754213	19755843	AT1G53023
Chr1	19757659	19758090	19760000	19761452	AT1G53030
Chr1	19757659	19758090	19756823	19759623	AT1G53025
Chr1	4962206	4962419	4960374	4961780	AT1G14500
Chr1	4962206	4962419	4961885	4964428	AT1G14510
Chr1	12105055	12105258	12099481	12104601	AT1G33390
Chr1	12105055	12105258	12104783	12109524	AT1G33400
Chr1	22303602	22303801	22302485	22304985	AT1G60540
Chr1	22303602	22303801	22302491	22305156	AT1G60545
Chr3	19097336	19097542	19092517	19097353	AT3G51460
Chr3	19097336	19097542	19097786	19099275	AT3G51470
Chr2	8202471	8202738	8202215	8202690	AT2G18938
Chr2	8202471	8202738	8203729	8206395	AT2G18940
Chr2	16044238	16044571	16043959	16045992	AT2G38300
Chr2	16044238	16044571	16039474	16042383	AT2G38290
Chr4	1377561	1378200	1374280	1376231	AT4G03100
Chr4	1377561	1378200	1376305	1379420	AT4G03110
Chr1	29190392	29190794	29188900	29190975	AT1G77670
Chr1	29190392	29190794	29191833	29196287	AT1G77680
Chr5	17842704	17843007	17840423	17843751	AT5G44290
Chr1	2027834	2028348	2025600	2027271	AT1G06620
Chr1	2027834	2028348	2027738	2031388	AT1G06630
Chr1	17662935	17663346	17660751	17660973	AT1G47915
Chr1	17662935	17663346	17662899	17663940	AT1G47930
Chr1	17662935	17663346	17661094	17662394	AT1G47920
Chr2	1181170	1181803	1179983	1181437	AT2G03870
Chr2	1181170	1181803	1181536	1183703	AT2G03880
Chr4	17430489	17430713	17426920	17429765	AT4G36960
Chr4	17430489	17430713	17429743	17431685	AT4G36970
Chr4	2440759	2440978	2434906	2439403	AT4G04790
Chr4	2440759	2440978	2439545	2441205	AT4G04800
Chr4	2440759	2440978	2441326	2442567	AT4G04810
Chr5	17841596	17841798	17839584	17839656	AT5G44283
Chr5	17841596	17841798	17840219	17840304	AT5G44286
Chr5	17841596	17841798	17840423	17843751	AT5G44290
Chr1	24614363	24614576	24612619	24614805	AT1G66120
Chr1	24614363	24614576	24614961	24616930	AT1G66130
Chr2	174310	174513	172255	174137	AT2G01390
Chr2	174310	174513	174270	175617	AT2G01400
Chr2	174310	174513	175039	176407	AT2G01410
Chr4	7256788	7257051	7254048	7256406	AT4G12110
Chr4	7256788	7257051	7256414	7256487	AT4G12115
Chr4	7256788	7257051	7256537	7261180	AT4G12120
Chr1	7697098	7697301	7696535	7697699	AT1G21910
Chr1	18665875	18666138	18662308	18666478	AT1G50380
Chr1	18665875	18666138	18666985	18667677	AT1G50390
Chr3	2422396	2422598	2420901	2422825	AT3G07580
Chr3	2422396	2422598	2423069	2424594	AT3G07590
Chr3	2422396	2422598	2424116	2425022	AT3G07600
Chr5	23549081	23549287	23546328	23549605	AT5G58190
Chr5	23549081	23549287	23549549	23552052	AT5G58200
Chr4	16612297	16612624	16609745	16612907	AT4G34860
Chr4	16612297	16612624	16614326	16615313	AT4G34870
Chr1	3992676	3992966	3989762	3991066	AT1G11810
Chr1	3992676	3992966	3991026	3993598	AT1G11820
Chr3	19077054	19077313	19075575	19078120	AT3G51390
Chr3	19077054	19077313	19077849	19078955	AT3G51400
Chr5	1959788	1960106	1955958	1959051	AT5G06400
Chr5	1959788	1960106	1959535	1961158	AT5G06410
Chr5	1959788	1960106	1960680	1963040	AT5G06420
Chr1	21971720	21971981	21968070	21972411	AT1G59740
Chr1	23535156	23535569	23531408	23534569	AT1G63450
Chr1	23535156	23535569	23535015	23536467	AT1G63460
Chr1	23535156	23535569	23536518	23539220	AT1G63470
Chr4	6107316	6107715	6104445	6106607	AT4G09660
Chr4	6107316	6107715	6107149	6109122	AT4G09670
Chr4	4071064	4071646	4070812	4072305	AT4G06744
Chr1	22961351	22961569	22957875	22959711	AT1G62110
Chr1	22961351	22961569	22960190	22961779	AT1G62120
Chr1	22961351	22961569	22962339	22968920	AT1G62130
Chr3	5095185	5095783	5097152	5099222	AT3G15130
Chr3	5095185	5095783	5088365	5095482	AT3G15120
Chr1	26631556	26631875	26626554	26631104	AT1G70620
Chr1	26631556	26631875	26631231	26634102	AT1G70630
Chr1	1710829	1711040	1707010	1709347	AT1G05690
Chr1	1710829	1711040	1709795	1713245	AT1G05700
Chr3	15657722	15657984	15655383	15660086	AT3G43790
Chr3	16978406	16978848	16976685	16978923	AT3G46210
Chr3	16978406	16978848	16979047	16984177	AT3G46220
Chr1	2618611	2619265	2614773	2618823	AT1G08300
Chr1	2618611	2619265	2618646	2620452	AT1G08310
Chr1	2618611	2619265	2620334	2621545	AT1G08315
Chr1	9532388	9532914	9529140	9531375	AT1G27440
Chr1	9532388	9532914	9531838	9534114	AT1G27450
Chr1	9532388	9532914	9534531	9537561	AT1G27460
Chr3	17369881	17370352	17368671	17370494	AT3G47170
Chr1	5805460	5805731	5800766	5805799	AT1G16970
Chr1	5805460	5805731	5807310	5811488	AT1G16980
Chr1	19127714	19127943	19125582	19128161	AT1G51580
Chr1	19127714	19127943	19128143	19132318	AT1G51590
Chr3	3983655	3983926	3981982	3985550	AT3G12560
Chr3	3983655	3983926	3978004	3981762	AT3G12550
Chr4	8077743	8078000	8076979	8079314	AT4G13980
Chr5	19813425	19813711	19811650	19812865	AT5G48860
Chr5	19813425	19813711	19813345	19814554	AT5G48870
Chr5	19813425	19813711	19814394	19817897	AT5G48880
Chr3	5172185	5172513	5169094	5172837	AT3G15354
Chr3	5172185	5172513	5173592	5173781	AT3G15359
Chr3	5172185	5172513	5174401	5175469	AT3G15356
Chr4	10360034	10360417	10356464	10359078	AT4G18900
Chr4	10360034	10360417	10359895	10363285	AT4G18905
Chr1	18375994	18376548	18367592	18375381	AT1G49630
Chr1	18375994	18376548	18375537	18376729	AT1G49640
Chr1	18375994	18376548	18377251	18378634	AT1G49650
Chr2	18130513	18130755	18128528	18129841	AT2G43745
Chr2	18130513	18130755	18129434	18132637	AT2G43750
Chr2	18130513	18130755	18132672	18134068	AT2G43760
Chr3	10472042	10472258	10470400	10471388	AT3G28140
Chr3	10472042	10472258	10471841	10473754	AT3G28150
Chr1	9847306	9847831	9846883	9847923	AT1G28190
Chr1	22915803	22916236	22913440	22914146	AT1G62000
Chr1	22915803	22916236	22915744	22917330	AT1G62010
Chr5	1507642	1508084	1505121	1507224	AT5G05100
Chr5	1507642	1508084	1507418	1508867	AT5G05110
Chr5	1507642	1508084	1509732	1509990	AT5G05113
Chr4	675504	676235	673861	676411	AT4G01550
Chr4	675504	676235	677053	679237	AT4G01560
Chr2	7422431	7422969	7422410	7426877	AT2G17060
Chr3	1989754	1990131	1985454	1990153	AT3G06480
Chr3	1989754	1990131	1990415	1992744	AT3G06483
Chr5	14845216	14845456	14844358	14845560	AT5G37440
Chr5	14845216	14845456	14842429	14844308	AT5G37430
Chr3	990373	990609	986947	990738	AT3G03855
Chr3	990373	990609	992127	994580	AT3G03860
Chr5	17649884	17650128	17648856	17650131	AT5G43890
Chr5	17959440	17959681	17961200	17962202	AT5G44568
Chr2	14253651	14254040	14249607	14251791	AT2G33680
Chr2	14253651	14254040	14252198	14252588	AT2G33690
Chr2	14253651	14254040	14253423	14255993	AT2G33700
Chr1	12088180	12088683	12084950	12086528	AT1G33330
Chr1	12088180	12088683	12087579	12088958	AT1G33340
Chr1	12088180	12088683	12089402	12091687	AT1G33350
Chr5	9524446	9524770	9522533	9525407	AT5G27060
Chr1	4143316	4143700	4140947	4143605	AT1G12210
Chr1	4143316	4143700	4143865	4144114	AT1G12211
Chr1	4143316	4143700	4144571	4147911	AT1G12220
Chr2	10260101	10260567	10258147	10261220	AT2G24130
Chr2	10260101	10260567	10262553	10264033	AT2G24140
Chr4	1403265	1403563	1400831	1401584	AT4G03170
Chr4	1403265	1403563	1402186	1402864	AT4G03175
Chr4	1403265	1403563	1403116	1404937	AT4G03180
Chr4	1403265	1403563	1404886	1407139	AT4G03190
Chr1	23706970	23707394	23701483	23706005	AT1G63860
Chr1	23706970	23707394	23707130	23711901	AT1G63870
Chr3	20934697	20935401	20930556	20932869	AT3G56450
Chr3	20934697	20935401	20932790	20934540	AT3G56460
Chr3	20934697	20935401	20934814	20936436	AT3G56470
Chr3	20934697	20935401	20936097	20939631	AT3G56480
Chr5	21523492	21523787	21520512	21523266	AT5G53080
Chr5	21523492	21523787	21523378	21525697	AT5G53090
Chr1	19143540	19143765	19140129	19141787	AT1G51620
Chr1	19143540	19143765	19141972	19144294	AT1G51630
Chr2	14997412	14997721	14992564	14996756	AT2G35670
Chr2	14997412	14997721	14996712	14999085	AT2G35680
Chr1	13278305	13278504	13277273	13280289	AT1G35780
Chr2	15820876	15821127	15818081	15821295	AT2G37720
Chr2	15820876	15821127	15822185	15824538	AT2G37730
Chr3	18211091	18211563	18207650	18210132	AT3G49120
Chr3	18211091	18211563	18210452	18211708	AT3G49130
Chr3	18211091	18211563	18211862	18215619	AT3G49140
Chr1	11712146	11712446	11712161	11715112	AT1G32440
Chr1	22961184	22961672	22957875	22959711	AT1G62110
Chr1	22961184	22961672	22960190	22961779	AT1G62120
Chr1	22961184	22961672	22962339	22968920	AT1G62130
Chr4	13938366	13938670	13935603	13937508	AT4G28025
Chr4	13938366	13938670	13937675	13939144	AT4G28030
Chr4	13938366	13938670	13940345	13942436	AT4G28040
Chr2	13523392	13523599	13520324	13523708	AT2G31800
Chr2	13523392	13523599	13524220	13528557	AT2G31810
Chr1	24904764	24904982	24906450	24907236	AT1G66770
Chr1	24904764	24904982	24901977	24904443	AT1G66760
Chr4	14628349	14628549	14626920	14627631	AT4G29905
Chr4	14628349	14628549	14627962	14630740	AT4G29910
Chr5	8534725	8534960	8530977	8533867	AT5G24830
Chr5	8534725	8534960	8533786	8535043	AT5G24840
Chr5	8534725	8534960	8535281	8538107	AT5G24850
Chr1	25494005	25494260	25491013	25493053	AT1G68000
Chr1	25494005	25494260	25493195	25495988	AT1G68010
Chr4	5369809	5370020	5365609	5371101	AT4G08450
Chr3	1305265	1305629	1301390	1303376	AT3G04750
Chr3	1305265	1305629	1303574	1305878	AT3G04760
Chr3	1305265	1305629	1306621	1306781	AT3G04765
Chr5	4367373	4367774	4360630	4366448	AT5G13560
Chr5	4367373	4367774	4367298	4370265	AT5G13570
Chr3	9632820	9633103	9630199	9632009	AT3G26280
Chr3	9632820	9633103	9632681	9634470	AT3G26290
Chr1	17999980	18000265	17998945	18001200	AT1G48670
Chr5	1184467	1184745	1182717	1184765	AT5G04270
Chr1	23086638	23086892	23084292	23087127	AT1G62390
Chr5	19349704	19350051	19351291	19353444	AT5G47790
Chr5	19349704	19350051	19347918	19350669	AT5G47780
Chr1	1346483	1346814	1345035	1348451	AT1G04790
Chr1	1346483	1346814	1348451	1349286	AT1G04800
Chr5	25541374	25541669	25537073	25541529	AT5G63810
Chr5	25541374	25541669	25543549	25544802	AT5G63830
Chr5	25541374	25541669	25541575	25542893	AT5G63820
Chr4	5171701	5172083	5169483	5173662	AT4G08180
Chr2	8636555	8636873	8637746	8641556	AT2G20010
Chr2	8636555	8636873	8632077	8637300	AT2G20000
Chr1	19645366	19645683	19645267	19646482	AT1G52740
Chr1	19645366	19645683	19646464	19649261	AT1G52750
Chr1	19645366	19645683	19642489	19645134	AT1G52730
Chr1	17485752	17486071	17484364	17485470	AT1G47578
Chr1	17485752	17486071	17485649	17486463	AT1G47580
Chr1	17485752	17486071	17486690	17487863	AT1G47590
Chr1	24960904	24961134	24959333	24961616	AT1G66900
Chr1	24960904	24961134	24961633	24963946	AT1G66910
Chr3	8252399	8252721	8250578	8251097	AT3G23140
Chr3	8252399	8252721	8252137	8253196	AT3G23145
Chr3	8252399	8252721	8254662	8257735	AT3G23150
Chr1	18726482	18726708	18724206	18726272	AT1G50560
Chr1	18726482	18726708	18726234	18728289	AT1G50570
Chr3	8038448	8038681	8037215	8039903	AT3G22750
Chr3	14324643	14324894	14320951	14324069	AT3G42170
Chr3	14324643	14324894	14324273	14328676	AT3G42180
Chr4	6338103	6338370	6336022	6337332	AT4G10160
Chr5	625873	626094	625253	627124	AT5G02760
Chr5	625873	626094	627033	629255	AT5G02770
Chr5	23964392	23964606	23961574	23964824	AT5G59420
Chr3	21492990	21493489	21488515	21491488	AT3G58040
Chr3	21492990	21493489	21492538	21497157	AT3G58050
Chr3	7320143	7321271	7319576	7319658	AT3G20885
Chr3	7320143	7321271	7319847	7321054	AT3G20890
Chr5	10045423	10045796	10043913	10045975	AT5G28050
Chr2	16510429	16510933	16507895	16510198	AT2G39570
Chr2	16510429	16510933	16510424	16517073	AT2G39580
Chr1	5702330	5702584	5702752	5705838	AT1G16680
Chr2	973930	974181	970258	972407	AT2G03220
Chr2	973930	974181	972916	973375	AT2G03230
Chr2	973930	974181	973412	977337	AT2G03240
Chr2	8080609	8080887	8078287	8079360	AT2G18620
Chr2	8080609	8080887	8080502	8082698	AT2G18630
Chr1	27218690	27219081	27215788	27216791	AT1G72290
Chr1	27218690	27219081	27217476	27221123	AT1G72300
Chr5	7240741	7241068	7238196	7240482	AT5G21900
Chr5	7240741	7241068	7243001	7249170	AT5G21930
Chr5	7240741	7241068	7240658	7241746	AT5G21910
Chr5	7240741	7241068	7241200	7242857	AT5G21920
Chr2	19380910	19381156	19378868	19382418	AT2G47210
Chr5	15091625	15091859	15090285	15091894	AT5G37890
Chr2	13943314	13943566	13944610	13946790	AT2G32870
Chr2	13943314	13943566	13940186	13943804	AT2G32860
Chr1	1963600	1963893	1960057	1963011	AT1G06430
Chr1	1963600	1963893	1963379	1965051	AT1G06440
Chr1	1963600	1963893	1965839	1967219	AT1G06450
Chr1	19510551	19510850	19506434	19508934	AT1G52370
Chr1	19510551	19510850	19508982	19511539	AT1G52380
Chr1	19510551	19510850	19511967	19512234	AT1G52390
Chr2	2613421	2613629	2611033	2616254	AT2G06560
Chr2	2613421	2613629	2611033	2616254	AT2G06560.1
Chr1	3218145	3218480	3214236	3217538	AT1G09890
Chr1	3218145	3218480	3218132	3219929	AT1G09900
Chr1	3218145	3218480	3220034	3224541	AT1G09910
Chr2	9515042	9515241	9513218	9514535	AT2G22420
Chr2	9515042	9515241	9514935	9515535	AT2G22425
Chr2	9515042	9515241	9517016	9517229	AT2G22426
Chr2	10927181	10927525	10916202	10927390	AT2G25660
Chr2	10927181	10927525	10928663	10931062	AT2G25670
Chr1	25497483	25498154	25497289	25500374	AT1G68020
Chr1	25497483	25498154	25493195	25495988	AT1G68010
Chr1	6536850	6537169	6532558	6538145	AT1G18910
Chr1	3828750	3829192	3828097	3830945	AT1G11370
Chr3	15569022	15569228	15567098	15569901	AT3G43670
Chr4	337509	337740	334731	336344	AT4G00780
Chr4	337509	337740	336944	345714	AT4G00800
Chr1	10325670	10326109	10323654	10324743	AT1G29520
Chr1	10325670	10326109	10324744	10326735	AT1G29530
Chr1	10325670	10326109	10327370	10328105	AT1G29540
Chr5	6732465	6732881	6731184	6732990	AT5G19910
Chr5	6732465	6732881	6733215	6737373	AT5G19920
Chr4	7773367	7773640	7769769	7773815	AT4G13350
Chr4	7773367	7773640	7775127	7777895	AT4G13360
Chr1	6143956	6144276	6145925	6148940	AT1G17850
Chr1	6143956	6144276	6142563	6146521	AT1G17840
Chr2	15803584	15803871	15801464	15802793	AT2G37678
Chr2	15803584	15803871	15803242	15805573	AT2G37680
Chr2	15803584	15803871	15805714	15810552	AT2G37690
Chr3	6167135	6167555	6165448	6167515	AT3G18020
Chr3	6167135	6167555	6167639	6168948	AT3G18030
Chr3	6167135	6167555	6169089	6171724	AT3G18035
Chr1	30161991	30162199	30159076	30161654	AT1G80190
Chr1	30161991	30162199	30162033	30162999	AT1G80200
Chr1	30161991	30162199	30162834	30165755	AT1G80210
Chr5	23440818	23441422	23437596	23439312	AT5G57860
Chr5	23440818	23441422	23439497	23443781	AT5G57870
Chr4	6978998	6979275	6978847	6981548	AT4G11490
Chr3	15869958	15870307	15868793	15871256	AT3G44110
Chr1	6124133	6124583	6120740	6122822	AT1G17770
Chr1	6124133	6124583	6123700	6125269	AT1G17780
Chr1	6124133	6124583	6125355	6127404	AT1G17790
Chr3	5438088	5438515	5434013	5436264	AT3G16010
Chr3	5438088	5438515	5438286	5438651	AT3G16020
Chr3	5438088	5438515	5439608	5442802	AT3G16030
Chr3	1237964	1238448	1235282	1238493	AT3G04580
Chr3	1237964	1238448	1238852	1241640	AT3G04590
Chr3	5474966	5475187	5473365	5475090	AT3G16160
Chr3	5474966	5475187	5476073	5480302	AT3G16170
Chr3	5474966	5475187	5471734	5473276	AT3G16150
Chr2	15076079	15076393	15075596	15080812	AT2G35920
Chr2	15076079	15076393	15072931	15074081	AT2G35910
Chr5	1385500	1385832	1384539	1386447	AT5G04780
Chr5	1385500	1385832	1386685	1387731	AT5G04781
Chr5	1729316	1729640	1727428	1728933	AT5G05750
Chr5	1729316	1729640	1728892	1731021	AT5G05760
Chr1	274225	274523	272110	274569	AT1G01740
Chr1	274225	274523	275365	276310	AT1G01750
Chr1	274225	274523	276265	278448	AT1G01760
Chr1	3254671	3254940	3252239	3255693	AT1G09970
Chr1	3254671	3254940	3256244	3261614	AT1G09980
Chr3	9530771	9531031	9528773	9530496	AT3G26080
Chr3	9530771	9531031	9530594	9532613	AT3G26085
Chr3	9530771	9531031	9532747	9535629	AT3G26090
Chr4	16780558	16780957	16777337	16780824	AT4G35270
Chr5	18257826	18258088	18247227	18258138	AT5G45140
Chr5	18975373	18975678	18974230	18976009	AT5G46760
Chr5	18975373	18975678	18977407	18978160	AT5G46770
Chr2	1935714	1936326	1936015	1937464	AT2G05320
Chr2	1935714	1936326	1933271	1934212	AT2G05310
Chr2	17632547	17633021	17630728	17634299	AT2G42330
Chr2	17632547	17633021	17627341	17630797	AT2G42320
Chr1	25483831	25484186	25480651	25484262	AT1G67960
Chr1	25483831	25484186	25484698	25486462	AT1G67970
Chr3	6184516	6184921	6180858	6182854	AT3G18050
Chr3	6184516	6184921	6183772	6187074	AT3G18060
Chr2	13827781	13828028	13824793	13826986	AT2G32560
Chr2	13827781	13828028	13829419	13833209	AT2G32590
Chr2	13827781	13828028	13827435	13829317	AT2G32580
Chr1	1858566	1858812	1855942	1857718	AT1G06120
Chr1	1858566	1858812	1857766	1860730	AT1G06130
Chr4	5771116	5771426	5770769	5771335	AT4G08991
Chr4	5771116	5771426	5772061	5772949	AT4G08995
Chr4	5771116	5771426	5772061	5772949	AT4G08995.1
Chr4	5771116	5771426	5764780	5770496	AT4G08990
Chr3	21047316	21048344	21044316	21046314	AT3G56840
Chr3	21047316	21048344	21046340	21048516	AT3G56850
Chr3	21047316	21048344	21048744	21052286	AT3G56860
Chr3	20438788	20439703	20438771	20440429	AT3G55140
Chr3	20438788	20439703	20440549	20442604	AT3G55150
Chr3	8207678	8207939	8203468	8207419	AT3G23070
Chr3	8207678	8207939	8209763	8211155	AT3G23085
Chr3	8207678	8207939	8209763	8211155	AT3G23085.1
Chr3	8207678	8207939	8207286	8209329	AT3G23080
Chr2	664629	664885	660742	665635	AT2G02480
Chr3	1685835	1686047	1682087	1684572	AT3G05700
Chr3	1685835	1686047	1687991	1691736	AT3G05720
Chr3	1685835	1686047	1684995	1687558	AT3G05710
Chr3	3017144	3017396	3016493	3018983	AT3G09830
Chr3	3017144	3017396	3019339	3023052	AT3G09840
Chr4	1875898	1876468	1869051	1874687	AT4G03935
Chr4	1875898	1876468	1873623	1875233	AT4G03940
Chr4	1875898	1876468	1877871	1878545	AT4G03945
Chr1	3492143	3492438	3491280	3493737	AT1G10580
Chr1	3492143	3492438	3493939	3495144	AT1G10585
Chr1	3492143	3492438	3487583	3491277	AT1G10570
Chr2	9590358	9590787	9585882	9588838	AT2G22560
Chr2	9590358	9590787	9589434	9590879	AT2G22570
Chr2	9590358	9590787	9591026	9591099	AT2G22580
Chr1	30017480	30017713	30015872	30016856	AT1G79780
Chr1	30017480	30017713	30016367	30018231	AT1G79790
Chr1	30017480	30017713	30018548	30019217	AT1G79800
Chr2	120982	121225	118016	119342	AT2G01200
Chr2	120982	121225	119440	121846	AT2G01210
Chr5	8658881	8659162	8657625	8659322	AT5G25110
Chr5	17911932	17912136	17910556	17912312	AT5G44440
Chr5	17911932	17912136	17914022	17916019	AT5G44450
Chr1	19922192	19922541	19918046	19923807	AT1G53390
Chr5	22119298	22119532	22121403	22121931	AT5G54490
Chr5	22119298	22119532	22118003	22120166	AT5G54480
Chr5	13465565	13465888	13462161	13466051	AT5G35200
Chr5	13465565	13465888	13466903	13471592	AT5G35205
Chr5	13465565	13465888	13466903	13471592	AT5G35205.1
Chr1	5318102	5318326	5315506	5317863	AT1G15470
Chr1	5318102	5318326	5318010	5320594	AT1G15480
Chr3	8206907	8207121	8203468	8207419	AT3G23070
Chr3	8206907	8207121	8207286	8209329	AT3G23080
Chr5	4518212	4518761	4514567	4516892	AT5G13990
Chr5	4518212	4518761	4518007	4519300	AT5G14000
Chr5	24983329	24983855	24980267	24983973	AT5G62190
Chr5	24983329	24983855	24984235	24985711	AT5G62200
Chr5	1772560	1773094	1769647	1771515	AT5G05880
Chr5	1772560	1773094	1772542	1774113	AT5G05890
Chr5	1772560	1773094	1774512	1776381	AT5G05900
Chr4	18004557	18004836	17999431	18003681	AT4G38470
Chr4	18004557	18004836	18006287	18007372	AT4G38490
Chr4	18004557	18004836	18003915	18006140	AT4G38480
Chr2	1646975	1647303	1644496	1646355	AT2G04690
Chr2	1646975	1647303	1646806	1648560	AT2G04700
Chr2	7754430	7754662	7754209	7755604	AT2G17830
Chr2	7754430	7754662	7755604	7757852	AT2G17840
Chr5	17485479	17486081	17484365	17484852	AT5G43518
Chr5	17485479	17486081	17485438	17486191	AT5G43520
Chr4	977505	977834	973923	976129	AT4G02210
Chr4	977505	977834	976277	979163	AT4G02220
Chr4	977505	977834	979169	980670	AT4G02230
Chr1	5849565	5849905	5845659	5850934	AT1G17110
Chr3	3867954	3868468	3864151	3866596	AT3G12130
Chr3	3867954	3868468	3868587	3871728	AT3G12140
Chr4	523764	524049	517794	521972	AT4G01240
Chr4	523764	524049	522603	524216	AT4G01250
Chr2	10203535	10203811	10201103	10204467	AT2G23980
Chr2	10203535	10203811	10204991	10206407	AT2G23985
Chr2	11740620	11741195	11737431	11739690	AT2G27450
Chr2	11740620	11741195	11740633	11745011	AT2G27460
Chr3	22453001	22453339	22447244	22453364	AT3G60740
Chr3	22453001	22453339	22453695	22457152	AT3G60750
Chr2	17610644	17610953	17604329	17611333	AT2G42270
Chr2	17610644	17610953	17611184	17613519	AT2G42280
Chr1	2692409	2693459	2691079	2694377	AT1G08510
Chr3	18377768	18378137	18375268	18375784	AT3G49580
Chr3	18377768	18378137	18377478	18380284	AT3G49590
Chr4	13727596	13728190	13725545	13727353	AT4G27440
Chr4	13727596	13728190	13727483	13728886	AT4G27450
Chr3	2753945	2754390	2749952	2752276	AT3G09010
Chr3	2753945	2754390	2753306	2754621	AT3G09020
Chr3	2753945	2754390	2754781	2756507	AT3G09030
Chr1	2265575	2266052	2263139	2264551	AT1G07370
Chr1	2265575	2266052	2264828	2268306	AT1G07380
Chr1	5518441	5519134	5516258	5517822	AT1G16090
Chr1	5518441	5519134	5518061	5518134	AT1G16100
Chr1	5518441	5519134	5518372	5520891	AT1G16110
Chr5	5712836	5713040	5711011	5715075	AT5G17330
Chr1	5180367	5180712	5177528	5180049	AT1G15030
Chr1	5180367	5180712	5179886	5181389	AT1G15040
Chr1	5180367	5180712	5181856	5181964	AT1G15045
Chr1	5180367	5180712	5182255	5183243	AT1G15050
Chr2	16321871	16322144	16319663	16321685	AT2G39110
Chr2	16321871	16322144	16321793	16322957	AT2G39120
Chr2	16321871	16322144	16322955	16327266	AT2G39130
Chr5	1102127	1102424	1099117	1102058	AT5G04060
Chr5	1102127	1102424	1102089	1104446	AT5G04070
Chr2	10548771	10548971	10541737	10549434	AT2G24755
Chr2	10548771	10548971	10547025	10549520	AT2G24760
Chr2	10548771	10548971	10547025	10549520	AT2G24760.1
Chr2	10548771	10548971	10549773	10550230	AT2G24761
Chr5	13554027	13554267	13552637	13552951	AT5G35339
Chr5	13554027	13554267	13554777	13557670	AT5G35341
Chr5	13554027	13554267	13554777	13557670	AT5G35341.1
Chr5	21020662	21020878	21017026	21019221	AT5G51740
Chr5	21020662	21020878	21020206	21022781	AT5G51750
Chr2	8292021	8292228	8293681	8296275	AT2G19130
Chr2	8292021	8292228	8287035	8292498	AT2G19120
Chr4	104237	104526	102140	103750	AT4G00236
Chr4	104237	104526	103822	105217	AT4G00238
Chr4	104237	104526	106379	110718	AT4G00240
Chr5	3461312	3461660	3459272	3461734	AT5G10950
Chr5	7731776	7731994	7729316	7731036	AT5G23040
Chr5	7731776	7731994	7731268	7735439	AT5G23050
Chr1	4547620	4547887	4544952	4547312	AT1G13270
Chr1	4547620	4547887	4547453	4548875	AT1G13280
Chr1	1013734	1014229	1011171	1013365	AT1G03950
Chr1	1013734	1014229	1013714	1017929	AT1G03960
Chr1	26104713	26105070	26101526	26105166	AT1G69440
Chr1	26104713	26105070	26106910	26110267	AT1G69450
Chr2	1876410	1876757	1874039	1874997	AT2G05171
Chr2	1876410	1876757	1875389	1876794	AT2G05180
Chr2	1876410	1876757	1876937	1878219	AT2G05185
Chr2	1876410	1876757	1878724	1879018	AT2G05190
Chr3	6306210	6306571	6305974	6310620	AT3G18370
Chr5	95245	95640	92600	95701	AT5G01230
Chr5	25189589	25190097	25187302	25190600	AT5G62710
Chr5	25189589	25190097	25191841	25195009	AT5G62720
Chr1	28217255	28217619	28213798	28215887	AT1G75170
Chr1	28217255	28217619	28215835	28218801	AT1G75180
Chr1	28217255	28217619	28219381	28220227	AT1G75190
Chr2	10187730	10188053	10185228	10186605	AT2G23945
Chr2	10187730	10188053	10187042	10190412	AT2G23950
Chr4	1264750	1265142	1262244	1264101	AT4G02830
Chr4	1264750	1265142	1264626	1266486	AT4G02840
Chr4	1264750	1265142	1266462	1268612	AT4G02850
Chr5	895967	896276	889565	894167	AT5G03540
Chr5	895967	896276	894705	895400	AT5G03545
Chr5	895967	896276	895812	896145	AT5G03550
Chr5	895967	896276	897019	897356	AT5G03552
Chr5	895967	896276	898240	900159	AT5G03555
Chr5	4997126	4997502	4997610	5003140	AT5G15400
Chr5	4997126	4997502	4995144	4997403	AT5G15390
Chr2	8418451	8419182	8415158	8417960	AT2G19430
Chr2	8418451	8419182	8418163	8419806	AT2G19440
Chr4	7613461	7614016	7613315	7615386	AT4G13040
Chr3	15972930	15973150	15968592	15971167	AT3G44280
Chr3	15972930	15973150	15972908	15975183	AT3G44290
Chr5	18671569	18671904	18670116	18671373	AT5G46030
Chr5	18671569	18671904	18671396	18673551	AT5G46040
Chr2	8950655	8951206	8947241	8949413	AT2G20780
Chr2	8950655	8951206	8949620	8949776	AT2G20784
Chr2	8950655	8951206	8949927	8952744	AT2G20790
Chr2	13485056	13485281	13481792	13483124	AT2G31710
Chr2	13485056	13485281	13485033	13485975	AT2G31720
Chr2	13485056	13485281	13486316	13487445	AT2G31725
Chr4	6601530	6601729	6601988	6606354	AT4G10710
Chr2	14058610	14059125	14056249	14060641	AT2G33170
Chr1	3555081	3555297	3557113	3557457	AT1G10705
Chr1	3555081	3555297	3554103	3556503	AT1G10700
Chr1	6684777	6685291	6680562	6683533	AT1G19330
Chr1	6684777	6685291	6684750	6687116	AT1G19340
Chr1	8062648	8062849	8061041	8061176	AT1G22767
Chr1	8062648	8062849	8061843	8067716	AT1G22770
Chr1	13451123	13451343	13450203	13453683	AT1G36050
Chr1	23391422	23391629	23387630	23390816	AT1G63080
Chr1	23391422	23391629	23391062	23392851	AT1G63090
Chr1	9449917	9450131	9446656	9448825	AT1G27190
Chr1	9449917	9450131	9449548	9451750	AT1G27200
Chr1	25448207	25448498	25446288	25446737	AT1G67865
Chr1	25448207	25448498	25449366	25451012	AT1G67870
Chr2	621834	622078	619405	620768	AT2G02360
Chr2	621834	622078	621154	623344	AT2G02370
Chr3	2531954	2532378	2529203	2531533	AT3G07940
Chr3	2531954	2532378	2531851	2534504	AT3G07950
Chr3	8004038	8004558	8002761	8003145	AT3G22580
Chr3	8004038	8004558	8003933	8005579	AT3G22590
Chr3	8004038	8004558	8006507	8007471	AT3G22600
Chr3	10589445	10590407	10586565	10587712	AT3G28330
Chr3	10589445	10590407	10588946	10590552	AT3G28340
Chr1	6133643	6133918	6131536	6135345	AT1G17820
Chr1	6133643	6133918	6135802	6138432	AT1G17830
Chr1	8441678	8441962	8438765	8440866	AT1G23890
Chr1	8441678	8441962	8441145	8447519	AT1G23900
Chr1	13207444	13207769	13208735	13210418	AT1G35680
Chr1	13207444	13207769	13205380	13208252	AT1G35670
Chr1	26638869	26639198	26636254	26637127	AT1G70640
Chr1	26638869	26639198	26637999	26638107	AT1G70645
Chr1	26638869	26639198	26640564	26642149	AT1G70660
Chr1	26638869	26639198	26638074	26642268	AT1G70650
Chr4	16373249	16373531	16369356	16371430	AT4G34180
Chr4	16373249	16373531	16372387	16373626	AT4G34190
Chr4	16373249	16373531	16373818	16376622	AT4G34200
Chr5	24681596	24682041	24678661	24680944	AT5G61390
Chr5	24681596	24682041	24681549	24683514	AT5G61400
Chr5	24681596	24682041	24683605	24686105	AT5G61410
Chr5	11023738	11024148	11022082	11024960	AT5G29000
Chr5	14007869	14008432	14007825	14011764	AT5G35840
Chr1	4396572	4396884	4394896	4396291	AT1G12910
Chr1	4396572	4396884	4396347	4398193	AT1G12920
Chr1	4396572	4396884	4398374	4405605	AT1G12930
Chr5	3336722	3336940	3328064	3334971	AT5G10540
Chr5	3336722	3336940	3332854	3335232	AT5G10550
Chr5	3336722	3336940	3336254	3339366	AT5G10560
Chr4	11404270	11404968	11405811	11407512	AT4G21420
Chr4	11404270	11404968	11405811	11407512	AT4G21420.1
Chr4	11404270	11404968	11402313	11405056	AT4G21410
Chr1	18236538	18236777	18237862	18238367	AT1G49310
Chr1	18236538	18236777	18234723	18237543	AT1G49300
Chr5	8531017	8531716	8530977	8533867	AT5G24830
Chr3	23295502	23295717	23294381	23295039	AT3G63020
Chr3	23295502	23295717	23295342	23296597	AT3G63030
Chr3	23295502	23295717	23296571	23297225	AT3G63040
Chr3	9921246	9921468	9920434	9922612	AT3G26920
Chr3	9921246	9921468	9922798	9924615	AT3G26922
Chr3	21632995	21633201	21629105	21631853	AT3G58480
Chr3	21632995	21633201	21632811	21635106	AT3G58490
Chr2	10122582	10122939	10120241	10122080	AT2G23770
Chr2	10122582	10122939	10123305	10124636	AT2G23780
Chr1	25652153	25652362	25649998	25653019	AT1G68410
Chr1	25652153	25652362	25653892	25654156	AT1G68420
Chr1	27118615	27118884	27118446	27119011	AT1G72060
Chr1	27118615	27118884	27118620	27119708	AT1G72070
Chr1	27118615	27118884	27120263	27122761	AT1G72080
Chr1	27118615	27118884	27115023	27117470	AT1G72050
Chr4	1298026	1298257	1295408	1298404	AT4G02930
Chr3	3702413	3702969	3698838	3701493	AT3G11700
Chr3	3702413	3702969	3702168	3705714	AT3G11710
Chr5	3438880	3439314	3435948	3439297	AT5G10900
Chr5	3438880	3439314	3439552	3441582	AT5G10910
Chr5	3052970	3053289	3052096	3054614	AT5G09810
Chr3	10685550	10685906	10685523	10687364	AT3G28510
Chr2	3670738	3671613	3670908	3672729	AT2G09795
Chr2	3670738	3671613	3667252	3672394	AT2G09800
Chr2	3670738	3671613	3667252	3672394	AT2G09800.1
Chr2	19238293	19238738	19237433	19239405	AT2G46800
Chr2	19238293	19238738	19239693	19242672	AT2G46810
Chr1	9376934	9377221	9373925	9376720	AT1G27000
Chr1	9376934	9377221	9376787	9377244	AT1G27008
Chr1	9376934	9377221	9378558	9380692	AT1G27020
Chr4	12318761	12319024	12317058	12319937	AT4G23630
Chr4	12318761	12319024	12320109	12320193	AT4G23635
Chr4	12318761	12319024	12320151	12324486	AT4G23640
Chr4	12559293	12559630	12556645	12560944	AT4G24200
Chr4	18518343	18518662	18515748	18517274	AT4G39920
Chr4	18518343	18518662	18517408	18518052	AT4G39925
Chr4	18518343	18518662	18518342	18518983	AT4G39930
Chr4	18518343	18518662	18519716	18521568	AT4G39940
Chr1	26189957	26190190	26186953	26189489	AT1G69610
Chr1	26189957	26190190	26189835	26191323	AT1G69620
Chr1	26189957	26190190	26191639	26193174	AT1G69630
Chr5	20057799	20058160	20054522	20058464	AT5G49460
Chr5	20057799	20058160	20059841	20062191	AT5G49465
Chr5	20057799	20058160	20059841	20062191	AT5G49465.1
Chr1	26018773	26018977	26018437	26020058	AT1G69210
Chr1	26018773	26018977	26020088	26026171	AT1G69220
Chr1	26018773	26018977	26015876	26018493	AT1G69200
Chr4	7334628	7334842	7331971	7332874	AT4G12370
Chr4	7334628	7334842	7333510	7334469	AT4G12380
Chr4	7334628	7334842	7333980	7334956	AT4G12382
Chr4	7334628	7334842	7336496	7337356	AT4G12390
Chr4	12566785	12567033	12566630	12568846	AT4G24230
Chr4	12566785	12567033	12568874	12569024	AT4G24231
Chr4	12566785	12567033	12564944	12566755	AT4G24220
Chr1	6559919	6560240	6557253	6558045	AT1G18980
Chr1	6559919	6560240	6558677	6560489	AT1G18990
Chr1	6559919	6560240	6560791	6562786	AT1G19000
Chr1	23825632	23826144	23824513	23825383	AT1G64185
Chr1	23825632	23826144	23825327	23827136	AT1G64190
Chr1	23825632	23826144	23827710	23828048	AT1G64195
Chr1	23825632	23826144	23821515	23824359	AT1G64180
Chr5	19331873	19332166	19329674	19331329	AT5G47710
Chr5	19331873	19332166	19331546	19334427	AT5G47720
Chr2	12900352	12900560	12899906	12902779	AT2G30240
Chr2	17273216	17273494	17271171	17274370	AT2G41440
Chr3	20563186	20563409	20564235	20566329	AT3G55470
Chr3	20563186	20563409	20560807	20563762	AT3G55460
Chr5	21106432	21106637	21104570	21105947	AT5G51940
Chr5	21106432	21106637	21105908	21108605	AT5G51950
Chr3	19899625	19900051	19898787	19900065	AT3G53690
Chr3	19899625	19900051	19900279	19902884	AT3G53700
Chr5	19802521	19803017	19800113	19803098	AT5G48830
Chr5	19802521	19803017	19803134	19803172	AT5G48835
Chr5	19802521	19803017	19803556	19805077	AT5G48840
Chr2	15639055	15639454	15637045	15639522	AT2G37230
Chr2	15639055	15639454	15639938	15641763	AT2G37240
Chr3	21623746	21624078	21621996	21623166	AT3G58450
Chr3	21623746	21624078	21623178	21626701	AT3G58460
Chr5	2254640	2254847	2252236	2256018	AT5G07210
Chr1	20038314	20038684	20038357	20039117	AT1G53680
Chr1	20038314	20038684	20039462	20039616	AT1G53683
Chr1	20038314	20038684	20036640	20038219	AT1G53670
Chr1	24248030	24248393	24248827	24250421	AT1G65290
Chr1	24248030	24248393	24245295	24248762	AT1G65280
Chr2	18800812	18801047	18799609	18801471	AT2G45640
Chr5	25975848	25976249	25973814	25975726	AT5G65020
Chr5	25975848	25976249	25975696	25976305	AT5G65030
Chr5	25975848	25976249	25977620	25978417	AT5G65040
Chr4	14172037	14172561	14167729	14172454	AT4G28706
Chr4	14172037	14172561	14171997	14181771	AT4G28710
Chr1	26564972	26565654	26561823	26563809	AT1G70480
Chr1	26564972	26565654	26563923	26565810	AT1G70490
Chr1	26564972	26565654	26566578	26568729	AT1G70500
Chr3	4906894	4907309	4904269	4907993	AT3G14590
Chr3	4906894	4907309	4908947	4910476	AT3G14595
Chr5	17802260	17802484	17798368	17800824	AT5G44190
Chr5	17802260	17802484	17801813	17804130	AT5G44200
Chr1	11970654	11970950	11967815	11971532	AT1G33050
Chr1	11970654	11970950	11971307	11972578	AT1G33055
Chr5	7383825	7384575	7379198	7381935	AT5G22300
Chr5	7383825	7384575	7383628	7385734	AT5G22310
Chr3	1296758	1297085	1293806	1300714	AT3G04740
Chr3	22431430	22431758	22429959	22432042	AT3G60680
Chr5	15862102	15862378	15864165	15865782	AT5G39620
Chr1	24632100	24632569	24631408	24634749	AT1G66150
Chr3	10357797	10358051	10355512	10356437	AT3G27906
Chr3	10357797	10358051	10357231	10358116	AT3G27910
Chr3	16669162	16669538	16667976	16669561	AT3G45443
Chr3	16669162	16669538	16669845	16671931	AT3G45446
Chr3	16669162	16669538	16669845	16671931	AT3G45446.1
Chr1	5054863	5055108	5051759	5055252	AT1G14690
Chr1	6151954	6152176	6149300	6150038	AT1G17860
Chr1	6151954	6152176	6149938	6152222	AT1G17870
Chr1	6151954	6152176	6152408	6153982	AT1G17880
Chr1	17807444	17807643	17805760	17808885	AT1G48230
Chr1	17807444	17807643	17809006	17811895	AT1G48240
Chr1	17186122	17186432	17183549	17186534	AT1G45616
Chr1	19179711	19179912	19175641	19179967	AT1G51710
Chr1	19179711	19179912	19180771	19186532	AT1G51720
Chr3	1361867	1362127	1360881	1362295	AT3G04920
Chr3	1361867	1362127	1362904	1364799	AT3G04930
Chr4	18276856	18277360	18273898	18275079	AT4G39260
[truncated: 3,009 more rows]

## Sheet: 2c
Supplementary table 2c: Differential H3K23Ac peaks associated genes in Col air Vs. C2H4
chr	peak_start	peak_end	gene_start	gene_end	gene_ID
Chr5	8798665	8799041	8794251	8797020	AT5G25350
Chr5	8798665	8799041	8799709	8802753	AT5G25360
Chr5	20772281	20772700	20768803	20771032	AT5G51080
Chr5	20772281	20772700	20772236	20773194	AT5G51090
Chr5	20772281	20772700	20773295	20775701	AT5G51100
Chr1	13451287	13453025	13454495	13456331	AT1G36060
Chr1	13451287	13453025	13450203	13453683	AT1G36050
Chr3	8254768	8255061	8252137	8253196	AT3G23145
Chr3	8254768	8255061	8254662	8257735	AT3G23150
Chr5	15859117	15859734	15858399	15859788	AT5G39610
Chr3	7578963	7579501	7578174	7579599	AT3G21510
Chr2	17195168	17195567	17194925	17195674	AT2G41230
Chr2	17195168	17195567	17195291	17195915	AT2G41231
Chr2	17195168	17195567	17196650	17196758	AT2G41233
Chr5	948543	949114	947100	948967	AT5G03668
Chr5	948543	949114	947145	950171	AT5G03670
Chr1	7467967	7468333	7462833	7466164	AT1G21320
Chr1	7467967	7468333	7466693	7467359	AT1G21323
Chr1	7467967	7468333	7469001	7469721	AT1G21326
Chr5	24710583	24711263	24707499	24708893	AT5G61440
Chr5	24710583	24711263	24709665	24709738	AT5G61445
Chr5	24710583	24711263	24710032	24712945	AT5G61450
Chr5	8799782	8800327	8799709	8802753	AT5G25360
Chr5	978258	978535	974497	979849	AT5G03730
Chr4	7788608	7788966	7787690	7791284	AT4G13400
Chr2	17190123	17190586	17191027	17191486	AT2G41225
Chr2	17190123	17190586	17177663	17188751	AT2G41220
Chr2	19259316	19259533	19260917	19262404	AT2G46870
Chr3	8707237	8707436	8704428	8705413	AT3G24110
Chr3	8707237	8707436	8705635	8708315	AT3G24120
Chr1	9958562	9958853	9955968	9956940	AT1G28370
Chr1	23949900	23950241	23948027	23949751	AT1G64480
Chr1	23949900	23950241	23952132	23952713	AT1G64490
Chr1	28041417	28041789	28041190	28042995	AT1G74650
Chr5	19488124	19488328	19484164	19488657	AT5G48090
Chr5	19488124	19488328	19489326	19492744	AT5G48100
Chr4	4069095	4069549	4070812	4072305	AT4G06744
Chr4	18000144	18000690	17999431	18003681	AT4G38470
Chr5	8800834	8801038	8799709	8802753	AT5G25360
Chr5	1047193	1047757	1047149	1047689	AT5G03890
Chr5	1047193	1047757	1048294	1052387	AT5G03900
Chr1	6909948	6910256	6906898	6908741	AT1G19900
Chr1	8395728	8396290	8395556	8398144	AT1G23730
Chr1	8395728	8396290	8398114	8399749	AT1G23740
Chr2	17193813	17194114	17194925	17195674	AT2G41230
Chr2	17193813	17194114	17195291	17195915	AT2G41231
Chr2	6894190	6894512	6894117	6894551	AT2G15830
Chr3	11033771	11034329	11033664	11035308	AT3G29035
Chr1	19214588	19214946	19214147	19217970	AT1G51800
Chr1	23947874	23948122	23948027	23949751	AT1G64480
Chr1	13470153	13470579	13466910	13470936	AT1G36070
Chr5	17828048	17828568	17827732	17828292	AT5G44255
Chr5	17828048	17828568	17827732	17828292	AT5G44255.1
Chr5	17828048	17828568	17829625	17831225	AT5G44260
Chr4	11028155	11028396	11029735	11032677	AT4G20460
Chr4	11028155	11028396	11024053	11029008	AT4G20450
Chr2	406091	406335	405917	409014	AT2G01900
Chr4	14854986	14855198	14854810	14858003	AT4G30360
Chr2	16555213	16555432	16556855	16557577	AT2G39705
Chr4	8132584	8132849	8132885	8134920	AT4G14110
Chr2	18237219	18238605	18237151	18238173	AT2G44080
Chr2	18237219	18238605	18238359	18241316	AT2G44090
Chr1	12481852	12482066	12483163	12483634	AT1G34250
Chr1	12481852	12482066	12483163	12483634	AT1G34250.1
Chr5	20776095	20776357	20777573	20778118	AT5G51105
Chr5	20776095	20776357	20778131	20779464	AT5G51110
Chr5	20776095	20776357	20773295	20775701	AT5G51100
Chr2	16452985	16453552	16450659	16451878	AT2G39390
Chr2	16452985	16453552	16452611	16454801	AT2G39400
Chr1	12690137	12690469	12687551	12688543	AT1G34640
Chr3	22123851	22124255	22122795	22122899	AT3G59884
Chr3	22123851	22124255	22124197	22126630	AT3G59890
Chr4	649204	649698	647691	649794	AT4G01515
Chr4	649204	649698	647691	649794	AT4G01515.1
Chr4	649204	649698	649861	649957	AT4G01516
Chr5	17552116	17552579	17550232	17551581	AT5G43700
Chr5	17552116	17552579	17552129	17556670	AT5G43710
Chr2	16496657	16496940	16495874	16496995	AT2G39518
Chr2	16496657	16496940	16496812	16497621	AT2G39520
Chr2	16496657	16496940	16498485	16499471	AT2G39530
Chr4	13677829	13678493	13675637	13676910	AT4G27310
Chr4	13677829	13678493	13678463	13680924	AT4G27320
Chr5	9130484	9130690	9128109	9128610	AT5G26130
Chr5	9130484	9130690	9130795	9131636	AT5G26140
Chr2	12628699	12629443	12626535	12627678	AT2G29460
Chr2	12628699	12629443	12628540	12629543	AT2G29470
Chr2	12628699	12629443	12630197	12631321	AT2G29480
Chr2	12628699	12629443	12631377	12632473	AT2G29490
Chr3	21735879	21736101	21732257	21735327	AT3G58770
Chr4	14895719	14895944	14894104	14896815	AT4G30470
Chr4	14895719	14895944	14897345	14899121	AT4G30480
Chr4	7399837	7400233	7401108	7401907	AT4G12470
Chr5	24707596	24708557	24707499	24708893	AT5G61440
Chr5	24707596	24708557	24709665	24709738	AT5G61445
Chr5	24707596	24708557	24710032	24712945	AT5G61450
Chr3	8038886	8039206	8037215	8039903	AT3G22750
Chr1	27760250	27760537	27759972	27761588	AT1G73830
Chr3	20828732	20829040	20826657	20829270	AT3G56130
Chr3	20828732	20829040	20829281	20832871	AT3G56140
Chr1	8999461	8999694	8996767	8999860	AT1G25580
Chr1	22646377	22646576	22646071	22649521	AT1G61380
Chr1	22646377	22646576	22642095	22645147	AT1G61370
Chr2	6945168	6946453	6942913	6944794	AT2G15940
Chr2	6945168	6946453	6942913	6944794	AT2G15940.1
Chr2	6945168	6946453	6946842	6946879	AT2G15950
Chr2	6945168	6946453	6947308	6947688	AT2G15960
Chr4	7613420	7614031	7613315	7615386	AT4G13040
Chr3	4640849	4641075	4642279	4644301	AT3G14020
Chr3	4640849	4641075	4636253	4640981	AT3G14010
Chr1	22256862	22257125	22254404	22255798	AT1G60400
Chr1	22256862	22257125	22258981	22260715	AT1G60410
Chr1	7467234	7467551	7462833	7466164	AT1G21320
Chr1	7467234	7467551	7466693	7467359	AT1G21323
Chr1	7467234	7467551	7469001	7469721	AT1G21326
Chr3	22129772	22130411	22129725	22130464	AT3G59900
Chr3	22129772	22130411	22130482	22133583	AT3G59910
Chr4	2877842	2878042	2867196	2876145	AT4G05585
Chr4	2877842	2878042	2867196	2876145	AT4G05585.1
Chr4	2877842	2878042	2878742	2884410	AT4G05586
Chr4	2877842	2878042	2878742	2884410	AT4G05586.1
Chr3	6529842	6530260	6526957	6529149	AT3G18940
Chr4	7790391	7791260	7787690	7791284	AT4G13400
Chr4	7790391	7791260	7792218	7795824	AT4G13410
Chr2	7267916	7268733	7261829	7266167	AT2G16730
Chr2	7267916	7268733	7267721	7268942	AT2G16740
Chr3	7323948	7324187	7323682	7324634	AT3G20898
Chr3	7323948	7324187	7323983	7324670	AT3G20900
Chr4	8873399	8873991	8873354	8875344	AT4G15540
Chr4	8873399	8873991	8875917	8877799	AT4G15545
Chr5	22972191	22972401	22972041	22972449	AT5G56795
Chr5	22972191	22972401	22972988	22974308	AT5G56800
Chr5	22972191	22972401	22967938	22971536	AT5G56790
Chr1	16264249	16264685	16263812	16264818	AT1G43160
Chr1	16264249	16264685	16266640	16268870	AT1G43170
Chr5	14651074	14651550	14651011	14652286	AT5G37070
Chr5	14651074	14651550	14652749	14653818	AT5G37072
Chr4	1043277	1043526	1041141	1041733	AT4G02360
Chr4	1043277	1043526	1042337	1043206	AT4G02370
Chr1	24325352	24326003	24319669	24324064	AT1G65470
Chr3	3693493	3693825	3694987	3696478	AT3G11690
Chr1	19761080	19761343	19760000	19761452	AT1G53030
Chr1	19761080	19761343	19761699	19762551	AT1G53035
Chr1	19761080	19761343	19756823	19759623	AT1G53025
Chr4	16137009	16137668	16134439	16135056	AT4G33550
Chr4	16137009	16137668	16135399	16135914	AT4G33560
Chr4	16137009	16137668	16136748	16138201	AT4G33565
Chr4	16137009	16137668	16138358	16141624	AT4G33580
Chr1	19249481	19250208	19249448	19250709	AT1G51840
Chr3	7817097	7817533	7817856	7818985	AT3G22160
Chr3	7817097	7817533	7812943	7815928	AT3G22150
Chr5	21914925	21915146	21914044	21914749	AT5G53980
Chr5	21914925	21915146	21915549	21917149	AT5G53990
Chr5	16323797	16324086	16323650	16327281	AT5G40780
Chr5	8709398	8709599	8706789	8707748	AT5G25190
Chr2	8098147	8098584	8097419	8098827	AT2G18690
Chr2	403891	404219	405917	409014	AT2G01900
Chr2	12631713	12631913	12630197	12631321	AT2G29480
Chr2	12631713	12631913	12633090	12633805	AT2G29500
Chr2	12631713	12631913	12631377	12632473	AT2G29490
Chr4	8874528	8875148	8873354	8875344	AT4G15540
Chr4	8874528	8875148	8875917	8877799	AT4G15545
Chr4	17726839	17727603	17723665	17724915	AT4G37730
Chr4	17726839	17727603	17725336	17727730	AT4G37740
Chr1	13450257	13451214	13450203	13453683	AT1G36050
Chr3	11660763	11660969	11658756	11659845	AT3G29777
Chr3	11660763	11660969	11658756	11659845	AT3G29777.1
Chr3	11660763	11660969	11660601	11663681	AT3G29778
Chr3	11660763	11660969	11660601	11663681	AT3G29778.1
Chr2	496112	496384	495569	497747	AT2G02060
Chr2	496112	496384	498024	499559	AT2G02061
Chr2	6893293	6893619	6888539	6891360	AT2G15820
Chr2	6893293	6893619	6894117	6894551	AT2G15830
Chr5	18951179	18951489	18950916	18952629	AT5G46700
Chr5	18951179	18951489	18952615	18954692	AT5G46710
Chr1	23248118	23248418	23245885	23246890	AT1G62770
Chr1	23248118	23248418	23249144	23251105	AT1G62780
Chr1	20402323	20402973	20400436	20401025	AT1G54620
Chr1	20402323	20402973	20401376	20403041	AT1G54630
Chr1	20402323	20402973	20403891	20404807	AT1G54640
Chr1	8172071	8172545	8170754	8172992	AT1G23060
Chr1	8172071	8172545	8173822	8175819	AT1G23070
Chr1	7462737	7462938	7462833	7466164	AT1G21320
Chr5	22022333	22022705	22022977	22024461	AT5G54240
Chr5	23226229	23226467	23226085	23229282	AT5G57340
Chr3	9923072	9923302	9920434	9922612	AT3G26920
Chr3	9923072	9923302	9922798	9924615	AT3G26922
Chr5	15858572	15858937	15858399	15859788	AT5G39610
Chr5	7206275	7206488	7205561	7208496	AT5G21170
Chr3	3724680	3725545	3722891	3723733	AT3G11773
Chr3	3724680	3725545	3724133	3725593	AT3G11780
Chr3	3724680	3725545	3726107	3727729	AT3G11800
Chr5	17550449	17551581	17548248	17548551	AT5G43695
Chr5	17550449	17551581	17550232	17551581	AT5G43700
Chr5	17550449	17551581	17552129	17556670	AT5G43710
Chr2	16255111	16255418	16257227	16260225	AT2G38940
Chr4	8594418	8594641	8591929	8593834	AT4G15053
Chr4	8594418	8594641	8595984	8597430	AT4G15056
Chr5	7375361	7375699	7373994	7375719	AT5G22280
Chr5	7375361	7375699	7375922	7377644	AT5G22290
Chr1	18376117	18376565	18367592	18375381	AT1G49630
Chr1	18376117	18376565	18375537	18376729	AT1G49640
Chr1	18376117	18376565	18377251	18378634	AT1G49650
Chr3	22361302	22362508	22356951	22360147	AT3G60510
Chr3	22361302	22362508	22361529	22362579	AT3G60520
Chr5	940712	940978	937976	940058	AT5G03660
Chr5	24383036	24383587	24380909	24381593	AT5G60670
Chr4	11294255	11294553	11288912	11292389	AT4G21180
Chr4	11294255	11294553	11292191	11294009	AT4G21190
Chr4	11294255	11294553	11294179	11295430	AT4G21192
Chr3	9592259	9592630	9589281	9591179	AT3G26200
Chr3	9592259	9592630	9593131	9595243	AT3G26210
Chr5	24711906	24712417	24710032	24712945	AT5G61450
Chr5	24711906	24712417	24713263	24714094	AT5G61455
Chr5	24711906	24712417	24714075	24721940	AT5G61460
Chr4	8595216	8595514	8591929	8593834	AT4G15053
Chr4	8595216	8595514	8595984	8597430	AT4G15056
Chr5	15861543	15861995	15858399	15859788	AT5G39610
Chr1	11330359	11330560	11326300	11330738	AT1G31650
Chr1	11330359	11330560	11330955	11333540	AT1G31660
Chr5	25817411	25817868	25817091	25821530	AT5G64580
Chr1	3076583	3078615	3076581	3079539	AT1G09530
Chr5	21118846	21119388	21117112	21117787	AT5G51990
Chr5	21118846	21119388	21119023	21121119	AT5G52000
Chr5	23004334	23005393	23004195	23008649	AT5G56870
Chr5	20018728	20018956	20011878	20016742	AT5G49360
Chr2	14260343	14260585	14258508	14260739	AT2G33710
Chr1	5054876	5055145	5051759	5055252	AT1G14690
Chr4	16139432	16140350	16136748	16138201	AT4G33565
Chr4	16139432	16140350	16138358	16141624	AT4G33580
Chr4	16139432	16140350	16141534	16142310	AT4G33585
Chr4	11160864	11161066	11157915	11159535	AT4G20840
Chr4	11160864	11161066	11160720	11169889	AT4G20850
Chr3	19407123	19407862	19404954	19406207	AT3G52330
Chr3	19407123	19407862	19407022	19409457	AT3G52340
Chr3	19407123	19407862	19409367	19409439	AT3G52345
Chr3	19407123	19407862	19409605	19410148	AT3G52350
Chr4	16942513	16943471	16942320	16944677	AT4G35760
Chr4	16942513	16943471	16944940	16946192	AT4G35770
Chr4	16942513	16943471	16940506	16941862	AT4G35750
Chr1	13464549	13465372	13466910	13470936	AT1G36070
Chr2	11341843	11342866	11338931	11340950	AT2G26660
Chr2	11341843	11342866	11341683	11343572	AT2G26670
Chr2	11341843	11342866	11343800	11345402	AT2G26680
Chr2	11196046	11196469	11192136	11194259	AT2G26290
Chr2	11196046	11196469	11196995	11201102	AT2G26300
Chr5	7383893	7384608	7379198	7381935	AT5G22300
Chr5	7383893	7384608	7383628	7385734	AT5G22310
Chr5	18636227	18636489	18634078	18636699	AT5G45950
Chr5	18636227	18636489	18637022	18640361	AT5G45960
Chr2	12081199	12081527	12081112	12084664	AT2G28305
Chr1	20152991	20153399	20154168	20156419	AT1G54000
Chr1	20152991	20153399	20151015	20152752	AT1G53990
Chr2	14058565	14059120	14056249	14060641	AT2G33170
Chr1	6709905	6710585	6708556	6709175	AT1G19392
Chr1	6709905	6710585	6708556	6709175	AT1G19392.1
Chr1	6709905	6710585	6709772	6710670	AT1G19394
Chr1	6709905	6710585	6709777	6711788	AT1G19396
Chr1	6709905	6710585	6710960	6711787	AT1G19397
Chr1	6709905	6710585	6712037	6714252	AT1G19400
Chr2	17191102	17191540	17191027	17191486	AT2G41225
Chr2	7259428	7259851	7261829	7266167	AT2G16730
Chr4	5832515	5833417	5835094	5835412	AT4G09153
Chr4	5832515	5833417	5828518	5833676	AT4G09150
Chr1	27696154	27696954	27691892	27697211	AT1G73660
Chr4	651120	651463	647691	649794	AT4G01515
Chr4	651120	651463	647691	649794	AT4G01515.1
Chr4	651120	651463	649861	649957	AT4G01516
Chr3	7087560	7087803	7084805	7086805	AT3G20310
Chr3	7087560	7087803	7087470	7089862	AT3G20320
Chr4	7573090	7573330	7573280	7573706	AT4G12930
Chr4	7573090	7573330	7574171	7574627	AT4G12940
Chr4	2740193	2740537	2738530	2740667	AT4G05390
Chr4	2740193	2740537	2741159	2742949	AT4G05400
Chr3	1922937	1923175	1920206	1923738	AT3G06340
Chr3	1922937	1923175	1924309	1927759	AT3G06350
Chr1	16441614	16441873	16439434	16441844	AT1G43640
Chr1	16441614	16441873	16443684	16446886	AT1G43650
Chr4	12269843	12270556	12267515	12270543	AT4G23510
Chr4	12269843	12270556	12271381	12272842	AT4G23515
Chr1	8990898	8991104	8991825	8995496	AT1G25570
Chr5	15048482	15048815	15045231	15047807	AT5G37810
Chr5	15048482	15048815	15050260	15051542	AT5G37820
Chr1	5067525	5068191	5066635	5068645	AT1G14720
Chr2	18235259	18235581	18237151	18238173	AT2G44080
Chr1	24226213	24226466	24224811	24225815	AT1G65210
Chr1	24226213	24226466	24226110	24228970	AT1G65220
Chr5	23090189	23091045	23087234	23089627	AT5G57050
Chr5	23090189	23091045	23090151	23091988	AT5G57060
Chr5	17824697	17825687	17817027	17823708	AT5G44240
Chr5	17824697	17825687	17823744	17825762	AT5G44250
Chr5	18589045	18589341	18586979	18588543	AT5G45820
Chr5	18589045	18589341	18589481	18591400	AT5G45830
Chr5	6124432	6125187	6122866	6126721	AT5G18460
Chr4	17654468	17654738	17655172	17656557	AT4G37570
Chr4	17654468	17654738	17655172	17656557	AT4G37570.1
Chr3	6766175	6766391	6762763	6766588	AT3G19510
Chr3	6766175	6766391	6766667	6771169	AT3G19515
Chr2	1189230	1189511	1185521	1188545	AT2G03890
Chr5	22017603	22017872	22016249	22017933	AT5G54230
Chr3	22361756	22361986	22356951	22360147	AT3G60510
Chr3	22361756	22361986	22361529	22362579	AT3G60520
Chr2	791957	792404	787914	790946	AT2G02790
Chr5	5409914	5410257	5406862	5411424	AT5G16560
Chr4	6721802	6722055	6719206	6722220	AT4G10970
Chr4	6721802	6722055	6723800	6724685	AT4G10980
Chr4	6721802	6722055	6723800	6724685	AT4G10980.1
Chr4	16745378	16745621	16746598	16748266	AT4G35190
Chr3	1067601	1068235	1067789	1071295	AT3G04080
Chr3	18660219	18660434	18657207	18658307	AT3G50330
Chr3	22611694	22612008	22609039	22609822	AT3G61090
Chr3	22611694	22612008	22610436	22611321	AT3G61100
Chr3	22611694	22612008	22611409	22611490	AT3G61105
Chr3	22611694	22612008	22611633	22612904	AT3G61110
Chr3	22611694	22612008	22613229	22614002	AT3G61111
Chr3	7323828	7324306	7323682	7324634	AT3G20898
Chr3	7323828	7324306	7323983	7324670	AT3G20900
Chr1	10293818	10294436	10290039	10294630	AT1G29400
Chr3	5731664	5731902	5731533	5737772	AT3G16830
Chr5	3933469	3933704	3931561	3935129	AT5G12170
Chr5	18618025	18618341	18615221	18618560	AT5G45900
Chr5	18618025	18618341	18619460	18619870	AT5G45905
Chr5	18618025	18618341	18620298	18622301	AT5G45910
Chr5	17611233	17611545	17610971	17616797	AT5G43810
Chr5	22895631	22896437	22893150	22893642	AT5G56540
Chr5	22895631	22896437	22894501	22895791	AT5G56544
Chr5	22895631	22896437	22895615	22896653	AT5G56550
Chr2	6947356	6947750	6946842	6946879	AT2G15950
Chr2	6947356	6947750	6947308	6947688	AT2G15960
Chr5	63664	63955	61016	63848	AT5G01180
Chr5	63664	63955	65274	69924	AT5G01185
Chr5	63664	63955	65274	69924	AT5G01185.1
Chr3	1040578	1041042	1036840	1039482	AT3G04010
Chr3	1040578	1041042	1040547	1042518	AT3G04020
Chr3	1040578	1041042	1042881	1044698	AT3G04030
Chr3	8277037	8277660	8273999	8275470	AT3G23175
Chr3	8277037	8277660	8277036	8278396	AT3G23180
Chr3	8277037	8277660	8279288	8280912	AT3G23190
Chr4	16746586	16747271	16746598	16748266	AT4G35190
Chr4	16746586	16747271	16749141	16749903	AT4G35200
Chr2	1102299	1102714	1100338	1103495	AT2G03620
Chr2	1102299	1102714	1103204	1104230	AT2G03630
Chr2	1102299	1102714	1104306	1106867	AT2G03640
Chr1	180411	182120	180058	182358	AT1G01490
Chr5	4824824	4825165	4822675	4823581	AT5G14900
Chr5	4824824	4825165	4823713	4825373	AT5G14910
Chr5	4824824	4825165	4826478	4827980	AT5G14920
Chr5	22771684	22772530	22768576	22772896	AT5G56250
Chr4	8141541	8142110	8142811	8143073	AT4G14135
Chr5	4241725	4241938	4234268	4241746	AT5G13250
Chr5	4241725	4241938	4243027	4246882	AT5G13260
Chr2	6899167	6899503	6897745	6900002	AT2G15840
Chr1	20562413	20562755	20560283	20563171	AT1G55110
Chr4	10072513	10072861	10069693	10071115	AT4G18195
Chr4	10072513	10072861	10071633	10073236	AT4G18197
Chr4	10072513	10072861	10073757	10075271	AT4G18205
Chr3	11096583	11096821	11098504	11099198	AT3G29120
Chr3	11096583	11096821	11098504	11099198	AT3G29120.1
Chr3	5211940	5212383	5211922	5212354	AT3G15440
Chr3	5211940	5212383	5212983	5214124	AT3G15450
Chr3	5211940	5212383	5214083	5216261	AT3G15460
Chr3	5211940	5212383	5208737	5211745	AT3G15430
Chr4	10711337	10711914	10713560	10714707	AT4G19700
Chr5	4226774	4227490	4222513	4224982	AT5G13230
Chr5	4226774	4227490	4225004	4227613	AT5G13240
Chr5	23297484	23297692	23295963	23296683	AT5G57520
Chr2	12798822	12799151	12796906	12799419	AT2G29995
Chr2	487506	487810	487422	489832	AT2G02040
Chr3	5292639	5293009	5287322	5290971	AT3G15605
Chr3	5292639	5293009	5293305	5296592	AT3G15620
Chr3	5292639	5293009	5290846	5293090	AT3G15610
Chr5	9630712	9631002	9629086	9631210	AT5G27320
Chr5	9630712	9631002	9632702	9634980	AT5G27330
Chr4	8875940	8877298	8873354	8875344	AT4G15540
Chr4	8875940	8877298	8875917	8877799	AT4G15545
Chr4	8875940	8877298	8877589	8879327	AT4G15550
Chr5	24291238	24291771	24288657	24291020	AT5G60390
Chr5	24291238	24291771	24291139	24292162	AT5G60400
Chr5	24291238	24291771	24293092	24293298	AT5G60408
Chr5	4440870	4441166	4442013	4444935	AT5G13760
Chr5	4440870	4441166	4438199	4441579	AT5G13750
Chr1	11059590	11059964	11057104	11058867	AT1G31020
Chr4	15414321	15415760	15413318	15415873	AT4G31877
Chr5	5833445	5833713	5830580	5833901	AT5G17700
Chr1	23522685	23523218	23522496	23526832	AT1G63430
Chr3	3364945	3365297	3360887	3365414	AT3G10740
Chr3	3364945	3365297	3366330	3366430	AT3G10745
Chr3	3364945	3365297	3366926	3368269	AT3G10750
Chr3	16237378	16237786	16236342	16237736	AT3G44700
Chr3	16235933	16236154	16230684	16234215	AT3G44690
Chr3	16235933	16236154	16236342	16237736	AT3G44700
Chr1	6392518	6392801	6389410	6391267	AT1G18570
Chr4	13666332	13666589	13666280	13669202	AT4G27290
Chr4	7419326	7419605	7417235	7417803	AT4G12510
Chr4	7419326	7419605	7421055	7421738	AT4G12520
Chr2	16556919	16557782	16556855	16557577	AT2G39705
Chr4	15178228	15178454	15176454	15178768	AT4G31240
Chr4	15178228	15178454	15178924	15181751	AT4G31250
Chr4	15178228	15178454	15179131	15180803	AT4G31248
Chr3	22415848	22416438	22415834	22417158	AT3G60640
Chr1	11825624	11826084	11827432	11829759	AT1G32700
Chr3	16623788	16624879	16620202	16625048	AT3G45300
Chr4	7017393	7017740	7013728	7018049	AT4G11610
Chr4	7017393	7017740	7019699	7021348	AT4G11630
Chr2	13814739	13815419	13814685	13818289	AT2G32540
Chr2	13814739	13815419	13809215	13813570	AT2G32530
Chr1	26239966	26240620	26239259	26240708	AT1G69760
Chr5	21724151	21724544	21721730	21722838	AT5G53486
Chr5	21724151	21724544	21723113	21723184	AT5G53487
Chr5	21724151	21724544	21723306	21724642	AT5G53490
Chr5	21724151	21724544	21725440	21729300	AT5G53500
Chr1	13453592	13454086	13454495	13456331	AT1G36060
Chr1	13453592	13454086	13450203	13453683	AT1G36050
Chr5	11386520	11386920	11388163	11395249	AT5G30584
Chr5	11386520	11386920	11388163	11395249	AT5G30584.1
Chr3	20826827	20827362	20826657	20829270	AT3G56130
Chr3	20826827	20827362	20829281	20832871	AT3G56140
Chr3	20826827	20827362	20823145	20826543	AT3G56120
Chr1	22754489	22754731	22753714	22756300	AT1G61660
Chr4	6938371	6938621	6938716	6940539	AT4G11400
Chr1	25987202	25987472	25982329	25986313	AT1G69120
Chr1	4170341	4170585	4172074	4174775	AT1G12270
Chr1	21919856	21920371	21919744	21922923	AT1G59650
Chr2	12630917	12631233	12628540	12629543	AT2G29470
Chr2	12630917	12631233	12630197	12631321	AT2G29480
Chr2	12630917	12631233	12633090	12633805	AT2G29500
Chr2	12630917	12631233	12631377	12632473	AT2G29490
Chr3	7651019	7651218	7648341	7649799	AT3G21710
Chr3	7651019	7651218	7652486	7656011	AT3G21720
Chr3	9409356	9409647	9406872	9407955	AT3G25770
Chr3	9409356	9409647	9409289	9410567	AT3G25780
Chr3	22122459	22122959	22120968	22121700	AT3G59880
Chr3	22122459	22122959	22122795	22122899	AT3G59884
Chr3	22122459	22122959	22124197	22126630	AT3G59890
Chr1	6764078	6764637	6759964	6762778	AT1G19520
Chr1	6764078	6764637	6763914	6764971	AT1G19530
Chr1	6764078	6764637	6765666	6767341	AT1G19540
Chr3	19267521	19267855	19265293	19266619	AT3G51910
Chr3	19267521	19267855	19268042	19269479	AT3G51920
Chr3	19267521	19267855	19267233	19267784	AT3G51915
Chr3	19718924	19719390	19713927	19717595	AT3G53190
Chr3	19718924	19719390	19718281	19719462	AT3G53200
Chr3	19718924	19719390	19720164	19721875	AT3G53210
Chr1	9327614	9327871	9327155	9327251	AT1G26916
Chr1	9327614	9327871	9329511	9330398	AT1G26920
Chr2	15601789	15602011	15597920	15600077	AT2G37130
Chr2	15601789	15602011	15602862	15603329	AT2G37140
Chr2	15601789	15602011	15603580	15608454	AT2G37150
Chr5	7487782	7488013	7489421	7490503	AT5G22555
Chr2	17858229	17858472	17858697	17863466	AT2G42920
Chr2	17858229	17858472	17856267	17858597	AT2G42910
Chr1	8171763	8171990	8170754	8172992	AT1G23060
Chr1	8171763	8171990	8173822	8175819	AT1G23070
Chr5	9129605	9129986	9128109	9128610	AT5G26130
Chr5	9129605	9129986	9130795	9131636	AT5G26140
Chr5	18791825	18792362	18790307	18790387	AT5G46325
Chr5	18791825	18792362	18791735	18795546	AT5G46330
Chr1	4849486	4849716	4847161	4849207	AT1G14180
Chr1	4849486	4849716	4850273	4852096	AT1G14185
Chr1	4849486	4849716	4849447	4849826	AT1G14182
Chr1	9337107	9338028	9336056	9337786	AT1G26930
Chr2	12904321	12905151	12899906	12902779	AT2G30240
Chr2	12904321	12905151	12903235	12905198	AT2G30250
Chr2	12904321	12905151	12905401	12907509	AT2G30260
Chr5	6133234	6133649	6131202	6133906	AT5G18480
Chr5	6133234	6133649	6134151	6136765	AT5G18490
Chr3	8039657	8039958	8037215	8039903	AT3G22750
Chr1	8555748	8556213	8553410	8556555	AT1G24160
Chr1	8555748	8556213	8557215	8558832	AT1G24170
Chr1	19279035	19279272	19274657	19278528	AT1G51890
Chr1	19279035	19279272	19279883	19282895	AT1G51900
Chr4	13916967	13917297	13915819	13917420	AT4G27960
Chr4	13916967	13917297	13918289	13920132	AT4G27970
Chr5	4273042	4273534	4267509	4271051	AT5G13320
Chr5	4273042	4273534	4272059	4274660	AT5G13330
Chr3	18141878	18142215	18139391	18140561	AT3G48920
Chr3	18141878	18142215	18140770	18142281	AT3G48930
Chr3	18141878	18142215	18142862	18144163	AT3G48940
Chr1	23082408	23082785	23082169	23084253	AT1G62380
Chr1	23082408	23082785	23084292	23087127	AT1G62390
Chr2	10845975	10846305	10842862	10845698	AT2G25480
Chr2	10845975	10846305	10847374	10850532	AT2G25490
Chr2	10845975	10846305	10845883	10846348	AT2G25482
Chr2	1181348	1181820	1179983	1181437	AT2G03870
Chr2	1181348	1181820	1181536	1183703	AT2G03880
Chr5	8671853	8672186	8668298	8670194	AT5G25130
Chr5	8671853	8672186	8672423	8674629	AT5G25140
Chr5	11024549	11024817	11022082	11024960	AT5G29000
Chr1	17386365	17386620	17385716	17386186	AT1G47400
Chr5	10797298	10798142	10796458	10798222	AT5G28770
Chr5	19489070	19489310	19484164	19488657	AT5G48090
Chr5	19489070	19489310	19489326	19492744	AT5G48100
Chr3	4517661	4517989	4510964	4516298	AT3G13750
Chr3	4517661	4517989	4517516	4519475	AT3G13760
Chr3	4517661	4517989	4519646	4521533	AT3G13770
Chr4	6892195	6892694	6892054	6894149	AT4G11330
Chr4	6892195	6892694	6894207	6899130	AT4G11340
Chr4	8142302	8142956	8142811	8143073	AT4G14135
Chr1	19478243	19478526	19478123	19480610	AT1G52310
Chr5	117466	117667	117306	121569	AT5G01290
Chr5	117466	117667	114010	116237	AT5G01280
Chr3	9537137	9537675	9536922	9540453	AT3G26100
Chr3	9537137	9537675	9532747	9535629	AT3G26090
Chr1	2286484	2286811	2286148	2287730	AT1G07440
Chr1	2286484	2286811	2287925	2289336	AT1G07450
Chr3	10591723	10591922	10588946	10590552	AT3G28340
Chr3	10591723	10591922	10593752	10598775	AT3G28345
Chr3	19903744	19903980	19900279	19902884	AT3G53700
Chr3	19903744	19903980	19903312	19905489	AT3G53710
Chr3	19903744	19903980	19905677	19910112	AT3G53720
Chr5	981952	982741	984366	984449	AT5G03745
Chr5	981952	982741	981875	984200	AT5G03740
Chr1	27232400	27232793	27233474	27236789	AT1G72330
Chr1	27232400	27232793	27228152	27232999	AT1G72320
Chr4	6442982	6443216	6441672	6443435	AT4G10390
Chr1	19243069	19243425	19237406	19241883	AT1G51820
Chr1	19243069	19243425	19242293	19242437	AT1G51823
Chr1	19243069	19243425	19243024	19246010	AT1G51830
Chr4	687626	687996	685745	686827	AT4G01580
Chr4	687626	687996	688812	690434	AT4G01590
Chr5	21182368	21183188	21182467	21183875	AT5G52130
Chr5	21182368	21183188	21184521	21186872	AT5G52140
Chr1	10941080	10941785	10936764	10942292	AT1G30810
Chr1	10941080	10941785	10942647	10944727	AT1G30814
Chr1	23706929	23707324	23701483	23706005	AT1G63860
Chr1	23706929	23707324	23707130	23711901	AT1G63870
Chr4	5237257	5237533	5238905	5241034	AT4G08290
Chr4	13618550	13619041	13620976	13623934	AT4G27190
Chr4	13618550	13619041	13614855	13619156	AT4G27180
Chr2	18624376	18625183	18624263	18625717	AT2G45170
Chr2	18624376	18625183	18626319	18626997	AT2G45180
Chr2	12079150	12079474	12081112	12084664	AT2G28305
Chr4	2330905	2331275	2328448	2330200	AT4G04620
Chr4	2330905	2331275	2331676	2332800	AT4G04630
Chr2	4148234	4148434	4145497	4146239	AT2G10608
Chr2	4148234	4148434	4148723	4149032	AT2G10611
Chr2	4148234	4148434	4148723	4149032	AT2G10611.1
Chr5	18639460	18639768	18637022	18640361	AT5G45960
Chr4	6680081	6680497	6678899	6679436	AT4G10860
Chr4	6680081	6680497	6681721	6682462	AT4G10865
Chr4	6680081	6680497	6681721	6682462	AT4G10865.1
Chr1	24111869	24112174	24109541	24111400	AT1G64890
Chr1	24111869	24112174	24113214	24114984	AT1G64900
Chr4	8100634	8101279	8097917	8100260	AT4G14030
Chr4	8100634	8101279	8100348	8102875	AT4G14040
Chr1	13964828	13965156	13961889	13963772	AT1G36880
Chr5	9654141	9654462	9648666	9654426	AT5G27350
Chr1	20445983	20446269	20440978	20444029	AT1G54790
Chr1	20445983	20446269	20447315	20450861	AT1G54820
Chr2	11222813	11223146	11220707	11221535	AT2G26355
Chr2	11222813	11223146	11224564	11226214	AT2G26370
Chr2	11222813	11223146	11221515	11223213	AT2G26360
Chr1	11826482	11827125	11827432	11829759	AT1G32700
Chr3	7506611	7506987	7507239	7509175	AT3G21330
Chr5	26446470	26447086	26445085	26447433	AT5G66160
Chr5	26446470	26447086	26447641	26448776	AT5G66170
Chr5	26446470	26447086	26448937	26451154	AT5G66180
Chr1	9326855	9327064	9327155	9327251	AT1G26916
Chr5	886653	887110	885521	887390	AT5G03530
Chr5	886653	887110	883446	885425	AT5G03520
Chr1	9386505	9387130	9386783	9390042	AT1G27040
Chr3	20790468	20790987	20788669	20789924	AT3G56010
Chr3	20790468	20790987	20790569	20791085	AT3G56020
Chr3	20790468	20790987	20792476	20797572	AT3G56040
Chr3	20790468	20790987	20791248	20792532	AT3G56030
Chr1	16939867	16940153	16939796	16942524	AT1G44835
Chr1	3874544	3874951	3871777	3872836	AT1G11510
Chr1	3874544	3874951	3873028	3873619	AT1G11520
Chr1	3874544	3874951	3874436	3875484	AT1G11530
Chr1	3874544	3874951	3875441	3877155	AT1G11540
Chr4	14015330	14015658	14014652	14017068	AT4G28300
Chr4	14015330	14015658	14017407	14018208	AT4G28310
Chr2	1273196	1273430	1274426	1275524	AT2G04020
Chr5	2507943	2508314	2503322	2506688	AT5G07830
Chr5	2507943	2508314	2508916	2510503	AT5G07850
Chr5	2507943	2508314	2506633	2508435	AT5G07842
Chr5	2507943	2508314	2506655	2508373	AT5G07840
Chr5	17972341	17972552	17970692	17971449	AT5G44574
Chr5	17972341	17972552	17973837	17974998	AT5G44575
Chr3	6528812	6529121	6526957	6529149	AT3G18940
Chr1	25276395	25276837	25276293	25278718	AT1G67480
Chr2	18663053	18663278	18659234	18661294	AT2G45245
Chr2	18663053	18663278	18661463	18663029	AT2G45250
Chr2	18663053	18663278	18664529	18666413	AT2G45260
Chr2	11999914	12000141	11999835	12002499	AT2G28150
Chr5	25302071	25302331	25299934	25302444	AT5G63080
Chr5	25302071	25302331	25302813	25303315	AT5G63085
Chr4	9480071	9480449	9476142	9479878	AT4G16845
Chr4	9480071	9480449	9480075	9481738	AT4G16850
Chr4	9480071	9480449	9482369	9482507	AT4G16855
Chr3	19661505	19661907	19659570	19659676	AT3G53016
Chr3	19661505	19661907	19662280	19664505	AT3G53030
Chr3	19661505	19661907	19660516	19662025	AT3G53020
Chr5	21916370	21916904	21914044	21914749	AT5G53980
Chr5	21916370	21916904	21915549	21917149	AT5G53990
Chr5	21916370	21916904	21917775	21919064	AT5G54000
Chr3	1138259	1138465	1133319	1136316	AT3G04290
Chr3	1138259	1138465	1140192	1141030	AT3G04300
Chr1	952297	952566	954524	956097	AT1G03790
Chr1	952297	952566	947519	951827	AT1G03780
Chr3	12201245	12201496	12199271	12199881	AT3G30645
Chr3	12201245	12201496	12199271	12199881	AT3G30645.1
Chr3	12201245	12201496	12200800	12202177	AT3G30650
Chr3	12201245	12201496	12200800	12202177	AT3G30650.1
Chr4	10151748	10152078	10149128	10151218	AT4G18370
Chr4	10151748	10152078	10151115	10152120	AT4G18372
Chr4	10151748	10152078	10152485	10155293	AT4G18375
Chr1	2736774	2737414	2733656	2735819	AT1G08610
Chr1	2736774	2737414	2736773	2743758	AT1G08620
Chr3	10286489	10287643	10284807	10285874	AT3G27750
Chr3	10286489	10287643	10285656	10287775	AT3G27770
Chr3	10286489	10287643	10288602	10290934	AT3G27785
Chr5	8795853	8796985	8793017	8794784	AT5G25340
Chr5	8795853	8796985	8794251	8797020	AT5G25350
Chr5	17968133	17968761	17964415	17966496	AT5G44570
Chr5	17968133	17968761	17968151	17969563	AT5G44572
Chr5	17968133	17968761	17970692	17971449	AT5G44574
Chr1	9746885	9747978	9742187	9745787	AT1G27960
Chr1	9746885	9747978	9746810	9748467	AT1G27970
Chr1	9746885	9747978	9748736	9752769	AT1G27980
Chr1	25804463	25804849	25804417	25808982	AT1G68720
Chr4	15258077	15258680	15255622	15258812	AT4G31450
Chr4	15258077	15258680	15259468	15261238	AT4G31460
Chr1	23250486	23250954	23249144	23251105	AT1G62780
Chr1	23250486	23250954	23252312	23253743	AT1G62790
Chr2	12904733	12905081	12899906	12902779	AT2G30240
Chr2	12904733	12905081	12903235	12905198	AT2G30250
Chr2	12904733	12905081	12905401	12907509	AT2G30260
Chr3	9867909	9868670	9867844	9870640	AT3G26810
Chr3	14738154	14738457	14739355	14741466	AT3G42650
Chr3	14738154	14738457	14739355	14741466	AT3G42650.1
Chr1	4438919	4439361	4436104	4439476	AT1G13000
Chr1	4438919	4439361	4440213	4440286	AT1G13010
Chr1	4438919	4439361	4440543	4443684	AT1G13020
Chr5	13924992	13925419	13922568	13925272	AT5G35753
Chr5	13924992	13925419	13926080	13931885	AT5G35756
Chr5	13924992	13925419	13926080	13931885	AT5G35756.1
Chr4	6548414	6548676	6546696	6546795	AT4G10596
Chr4	6548414	6548676	6547785	6548864	AT4G10600
Chr5	16493478	16493865	16490543	16491536	AT5G41200
Chr5	16493478	16493865	16492319	16493994	AT5G41210
Chr5	16493478	16493865	16494425	16497068	AT5G41220
Chr4	13883334	13883565	13878922	13882882	AT4G27870
Chr4	13883334	13883565	13882916	13882988	AT4G27875
Chr4	13883334	13883565	13883222	13885052	AT4G27880
Chr4	13883334	13883565	13885190	13885263	AT4G27885
Chr1	184030	184231	185132	186923	AT1G01500
Chr1	184030	184231	180058	182358	AT1G01490
Chr2	2014397	2014600	2015705	2016749	AT2G05510
Chr2	2014397	2014600	2014367	2015406	AT2G05500
Chr5	2204392	2204638	2202379	2204078	AT5G07090
Chr5	2204392	2204638	2204247	2205811	AT5G07100
Chr5	2204392	2204638	2205999	2206928	AT5G07110
Chr5	17982520	17983086	17980861	17981807	AT5G44582
Chr5	17982520	17983086	17984615	17985473	AT5G44585
Chr5	9960586	9961114	9958089	9961264	AT5G27930
Chr3	1062504	1063014	1061525	1063103	AT3G04070
Chr3	11979240	11979490	11976836	11979621	AT3G30390
Chr1	19442544	19443499	19439366	19441400	AT1G52191
Chr1	19442544	19443499	19442067	19443529	AT1G52200
Chr1	25726362	25727384	25725454	25727701	AT1G68550
Chr1	25726362	25727384	25725454	25727701	AT1G68552
Chr1	16125827	16126278	16125781	16127288	AT1G42960
Chr1	16125827	16126278	16127380	16129843	AT1G42970
Chr5	22014049	22014321	22013877	22014321	AT5G54225
Chr5	22014049	22014321	22016249	22017933	AT5G54230
Chr5	19906300	19906684	19900202	19905925	AT5G49110
Chr5	19906300	19906684	19908625	19909399	AT5G49120
Chr2	15893173	15893579	15890971	15891843	AT2G37970
Chr2	15893173	15893579	15894056	15897610	AT2G37980
Chr2	15893173	15893579	15891734	15893639	AT2G37975
Chr5	19499271	19499597	19501156	19504357	AT5G48110
Chr5	17920694	17920935	17918738	17919164	AT5G44470
Chr5	17920694	17920935	17921514	17923643	AT5G44480
Chr4	7420457	7420771	7421055	7421738	AT4G12520
Chr5	4823796	4824680	4817948	4821808	AT5G14890
Chr5	4823796	4824680	4822675	4823581	AT5G14900
Chr5	4823796	4824680	4823713	4825373	AT5G14910
Chr5	4823796	4824680	4826478	4827980	AT5G14920
Chr5	10456559	10457092	10454392	10455196	AT5G28490
Chr5	10456559	10457092	10455681	10455807	AT5G28491
Chr3	18466996	18467400	18465678	18466376	AT3G49780
Chr3	18466996	18467400	18468050	18469763	AT3G49790
Chr1	24344326	24344539	24342482	24343731	AT1G65483
Chr2	9782534	9782734	9778876	9783251	AT2G22980
Chr4	10202897	10203357	10197055	10201611	AT4G18465
Chr4	10202897	10203357	10201671	10203469	AT4G18480
Chr4	10202897	10203357	10203597	10208197	AT4G18490
Chr3	20703335	20703926	20700391	20703083	AT3G55760
Chr3	20703335	20703926	20703221	20705320	AT3G55770
Chr3	20703335	20703926	20705626	20707021	AT3G55780
Chr5	17731806	17732361	17731004	17731905	AT5G44060
Chr5	17731806	17732361	17733484	17733712	AT5G44065
Chr5	8802093	8802641	8799709	8802753	AT5G25360
Chr5	8802093	8802641	8804239	8807547	AT5G25370
Chr3	22916347	22917172	22914153	22915325	AT3G61890
Chr4	694809	695582	693180	694340	AT4G01600
Chr4	694809	695582	694694	697206	AT4G01610
Chr5	13893760	13894285	13893706	13896974	AT5G35730
Chr5	3056724	3057348	3055778	3057447	AT5G09820
Chr5	3056724	3057348	3057645	3058821	AT5G09830
Chr5	3056724	3057348	3058996	3061970	AT5G09840
Chr3	16630030	16630472	16631645	16632146	AT3G45320
Chr3	16630030	16630472	16632439	16634488	AT3G45330
Chr3	16630030	16630472	16628383	16630521	AT3G45310
Chr2	10487382	10487626	10488139	10492243	AT2G24660
Chr2	10487382	10487626	10488139	10492243	AT2G24660.1
Chr2	10487382	10487626	10483489	10487571	AT2G24650
Chr1	12064759	12064985	12064508	12066376	AT1G33260
Chr1	12064759	12064985	12066594	12068075	AT1G33265
Chr2	13450363	13450685	13448189	13450095	AT2G31600
Chr2	13450363	13450685	13451990	13452908	AT2G31620
Chr2	13450363	13450685	13450301	13451923	AT2G31610
Chr4	10152548	10152792	10149128	10151218	AT4G18370
Chr4	10152548	10152792	10151115	10152120	AT4G18372
Chr4	10152548	10152792	10152485	10155293	AT4G18375
Chr5	18572363	18572736	18572300	18573664	AT5G45790
Chr5	5820295	5820787	5816697	5818347	AT5G17650
Chr5	5820295	5820787	5818547	5820864	AT5G17660
Chr5	5820295	5820787	5821059	5822736	AT5G17670
Chr5	22817616	22818483	22813767	22816162	AT5G56330
Chr5	22817616	22818483	22817559	22819657	AT5G56340
Chr5	22817616	22818483	22820005	22822766	AT5G56350
Chr5	21750622	21751138	21749285	21751237	AT5G53540
Chr3	13528946	13529401	13526096	13529997	AT3G32980
Chr5	6370036	6370250	6369266	6371904	AT5G19050
Chr1	24485199	24486129	24485100	24486892	AT1G65820
Chr1	24485199	24486129	24486991	24487073	AT1G65830
Chr4	8874174	8874461	8873354	8875344	AT4G15540
Chr4	8874174	8874461	8875917	8877799	AT4G15545
Chr1	21699099	21699617	21696164	21699118	AT1G58400
Chr1	21699099	21699617	21701184	21704255	AT1G58410
Chr4	7607377	7607774	7603100	7607155	AT4G13020
Chr4	7607377	7607774	7607266	7609843	AT4G13030
Chr2	15890229	15890528	15886547	15889220	AT2G37960
Chr2	15890229	15890528	15890971	15891843	AT2G37970
Chr2	15890229	15890528	15891734	15893639	AT2G37975
Chr1	4652276	4652754	4650786	4651469	AT1G13600
Chr5	23996625	23997545	23994169	23995734	AT5G59530
Chr5	23996625	23997545	23996072	23997590	AT5G59540
Chr5	23996625	23997545	23998258	23999793	AT5G59550
Chr5	21414643	21414858	21414934	21417616	AT5G52850
Chr5	21414643	21414858	21413645	21415006	AT5G52840
Chr2	13019759	13020106	13017346	13018857	AT2G30560
Chr2	13019759	13020106	13019027	13020194	AT2G30570
Chr2	13019759	13020106	13020396	13024208	AT2G30575
Chr5	21914201	21914579	21910532	21912777	AT5G53970
Chr5	21914201	21914579	21914044	21914749	AT5G53980
Chr5	21914201	21914579	21915549	21917149	AT5G53990
Chr4	12650149	12651270	12649986	12654984	AT4G24480
Chr1	2882631	2882894	2879641	2882231	AT1G08960
Chr1	2882631	2882894	2884410	2886620	AT1G08980
Chr1	2882631	2882894	2882523	2884337	AT1G08970
Chr5	5812369	5812578	5809333	5810962	AT5G17630
Chr5	5812369	5812578	5810934	5813284	AT5G17640
Chr4	7426808	7427050	7428026	7428563	AT4G12530
Chr2	10135857	10137098	10135174	10135465	AT2G23808
Chr2	10135857	10137098	10135604	10137561	AT2G23810
Chr3	16254806	16255131	16251833	16253535	AT3G44710
Chr1	9316211	9316672	9312855	9314983	AT1G26870
Chr1	9316211	9316672	9315382	9316729	AT1G26880
Chr1	9316211	9316672	9317588	9319246	AT1G26890
Chr1	10029229	10029581	10029149	10031990	AT1G28520
Chr1	17687806	17688581	17687268	17688816	AT1G47970
Chr5	8693226	8693635	8693136	8695095	AT5G25170
Chr5	8693226	8693635	8694629	8697108	AT5G25180
Chr4	2289304	2289690	2283664	2288386	AT4G04560
Chr4	2289304	2289690	2283664	2288386	AT4G04560.1
Chr4	2289304	2289690	2289958	2292755	AT4G04570
Chr5	6218830	6219130	6217911	6220702	AT5G18650
Chr5	6218830	6219130	6220780	6222228	AT5G18660
Chr5	18670199	18670741	18670116	18671373	AT5G46030
Chr5	18670199	18670741	18671396	18673551	AT5G46040
Chr2	6523711	6523999	6524753	6528513	AT2G15060
Chr2	6523711	6523999	6524753	6528513	AT2G15060.1
Chr2	1182931	1183451	1179983	1181437	AT2G03870
Chr2	1182931	1183451	1181536	1183703	AT2G03880
Chr4	11618703	11619304	11616345	11619350	AT4G21900
Chr4	11618703	11619304	11619785	11620139	AT4G21902
Chr4	11618703	11619304	11620997	11623797	AT4G21903
Chr1	1435417	1436017	1435253	1437667	AT1G05020
Chr1	9096085	9096517	9095899	9099754	AT1G26300
Chr1	9096085	9096517	9097983	9098667	AT1G26290
Chr5	17970174	17970461	17968151	17969563	AT5G44572
Chr5	17970174	17970461	17970692	17971449	AT5G44574
Chr5	22049962	22050282	22051033	22054028	AT5G54290
Chr1	22866988	22867383	22865003	22866615	AT1G61870
Chr1	22866988	22867383	22866757	22866829	AT1G61880
Chr1	22866988	22867383	22867769	22871280	AT1G61890
Chr1	28116156	28116499	28115896	28117405	AT1G74840
Chr1	28116156	28116499	28113422	28115229	AT1G74830
Chr3	2409611	2409811	2409476	2411294	AT3G07550
Chr3	2409611	2409811	2411320	2413475	AT3G07560
Chr1	784624	784965	782947	784240	AT1G03210
Chr1	22722732	22723036	22720691	22723152	AT1G61580
Chr1	22722732	22723036	22723500	22726074	AT1G61590
Chr2	12327000	12327613	12326977	12327678	AT2G28720
Chr2	12327000	12327613	12328604	12328943	AT2G28725
Chr2	12327000	12327613	12329002	12329074	AT2G28730
Chr2	12327000	12327613	12329487	12329995	AT2G28740
Chr1	9748755	9749162	9746810	9748467	AT1G27970
Chr1	9748755	9749162	9748736	9752769	AT1G27980
Chr5	24382034	24382679	24380909	24381593	AT5G60670
Chr3	13529469	13529927	13526096	13529997	AT3G32980
Chr3	17181006	17181275	17178696	17180067	AT3G46620
Chr3	17181006	17181275	17180933	17182457	AT3G46630
Chr3	17181006	17181275	17183069	17185218	AT3G46640
Chr5	9629175	9629977	9629086	9631210	AT5G27320
Chr3	9736276	9736667	9731099	9735541	AT3G26530
Chr3	9736276	9736667	9731099	9735541	AT3G26530.1
Chr1	25121465	25121744	25121234	25121898	AT1G67148
Chr1	25121465	25121744	25122458	25124695	AT1G67150
Chr3	16956317	16956783	16954364	16956833	AT3G46180
Chr3	16956317	16956783	16957634	16962212	AT3G46183
Chr3	16956317	16956783	16957634	16962212	AT3G46183.1
Chr5	9164290	9164684	9162968	9164685	AT5G26220
Chr5	26915272	26916047	26912706	26916294	AT5G67440
Chr4	18550845	18551074	18548703	18551056	AT4G40010
Chr4	18550845	18551074	18551197	18551404	AT4G40011
Chr1	24675801	24676068	24677153	24678415	AT1G66230
Chr2	17933533	17933984	17931524	17935686	AT2G43140
Chr3	8256033	8256447	8254662	8257735	AT3G23150
Chr2	15642449	15642718	15639938	15641763	AT2G37240
Chr2	15642449	15642718	15641905	15643786	AT2G37250
Chr5	17460028	17460227	17457124	17458797	AT5G43450
Chr5	17460028	17460227	17459174	17459247	AT5G43455
Chr5	17460028	17460227	17459872	17461751	AT5G43460
Chr4	12422204	12422559	12419393	12420467	AT4G23885
Chr4	12422204	12422559	12420413	12421464	AT4G23890
Chr4	12422204	12422559	12422086	12426475	AT4G23895
Chr4	12422204	12422559	12424450	12426528	AT4G23900
Chr5	9110194	9110395	9107996	9108422	AT5G26080
Chr5	9110194	9110395	9109025	9113235	AT5G26090
Chr1	24486269	24486473	24485100	24486892	AT1G65820
Chr1	24486269	24486473	24486991	24487073	AT1G65830
Chr4	17444316	17444626	17442611	17443855	AT4G37000
Chr4	17444316	17444626	17444308	17445615	AT4G37010
Chr4	17444316	17444626	17445696	17447400	AT4G37020
Chr5	15326063	15326379	15325830	15326988	AT5G38344
Chr2	1264251	1264765	1265117	1267026	AT2G03990
Chr2	1264251	1264765	1265117	1267026	AT2G03990.1
Chr2	1264251	1264765	1259198	1262552	AT2G03980
Chr5	18629785	18630603	18629561	18630706	AT5G45940
Chr5	18629785	18630603	18628006	18629697	AT5G45930
Chr2	17989713	17990236	17988206	17989491	AT2G43270
Chr2	17989713	17990236	17989697	17991022	AT2G43280
Chr2	17989713	17990236	17991051	17992047	AT2G43290
Chr5	17955086	17955321	17951511	17953133	AT5G44565
Chr3	19185917	19186180	19182483	19183996	AT3G51710
Chr3	19185917	19186180	19186665	19188691	AT3G51730
Chr3	19185917	19186180	19185050	19186634	AT3G51720
Chr3	10592015	10592279	10588946	10590552	AT3G28340
Chr3	10592015	10592279	10593752	10598775	AT3G28345
Chr1	19581215	19581652	19579885	19580686	AT1G52565
Chr1	7509062	7509589	7508968	7511801	AT1G21450
Chr1	3938562	3938967	3938500	3940754	AT1G11680
Chr5	20105378	20106045	20104480	20106122	AT5G49540
Chr5	20105378	20106045	20106652	20107191	AT5G49550
Chr5	20105378	20106045	20107228	20110636	AT5G49555
Chr5	20105378	20106045	20100578	20104447	AT5G49530
Chr1	7696650	7697313	7696535	7697699	AT1G21910
Chr4	543536	543775	543969	545547	AT4G01310
Chr4	543536	543775	537989	543869	AT4G01290
Chr5	3567689	3568036	3564975	3566051	AT5G11190
Chr5	3567689	3568036	3567173	3571015	AT5G11200
Chr5	21560808	21561746	21562746	21568012	AT5G53170
Chr5	21560808	21561746	21560717	21562260	AT5G53160
Chr5	9984746	9984985	9979366	9982856	AT5G27947
Chr5	9984746	9984985	9979366	9982856	AT5G27947.1
Chr5	9984746	9984985	9984050	9987990	AT5G27950
Chr5	20332775	20333327	20333963	20336665	AT5G49980
Chr5	20332775	20333327	20329186	20333155	AT5G49970
Chr3	2441783	2442071	2438131	2439883	AT3G07640
Chr3	2441783	2442071	2441656	2444532	AT3G07650
Chr5	5382467	5382700	5381112	5382897	AT5G16480
Chr5	5382467	5382700	5383596	5384226	AT5G16486
Chr5	5382467	5382700	5384304	5385213	AT5G16490
Chr1	20428626	20429509	20424409	20430123	AT1G54730
Chr1	20428626	20429509	20430768	20431986	AT1G54740
Chr4	1205109	1205773	1202169	1203380	AT4G02715
Chr4	1205109	1205773	1204302	1205866	AT4G02720
Chr4	1205109	1205773	1206003	1207436	AT4G02725
Chr4	1205109	1205773	1207724	1209287	AT4G02730
Chr1	24566837	24567858	24562552	24568530	AT1G65985
Chr3	22096831	22097041	22094436	22096358	AT3G59800
Chr3	22096831	22097041	22096514	22097908	AT3G59810
Chr3	22096831	22097041	22098027	22102164	AT3G59820
Chr5	4644348	4644633	4643520	4646382	AT5G14400
Chr2	7860730	7860991	7857197	7859715	AT2G18080
Chr2	8419754	8419984	8415158	8417960	AT2G19430
Chr2	8419754	8419984	8418163	8419806	AT2G19440
Chr3	9508595	9509170	9504676	9506787	AT3G25990
Chr3	9508595	9509170	9506777	9509258	AT3G26000
Chr4	13088249	13088851	13085197	13087090	AT4G25670
Chr4	13088249	13088851	13085217	13087090	AT4G25672
Chr4	13088249	13088851	13088165	13090161	AT4G25680
Chr4	13088249	13088851	13090208	13091797	AT4G25692
Chr4	13088249	13088851	13090208	13091798	AT4G25690
Chr5	7655075	7655274	7653256	7654724	AT5G22890
Chr5	7655075	7655274	7657223	7659868	AT5G22900
Chr1	26083085	26083430	26079955	26081727	AT1G69370
Chr1	26083085	26083430	26084634	26086481	AT1G69390
Chr1	26083085	26083430	26081565	26083606	AT1G69380
Chr1	21082607	21082841	21082862	21085651	AT1G56310
Chr5	21810875	21811285	21811632	21814908	AT5G53740
Chr3	20373128	20373497	20370233	20373069	AT3G54980
Chr3	20373128	20373497	20373717	20376522	AT3G54990
Chr1	16892675	16892990	16892638	16895465	AT1G44750
Chr2	18380387	18380599	18377069	18379210	AT2G44510
Chr2	18380387	18380599	18379563	18381942	AT2G44520
Chr2	18380387	18380599	18382069	18383513	AT2G44525
Chr5	15409785	15410295	15409696	15411516	AT5G38480
Chr5	15409785	15410295	15411671	15413132	AT5G38490
Chr5	8216502	8217050	8213625	8214689	AT5G24206
Chr5	8216502	8217050	8217334	8219619	AT5G24210
Chr2	7284692	7285267	7281461	7283646	AT2G16780
Chr2	7284692	7285267	7283956	7285237	AT2G16790
Chr2	7284692	7285267	7285735	7287365	AT2G16800
Chr4	7411019	7411328	7409620	7410406	AT4G12490
Chr4	18458224	18458886	18457956	18459180	AT4G39780
Chr2	19415120	19415444	19415051	19415186	AT2G47275
Chr2	19415120	19415444	19416774	19418383	AT2G47280
Chr1	27984703	27985091	27984603	27984713	AT1G74453
Chr1	27984703	27985091	27984744	27984826	AT1G74456
Chr1	27984703	27985091	27985956	27986536	AT1G74457
Chr1	27984703	27985091	27986956	27987675	AT1G74458
Chr1	27984703	27985091	27982508	27984280	AT1G74450
Chr2	18933768	18933990	18932018	18933507	AT2G46030
Chr2	18933768	18933990	18935300	18938447	AT2G46040
Chr2	18933768	18933990	18923303	18931934	AT2G46020
Chr3	8337743	8337950	8333024	8336146	AT3G23300
Chr3	8337743	8337950	8338899	8343632	AT3G23310
Chr3	15438135	15438610	15440475	15446894	AT3G43546
Chr3	15438135	15438610	15440475	15446894	AT3G43546.1
Chr2	17021807	17022027	17013268	17021315	AT2G40770
Chr2	17021807	17022027	17021504	17022916	AT2G40780
Chr2	17021807	17022027	17022962	17024270	AT2G40790
Chr3	21305325	21305647	21306722	21309464	AT3G57550
Chr2	15086366	15086630	15082854	15084473	AT2G35930
Chr3	8543844	8544154	8538451	8542993	AT3G23725
Chr3	8543844	8544154	8538451	8542993	AT3G23725.1
Chr3	8543844	8544154	8544862	8545355	AT3G23727
Chr5	16200129	16200464	16202246	16202932	AT5G40460
Chr4	960703	960912	959963	963517	AT4G02180
Chr2	1318085	1318304	1315859	1316296	AT2G04046
Chr2	1318085	1318304	1317152	1317386	AT2G04047
Chr1	10638955	10639319	10638910	10640782	AT1G30230
Chr1	10638955	10639319	10641098	10645935	AT1G30240
Chr1	8843798	8844265	8840401	8842317	AT1G25230
Chr1	8843798	8844265	8845230	8846493	AT1G25240
Chr2	10676261	10676787	10676471	10676553	AT2G25095
Chr5	1377349	1377860	1379067	1382419	AT5G04770
Chr1	19391070	19391299	19386788	19389740	AT1G52110
Chr4	5639989	5640427	5636488	5640636	AT4G08850
Chr5	26317150	26317414	26311310	26316025	AT5G65770
Chr5	26317150	26317414	26311310	26318812	AT5G65780
Chr2	19313856	19315053	19309867	19315241	AT2G47000
Chr1	24086791	24087237	24085085	24085433	AT1G64800
Chr1	24086791	24087237	24086557	24088538	AT1G64810
Chr1	24086791	24087237	24088604	24090558	AT1G64820
Chr5	14221059	14221350	14220736	14225422	AT5G36150
Chr1	1418707	1419002	1416342	1418482	AT1G04985
Chr1	1418707	1419002	1419079	1421789	AT1G04990
Chr4	14877129	14877389	14877068	14878914	AT4G30420
Chr4	14877129	14877389	14878782	14880331	AT4G30430
Chr1	19067679	19067892	19064767	19066704	AT1G51420
Chr1	19067679	19067892	19068240	19069776	AT1G51430
Chr3	8251860	8252089	8250578	8251097	AT3G23140
Chr3	8251860	8252089	8252137	8253196	AT3G23145
Chr3	8261292	8261732	8259854	8262028	AT3G23160
Chr5	4239207	4239480	4234268	4241746	AT5G13250
Chr2	1525042	1525327	1523762	1524121	AT2G04370
Chr2	1525042	1525327	1525330	1526875	AT2G04378
Chr2	1525042	1525327	1525641	1526767	AT2G04380
Chr2	1525042	1525327	1527015	1528493	AT2G04390
Chr1	12582214	12582520	12577721	12580824	AT1G34410
Chr1	12582214	12582520	12582121	12582721	AT1G34418
Chr1	12582214	12582520	12583038	12583206	AT1G34419
Chr4	7925537	7925936	7924325	7925140	AT4G13615
Chr1	18234783	18235263	18232607	18233624	AT1G49290
Chr1	18234783	18235263	18234723	18237543	AT1G49300
Chr5	9807331	9808444	9807301	9808506	AT5G27700
Chr5	9295633	9295993	9291927	9294687	AT5G26740
Chr5	9295633	9295993	9295573	9296380	AT5G26731
Chr5	1837992	1838414	1835105	1836722	AT5G06090
Chr5	1837992	1838414	1837906	1840727	AT5G06100
Chr5	8762295	8762740	8757546	8762757	AT5G25270
Chr5	20977083	20977288	20975179	20977625	AT5G51640
Chr5	20977083	20977288	20978202	20979249	AT5G51650
Chr3	11345270	11345690	11341765	11346095	AT3G29515
Chr3	11345270	11345690	11341765	11346095	AT3G29515.1
Chr5	26447855	26448600	26445085	26447433	AT5G66160
Chr5	26447855	26448600	26447641	26448776	AT5G66170
Chr5	26447855	26448600	26448937	26451154	AT5G66180
Chr2	13294116	13294522	13291196	13293794	AT2G31190
Chr2	13294116	13294522	13293985	13295410	AT2G31200
Chr2	13294116	13294522	13296142	13298277	AT2G31210
Chr1	16266836	16267070	16266640	16268870	AT1G43170
Chr5	19200917	19201233	19198124	19199375	AT5G47300
Chr5	19200917	19201233	19200252	19200375	AT5G47306
Chr5	19200917	19201233	19203150	19205272	AT5G47320
Chr5	19200917	19201233	19200781	19202921	AT5G47310
Chr5	5523791	5524206	5522494	5523963	AT5G16790
Chr5	5523791	5524206	5524281	5526589	AT5G16800
Chr5	5523791	5524206	5517489	5522258	AT5G16780
Chr2	12906946	12907439	12903235	12905198	AT2G30250
Chr2	12906946	12907439	12905401	12907509	AT2G30260
Chr2	12906946	12907439	12907840	12909261	AT2G30270
Chr1	8249	8568	5927	8737	AT1G01020
Chr5	22668021	22668470	22667234	22669545	AT5G55970
Chr5	22668021	22668470	22670300	22670642	AT5G55980
Chr4	10758732	10759207	10755965	10756808	AT4G19790
Chr4	10758732	10759207	10755965	10756808	AT4G19790.1
Chr4	10758732	10759207	10760829	10762104	AT4G19800
Chr4	16454015	16454214	16451875	16453260	AT4G34410
Chr4	16454015	16454214	16452959	16454633	AT4G34412
Chr4	16454015	16454214	16454696	16454769	AT4G34415
Chr1	23535189	23535429	23531408	23534569	AT1G63450
Chr1	23535189	23535429	23535015	23536467	AT1G63460
Chr1	23535189	23535429	23536518	23539220	AT1G63470
Chr1	11232349	11232725	11230462	11230612	AT1G31358
Chr1	11232349	11232725	11232332	11237530	AT1G31360
Chr1	28148702	28149496	28146058	28147378	AT1G74940
Chr1	28148702	28149496	28148574	28150444	AT1G74950
Chr4	7472140	7472392	7467977	7470551	AT4G12650
Chr4	7472140	7472392	7472078	7474519	AT4G12670
Chr5	21755820	21756095	21755290	21758921	AT5G53550
Chr1	21469026	21469602	21464000	21468420	AT1G58030
Chr1	13671887	13672095	13669440	13671156	AT1G36310
Chr1	13671887	13672095	13671813	13674098	AT1G36320
Chr1	11684673	11684995	11685059	11685144	AT1G32385
Chr1	11684673	11684995	11681751	11684478	AT1G32380
Chr4	8756950	8757291	8754479	8760589	AT4G15340
Chr1	21256301	21257368	21253816	21255931	AT1G56690
Chr1	21256301	21257368	21256175	21257973	AT1G56700
Chr1	21256301	21257368	21258007	21259933	AT1G56710
Chr5	14539924	14540130	14534612	14540299	AT5G36880
Chr5	14539924	14540130	14541349	14546230	AT5G36890
Chr5	15571620	15571834	15569479	15571144	AT5G38890
Chr5	15571620	15571834	15571253	15573526	AT5G38895
Chr5	15571620	15571834	15573504	15575618	AT5G38900
Chr2	258536	258800	255248	257550	AT2G01570
Chr2	398782	399086	396767	399208	AT2G01890
Chr2	9608133	9608496	9604771	9610595	AT2G22620
Chr4	8303427	8303746	8299758	8301667	AT4G14410
Chr4	8303427	8303746	8301724	8301798	AT4G14415
Chr4	8303427	8303746	8301945	8303915	AT4G14420
Chr4	8303427	8303746	8304599	8305705	AT4G14430
Chr5	12559115	12559445	12558255	12562020	AT5G33290
Chr5	6218233	6218663	6217911	6220702	AT5G18650
Chr1	9004007	9004472	9002284	9004646	AT1G25682
Chr1	9004007	9004472	9005556	9010027	AT1G25784
Chr1	9004007	9004472	9005556	9010027	AT1G25784.1
Chr5	6127957	6129032	6122866	6126721	AT5G18460
Chr5	6127957	6129032	6127796	6129285	AT5G18470
Chr5	6127957	6129032	6129236	6131015	AT5G18475
Chr3	5274350	5274987	5273690	5273873	AT3G15578
Chr3	5274350	5274987	5273894	5275095	AT3G15580
Chr3	5274350	5274987	5275148	5275221	AT3G15585
Chr3	5274350	5274987	5275400	5277991	AT3G15590
Chr1	4897453	4897678	4899144	4899979	AT1G14345
Chr1	4897453	4897678	4897345	4898961	AT1G14340
Chr4	17311961	17312426	17309611	17312488	AT4G36730
Chr3	7330367	7330674	7326381	7328576	AT3G20910
Chr3	7330367	7330674	7328575	7330751	AT3G20920
Chr3	7330367	7330674	7331720	7334029	AT3G20930
Chr4	15278220	15278466	15276179	15277219	AT4G31510
Chr4	15278220	15278466	15278280	15281739	AT4G31520
Chr2	18700955	18701435	18698591	18699514	AT2G45360
Chr2	18700955	18701435	18699427	18703093	AT2G45380
Chr5	21895857	21896311	21892123	21894267	AT5G53920
Chr5	21895857	21896311	21894231	21896427	AT5G53930
Chr5	21895857	21896311	21896994	21898610	AT5G53940
Chr1	5777644	5778403	5773591	5776308	AT1G16880
Chr1	5777644	5778403	5776176	5778484	AT1G16890
Chr1	5777644	5778403	5779020	5782433	AT1G16900
Chr3	21252581	21253122	21252418	21255276	AT3G57420
Chr3	21252581	21253122	21243135	21251100	AT3G57410
Chr5	22762774	22764386	22759802	22764587	AT5G56240
Chr2	7935412	7936012	7931922	7934329	AT2G18230
Chr2	7935412	7936012	7935284	7936721	AT2G18240
Chr2	7935412	7936012	7937281	7939600	AT2G18245
Chr1	129846	130132	121066	130577	AT1G01320
Chr2	6921477	6921962	6918038	6920319	AT2G15880
Chr2	6921477	6921962	6920368	6922025	AT2G15890
Chr4	2329726	2329994	2327043	2328264	AT4G04614
Chr4	2329726	2329994	2328448	2330200	AT4G04620
Chr4	2329726	2329994	2331676	2332800	AT4G04630
Chr4	4070875	4072082	4070812	4072305	AT4G06744
Chr4	4070875	4072082	4073961	4074545	AT4G06746
Chr5	3530297	3530809	3532401	3535221	AT5G11100
Chr4	7607927	7608129	7603100	7607155	AT4G13020
Chr4	7607927	7608129	7607266	7609843	AT4G13030
Chr5	22707127	22707356	22705279	22705701	AT5G56061
Chr5	22707127	22707356	22708678	22709204	AT5G56070
Chr4	6344485	6344763	6344330	6345537	AT4G10170
Chr4	6344485	6344763	6346462	6349276	AT4G10180
Chr1	6458189	6458664	6457820	6459751	AT1G18720
Chr1	6458189	6458664	6460597	6462224	AT1G18730
Chr1	13454682	13455380	13454495	13456331	AT1G36060
Chr1	13454682	13455380	13450203	13453683	AT1G36050
Chr1	24643215	24643947	24638684	24641494	AT1G66170
Chr1	24643215	24643947	24642585	24644068	AT1G66173
Chr3	5613234	5613717	5612499	5614410	AT3G16500
Chr3	7017799	7017998	7015796	7018360	AT3G20090
Chr3	7017799	7017998	7018994	7020901	AT3G20100
Chr4	15317908	15318144	15314883	15317135	AT4G31600
Chr4	15317908	15318144	15317498	15320020	AT4G31610
Chr5	22641718	22642135	22637530	22639761	AT5G55900
Chr5	22641718	22642135	22639843	22642354	AT5G55910
Chr5	944866	945360	947100	948967	AT5G03668
Chr5	944866	945360	947145	950171	AT5G03670
Chr2	15132117	15132324	15130645	15130828	AT2G36040
Chr2	15132117	15132324	15130645	15130828	AT2G36040.1
Chr5	17974708	17974950	17973837	17974998	AT5G44575
Chr2	388756	389416	385198	387344	AT2G01850
Chr2	388756	389416	388054	389918	AT2G01860
Chr2	388756	389416	389469	390405	AT2G01870
Chr1	19973659	19974341	19970663	19974393	AT1G53510
Chr2	10844992	10845343	10842862	10845698	AT2G25480
Chr2	10844992	10845343	10845883	10846348	AT2G25482
Chr3	4666457	4666870	4663568	4667079	AT3G14075
Chr3	4666457	4666870	4667364	4669194	AT3G14080
Chr5	19203235	19203453	19203150	19205272	AT5G47320
Chr5	19203235	19203453	19200781	19202921	AT5G47310
Chr1	20061801	20062222	20061700	20065713	AT1G53730
Chr1	4306057	4306263	4303311	4305798	AT1G12640
Chr1	4306057	4306263	4305932	4308005	AT1G12650
Chr4	18034546	18035013	18031278	18033741	AT4G38570
Chr4	18034546	18035013	18034430	18035889	AT4G38580
Chr4	18034546	18035013	18036091	18040928	AT4G38590
Chr3	10589402	10590472	10586565	10587712	AT3G28330
Chr3	10589402	10590472	10588946	10590552	AT3G28340
Chr1	9303546	9304091	9300872	9304328	AT1G26850
Chr1	9303546	9304091	9304981	9305800	AT1G26860
Chr1	9303546	9304091	9304981	9305800	AT1G26860.1
Chr1	21746710	21746932	21748674	21753246	AT1G58561
Chr1	21746710	21746932	21748674	21753246	AT1G58561.1
Chr1	21746710	21746932	21746353	21765705	AT1G58602
Chr1	9528579	9528827	9520910	9526928	AT1G27430
Chr1	9528579	9528827	9527573	9528878	AT1G27435
Chr1	9528579	9528827	9529140	9531375	AT1G27440
Chr1	22399994	22400230	22397915	22400362	AT1G60850
Chr1	22399994	22400230	22400926	22407777	AT1G60860
Chr3	15683983	15684408	15682292	15682874	AT3G43832
Chr4	7402802	7403031	7401108	7401907	AT4G12470
Chr5	24144457	24145202	24142013	24145333	AT5G59960
Chr5	24144457	24145202	24146174	24146726	AT5G59970
Chr2	12481992	12482205	12478145	12480372	AT2G29050
Chr2	12481992	12482205	12481743	12484087	AT2G29060
Chr4	4070994	4072069	4070812	4072305	AT4G06744
Chr4	4070994	4072069	4073961	4074545	AT4G06746
Chr4	14857112	14857961	14854810	14858003	AT4G30360
Chr4	14857112	14857961	14858489	14859503	AT4G30370
Chr2	17360572	17361016	17360485	17363788	AT2G41640
Chr3	21250268	21250992	21252418	21255276	AT3G57420
Chr3	21250268	21250992	21243135	21251100	AT3G57410
Chr5	24708926	24709377	24707499	24708893	AT5G61440
Chr5	24708926	24709377	24709665	24709738	AT5G61445
Chr5	24708926	24709377	24710032	24712945	AT5G61450
Chr2	5541936	5542183	5539239	5541358	AT2G13360
Chr2	5541936	5542183	5542339	5542483	AT2G13363
Chr2	5541936	5542183	5544180	5556464	AT2G13370
Chr2	10066825	10067065	10064204	10065748	AT2G23673
Chr2	10066825	10067065	10066162	10067455	AT2G23680
Chr2	9119369	9119667	9114153	9119946	AT2G21300
Chr1	9076384	9076687	9076047	9076182	AT1G26233
Chr1	9076384	9076687	9076446	9076572	AT1G26235
Chr1	9076384	9076687	9078139	9079576	AT1G26240
Chr1	9076384	9076687	9072255	9076743	AT1G26230
Chr5	1107967	1108197	1105409	1108266	AT5G04090
Chr3	7202124	7202343	7198453	7202489	AT3G20620
Chr3	7202124	7202343	7202772	7208402	AT3G20630
Chr5	4785529	4785868	4785959	4787839	AT5G14800
Chr5	4785529	4785868	4782945	4785805	AT5G14790
Chr5	951919	952262	947145	950171	AT5G03670
Chr5	18899309	18899578	18894401	18897406	AT5G46570
Chr5	18899309	18899578	18897444	18899645	AT5G46580
Chr1	26433807	26434346	26430542	26432049	AT1G70190
Chr1	26433807	26434346	26432296	26434400	AT1G70200
Chr1	11219045	11219377	11216913	11217393	AT1G31335
Chr1	11219045	11219377	11217844	11219458	AT1G31340
Chr1	11219045	11219377	11221334	11222786	AT1G31350
Chr5	8534507	8535016	8530977	8533867	AT5G24830
Chr5	8534507	8535016	8533786	8535043	AT5G24840
Chr5	8534507	8535016	8535281	8538107	AT5G24850
Chr4	10477418	10478215	10477295	10480141	AT4G19160
Chr2	19415032	19415648	19415051	19415186	AT2G47275
Chr2	19415032	19415648	19416774	19418383	AT2G47280
Chr5	25013620	25014028	25011978	25014578	AT5G62270
Chr5	8801639	8802036	8799709	8802753	AT5G25360
Chr4	12828045	12828688	12823495	12826200	AT4G24940
Chr4	12828045	12828688	12826281	12826755	AT4G24950
Chr4	12828045	12828688	12827935	12829243	AT4G24960
Chr5	25482806	25483684	25477677	25481489	AT5G63640
Chr5	25482806	25483684	25481516	25483719	AT5G63650
Chr1	5774462	5775203	5770731	5773251	AT1G16870
Chr1	5774462	5775203	5773591	5776308	AT1G16880
Chr1	5774462	5775203	5776176	5778484	AT1G16890
Chr1	21538671	21539736	21536127	21536836	AT1G58170
Chr1	21538671	21539736	21537769	21539914	AT1G58180
Chr1	21538671	21539736	21540631	21548112	AT1G58190
Chr1	4768108	4768369	4762702	4766749	AT1G13940
Chr2	12905647	12905939	12903235	12905198	AT2G30250
Chr2	12905647	12905939	12905401	12907509	AT2G30260
Chr2	12905647	12905939	12907840	12909261	AT2G30270
Chr1	28256611	28257154	28253889	28255173	AT1G75290
Chr1	28256611	28257154	28254365	28257151	AT1G75295
Chr1	28256611	28257154	28255494	28257040	AT1G75300
Chr3	1453727	1453939	1453105	1457150	AT3G05160
Chr5	10296293	10296597	10292650	10295283	AT5G28300
Chr4	16744314	16745255	16746598	16748266	AT4G35190
Chr3	23289576	23289783	23289424	23291486	AT3G63010
Chr3	1061601	1062020	1061525	1063103	AT3G04070
Chr5	4338278	4338947	4335466	4337680	AT5G13490
Chr5	4338278	4338947	4338154	4341003	AT5G13500
Chr4	9143955	9144495	9142403	9144583	AT4G16146
Chr3	16070126	16070673	16068256	16069750	AT3G44430
Chr3	16070126	16070673	16070981	16071256	AT3G44440
Chr3	16070126	16070673	16072448	16072637	AT3G44444
Chr4	10581765	10582017	10580826	10581989	AT4G19400
Chr4	10581765	10582017	10580892	10585861	AT4G19410
Chr5	22944539	22944936	22941793	22943378	AT5G56700
Chr5	22944539	22944936	22943830	22944971	AT5G56710
Chr5	22944539	22944936	22945536	22946718	AT5G56720
Chr5	22944539	22944936	22946905	22952576	AT5G56730
Chr1	27406819	27407784	27405455	27407969	AT1G72830
Chr1	27406819	27407784	27409236	27413851	AT1G72840
Chr1	16278335	16278589	16275107	16278624	AT1G43190
Chr1	16278335	16278589	16279369	16279882	AT1G43195
Chr1	16278335	16278589	16279369	16279882	AT1G43195.1
Chr2	238830	239086	235924	237147	AT2G01520
Chr2	238830	239086	239704	240520	AT2G01530
Chr1	4696185	4696402	4693288	4694410	AT1G13690
Chr1	4696185	4696402	4694371	4696023	AT1G13700
Chr1	24732119	24732393	24729628	24732491	AT1G66330
Chr1	24732119	24732393	24734161	24737756	AT1G66340
Chr3	19075766	19076033	19074035	19074426	AT3G51380
Chr3	19075766	19076033	19075575	19078120	AT3G51390
Chr3	19075766	19076033	19077849	19078955	AT3G51400
Chr2	11197441	11197713	11196995	11201102	AT2G26300
Chr1	6697132	6697567	6695419	6695609	AT1G19371
Chr1	6697132	6697567	6697177	6697253	AT1G19373
Chr1	6697132	6697567	6697437	6697524	AT1G19376
Chr1	6697132	6697567	6698057	6698824	AT1G19380
Chr1	19305486	19305833	19305314	19307510	AT1G51950
Chr2	14140078	14140283	14139797	14143118	AT2G33360
Chr2	13588853	13589177	13587708	13588252	AT2G31957
Chr2	13588853	13589177	13588886	13600229	AT2G31960
Chr4	556032	556420	553392	554089	AT4G01335
Chr4	556032	556420	554538	556961	AT4G01340
Chr5	19490300	19490680	19484164	19488657	AT5G48090
Chr5	19490300	19490680	19489326	19492744	AT5G48100
Chr1	10175091	10175379	10174186	10178521	AT1G29120
Chr3	20384260	20384552	20383955	20386382	AT3G55005
Chr3	20384260	20384552	20381507	20383789	AT3G55000
Chr3	16238457	16238674	16236342	16237736	AT3G44700
Chr5	18803435	18803815	18801217	18804043	AT5G46350
Chr4	744868	745306	744920	748554	AT4G01720
Chr4	17726171	17726666	17723665	17724915	AT4G37730
Chr4	17726171	17726666	17725336	17727730	AT4G37740
Chr5	15785979	15786320	15781906	15784699	AT5G39440
Chr5	15785979	15786320	15785716	15787946	AT5G39450
Chr5	15785979	15786320	15788288	15790004	AT5G39460
Chr1	1164180	1164784	1165164	1166768	AT1G04350
Chr1	1164180	1164784	1163096	1164851	AT1G04340
Chr5	7740299	7740800	7736589	7738535	AT5G23060
Chr5	7740299	7740800	7740609	7740697	AT5G23065
Chr5	7740299	7740800	7741897	7742978	AT5G23070
Chr5	18383191	18383584	18384520	18386785	AT5G45360
Chr5	18383191	18383584	18381836	18383699	AT5G45350
Chr3	3130304	3130601	3130071	3130891	AT3G10120
Chr3	3130304	3130601	3130997	3133192	AT3G10130
Chr3	6567260	6567477	6565948	6566053	AT3G19035
Chr3	6567260	6567477	6567156	6575282	AT3G19040
Chr5	4196831	4197529	4196571	4197848	AT5G13180
Chr5	4196831	4197529	4198845	4198983	AT5G13181
Chr2	14573225	14573745	14573079	14573856	AT2G34600
Chr2	14573225	14573745	14575391	14576517	AT2G34610
Chr1	25021642	25022035	25019104	25022542	AT1G67040
Chr5	3597397	3597675	3595284	3597098	AT5G11270
Chr5	3597397	3597675	3597246	3598521	AT5G11280
Chr5	3597397	3597675	3599000	3600472	AT5G11290
Chr1	6608252	6608519	6606236	6607943	AT1G19115
Chr1	6608252	6608519	6608114	6609369	AT1G19120
Chr1	6608252	6608519	6609324	6610613	AT1G19130
Chr2	12642013	12642261	12638333	12640820	AT2G29525
Chr2	12642013	12642261	12640799	12642387	AT2G29530
Chr2	12642013	12642261	12642520	12643944	AT2G29540
Chr2	12642013	12642261	12644046	12646037	AT2G29550
Chr5	21179179	21179459	21176421	21180310	AT5G52120
Chr1	11693872	11694074	11693798	11695566	AT1G32410
Chr1	11693872	11694074	11695610	11697896	AT1G32415
Chr1	6408976	6409181	6409977	6414451	AT1G18620
Chr1	6408976	6409181	6405644	6409297	AT1G18610
Chr1	22644767	22645115	22646071	22649521	AT1G61380
Chr1	22644767	22645115	22642095	22645147	AT1G61370
Chr2	11059123	11059438	11059034	11063324	AT2G25930
Chr1	27765843	27766307	27763684	27766364	AT1G73840
Chr1	27765843	27766307	27767262	27770457	AT1G73850
Chr1	22265550	22266000	22261887	22264408	AT1G60420
Chr1	22265550	22266000	22266496	22269243	AT1G60440
Chr1	22265550	22266000	22264384	22266038	AT1G60430
Chr1	23555689	23556112	23555685	23558899	AT1G63500
Chr3	4907015	4907693	4904269	4907993	AT3G14590
Chr3	4907015	4907693	4908947	4910476	AT3G14595
Chr4	5733656	5733967	5730796	5732195	AT4G08940
Chr4	5733656	5733967	5732667	5733069	AT4G08945
Chr4	5733656	5733967	5732667	5733069	AT4G08945.1
Chr3	11533271	11533725	11531441	11532825	AT3G29680
Chr4	8574672	8575164	8572904	8575231	AT4G15010
Chr4	8574672	8575164	8575385	8578688	AT4G15020
Chr3	11234298	11234590	11231711	11232422	AT3G29265
Chr3	11234298	11234590	11231711	11232422	AT3G29265.1
Chr3	11234298	11234590	11234241	11236458	AT3G29270
Chr1	9338928	9339136	9336056	9337786	AT1G26930
Chr5	2010333	2010893	2007599	2011041	AT5G06570
Chr5	2010333	2010893	2011287	2016539	AT5G06580
Chr1	13684795	13685020	13683662	13684952	AT1G36340
Chr1	13684795	13685020	13686425	13686498	AT1G36350
Chr3	14239134	14239409	14235494	14242638	AT3G42052
Chr3	14239134	14239409	14235494	14242638	AT3G42052.1
Chr2	6043235	6043834	6041252	6043974	AT2G14260
Chr2	6043235	6043834	6045578	6046045	AT2G14270
Chr1	19031103	19031375	19028840	19029844	AT1G51330
Chr1	19031103	19031375	19031996	19034979	AT1G51340
Chr2	9779043	9780135	9774852	9778528	AT2G22970
Chr2	9779043	9780135	9778876	9783251	AT2G22980
Chr4	559017	559303	560258	562438	AT4G01350
Chr1	8483456	8483769	8480421	8481486	AT1G23965
Chr1	8483456	8483769	8482012	8483875	AT1G23970
Chr1	8483456	8483769	8484702	8486002	AT1G23980
Chr5	20190080	20191356	20189654	20191390	AT5G49690
Chr5	20190080	20191356	20192598	20193429	AT5G49700
Chr5	20190080	20191356	20176384	20188307	AT5G49680
Chr4	17785416	17785861	17785254	17787471	AT4G37820
Chr4	17785416	17785861	17787478	17788834	AT4G37830
Chr5	3173583	3173889	3171298	3172528	AT5G10130
Chr5	3173583	3173889	3173496	3179448	AT5G10140
Chr3	18377635	18378027	18375268	18375784	AT3G49580
Chr3	18377635	18378027	18377478	18380284	AT3G49590
Chr1	13530142	13530436	13528256	13529470	AT1G36150
Chr2	629598	629857	626841	628676	AT2G02380
Chr2	629598	629857	628898	631114	AT2G02390
Chr2	629598	629857	631235	632575	AT2G02400
Chr3	22268840	22269090	22268745	22270006	AT3G60245
Chr3	22268840	22269090	22270336	22272113	AT3G60250
Chr3	22268840	22269090	22261649	22268455	AT3G60240
Chr2	7988254	7988556	7988164	7989525	AT2G18390
Chr2	7988254	7988556	7989475	7990586	AT2G18400
Chr3	3445361	3445680	3442527	3443445	AT3G10985
Chr3	3445361	3445680	3444202	3445672	AT3G10986
Chr3	3445361	3445680	3446461	3446995	AT3G10990
Chr3	3445361	3445680	3447567	3450589	AT3G11000
Chr4	18016740	18016949	18010811	18015173	AT4G38510
Chr4	18016740	18016949	18015735	18018306	AT4G38520
Chr2	10941819	10942199	10940095	10942255	AT2G25690
Chr4	14472429	14472702	14470458	14472232	AT4G29420
Chr4	14472429	14472702	14472399	14473621	AT4G29430
Chr4	14472429	14472702	14473756	14477935	AT4G29440
Chr1	10447932	10448179	10445624	10447553	AT1G29840
Chr1	10447932	10448179	10447753	10449946	AT1G29850
Chr3	6687176	6687749	6687139	6690123	AT3G19290
Chr2	9829997	9830278	9827112	9829537	AT2G23080
Chr2	9829997	9830278	9832122	9834739	AT2G23093
Chr2	9829997	9830278	9829449	9830410	AT2G23090
Chr1	16262265	16262773	16263812	16264818	AT1G43160
Chr1	26242140	26242475	26239259	26240708	AT1G69760
Chr1	13155134	13155356	13153582	13153948	AT1G35617
Chr1	13155134	13155356	13156367	13158467	AT1G35620
Chr3	1483213	1483436	1479537	1482042	AT3G05210
Chr2	15226442	15226780	15224496	15226872	AT2G36310
Chr5	949582	949782	947100	948967	AT5G03668
Chr5	949582	949782	947145	950171	AT5G03670
Chr3	19850225	19850847	19846646	19850968	AT3G53540
Chr2	9626587	9626901	9624585	9626969	AT2G22650
Chr2	9626587	9626901	9627407	9631081	AT2G22660
Chr3	17177667	17177964	17178696	17180067	AT3G46620
Chr4	17361597	17361927	17358437	17361978	AT4G36860
Chr1	6713850	6714251	6712037	6714252	AT1G19400
Chr1	6713850	6714251	6714491	6716439	AT1G19410
Chr1	4915727	4916604	4915575	4918138	AT1G14370
Chr1	4915727	4916604	4918009	4921596	AT1G14380
Chr2	13350467	13350934	13346121	13349980	AT2G31300
Chr2	13350467	13350934	13350421	13351464	AT2G31305
Chr2	13350467	13350934	13352916	13353672	AT2G31310
Chr5	19524175	19524482	19522254	19524698	AT5G48150
Chr4	16673118	16673340	16667929	16672092	AT4G35010
Chr4	16673118	16673340	16672191	16674771	AT4G35020
Chr2	9728777	9729464	9728755	9731301	AT2G22840
Chr2	9728777	9729464	9731278	9733400	AT2G22850
Chr1	8432301	8432579	8432178	8435656	AT1G23870
Chr1	28640070	28640270	28639576	28643086	AT1G76350
Chr1	5862030	5862597	5860118	5862682	AT1G17145
Chr1	5862030	5862597	5863430	5864009	AT1G17147
Chr2	11193956	11194199	11192136	11194259	AT2G26290
Chr5	6440200	6440504	6433769	6438242	AT5G19165
Chr5	6440200	6440504	6433769	6438242	AT5G19165.1
Chr2	5053415	5053628	5050433	5051613	AT2G12462
Chr2	5053415	5053628	5055524	5055872	AT2G12465
Chr5	10045271	10045823	10043913	10045975	AT5G28050
Chr5	983664	983957	984366	984449	AT5G03745
Chr5	983664	983957	984795	985497	AT5G03750
Chr5	983664	983957	985674	990549	AT5G03760
Chr5	983664	983957	981875	984200	AT5G03740
Chr3	16476066	16476288	16472661	16475753	AT3G45040
Chr3	16476066	16476288	16475965	16477524	AT3G45050
Chr3	16476066	16476288	16477560	16479482	AT3G45060
Chr1	8574756	8575162	8573548	8575156	AT1G24210
Chr1	8574756	8575162	8575875	8576245	AT1G24212
Chr5	5803993	5804638	5803935	5805295	AT5G17610
Chr5	5803993	5804638	5805754	5808561	AT5G17620
Chr4	12393345	12393713	12390166	12392710	AT4G23800
Chr4	12393345	12393713	12392369	12393982	AT4G23810
Chr3	4818520	4819537	4818297	4821006	AT3G14415
Chr3	4818520	4819537	4821522	4824178	AT3G14420
Chr3	4818520	4819537	4815810	4817980	AT3G14410
Chr5	26118124	26118348	26119210	26119825	AT5G65350
Chr5	26118124	26118348	26119858	26120581	AT5G65360
Chr1	22139571	22139996	22139183	22141790	AT1G60060
Chr1	5789860	5790501	5787329	5789249	AT1G16920
Chr1	5789860	5790501	5789986	5791534	AT1G16930
Chr1	5789860	5790501	5791982	5793491	AT1G16940
Chr3	17391668	17392452	17387975	17390762	AT3G47220
Chr3	17391668	17392452	17392098	17393699	AT3G47230
Chr3	17391668	17392452	17392098	17393699	AT3G47230.1
Chr3	17391668	17392452	17393860	17394988	AT3G47240
Chr3	17391668	17392452	17393860	17394988	AT3G47240.1
Chr2	462917	463123	465000	466724	AT2G01990
Chr2	462917	463123	457009	463326	AT2G01980
Chr5	8237745	8238123	8234722	8238244	AT5G24260
Chr5	8237745	8238123	8238533	8243357	AT5G24270
Chr5	2010481	2010721	2007599	2011041	AT5G06570
Chr5	2010481	2010721	2011287	2016539	AT5G06580
Chr3	19484451	19484817	19484866	19485922	AT3G52530
Chr2	11849186	11849419	11847108	11849559	AT2G27790
Chr2	11849186	11849419	11849788	11851363	AT2G27800
Chr3	20245528	20245727	20235482	20243960	AT3G54670
Chr3	20245528	20245727	20244388	20246080	AT3G54680
Chr3	20245528	20245727	20246538	20248140	AT3G54690
Chr4	1277722	1277958	1278529	1280031	AT4G02890
Chr4	1277722	1277958	1274464	1278718	AT4G02880
Chr2	10366346	10366769	10361125	10364492	AT2G24350
Chr2	10366346	10366769	10364450	10366902	AT2G24360
Chr1	953645	953847	954524	956097	AT1G03790
Chr1	953645	953847	947519	951827	AT1G03780
Chr5	21356742	21357036	21352398	21355361	AT5G52640
Chr5	21356742	21357036	21355554	21357105	AT5G52650
Chr5	21952232	21952470	21948123	21952550	AT5G54090
Chr5	21952232	21952470	21952732	21953507	AT5G54095
Chr5	21952232	21952470	21953786	21956564	AT5G54100
Chr3	18892898	18893405	18890875	18892426	AT3G50820
Chr3	18892898	18893405	18893403	18893484	AT3G50825
Chr3	18892898	18893405	18893844	18895497	AT3G50830
Chr3	9532798	9533317	9530594	9532613	AT3G26085
Chr3	9532798	9533317	9532747	9535629	AT3G26090
Chr4	13088251	13088484	13085197	13087090	AT4G25670
Chr4	13088251	13088484	13085217	13087090	AT4G25672
Chr4	13088251	13088484	13088165	13090161	AT4G25680
Chr4	13088251	13088484	13090208	13091797	AT4G25692
Chr4	13088251	13088484	13090208	13091798	AT4G25690
Chr4	7773272	7773618	7769769	7773815	AT4G13350
Chr4	7773272	7773618	7775127	7777895	AT4G13360
Chr1	8841777	8842276	8840401	8842317	AT1G25230
Chr5	17973457	17973688	17973837	17974998	AT5G44575
Chr4	17248081	17248405	17245399	17248461	AT4G36550
Chr3	22284752	22285012	22282626	22284556	AT3G60290
Chr3	22284752	22285012	22285262	22287511	AT3G60300
Chr4	7869986	7870217	7866718	7868742	AT4G13530
Chr4	7869986	7870217	7869873	7870750	AT4G13540
Chr4	7869986	7870217	7871056	7876963	AT4G13550
Chr3	6375081	6375586	6373534	6375723	AT3G18530
Chr3	6375081	6375586	6375676	6377220	AT3G18535
Chr3	21985997	21986227	21983020	21984598	AT3G59480
Chr3	21985997	21986227	21984595	21986351	AT3G59490
Chr3	21985997	21986227	21986540	21988326	AT3G59500
Chr5	533239	533815	531027	532938	AT5G02440
Chr5	533239	533815	533105	534656	AT5G02450
Chr3	16604632	16604967	16601322	16603563	AT3G45270
Chr3	16604632	16604967	16601322	16603563	AT3G45270.1
Chr3	16604632	16604967	16605893	16606238	AT3G45275
Chr5	21329702	21330039	21327711	21330136	AT5G52550
Chr5	21329702	21330039	21327711	21330136	AT5G52552
Chr5	21329702	21330039	21330638	21334811	AT5G52560
Chr2	16028917	16029338	16025428	16028594	AT2G38260
Chr2	16028917	16029338	16031261	16033076	AT2G38270
Chr1	19903891	19904093	19902494	19903700	AT1G53345
Chr1	19903891	19904093	19903898	19907515	AT1G53350
Chr3	5566378	5566628	5562570	5564571	AT3G16390
Chr3	5566378	5566628	5566085	5568545	AT3G16400
Chr1	11827571	11828663	11827432	11829759	AT1G32700
Chr3	19582935	19583297	19581112	19586299	AT3G52840
Chr1	18935134	18935516	18932936	18933950	AT1G51090
Chr1	18935134	18935516	18934307	18935193	AT1G51100
Chr1	18935134	18935516	18935328	18937665	AT1G51110
Chr3	19608477	19608759	19607956	19612186	AT3G52890
Chr5	19563384	19563664	19564421	19565857	AT5G48270
Chr5	19563384	19563664	19561318	19563722	AT5G48250
Chr5	18333452	18333656	18326202	18332609	AT5G45260
Chr5	18333452	18333656	18334404	18337380	AT5G45275
Chr3	16950035	16950239	16948089	16949220	AT3G46140
Chr3	16950035	16950239	16949530	16950145	AT3G46150
Chr3	16950035	16950239	16950954	16952136	AT3G46160
Chr5	1534815	1535323	1530173	1535414	AT5G05170
Chr5	1534815	1535323	1536225	1538492	AT5G05180
Chr2	9682936	9683140	9684724	9686595	AT2G22770
Chr1	29328028	29328423	29329734	29333146	AT1G78000
Chr3	9268450	9268687	9260837	9268797	AT3G25510
Chr3	9268450	9268687	9269292	9271400	AT3G25520
Chr2	18810503	18810772	18807537	18811047	AT2G45660
Chr1	29435872	29436384	29432828	29436571	AT1G78240
Chr4	8152310	8152548	8146344	8152131	AT4G14140
Chr4	8152310	8152548	8152289	8153678	AT4G14145
Chr4	8152310	8152548	8153806	8156790	AT4G14147
Chr5	20030755	20031424	20027339	20030361	AT5G49390
Chr5	20030755	20031424	20030699	20032175	AT5G49400
Chr5	20030755	20031424	20032462	20034001	AT5G49410
Chr5	15664522	15664930	15665501	15666444	AT5G39130
Chr5	15664522	15664930	15662704	15663486	AT5G39120
Chr5	26364580	26365715	26364014	26365998	AT5G65920
Chr5	26364580	26365715	26361439	26363460	AT5G65910
Chr2	15802206	15802610	15797383	15800536	AT2G37670
Chr2	15802206	15802610	15801464	15802793	AT2G37678
Chr2	15802206	15802610	15803242	15805573	AT2G37680
Chr5	22243965	22244796	22241480	22243721	AT5G54750
Chr5	22243965	22244796	22243799	22245770	AT5G54760
Chr5	22243965	22244796	22246591	22248332	AT5G54770
Chr5	17808387	17808616	17806471	17807534	AT5G44210
Chr5	17808387	17808616	17810476	17811364	AT5G44220
Chr5	24927014	24927214	24923773	24927314	AT5G62050
Chr5	24927014	24927214	24927687	24928698	AT5G62060
Chr5	24927014	24927214	24929206	24929647	AT5G62065
Chr3	19955972	19956266	19953172	19955290	AT3G53880
Chr3	19955972	19956266	19956655	19959041	AT3G53900
Chr3	19955972	19956266	19955343	19956361	AT3G53890
Chr2	14060252	14060583	14056249	14060641	AT2G33170
Chr4	8376514	8377017	8374390	8375962	AT4G14590
Chr4	8376514	8377017	8376399	8378335	AT4G14600
Chr4	8376514	8377017	8378428	8380714	AT4G14605
Chr4	13916692	13917354	13915819	13917420	AT4G27960
Chr4	13916692	13917354	13918289	13920132	AT4G27970
Chr4	821105	821470	819956	820379	AT4G01895
Chr4	821105	821470	820335	821505	AT4G01897
Chr4	821105	821470	821684	823523	AT4G01900
Chr5	17135906	17136136	17133084	17134215	AT5G42730
Chr5	17135906	17136136	17135691	17140892	AT5G42740
Chr2	319876	320099	317029	320264	AT2G01720
Chr2	319876	320099	320477	323947	AT2G01730
Chr5	938043	938888	937976	940058	AT5G03660
Chr5	938043	938888	931903	937641	AT5G03650
Chr5	10495290	10495616	10493109	10494852	AT5G28520
Chr5	10495290	10495616	10497295	10502802	AT5G28523
Chr5	10495290	10495616	10497295	10502802	AT5G28523.1
Chr4	9601620	9602456	9601450	9604207	AT4G17080
Chr4	13086628	13086978	13083406	13085188	AT4G25660
Chr4	13086628	13086978	13085197	13087090	AT4G25670
Chr4	13086628	13086978	13085217	13087090	AT4G25672
Chr4	13086628	13086978	13088165	13090161	AT4G25680
Chr2	2590008	2590380	2587728	2588358	AT2G06520
Chr2	2590008	2590380	2588544	2590453	AT2G06530
Chr3	2607194	2607637	2605441	2607787	AT3G08580
Chr3	2607194	2607637	2608470	2611418	AT3G08590
Chr1	12256939	12257178	12255359	12256256	AT1G33785
Chr1	12256939	12257178	12256663	12260605	AT1G33790
Chr1	11057271	11057550	11054730	11056921	AT1G31010
Chr1	11057271	11057550	11057104	11058867	AT1G31020
Chr1	5125355	5125975	5124741	5126151	AT1G14860
Chr1	19772125	19772921	19772044	19775747	AT1G53050
Chr2	9623120	9623518	9618371	9621957	AT2G22630
Chr2	9623120	9623518	9623067	9624218	AT2G22640
Chr2	9623120	9623518	9624585	9626969	AT2G22650
Chr5	18630988	18631228	18629561	18630706	AT5G45940
Chr5	18630988	18631228	18628006	18629697	AT5G45930
Chr1	1187300	1188257	1185549	1188517	AT1G04400
Chr1	1187300	1188257	1189077	1191412	AT1G04410
Chr1	21052676	21053129	21050539	21051017	AT1G56233
Chr1	7469137	7469695	7466693	7467359	AT1G21323
Chr1	7469137	7469695	7469001	7469721	AT1G21326
Chr2	15492367	15492667	15491039	15492822	AT2G36900
Chr5	9868448	9868810	9868347	9871836	AT5G27845
Chr5	9868448	9868810	9868347	9871836	AT5G27845.1
Chr4	13677479	13677738	13675637	13676910	AT4G27310
Chr4	13677479	13677738	13678463	13680924	AT4G27320
Chr1	18716215	18716562	18716111	18719328	AT1G50510
Chr1	18716215	18716562	18707986	18715977	AT1G50500
Chr1	29221791	29222023	29220537	29224220	AT1G77740
Chr5	15453556	15453799	15451163	15451842	AT5G38580
Chr5	15453556	15453799	15451932	15453897	AT5G38590
Chr5	15453556	15453799	15454385	15454905	AT5G38595
Chr5	15453556	15453799	15454385	15454905	AT5G38595.1
Chr3	1456340	1456634	1453105	1457150	AT3G05160
Chr3	1456340	1456634	1457380	1462942	AT3G05165
Chr1	21142034	21142260	21138529	21141571	AT1G56440
Chr1	21142034	21142260	21141882	21144400	AT1G56450
Chr3	6664293	6664510	6661087	6663519	AT3G19230
Chr3	6664293	6664510	6663707	6663780	AT3G19235
Chr3	6664293	6664510	6664249	6666558	AT3G19240
Chr1	17031326	17031939	17029223	17029595	AT1G45030
Chr1	17031326	17031939	17029223	17029595	AT1G45030.1
Chr1	17031326	17031939	17029612	17030382	AT1G45035
Chr1	17031326	17031939	17029612	17030382	AT1G45035.1
Chr1	17031326	17031939	17030497	17030855	AT1G45040
Chr1	17031326	17031939	17031280	17033198	AT1G45050
Chr1	17031326	17031939	17033334	17035105	AT1G45063
Chr2	1248801	1249014	1246147	1249170	AT2G03960
Chr1	3967575	3967992	3967475	3969877	AT1G11750
Chr1	3967575	3967992	3969680	3971840	AT1G11755
Chr1	3967575	3967992	3963053	3966824	AT1G11740
Chr3	7268241	7268604	7263899	7268572	AT3G20780
Chr3	7268241	7268604	7268751	7271287	AT3G20790
Chr1	19819548	19819757	19813803	19819564	AT1G53165
Chr1	19819548	19819757	19821336	19822252	AT1G53170
Chr1	23292020	23292347	23291928	23295266	AT1G62880
Chr5	17135876	17136133	17133084	17134215	AT5G42730
Chr5	17135876	17136133	17135691	17140892	AT5G42740
Chr5	18629035	18629406	18629561	18630706	AT5G45940
Chr5	18629035	18629406	18628006	18629697	AT5G45930
Chr4	9774674	9775477	9771296	9773592	AT4G17520
Chr4	9774674	9775477	9773547	9775607	AT4G17530
Chr4	9774674	9775477	9775840	9777835	AT4G17540
Chr3	23092393	23092739	23089640	23090737	AT3G62400
Chr3	23092393	23092739	23090943	23091566	AT3G62410
Chr3	23092393	23092739	23091585	23092850	AT3G62420
Chr3	23092393	23092739	23091585	23092850	AT3G62422
Chr3	23092393	23092739	23093794	23095304	AT3G62430
Chr5	4962402	4962765	4958336	4962013	AT5G15270
Chr5	4962402	4962765	4962292	4966141	AT5G15280
Chr5	17459947	17460409	17457124	17458797	AT5G43450
Chr5	17459947	17460409	17459174	17459247	AT5G43455
Chr5	17459947	17460409	17459872	17461751	AT5G43460
Chr1	19580172	19580553	19579885	19580686	AT1G52565
Chr4	2758924	2759187	2757213	2758275	AT4G05440
Chr4	2758924	2759187	2758652	2760912	AT4G05450
Chr4	2758924	2759187	2760880	2762445	AT4G05460
Chr3	18840926	18841926	18838993	18839131	AT3G50695
Chr3	18840926	18841926	18840410	18842950	AT3G50700
Chr3	21932781	21933013	21928763	21931570	AT3G59340
Chr3	21932781	21933013	21932524	21935192	AT3G59350
Chr1	22864470	22864760	22862856	22864619	AT1G61860
Chr1	22864470	22864760	22865003	22866615	AT1G61870
Chr1	22864470	22864760	22866757	22866829	AT1G61880
Chr3	7648408	7648828	7648341	7649799	AT3G21710
Chr1	19698199	19698429	19697003	19698482	AT1G52890
Chr3	11715671	11715947	11717612	11718083	AT3G29797
Chr5	421589	421951	419090	419773	AT5G02120
Chr5	421589	421951	419657	422032	AT5G02130
Chr5	421589	421951	423383	424437	AT5G02140
Chr5	15851400	15851803	15851391	15853990	AT5G39590
Chr2	14440691	14441028	14436808	14439516	AT2G34190
Chr2	14440691	14441028	14440647	14442005	AT2G34200
Chr2	14440691	14441028	14442977	14443077	AT2G34202
Chr3	22990153	22990489	22988546	22990709	AT3G62090
Chr3	22990153	22990489	22986173	22988777	AT3G62080
Chr3	8183514	8183950	8180767	8181800	AT3G23030
Chr5	15853174	15853774	15851391	15853990	AT5G39590
Chr5	15853174	15853774	15853928	15855192	AT5G39600
Chr1	26189949	26190190	26186953	26189489	AT1G69610
Chr1	26189949	26190190	26189835	26191323	AT1G69620
Chr1	26189949	26190190	26191639	26193174	AT1G69630
Chr2	16469158	16469538	16467854	16469628	AT2G39440
Chr2	16469158	16469538	16470024	16471246	AT2G39445
Chr2	14181329	14182136	14181185	14182402	AT2G33480
Chr2	14181329	14182136	14183551	14187869	AT2G33490
Chr3	3324726	3324947	3321462	3323211	AT3G10630
Chr3	3324726	3324947	3323309	3325046	AT3G10640
Chr3	3324726	3324947	3325169	3330892	AT3G10650
Chr2	18468938	18469269	18466463	18471277	AT2G44798
Chr2	18468938	18469269	18466819	18468551	AT2G44800
Chr1	21539424	21539672	21537769	21539914	AT1G58180
Chr1	21539424	21539672	21540631	21548112	AT1G58190
Chr1	11596788	11596999	11592954	11595982	AT1G32190
Chr1	8441332	8441536	8438765	8440866	AT1G23890
Chr1	8441332	8441536	8441145	8447519	AT1G23900
Chr4	4828779	4829003	4825408	4829608	AT4G07990
Chr3	13528415	13528805	13526096	13529997	AT3G32980
Chr3	1614285	1614850	1609210	1612523	AT3G05545
Chr3	1614285	1614850	1612859	1613748	AT3G05550
Chr3	1614285	1614850	1614177	1615506	AT3G05560
Chr3	1614285	1614850	1616101	1617339	AT3G05570
Chr4	1321935	1322345	1319655	1321477	AT4G02980
Chr4	1321935	1322345	1321858	1324004	AT4G02990
Chr4	1321935	1322345	1324107	1327520	AT4G03000
Chr5	4049758	4050346	4047514	4050533	AT5G12480
Chr5	4049758	4050346	4050690	4053606	AT5G12840
Chr1	19430656	19430997	19430077	19430277	AT1G52185
Chr3	12591549	12591856	12591391	12593527	AT3G30841
Chr2	11287604	11288095	11287364	11290360	AT2G26540
Chr5	2060893	2061911	2056586	2059787	AT5G06680
Chr5	2060893	2061911	2060152	2060234	AT5G06685
Chr5	2060893	2061911	2060500	2061956	AT5G06690
Chr5	2060893	2061911	2063486	2066039	AT5G06700
Chr5	587633	587874	584161	586906	AT5G02600
Chr5	587633	587874	587507	588800	AT5G02610
Chr5	587633	587874	588892	588966	AT5G02615
Chr5	587633	587874	589526	591677	AT5G02620
Chr2	10281386	10281585	10281846	10283735	AT2G24180
Chr2	2983247	2983452	2980898	2983602	AT2G07180
Chr1	7925396	7925825	7922427	7924944	AT1G22440
Chr1	7925396	7925825	7925120	7927278	AT1G22450
Chr1	7925396	7925825	7927427	7930657	AT1G22460
Chr4	8872907	8873262	8864827	8870967	AT4G15530
Chr4	8872907	8873262	8873354	8875344	AT4G15540
Chr5	2356045	2356816	2352438	2354202	AT5G07430
Chr5	2356045	2356816	2355936	2358194	AT5G07440
Chr5	2356045	2356816	2358351	2359308	AT5G07450
Chr5	23762063	23762342	23759002	23762059	AT5G58840
Chr5	23762063	23762342	23763944	23765441	AT5G58850
Chr5	17946185	17946682	17944808	17945167	AT5G44555
Chr5	17946185	17946682	17945956	17948400	AT5G44560
Chr5	17946185	17946682	17947616	17948398	AT5G44562
Chr1	3123017	3123550	3119877	3122526	AT1G09640
Chr1	3123017	3123550	3122955	3124578	AT1G09645
Chr1	24642532	24642825	24638684	24641494	AT1G66170
Chr1	24642532	24642825	24642585	24644068	AT1G66173
Chr5	2852019	2852292	2851978	2854513	AT5G08750
Chr5	2852019	2852292	2848505	2851428	AT5G08740
Chr1	5410967	5411315	5407400	5409987	AT1G15730
Chr1	5410967	5411315	5410907	5414919	AT1G15740
Chr1	28881963	28882723	28881813	28884566	AT1G76900
Chr3	9742172	9742941	9743728	9743842	AT3G26539
Chr3	9742172	9742941	9744541	9746644	AT3G26540
Chr2	7974790	7975034	7976711	7979377	AT2G18360
Chr5	5866285	5866507	5867282	5869050	AT5G17780
Chr5	5866285	5866507	5864250	5866709	AT5G17770
Chr2	2931585	2931850	2924446	2930672	AT2G07050
Chr2	2931585	2931850	2932227	2934314	AT2G07070
Chr2	2931585	2931850	2932227	2934314	AT2G07070.1
Chr1	11749402	11749674	11749822	11752106	AT1G32500
Chr1	11749402	11749674	11742053	11749788	AT1G32490
Chr5	14752691	14752986	14750392	14750971	AT5G37250
Chr5	14752691	14752986	14751343	14753088	AT5G37260
Chr5	20552067	20552508	20551436	20552566	AT5G50460
Chr3	1455383	1456152	1453105	1457150	AT3G05160
Chr3	1455383	1456152	1457380	1462942	AT3G05165
Chr5	7405024	7405733	7401706	7403825	AT5G22355
Chr5	7405024	7405733	7406096	7408702	AT5G22370
Chr5	7405024	7405733	7404003	7405765	AT5G22360
Chr1	25548404	25548756	25545807	25548894	AT1G68160
Chr1	21042595	21042894	21043347	21044738	AT1G56220
Chr5	8796185	8796537	8793017	8794784	AT5G25340
Chr5	8796185	8796537	8794251	8797020	AT5G25350
Chr5	24494727	24495144	24494690	24496351	AT5G60890
Chr1	28005670	28005910	28005364	28007739	AT1G74510
Chr3	14240411	14240615	14235494	14242638	AT3G42052
Chr3	14240411	14240615	14235494	14242638	AT3G42052.1
Chr4	7685949	7686769	7684155	7686876	AT4G13250
Chr4	7685949	7686769	7688596	7689534	AT4G13251
Chr4	7685949	7686769	7688596	7689534	AT4G13251.1
Chr4	7685949	7686769	7684060	7684142	AT4G13245
Chr1	30400798	30401590	30398149	30400340	AT1G80900
Chr1	30400798	30401590	30400733	30403676	AT1G80910
Chr5	21211503	21211867	21207887	21211986	AT5G52230
Chr5	21211503	21211867	21213057	21214739	AT5G52240
Chr3	4785948	4786147	4782756	4787236	AT3G14350
Chr3	11083424	11083661	11081009	11081545	AT3G29105
Chr3	11083424	11083661	11082151	11085891	AT3G29110
Chr1	21533632	21534045	21533756	21534598	AT1G58160
Chr1	22095556	22096444	22093568	22094626	AT1G60000
Chr1	22095556	22096444	22095359	22096577	AT1G60010
Chr1	237372	237653	232840	237817	AT1G01650
Chr5	10780736	10781102	10779002	10780218	AT5G28730
Chr5	10780736	10781102	10780646	10783911	AT5G28740
Chr4	15971155	15971533	15965740	15970456	AT4G33090
Chr4	15971155	15971533	15971173	15972489	AT4G33100
Chr4	15971155	15971533	15972322	15974797	AT4G33110
Chr1	7145871	7146106	7146635	7149977	AT1G20630
Chr1	7145871	7146106	7143066	7146540	AT1G20620
Chr4	10030750	10031745	10027479	10029899	AT4G18060
Chr4	10030750	10031745	10030631	10032963	AT4G18070
Chr4	10030750	10031745	10033209	10033935	AT4G18080
Chr3	5233430	5233756	5234616	5236088	AT3G15500
Chr1	8152909	8153514	8150069	8153530	AT1G23020
Chr1	27163013	27163251	27162819	27167430	AT1G72180
Chr4	1204512	1204719	1202169	1203380	AT4G02715
Chr4	1204512	1204719	1204302	1205866	AT4G02720
Chr4	1204512	1204719	1206003	1207436	AT4G02725
Chr1	21979583	21979955	21979288	21984433	AT1G59750
Chr1	508591	508808	504672	507204	AT1G02460
Chr5	2408562	2408968	2406067	2407330	AT5G07610
Chr5	2408562	2408968	2410702	2414711	AT5G07630
Chr5	2408562	2408968	2407400	2409066	AT5G07620
Chr2	14365130	14365542	14365176	14365632	AT2G34000
Chr2	16451360	16451770	16450659	16451878	AT2G39390
Chr2	16451360	16451770	16452611	16454801	AT2G39400
Chr5	7723904	7724212	7725572	7725728	AT5G23027
Chr5	7738845	7739106	7736589	7738535	AT5G23060
Chr5	7738845	7739106	7740609	7740697	AT5G23065
Chr5	23005971	23006193	23004195	23008649	AT5G56870
Chr5	22897566	22897857	22894501	22895791	AT5G56544
Chr5	22897566	22897857	22895615	22896653	AT5G56550
Chr5	22897566	22897857	22899723	22901985	AT5G56560
Chr3	5193284	5193555	5190571	5192077	AT3G15370
Chr3	5193284	5193555	5193227	5196591	AT3G15380
Chr1	6846507	6846768	6846368	6848103	AT1G19800
Chr1	6846507	6846768	6848381	6849988	AT1G19810
Chr1	13965648	13965848	13961889	13963772	AT1G36880
Chr1	13965648	13965848	13967606	13971416	AT1G36890
Chr1	13965648	13965848	13967606	13971416	AT1G36890.1
Chr4	9816994	9817519	9815202	9815274	AT4G17612
Chr4	9816994	9817519	9816451	9819312	AT4G17615
Chr4	9816994	9817519	9819497	9821684	AT4G17616
Chr1	7712886	7713369	7712210	7712513	AT1G21928
Chr1	7712886	7713369	7712897	7714443	AT1G21930
Chr1	7712886	7713369	7715169	7716975	AT1G21940
Chr1	452315	452660	448462	450426	AT1G02280
Chr1	452315	452660	450526	452737	AT1G02290
Chr1	452315	452660	453287	455463	AT1G02300
Chr1	4695197	4695835	4693288	4694410	AT1G13690
Chr1	4695197	4695835	4694371	4696023	AT1G13700
Chr1	737657	737889	739678	744184	AT1G03090
Chr1	737657	737889	731610	738056	AT1G03080
Chr1	2691435	2693485	2689015	2690045	AT1G08500
Chr1	2691435	2693485	2691079	2694377	AT1G08510
Chr3	10046218	10047231	10043521	10044373	AT3G27200
Chr3	10046218	10047231	10045185	10047343	AT3G27210
Chr1	24782298	24782542	24778270	24780629	AT1G66430
Chr1	24782298	24782542	24782170	24784351	AT1G66440
Chr4	9065784	9066216	9063844	9064481	AT4G16000
Chr4	9065784	9066216	9067829	9068512	AT4G16008
Chr4	13828554	13828811	13826373	13827823	AT4G27700
Chr4	13828554	13828811	13828431	13830596	AT4G27710
Chr5	25019548	25020057	25017072	25018246	AT5G62280
Chr5	25019548	25020057	25019486	25021131	AT5G62290
Chr5	25019548	25020057	25021199	25022436	AT5G62300
Chr5	1765540	1765941	1762404	1764678	AT5G05850
Chr5	1765540	1765941	1765506	1767455	AT5G05860
Chr5	1765540	1765941	1767638	1769262	AT5G05870
Chr3	16587480	16587966	16586073	16586364	AT3G45252
Chr3	16587480	16587966	16589290	16594622	AT3G45253
Chr3	16587480	16587966	16589290	16594622	AT3G45253.1
Chr4	5189324	5189613	5186609	5187572	AT4G08220
Chr4	5189324	5189613	5186609	5187572	AT4G08220.1
Chr4	5189324	5189613	5187784	5189644	AT4G08230
Chr1	22180451	22180707	22176933	22180875	AT1G60140
Chr1	22180451	22180707	22182518	22183143	AT1G60150
Chr1	22180451	22180707	22182518	22183143	AT1G60150.1
Chr4	17601303	17601920	17601221	17604086	AT4G37440
Chr4	2563217	2563555	2563043	2564740	AT4G05000
Chr3	3760832	3761058	3758451	3760378	AT3G11900
Chr3	3760832	3761058	3761387	3770563	AT3G11910
Chr3	5706152	5706793	5703012	5705313	AT3G16760
Chr3	5706152	5706793	5705661	5707023	AT3G16770
Chr1	3828746	3829005	3828097	3830945	AT1G11370
Chr4	11511194	11511802	11505960	11509842	AT4G21660
Chr4	11511194	11511802	11511114	11517396	AT4G21670
Chr3	23181697	23182008	23182721	23183994	AT3G62680
Chr1	18187107	18187469	18184653	18187529	AT1G49180
Chr5	547630	548142	547562	549912	AT5G02480
Chr5	547630	548142	550034	552647	AT5G02490
Chr1	28217222	28217724	28213798	28215887	AT1G75170
Chr1	28217222	28217724	28215835	28218801	AT1G75180
Chr1	28217222	28217724	28219381	28220227	AT1G75190
Chr4	3940528	3940759	3939265	3940797	AT4G06701
Chr4	3940528	3940759	3942356	3945018	AT4G06699
Chr4	3940528	3940759	3942356	3945018	AT4G06699.1
Chr5	16818618	16818905	16815488	16817301	AT5G42050
Chr5	16818618	16818905	16817707	16817872	AT5G42053
Chr5	16818618	16818905	16818387	16818955	AT5G42060
Chr5	16818618	16818905	16818983	16820195	AT5G42070
Chr5	16818618	16818905	16820283	16824757	AT5G42080
Chr3	4558124	4558489	4555304	4556837	AT3G13840
Chr3	4558124	4558489	4557320	4558579	AT3G13845
Chr3	4558124	4558489	4559907	4561020	AT3G13850
Chr3	10136056	10136418	10133195	10136630	AT3G27390
Chr1	18880304	18880596	18877811	18880010	AT1G50940
Chr1	18880304	18880596	18880319	18884225	AT1G50950
Chr4	8983753	8984025	8979888	8981768	AT4G15780
Chr4	8983753	8984025	8982182	8984210	AT4G15790
Chr4	8983753	8984025	8984857	8985405	AT4G15800
Chr3	11077077	11077486	11073702	11075478	AT3G29090
Chr3	11077077	11077486	11075822	11077540	AT3G29100
Chr3	11077077	11077486	11075577	11075649	AT3G29095
Chr3	4738740	4738978	4737145	4739141	AT3G14230
Chr5	25237205	25237821	25237133	25239174	AT5G62880
Chr1	17483672	17484088	17484364	17485470	AT1G47578
Chr1	17483672	17484088	17485649	17486463	AT1G47580
Chr1	17483672	17484088	17478654	17483502	AT1G47570
Chr3	7793783	7794059	7789375	7792380	AT3G22104
Chr3	7793783	7794059	7792637	7794165	AT3G22110
Chr3	7793783	7794059	7794956	7796310	AT3G22120
Chr3	7793783	7794059	7795605	7796327	AT3G22121
Chr2	8906868	8907096	8903636	8907339	AT2G20650
Chr5	17119387	17119600	17116427	17119838	AT5G42690
Chr5	24580105	24580397	24579169	24580327	AT5G61100
Chr5	24580105	24580397	24581077	24582130	AT5G61110
Chr5	24580105	24580397	24582302	24585806	AT5G61120
Chr3	17500346	17500807	17498278	17500980	AT3G47490
Chr4	7401340	7401784	7401108	7401907	AT4G12470
Chr3	7251999	7252248	7248808	7252452	AT3G20740
Chr5	1445133	1446182	1444869	1449817	AT5G04930
Chr2	3782012	3782401	3779991	3780691	AT2G09970
Chr2	3782012	3782401	3781327	3782049	AT2G09990
Chr2	3782012	3782401	3782608	3782840	AT2G09992
Chr2	3782012	3782401	3782955	3784075	AT2G09994
Chr1	18327038	18327627	18326869	18328610	AT1G49510
Chr2	10850141	10850452	10847374	10850532	AT2G25490
Chr5	21411733	21412219	21410851	21412340	AT5G52830
Chr5	21411733	21412219	21413645	21415006	AT5G52840
Chr3	18022348	18022560	18021649	18022324	AT3G48640
Chr2	10112807	10113037	10107708	10113213	AT2G23760
Chr1	5202938	5203280	5199017	5202175	AT1G15110
Chr1	5202938	5203280	5202647	5204193	AT1G15120
Chr1	5202938	5203280	5204624	5205912	AT1G15125
Chr5	10804280	10804833	10802035	10802887	AT5G28773
Chr5	10804280	10804833	10802035	10802887	AT5G28773.1
Chr5	24262849	24263278	24260562	24262536	AT5G60280
Chr5	24262849	24263278	24262579	24262660	AT5G60285
Chr5	24262849	24263278	24262863	24263843	AT5G60290
Chr5	24262849	24263278	24264621	24268029	AT5G60300
Chr4	7487594	7487871	7484836	7486801	AT4G12710
Chr4	7487594	7487871	7487300	7490077	AT4G12720
Chr3	7864341	7864597	7861994	7862568	AT3G22238
Chr3	7864341	7864597	7863615	7864819	AT3G22240
Chr2	7256073	7256329	7255528	7256580	AT2G16720
Chr4	12159949	12160153	12157568	12160270	AT4G23230
Chr4	12159949	12160153	12160501	12161954	AT4G23240
Chr4	12159949	12160153	12162003	12167026	AT4G23250
Chr2	14044426	14045472	14043458	14045544	AT2G33120
Chr2	14044426	14045472	14046520	14046832	AT2G33130
Chr2	14044426	14045472	14047388	14047426	AT2G33140
Chr2	14044426	14045472	14041037	14043358	AT2G33110
Chr4	5758434	5759188	5758104	5760558	AT4G08980
Chr3	22379838	22380150	22379804	22380641	AT3G60550
Chr4	11797693	11798149	11797566	11799856	AT4G22330
Chr4	11797693	11798149	11799958	11803445	AT4G22340
Chr2	14663939	14664196	14664670	14666076	AT2G34760
Chr2	14663939	14664196	14665666	14668250	AT2G34770
Chr2	14663939	14664196	14660298	14664268	AT2G34750
Chr1	5850424	5850723	5851952	5853955	AT1G17120
Chr1	5850424	5850723	5845659	5850934	AT1G17110
Chr2	16000129	16000487	15997113	15998906	AT2G38180
Chr2	16000129	16000487	15999925	16003169	AT2G38185
Chr2	16000129	16000487	16002262	16006654	AT2G38195
Chr3	10968843	10969247	10968099	10969387	AT3G28940
Chr3	10968843	10969247	10970272	10975947	AT3G28945
Chr3	10968843	10969247	10970272	10975947	AT3G28945.1
Chr3	19913618	19914324	19912493	19913033	AT3G53730
Chr3	19913618	19914324	19913706	19915016	AT3G53740
Chr3	19913618	19914324	19915287	19917641	AT3G53750
Chr1	21256605	21257100	21253816	21255931	AT1G56690
Chr1	21256605	21257100	21256175	21257973	AT1G56700
Chr1	21256605	21257100	21258007	21259933	AT1G56710
Chr1	26299773	26300016	26296675	26300472	AT1G69850
Chr5	17580911	17581127	17582976	17583772	AT5G43755
Chr5	17580911	17581127	17579965	17581222	AT5G43750
Chr3	2519149	2519354	2516303	2519375	AT3G07890
Chr3	2519149	2519354	2520773	2523108	AT3G07900
Chr2	17835392	17835591	17831654	17833432	AT2G42850
Chr2	17835392	17835591	17833764	17835113	AT2G42860
Chr2	17835392	17835591	17836415	17837250	AT2G42870
Chr3	19679222	19679493	19677992	19678741	AT3G53080
Chr3	19679222	19679493	19679207	19685360	AT3G53090
Chr2	721180	721395	717255	719380	AT2G02620
Chr2	18046804	18047310	18046003	18047401	AT2G43460
Chr2	18046804	18047310	18047532	18049763	AT2G43465
Chr5	4272118	4272555	4267509	4271051	AT5G13320
Chr5	4272118	4272555	4272059	4274660	AT5G13330
Chr2	18919907	18920167	18917351	18919109	AT2G45980
Chr2	18919907	18920167	18919315	18921511	AT2G45990
Chr2	18919907	18920167	18921023	18922179	AT2G46000
Chr5	4176697	4177295	4172828	4174930	AT5G13150
Chr5	4176697	4177295	4176578	4179885	AT5G13160
Chr5	17007550	17007787	17007388	17014801	AT5G42540
Chr4	1494375	1494791	1490464	1495103	AT4G03390
Chr3	3961622	3961855	3957776	3960472	AT3G12480
Chr3	3961622	3961855	3960400	3961915	AT3G12490
Chr3	3961622	3961855	3962381	3963984	AT3G12500
Chr3	3961622	3961855	3963123	3964222	AT3G12502
Chr1	17061599	17062238	17055354	17059755	AT1G45120
Chr1	17061599	17062238	17055354	17059755	AT1G45120.1
Chr5	2503749	2503969	2503322	2506688	AT5G07830
Chr2	16455719	16455933	16452611	16454801	AT2G39400
Chr2	16455719	16455933	16455568	16458217	AT2G39410
Chr1	5997371	5997825	5997179	5998475	AT1G17455
Chr1	5997371	5997825	5998813	6002716	AT1G17460
Chr1	5997371	5997825	5988279	5996785	AT1G17450
Chr3	10086342	10086576	10083048	10086696	AT3G27300
Chr3	10086342	10086576	10087200	10089101	AT3G27310
Chr5	15854872	15855123	15851391	15853990	AT5G39590
Chr5	15854872	15855123	15853928	15855192	AT5G39600
Chr3	3019467	3019895	3016493	3018983	AT3G09830
Chr3	3019467	3019895	3019339	3023052	AT3G09840
Chr2	10066506	10066766	10064204	10065748	AT2G23673
Chr2	10066506	10066766	10066162	10067455	AT2G23680
Chr1	2636166	2636446	2632809	2635852	AT1G08350
Chr1	2636166	2636446	2638180	2640554	AT1G08370
Chr1	2636166	2636446	2636010	2637915	AT1G08360
Chr5	20719907	20720228	20715468	20720374	AT5G50920
Chr5	20719907	20720228	20722068	20724440	AT5G50930
Chr2	16108536	16108767	16106262	16106913	AT2G38465
Chr2	16108536	16108767	16108360	16110766	AT2G38470
Chr2	16108536	16108767	16110740	16111797	AT2G38480
Chr1	9321773	9321990	9319755	9321474	AT1G26900
Chr1	9321773	9321990	9323739	9324200	AT1G26911
Chr1	9321773	9321990	9321649	9322965	AT1G26910
Chr3	5490032	5490589	5489700	5491248	AT3G16190
Chr3	5490032	5490589	5491405	5493629	AT3G16200
Chr2	6347217	6347448	6349065	6349638	AT2G14793
Chr2	6347217	6347448	6349065	6349638	AT2G14793.1
[truncated: 2,270 more rows]

## Sheet: 2d
Supplementary data 2d: GO terms of ethylene regulated H3K9Ac peak associated genes
GO_acc	term_type	Term	queryitem	querytotal	bgitem	bgtotal	pvalue	entries
GO:0032259	P	methylation	9	117	548	28397	0.0005	// AT1G13030 // AT1G79470 // AT3G09200 // AT2G19670 // AT5G18620 // AT3G13440 // AT1G69770 // AT2G44270 // AT3G57000
GO:0006730	P	one-carbon metabolic process	9	117	578	28397	0.00072	// AT1G13030 // AT1G79470 // AT3G09200 // AT2G19670 // AT5G18620 // AT3G13440 // AT1G69770 // AT2G44270 // AT3G57000
GO:0016571	P	histone methylation	6	117	296	28397	0.0016	// AT1G13030 // AT2G19670 // AT5G18620 // AT1G69770 // AT2G44270 // AT3G57000
GO:0006479	P	protein amino acid methylation	6	117	305	28397	0.0018	// AT1G13030 // AT2G19670 // AT5G18620 // AT1G69770 // AT2G44270 // AT3G57000
GO:0008213	P	protein amino acid alkylation	6	117	305	28397	0.0018	// AT1G13030 // AT2G19670 // AT5G18620 // AT1G69770 // AT2G44270 // AT3G57000
GO:0044281	P	small molecule metabolic process	29	117	4065	28397	0.0019	// AT1G13030 // AT2G19680 // AT5G04980 // AT4G17190 // AT2G47240 // AT5G18620 // AT2G23610 // AT3G57000 // AT5G48010 // AT1G79460 // AT3G13440 // AT4G16760 // AT1G13040 // AT5G67590 // AT2G44050 // AT3G09200 // AT1G66180 // AT3G09210 // AT1G69770 // AT5G41080 // AT2G23600 // AT2G43000 // AT1G79470 // AT2G19670 // AT1G09340 // AT4G20460 // AT2G44270 // AT2G44040 // AT2G40270
GO:0043414	P	macromolecule methylation	8	117	540	28397	0.0019	// AT1G13030 // AT1G79470 // AT3G09200 // AT2G19670 // AT5G18620 // AT1G69770 // AT2G44270 // AT3G57000
GO:0071554	P	cell wall organization or biogenesis	11	117	963	28397	0.0023	// AT1G79460 // AT5G04970 // AT1G52150 // AT1G11580 // AT1G66180 // AT3G09200 // AT1G52680 // AT5G18620 // AT5G20810 // AT5G62150 // AT3G43270
GO:0034968	P	histone lysine methylation	5	117	243	28397	0.0036	// AT1G13030 // AT3G57000 // AT1G69770 // AT2G19670 // AT5G18620
GO:0071555	P	cell wall organization	8	117	613	28397	0.0041	// AT5G04970 // AT1G52150 // AT3G09200 // AT1G66180 // AT1G11580 // AT1G52680 // AT5G20810 // AT3G43270
GO:0016570	P	histone modification	6	117	371	28397	0.0047	// AT1G13030 // AT2G19670 // AT5G18620 // AT1G69770 // AT2G44270 // AT3G57000
GO:0042545	P	cell wall modification	6	117	386	28397	0.0057	// AT5G04970 // AT3G09200 // AT1G11580 // AT1G52680 // AT5G20810 // AT3G43270
GO:0006066	P	alcohol metabolic process	11	117	1143	28397	0.0079	// AT1G66180 // AT5G04980 // AT5G41080 // AT1G09340 // AT4G20460 // AT3G13440 // AT5G67590 // AT4G17190 // AT3G09210 // AT2G44050 // AT5G48010
GO:0016569	P	covalent chromatin modification	6	117	419	28397	0.0083	// AT1G13030 // AT2G19670 // AT5G18620 // AT1G69770 // AT2G44270 // AT3G57000
GO:0016568	P	chromatin modification	6	117	447	28397	0.011	// AT1G13030 // AT2G19670 // AT5G18620 // AT1G69770 // AT2G44270 // AT3G57000
GO:0006629	P	lipid metabolic process	14	117	1772	28397	0.015	// AT1G79460 // AT2G42990 // AT5G04980 // AT5G41080 // AT2G47240 // AT4G17190 // AT1G09340 // AT4G16760 // AT1G13040 // AT5G18630 // AT1G66180 // AT3G09210 // AT3G57010 // AT5G48010
GO:0008299	P	isoprenoid biosynthetic process	6	117	477	28397	0.015	// AT1G79460 // AT1G09340 // AT1G13040 // AT4G17190 // AT3G09210 // AT5G48010
GO:0006720	P	isoprenoid metabolic process	6	117	500	28397	0.018	// AT1G79460 // AT1G09340 // AT1G13040 // AT4G17190 // AT3G09210 // AT5G48010
GO:0009664	P	plant-type cell wall organization	5	117	369	28397	0.019	// AT1G52680 // AT1G66180 // AT3G09200 // AT5G20810 // AT1G11580
GO:0008610	P	lipid biosynthetic process	10	117	1159	28397	0.022	// AT1G79460 // AT1G66180 // AT4G16760 // AT2G47240 // AT1G09340 // AT1G13040 // AT4G17190 // AT3G09210 // AT3G57010 // AT5G48010
GO:0009991	P	response to extracellular stimulus	5	117	406	28397	0.027	// AT1G09340 // AT1G66180 // AT5G62160 // AT1G52150 // AT5G41080
GO:0006325	P	chromatin organization	6	117	566	28397	0.031	// AT1G13030 // AT2G19670 // AT5G18620 // AT1G69770 // AT2G44270 // AT3G57000
GO:0006605	P	protein targeting	8	117	906	28397	0.035	// AT1G79470 // AT4G17170 // AT5G14520 // AT1G09340 // AT4G16760 // AT2G23610 // AT3G57000 // AT2G40270
GO:0009627	P	systemic acquired resistance	5	117	445	28397	0.038	// AT1G09340 // AT2G40270 // AT2G47240 // AT2G43000 // AT5G62150
GO:0033554	P	cellular response to stress	11	117	1473	28397	0.042	// AT1G52150 // AT5G09740 // AT5G62160 // AT2G47240 // AT1G09340 // AT4G16760 // AT5G62150 // AT5G41080 // AT2G23610 // AT2G40270 // AT2G43000
GO:0016053	P	organic acid biosynthetic process	9	117	1116	28397	0.042	// AT1G79460 // AT2G47240 // AT1G09340 // AT3G13440 // AT1G13040 // AT4G16760 // AT2G23610 // AT2G44040 // AT2G43000
GO:0046394	P	carboxylic acid biosynthetic process	9	117	1116	28397	0.042	// AT1G79460 // AT2G47240 // AT1G09340 // AT3G13440 // AT1G13040 // AT4G16760 // AT2G23610 // AT2G44040 // AT2G43000
GO:0051234	P	establishment of localization	22	117	3652	28397	0.043	// AT2G19680 // AT5G41080 // AT3G15340 // AT3G43270 // AT2G23610 // AT3G57000 // AT5G67590 // AT5G54300 // AT4G23030 // AT5G62160 // AT5G14520 // AT1G67400 // AT4G16760 // AT1G64170 // AT4G15390 // AT1G79470 // AT4G17170 // AT1G09340 // AT4G20460 // AT3G06260 // AT3G09210 // AT2G40270
GO:0071669	P	plant-type cell wall organization or biogenesis	5	117	473	28397	0.047	// AT1G52680 // AT1G66180 // AT3G09200 // AT5G20810 // AT1G11580
GO:0004091	F	carboxylesterase activity	8	117	353	28397	0.00013	// AT5G43860 // AT5G04970 // AT1G11580 // AT2G42990 // AT5G18630 // AT3G43270 // AT2G23610 // AT2G23600
GO:0016788	F	hydrolase activity, acting on ester bonds	9	117	1044	28397	0.03	// AT5G43860 // AT5G04970 // AT1G11580 // AT2G42990 // AT5G18630 // AT5G41080 // AT3G43270 // AT2G23610 // AT2G23600

## Sheet: 2e
Supplementary data 2e: GO terms of ethylene regulated H3K14Ac peak associated genes
GO_acc	term_type	Term	queryitem	querytotal	bgitem	bgtotal	pvalue	entries
GO:0050896	P	response to stimulus	1031	4118	6292	28397	2.3e-05	// AT1G06190 // AT3G48640 // AT1G06620 // AT3G53200 // AT2G17730 // AT4G10710 // AT5G58003 // AT4G30610 // AT3G16785 // AT4G24275 // AT1G31180 // AT1G80920 // AT4G37010 // AT1G17760 // AT5G44090 // AT3G46440 // AT3G07690 // AT4G37150 // AT1G74950 // AT4G18020 // AT3G25530 // AT5G48930 // AT3G46680 // AT4G02590 // AT2G36840 // AT2G39110 // AT5G15100 // AT1G63470 // AT3G53870 // AT3G59760 // AT3G45…
GO:0008104	P	protein localization	236	4118	1216	28397	2.8e-05	// AT1G07140 // AT1G13110 // AT4G26090 // AT2G46455 // AT4G00090 // AT1G11430 // AT4G34910 // AT4G14870 // AT1G43890 // AT3G17020 // AT5G54910 // AT3G09830 // AT1G33810 // AT2G32680 // AT2G30060 // AT1G56280 // AT2G38290 // AT3G62030 // AT4G22310 // AT1G75660 // AT1G65700 // AT1G69270 // AT5G48930 // AT1G63900 // AT5G06140 // AT5G09220 // AT5G40930 // AT4G15520 // AT1G56200 // AT2G21390 // AT4G21…
GO:0045184	P	establishment of protein localization	226	4118	1160	28397	3.3e-05	// AT1G07140 // AT1G13110 // AT4G26090 // AT5G06140 // AT4G00090 // AT1G11430 // AT4G34910 // AT4G14870 // AT1G43890 // AT5G54910 // AT3G09830 // AT1G33810 // AT2G32680 // AT2G30060 // AT1G56280 // AT2G38290 // AT3G62030 // AT4G22310 // AT1G75660 // AT1G65700 // AT1G69270 // AT5G48930 // AT1G63900 // AT5G09220 // AT5G40930 // AT4G15520 // AT1G56200 // AT2G21390 // AT4G21450 // AT5G20600 // AT5G20…
GO:0015031	P	protein transport	226	4118	1160	28397	3.3e-05	// AT1G07140 // AT1G13110 // AT4G26090 // AT5G06140 // AT4G00090 // AT1G11430 // AT4G34910 // AT4G14870 // AT1G43890 // AT5G54910 // AT3G09830 // AT1G33810 // AT2G32680 // AT2G30060 // AT1G56280 // AT2G38290 // AT3G62030 // AT4G22310 // AT1G75660 // AT1G65700 // AT1G69270 // AT5G48930 // AT1G63900 // AT5G09220 // AT5G40930 // AT4G15520 // AT1G56200 // AT2G21390 // AT4G21450 // AT5G20600 // AT5G20…
GO:0006886	P	intracellular protein transport	205	4118	1044	28397	5.1e-05	// AT1G07140 // AT1G13110 // AT4G26090 // AT5G06140 // AT4G00090 // AT1G11430 // AT4G34910 // AT4G14870 // AT2G26170 // AT5G54910 // AT3G09830 // AT1G33810 // AT2G32680 // AT2G30060 // AT1G56280 // AT2G38290 // AT3G62030 // AT1G75660 // AT1G65700 // AT1G69270 // AT5G48930 // AT1G63900 // AT5G09220 // AT5G40930 // AT4G15520 // AT1G56200 // AT2G21390 // AT4G21450 // AT5G20600 // AT4G08180 // AT2G38…
GO:0034613	P	cellular protein localization	207	4118	1059	28397	5.9e-05	// AT1G07140 // AT1G13110 // AT4G26090 // AT2G46455 // AT4G00090 // AT1G11430 // AT4G34910 // AT4G14870 // AT2G26170 // AT5G54910 // AT3G09830 // AT1G33810 // AT2G32680 // AT2G30060 // AT1G56280 // AT2G38290 // AT3G62030 // AT1G75660 // AT1G65700 // AT1G69270 // AT5G48930 // AT1G63900 // AT5G06140 // AT5G09220 // AT5G40930 // AT4G15520 // AT1G56200 // AT2G21390 // AT4G21450 // AT5G20600 // AT4G08…
GO:0051649	P	establishment of localization in cell	288	4118	1554	28397	7e-05	// AT1G07140 // AT1G13110 // AT4G26090 // AT5G06140 // AT4G00090 // AT1G11430 // AT4G34910 // AT4G14870 // AT2G26170 // AT1G01910 // AT5G54910 // AT3G09830 // AT1G33810 // AT2G32680 // AT2G30060 // AT1G56280 // AT2G38290 // AT3G62030 // AT4G22310 // AT1G75660 // AT1G65700 // AT1G69270 // AT5G48930 // AT5G15880 // AT3G58730 // AT4G28710 // AT5G40930 // AT4G15520 // AT3G56640 // AT1G56200 // AT2G21…
GO:0043436	P	oxoacid metabolic process	376	4118	2103	28397	7.8e-05	// AT3G48640 // AT1G31180 // AT1G50390 // AT4G37150 // AT1G74950 // AT3G25530 // AT2G31810 // AT3G24090 // AT4G31050 // AT3G59760 // AT5G23140 // AT1G76150 // AT1G15410 // AT1G78670 // AT1G04420 // AT5G63380 // AT5G46290 // AT3G10670 // AT1G56190 // AT1G65820 // AT1G25350 // AT3G07270 // AT3G51770 // AT5G40280 // AT3G52150 // AT2G32030 // AT5G11720 // AT4G14910 // AT1G01440 // AT3G03480 // AT5G17…
GO:0019752	P	carboxylic acid metabolic process	376	4118	2103	28397	7.8e-05	// AT3G48640 // AT1G31180 // AT1G50390 // AT4G37150 // AT1G74950 // AT3G25530 // AT2G31810 // AT3G24090 // AT4G31050 // AT3G59760 // AT5G23140 // AT1G76150 // AT1G15410 // AT1G78670 // AT1G04420 // AT5G63380 // AT5G46290 // AT3G10670 // AT1G56190 // AT1G65820 // AT1G25350 // AT3G07270 // AT3G51770 // AT5G40280 // AT3G52150 // AT2G32030 // AT5G11720 // AT4G14910 // AT1G01440 // AT3G03480 // AT5G17…
GO:0006082	P	organic acid metabolic process	376	4118	2105	28397	8.3e-05	// AT3G48640 // AT1G31180 // AT1G50390 // AT4G37150 // AT1G74950 // AT3G25530 // AT2G31810 // AT3G24090 // AT4G31050 // AT3G59760 // AT5G23140 // AT1G76150 // AT1G15410 // AT1G78670 // AT1G04420 // AT5G63380 // AT5G46290 // AT3G10670 // AT1G56190 // AT1G65820 // AT1G25350 // AT3G07270 // AT3G51770 // AT5G40280 // AT3G52150 // AT2G32030 // AT5G11720 // AT4G14910 // AT1G01440 // AT3G03480 // AT5G17…
GO:0044281	P	small molecule metabolic process	680	4118	4065	28397	0.00013	// AT3G48640 // AT5G36120 // AT5G05470 // AT1G31180 // AT3G46440 // AT3G07690 // AT4G37150 // AT1G74950 // AT2G37240 // AT5G48930 // AT5G08690 // AT2G31810 // AT1G19340 // AT3G24090 // AT4G31050 // AT1G63470 // AT3G59760 // AT5G05570 // AT5G23140 // AT1G76150 // AT1G66880 // AT5G24850 // AT1G15410 // AT1G51710 // AT3G22210 // AT4G28540 // AT1G14960 // AT1G78670 // AT5G24030 // AT1G04420 // AT3G17…
GO:0009987	P	cellular process	2216	4118	14419	28397	0.00014	// AT1G06190 // AT1G06620 // AT2G22125 // AT4G00520 // AT5G51700 // AT3G51430 // AT4G37150 // AT3G24093 // AT4G02590 // AT3G24090 // AT5G48835 // AT3G53870 // AT5G05570 // AT3G06550 // AT1G07910 // AT5G07020 // AT5G54650 // AT5G54380 // AT3G12580 // AT3G20240 // AT5G47930 // AT3G17970 // AT2G43650 // AT3G10670 // AT5G48780 // AT3G15150 // AT3G58040 // AT4G14713 // AT4G38230 // AT2G05840 // AT3G05…
GO:0042180	P	cellular ketone metabolic process	376	4118	2123	28397	0.00015	// AT3G48640 // AT1G31180 // AT1G50390 // AT4G37150 // AT1G74950 // AT3G25530 // AT2G31810 // AT3G24090 // AT4G31050 // AT3G59760 // AT5G23140 // AT1G76150 // AT1G15410 // AT1G78670 // AT1G04420 // AT5G63380 // AT5G46290 // AT3G10670 // AT1G56190 // AT1G65820 // AT1G25350 // AT3G07270 // AT3G51770 // AT5G40280 // AT3G52150 // AT2G32030 // AT5G11720 // AT4G14910 // AT1G01440 // AT3G03480 // AT5G17…
GO:0070727	P	cellular macromolecule localization	209	4118	1093	28397	0.00016	// AT1G07140 // AT1G13110 // AT4G26090 // AT2G46455 // AT4G00090 // AT1G11430 // AT4G34910 // AT4G14870 // AT2G26170 // AT5G54910 // AT3G09830 // AT1G33810 // AT2G32680 // AT2G30060 // AT1G56280 // AT2G38290 // AT3G62030 // AT1G75660 // AT1G65700 // AT1G69270 // AT5G48930 // AT1G63900 // AT5G06140 // AT5G09220 // AT5G40930 // AT4G15520 // AT1G56200 // AT2G21390 // AT4G21450 // AT5G20600 // AT4G08…
GO:0006464	P	protein modification process	477	4118	2773	28397	0.0002	// AT2G02480 // AT2G39180 // AT5G05470 // AT5G67530 // AT5G18525 // AT2G24130 // AT1G16960 // AT1G73820 // AT2G39110 // AT4G31050 // AT1G63470 // AT4G21450 // AT4G38690 // AT1G61690 // AT5G37890 // AT2G23300 // AT1G51710 // AT1G07370 // AT2G19130 // AT4G28540 // AT1G01160 // AT1G67820 // AT5G54380 // AT5G11490 // AT1G56290 // AT4G23250 // AT1G53280 // AT3G10670 // AT1G25350 // AT3G15150 // AT3G58…
GO:0051641	P	cellular localization	293	4118	1613	28397	0.0002	// AT1G07140 // AT1G13110 // AT4G26090 // AT2G46455 // AT4G00090 // AT1G11430 // AT4G34910 // AT4G14870 // AT2G26170 // AT1G01910 // AT5G54910 // AT3G09830 // AT1G33810 // AT2G32680 // AT2G30060 // AT1G56280 // AT2G38290 // AT3G62030 // AT4G22310 // AT1G75660 // AT1G65700 // AT1G69270 // AT5G48930 // AT5G15880 // AT5G06140 // AT4G28710 // AT5G40930 // AT4G15520 // AT3G56640 // AT1G56200 // AT2G21…
GO:0044248	P	cellular catabolic process	370	4118	2095	28397	0.0002	// AT5G36120 // AT5G58870 // AT4G28030 // AT5G58970 // AT3G25530 // AT5G08690 // AT2G31810 // AT2G36840 // AT3G24090 // AT4G31050 // AT2G21390 // AT3G59760 // AT5G37890 // AT5G23140 // AT1G76150 // AT4G11560 // AT2G02390 // AT1G51710 // AT3G22210 // AT1G01160 // AT5G24030 // AT4G25120 // AT1G32330 // AT5G13570 // AT1G18260 // AT3G10670 // AT1G56190 // AT5G40820 // AT3G49220 // AT3G58040 // AT2G44…
GO:0006519	P	cellular amino acid and derivative metabolic process	245	4118	1324	28397	0.00026	// AT1G13110 // AT3G13490 // AT4G26090 // AT2G20860 // AT1G33400 // AT4G10090 // AT5G11260 // AT2G26170 // AT3G09830 // AT1G62380 // AT5G48100 // AT1G01440 // AT3G62030 // AT5G52100 // AT3G25530 // AT5G48930 // AT5G27380 // AT1G18500 // AT1G77670 // AT3G19010 // AT2G26080 // AT2G21550 // AT2G22230 // AT3G13050 // AT5G13760 // AT5G04240 // AT3G07630 // AT3G59760 // AT1G48860 // AT1G31340 // AT3G45…
GO:0033036	P	macromolecule localization	280	4118	1541	28397	0.00027	// AT1G07140 // AT1G13110 // AT4G26090 // AT2G46455 // AT4G00090 // AT1G11430 // AT4G34910 // AT4G14870 // AT1G43890 // AT1G51540 // AT5G54910 // AT3G09830 // AT1G33810 // AT5G11490 // AT2G32680 // AT2G30060 // AT1G56280 // AT2G38290 // AT3G62030 // AT3G21260 // AT1G62790 // AT1G65700 // AT1G69270 // AT5G48930 // AT1G63900 // AT5G06140 // AT5G09220 // AT5G40930 // AT4G15520 // AT1G56200 // AT2G21…
GO:0009056	P	catabolic process	382	4118	2182	28397	0.00029	// AT5G36120 // AT5G58870 // AT4G28030 // AT5G58970 // AT3G25530 // AT5G08690 // AT2G31810 // AT2G36840 // AT3G24090 // AT4G31050 // AT2G21390 // AT3G59760 // AT5G37890 // AT5G23140 // AT1G76150 // AT4G11560 // AT2G02390 // AT1G51710 // AT3G22210 // AT1G01160 // AT5G24030 // AT4G25120 // AT1G32330 // AT5G13570 // AT1G18260 // AT3G10670 // AT1G56190 // AT5G40820 // AT3G49220 // AT3G58040 // AT2G44…
GO:0043412	P	macromolecule modification	541	4118	3199	28397	0.00029	// AT2G02480 // AT2G39180 // AT5G05470 // AT2G03880 // AT5G67530 // AT5G18525 // AT2G24130 // AT1G16960 // AT1G73820 // AT2G39110 // AT4G31050 // AT5G01230 // AT1G63470 // AT4G21450 // AT4G38690 // AT1G61690 // AT5G37890 // AT2G23300 // AT1G51710 // AT1G07370 // AT2G19130 // AT4G28540 // AT1G01160 // AT1G67820 // AT5G54380 // AT5G11490 // AT1G56290 // AT4G23250 // AT1G53280 // AT3G10670 // AT1G25…
GO:0046907	P	intracellular transport	260	4118	1423	28397	0.00033	// AT1G07140 // AT1G13110 // AT4G26090 // AT5G06140 // AT4G00090 // AT1G11430 // AT4G34910 // AT4G14870 // AT2G26170 // AT1G01910 // AT5G54910 // AT3G09830 // AT1G33810 // AT2G32680 // AT2G30060 // AT1G56280 // AT2G38290 // AT3G62030 // AT4G22310 // AT1G75660 // AT1G65700 // AT1G69270 // AT5G48930 // AT5G15880 // AT3G58730 // AT4G28710 // AT5G40930 // AT4G15520 // AT1G56200 // AT2G21390 // AT4G21…
GO:0045087	P	innate immune response	179	4118	930	28397	0.00035	// AT3G48640 // AT1G13110 // AT3G12250 // AT4G26090 // AT2G22230 // AT1G33400 // AT5G15170 // AT2G26170 // AT4G27450 // AT3G09830 // AT2G32680 // AT5G19690 // AT2G38290 // AT3G62030 // AT4G37150 // AT2G17220 // AT1G74950 // AT1G69270 // AT5G48930 // AT3G13950 // AT5G09220 // AT1G20020 // AT1G56200 // AT1G63470 // AT3G49250 // AT3G59760 // AT4G08180 // AT1G12220 // AT5G40170 // AT4G33560 // AT4G03…
GO:0048583	P	regulation of response to stimulus	134	4118	667	28397	0.00044	// AT3G48640 // AT1G13110 // AT4G26090 // AT2G33835 // AT5G11260 // AT3G09830 // AT2G32680 // AT1G28520 // AT2G38290 // AT5G65310 // AT2G17220 // AT1G74950 // AT1G69270 // AT5G48930 // AT3G13950 // AT4G02590 // AT5G09220 // AT1G20020 // AT1G56200 // AT4G08180 // AT5G04240 // AT5G09230 // AT5G40170 // AT4G03450 // AT1G59820 // AT5G25440 // AT3G19030 // AT5G57050 // AT5G08330 // AT5G08335 // AT2G19…
GO:0006520	P	cellular amino acid metabolic process	170	4118	882	28397	0.00046	// AT1G13110 // AT3G13490 // AT2G20860 // AT1G33400 // AT1G11430 // AT3G09830 // AT1G31180 // AT1G29880 // AT3G62030 // AT5G52100 // AT3G25530 // AT1G18500 // AT1G77670 // AT2G26080 // AT2G21550 // AT2G22230 // AT5G13760 // AT3G07630 // AT3G59760 // AT1G48860 // AT1G31340 // AT3G45300 // AT4G30950 // AT1G15410 // AT3G62130 // AT3G19030 // AT1G78670 // AT5G17330 // AT5G28020 // AT1G68420 // AT2G33…
GO:0034641	P	cellular nitrogen compound metabolic process	250	4118	1373	28397	0.00051	// AT1G58290 // AT1G13110 // AT3G13490 // AT5G36120 // AT2G20860 // AT1G33400 // AT1G11430 // AT4G11570 // AT4G35760 // AT3G09830 // AT1G62380 // AT3G63520 // AT1G29880 // AT2G33070 // AT1G27450 // AT1G01440 // AT3G62030 // AT5G52100 // AT3G25530 // AT1G18500 // AT1G77670 // AT2G26080 // AT2G21550 // AT2G22230 // AT1G16080 // AT3G13050 // AT5G13760 // AT5G04240 // AT3G07630 // AT3G59760 // AT1G48…
GO:0006950	P	response to stress	674	4118	4089	28397	0.00053	// AT3G48640 // AT5G15020 // AT1G06620 // AT5G58003 // AT4G24275 // AT1G31180 // AT4G37010 // AT3G14415 // AT4G37150 // AT4G25290 // AT3G25530 // AT5G48930 // AT3G46680 // AT4G02590 // AT2G36840 // AT2G39110 // AT1G63470 // AT3G53870 // AT3G59760 // AT1G76150 // AT3G06550 // AT5G24850 // AT4G33560 // AT2G02390 // AT1G01160 // AT1G14960 // AT1G15020 // AT4G25120 // AT1G75280 // AT1G21910 // AT1G32…
GO:0044106	P	cellular amine metabolic process	180	4118	947	28397	0.00057	// AT1G13110 // AT3G13490 // AT2G20860 // AT1G33400 // AT1G11430 // AT3G09830 // AT1G62380 // AT1G29880 // AT3G62030 // AT5G52100 // AT3G25530 // AT1G18500 // AT1G77670 // AT2G26080 // AT2G21550 // AT2G22230 // AT3G13050 // AT5G13760 // AT3G07630 // AT3G59760 // AT1G48860 // AT1G31340 // AT3G45300 // AT4G30950 // AT1G15410 // AT5G47770 // AT3G62130 // AT3G19030 // AT1G78670 // AT5G17330 // AT5G24…
GO:0002376	P	immune system process	186	4118	984	28397	0.00058	// AT3G48640 // AT1G13110 // AT3G12250 // AT4G26090 // AT2G22230 // AT1G33400 // AT5G15170 // AT2G26170 // AT4G27450 // AT3G09830 // AT2G32680 // AT5G19690 // AT2G38290 // AT3G62030 // AT4G37150 // AT1G76970 // AT2G17220 // AT5G15920 // AT1G69270 // AT5G48930 // AT5G09220 // AT1G20020 // AT1G56200 // AT1G63470 // AT3G49250 // AT3G59760 // AT4G08180 // AT1G12220 // AT5G40170 // AT4G33560 // AT1G33…
GO:0006955	P	immune response	186	4118	984	28397	0.00058	// AT3G48640 // AT1G13110 // AT3G12250 // AT4G26090 // AT2G22230 // AT1G33400 // AT5G15170 // AT2G26170 // AT4G27450 // AT3G09830 // AT2G32680 // AT5G19690 // AT2G38290 // AT3G62030 // AT4G37150 // AT1G76970 // AT2G17220 // AT5G15920 // AT1G69270 // AT5G48930 // AT5G09220 // AT1G20020 // AT1G56200 // AT1G63470 // AT3G49250 // AT3G59760 // AT4G08180 // AT1G12220 // AT5G40170 // AT4G33560 // AT1G33…
GO:0009308	P	amine metabolic process	194	4118	1034	28397	0.00062	// AT1G13110 // AT3G13490 // AT2G20860 // AT1G33400 // AT1G11430 // AT3G09830 // AT1G62380 // AT1G29880 // AT1G27450 // AT3G62030 // AT4G12280 // AT2G27760 // AT5G52100 // AT3G25530 // AT1G18500 // AT1G77670 // AT2G26080 // AT2G21550 // AT2G22230 // AT3G13050 // AT5G13760 // AT3G07630 // AT3G59760 // AT1G48860 // AT1G31340 // AT3G45300 // AT4G30950 // AT1G15410 // AT5G47770 // AT3G62130 // AT3G19…
GO:0051234	P	establishment of localization	605	4118	3652	28397	0.00071	// AT5G10490 // AT1G51540 // AT5G54910 // AT5G56750 // AT3G14410 // AT2G32670 // AT1G74950 // AT5G27290 // AT5G48930 // AT5G08690 // AT2G10940 // AT2G39110 // AT2G21390 // AT4G21450 // AT5G20600 // AT2G42700 // AT5G05570 // AT1G14140 // AT5G07020 // AT1G19910 // AT2G48020 // AT3G16570 // AT5G24030 // AT5G11490 // AT3G20240 // AT3G22580 // AT1G56290 // AT5G13570 // AT5G18590 // AT1G18260 // AT3G10…
GO:0006605	P	protein targeting	172	4118	906	28397	0.00078	// AT1G07140 // AT1G13110 // AT4G26090 // AT5G06140 // AT1G11430 // AT4G34910 // AT4G14870 // AT2G26170 // AT5G54910 // AT3G09830 // AT1G33810 // AT2G32680 // AT2G30060 // AT2G38290 // AT3G62030 // AT1G75660 // AT1G65700 // AT1G69270 // AT5G48930 // AT1G63900 // AT5G09220 // AT5G40930 // AT4G15520 // AT1G56200 // AT4G21450 // AT5G20600 // AT4G08180 // AT2G38020 // AT1G67680 // AT3G24160 // AT5G40…
GO:0009737	P	response to abscisic acid stimulus	124	4118	621	28397	0.00085	// AT1G06190 // AT5G11260 // AT2G26110 // AT3G23050 // AT2G38290 // AT3G62030 // AT1G74950 // AT1G69270 // AT5G39610 // AT3G56850 // AT5G05700 // AT1G22300 // AT4G08180 // AT3G19600 // AT4G23650 // AT3G06550 // AT5G05440 // AT1G43670 // AT5G46750 // AT5G25610 // AT2G36530 // AT3G28340 // AT5G57050 // AT5G08335 // AT2G19430 // AT5G54490 // AT3G56860 // AT2G05710 // AT1G64060 // AT5G03740 // AT2G17…
GO:0006810	P	transport	592	4118	3577	28397	0.00088	// AT5G10490 // AT1G51540 // AT5G54910 // AT5G56750 // AT3G14410 // AT2G32670 // AT1G74950 // AT5G27290 // AT5G48930 // AT5G08690 // AT2G10940 // AT2G39110 // AT2G21390 // AT4G21450 // AT5G20600 // AT2G42700 // AT5G05570 // AT1G14140 // AT1G19910 // AT2G48020 // AT3G16570 // AT5G24030 // AT5G11490 // AT3G20240 // AT3G22580 // AT1G56290 // AT5G13570 // AT5G18590 // AT1G18260 // AT3G10670 // AT1G56…
GO:0006952	P	defense response	291	4118	1653	28397	0.0011	// AT3G48640 // AT4G38700 // AT1G13110 // AT3G12250 // AT4G26090 // AT4G38540 // AT2G22230 // AT4G23190 // AT1G33400 // AT3G23110 // AT5G47230 // AT1G10920 // AT1G12210 // AT4G27450 // AT5G57060 // AT3G09830 // AT2G32680 // AT5G46350 // AT5G19690 // AT2G38290 // AT3G62030 // AT1G52740 // AT4G37150 // AT1G63870 // AT2G17220 // AT5G15920 // AT5G52100 // AT5G48930 // AT4G02590 // AT5G17680 // AT5G09…
GO:0071369	P	cellular response to ethylene stimulus	38	4118	144	28397	0.0012	// AT3G04640 // AT2G47000 // AT3G46620 // AT1G59950 // AT3G04580 // AT2G30040 // AT2G26020 // AT2G44840 // AT1G56160 // AT3G23250 // AT2G32030 // AT4G16110 // AT3G23150 // AT1G27320 // AT3G44830 // AT5G59550 // AT2G25490 // AT1G69270 // AT1G64610 // AT3G62680 // AT5G39610 // AT1G72360 // AT2G28160 // AT5G47230 // AT5G56080 // AT4G26080 // AT5G03730 // AT2G31230 // AT3G25190 // AT1G17750 // AT3G45…
GO:0007165	P	signal transduction	292	4118	1670	28397	0.0016	// AT3G23150 // AT3G48640 // AT1G06620 // AT5G54380 // AT4G26090 // AT3G23110 // AT4G28550 // AT1G43890 // AT4G27450 // AT3G09020 // AT3G26020 // AT3G44400 // AT5G25110 // AT2G38290 // AT3G62030 // AT2G01505 // AT1G63870 // AT2G17220 // AT2G16250 // AT1G69270 // AT4G36540 // AT4G02850 // AT1G72840 // AT5G17680 // AT1G20020 // AT5G15100 // AT3G13050 // AT5G39610 // AT3G56850 // AT2G43850 // AT1G65…
GO:0042221	P	response to chemical stimulus	648	4118	3978	28397	0.0018	// AT1G06190 // AT3G48640 // AT1G06620 // AT3G53200 // AT4G30610 // AT4G24275 // AT1G56160 // AT3G46440 // AT1G74950 // AT4G18020 // AT3G25530 // AT5G43890 // AT2G36840 // AT2G39110 // AT5G15100 // AT1G63470 // AT1G46768 // AT3G45300 // AT1G76150 // AT3G06550 // AT5G24850 // AT4G33560 // AT2G02390 // AT2G41630 // AT4G28540 // AT1G01160 // AT3G16570 // AT5G54380 // AT5G24030 // AT3G22600 // AT1G75…
GO:0044283	P	small molecule biosynthetic process	320	4118	1865	28397	0.0025	// AT3G48640 // AT1G13110 // AT3G23430 // AT4G26090 // AT2G20860 // AT1G33400 // AT1G11430 // AT3G11170 // AT5G11260 // AT2G26170 // AT5G46760 // AT5G05980 // AT3G09830 // AT1G62380 // AT3G63520 // AT1G29880 // AT5G56350 // AT2G38290 // AT3G62030 // AT3G23250 // AT2G34460 // AT2G17220 // AT1G51800 // AT5G10300 // AT5G52100 // AT2G37240 // AT5G48930 // AT5G27380 // AT1G36050 // AT2G31810 // AT1G77…
GO:0050776	P	regulation of immune response	86	4118	419	28397	0.0026	// AT3G48640 // AT1G13110 // AT4G26090 // AT3G09830 // AT1G56160 // AT2G38290 // AT1G74950 // AT1G69270 // AT5G48930 // AT3G13950 // AT5G09220 // AT1G20020 // AT4G08180 // AT5G40170 // AT4G03450 // AT1G59820 // AT5G25440 // AT5G08330 // AT3G25070 // AT4G17230 // AT1G09340 // AT1G64060 // AT1G66880 // AT1G44350 // AT3G49120 // AT2G32680 // AT4G17615 // AT2G18730 // AT3G53810 // AT4G38550 // AT1G59…
GO:0002682	P	regulation of immune system process	86	4118	419	28397	0.0026	// AT3G48640 // AT1G13110 // AT4G26090 // AT3G09830 // AT1G56160 // AT2G38290 // AT1G74950 // AT1G69270 // AT5G48930 // AT3G13950 // AT5G09220 // AT1G20020 // AT4G08180 // AT5G40170 // AT4G03450 // AT1G59820 // AT5G25440 // AT5G08330 // AT3G25070 // AT4G17230 // AT1G09340 // AT1G64060 // AT1G66880 // AT1G44350 // AT3G49120 // AT2G32680 // AT4G17615 // AT2G18730 // AT3G53810 // AT4G38550 // AT1G59…
GO:0009607	P	response to biotic stimulus	292	4118	1687	28397	0.0026	// AT3G48640 // AT2G46450 // AT4G25110 // AT3G16030 // AT4G26090 // AT5G06140 // AT2G22230 // AT4G23190 // AT1G33400 // AT1G10920 // AT1G12210 // AT4G27450 // AT5G57060 // AT3G09830 // AT4G39270 // AT3G08610 // AT2G32680 // AT1G28520 // AT5G46350 // AT3G57290 // AT2G38290 // AT3G62030 // AT1G52740 // AT4G37150 // AT2G17220 // AT5G15920 // AT4G15760 // AT5G15090 // AT2G18290 // AT4G38540 // AT3G08…
GO:0080134	P	regulation of response to stress	107	4118	544	28397	0.0028	// AT3G48640 // AT1G13110 // AT4G26090 // AT2G33835 // AT3G09830 // AT2G32680 // AT2G38290 // AT2G17220 // AT1G74950 // AT1G69270 // AT5G48930 // AT3G13950 // AT4G02590 // AT5G09220 // AT1G20020 // AT1G56200 // AT4G08180 // AT5G40170 // AT4G03450 // AT1G59820 // AT5G25440 // AT3G19030 // AT5G08330 // AT5G09230 // AT3G25070 // AT4G17230 // AT1G09340 // AT1G64060 // AT1G66880 // AT1G44350 // AT3G49…
GO:0045088	P	regulation of innate immune response	85	4118	415	28397	0.0028	// AT1G44350 // AT3G48640 // AT1G13110 // AT1G28190 // AT2G38470 // AT4G26090 // AT1G76970 // AT3G57330 // AT4G36030 // AT3G19010 // AT1G33590 // AT3G49120 // AT2G26170 // AT1G09970 // AT3G16785 // AT1G76360 // AT3G60190 // AT2G44840 // AT3G09830 // AT4G17615 // AT1G56160 // AT2G18690 // AT2G32680 // AT2G23610 // AT4G26080 // AT2G38290 // AT1G59870 // AT2G18730 // AT1G64610 // AT5G60410 // AT4G21…
GO:0010646	P	regulation of cell communication	42	4118	175	28397	0.0032	// AT2G30710 // AT5G65310 // AT2G43850 // AT4G28550 // AT3G04580 // AT5G20910 // AT5G19610 // AT3G07940 // AT4G33360 // AT3G23150 // AT2G25490 // AT2G40940 // AT5G03730 // AT5G66730 // AT4G13350 // AT2G20440 // AT1G35670 // AT2G35680 // AT1G60860 // AT5G40280 // AT4G26080 // AT5G18200 // AT5G53000 // AT3G44330 // AT5G27320 // AT1G48270 // AT5G24390 // AT1G14920 // AT3G17660 // AT5G57050 // AT5G08…
GO:0051179	P	localization	619	4118	3819	28397	0.0033	// AT5G10490 // AT1G51540 // AT5G54910 // AT5G56750 // AT3G14410 // AT2G32670 // AT1G74950 // AT5G27290 // AT5G48930 // AT5G08690 // AT2G10940 // AT2G39110 // AT2G21390 // AT4G21450 // AT5G20600 // AT2G42700 // AT5G05570 // AT1G14140 // AT5G07020 // AT1G19910 // AT2G48020 // AT3G16570 // AT5G24030 // AT5G11490 // AT3G20240 // AT3G22580 // AT1G56290 // AT5G13570 // AT5G18590 // AT1G18260 // AT3G10…
GO:0000096	P	sulfur amino acid metabolic process	93	4118	465	28397	0.0034	// AT2G22230 // AT1G33400 // AT5G55980 // AT3G09830 // AT3G62030 // AT3G25530 // AT5G28020 // AT1G77670 // AT5G13760 // AT3G59760 // AT1G31340 // AT5G04240 // AT4G30950 // AT3G62130 // AT4G35480 // AT5G63570 // AT4G17230 // AT5G54490 // AT3G56860 // AT3G10670 // AT1G56190 // AT5G08280 // AT3G51770 // AT1G12230 // AT3G46620 // AT1G03730 // AT2G42320 // AT1G15810 // AT5G04590 // AT2G32030 // AT5G11…
GO:0043687	P	post-translational protein modification	351	4118	2075	28397	0.0034	// AT2G02480 // AT2G39180 // AT5G67530 // AT5G18525 // AT2G02800 // AT1G73820 // AT2G39110 // AT1G63470 // AT5G37890 // AT2G23300 // AT1G51710 // AT1G07370 // AT2G19130 // AT4G28540 // AT1G01160 // AT5G54380 // AT1G56290 // AT4G23250 // AT3G10670 // AT1G25350 // AT3G15150 // AT3G58040 // AT2G22010 // AT4G38230 // AT5G49460 // AT1G32930 // AT5G65500 // AT1G06840 // AT1G67820 // AT4G24480 // AT3G17…
GO:0009966	P	regulation of signal transduction	41	4118	171	28397	0.0036	// AT2G30710 // AT5G65310 // AT2G43850 // AT4G28550 // AT3G04580 // AT5G20910 // AT5G19610 // AT3G07940 // AT4G33360 // AT3G23150 // AT2G25490 // AT2G40940 // AT5G66730 // AT4G13350 // AT2G20440 // AT1G35670 // AT2G35680 // AT1G60860 // AT5G40280 // AT4G26080 // AT5G03730 // AT5G53000 // AT3G44330 // AT5G27320 // AT1G48270 // AT5G24390 // AT1G14920 // AT3G17660 // AT5G57050 // AT5G08335 // AT2G19…
GO:0023051	P	regulation of signaling process	41	4118	171	28397	0.0036	// AT2G30710 // AT5G65310 // AT2G43850 // AT4G28550 // AT3G04580 // AT5G20910 // AT5G19610 // AT3G07940 // AT4G33360 // AT3G23150 // AT2G25490 // AT2G40940 // AT5G66730 // AT4G13350 // AT2G20440 // AT1G35670 // AT2G35680 // AT1G60860 // AT5G40280 // AT4G26080 // AT5G03730 // AT5G53000 // AT3G44330 // AT5G27320 // AT1G48270 // AT5G24390 // AT1G14920 // AT3G17660 // AT5G57050 // AT5G08335 // AT2G19…
GO:0080135	P	regulation of cellular response to stress	78	4118	379	28397	0.0037	// AT1G13110 // AT1G28190 // AT2G38470 // AT4G26090 // AT1G76970 // AT3G57330 // AT4G36030 // AT2G26170 // AT1G33590 // AT1G09970 // AT3G16785 // AT1G76360 // AT3G60190 // AT2G44840 // AT3G09830 // AT4G17615 // AT2G18690 // AT2G32680 // AT2G23610 // AT4G26080 // AT2G38290 // AT1G59870 // AT2G18730 // AT1G64610 // AT4G21390 // AT1G74950 // AT1G69270 // AT5G04930 // AT3G13950 // AT3G53810 // AT5G09…
GO:0044262	P	cellular carbohydrate metabolic process	304	4118	1778	28397	0.0038	// AT1G71990 // AT1G33800 // AT5G10300 // AT2G20860 // AT1G50410 // AT1G59830 // AT1G70500 // AT2G25450 // AT2G22125 // AT3G63520 // AT2G31040 // AT2G33070 // AT5G56350 // AT3G46440 // AT1G50390 // AT3G62030 // AT5G27450 // AT2G33170 // AT2G34460 // AT4G25810 // AT5G10100 // AT4G17220 // AT2G37240 // AT3G03050 // AT3G04120 // AT5G15880 // AT3G58730 // AT2G31810 // AT1G18270 // AT4G34350 // AT3G24…
GO:0006468	P	protein amino acid phosphorylation	202	4118	1134	28397	0.0039	// AT2G39180 // AT2G30940 // AT3G22420 // AT3G09830 // AT3G45420 // AT4G24480 // AT2G24230 // AT2G33170 // AT3G04690 // AT2G16250 // AT1G69270 // AT3G29160 // AT5G58380 // AT5G35840 // AT2G39110 // AT3G10660 // AT3G23890 // AT4G37250 // AT4G03175 // AT2G23200 // AT4G23650 // AT1G61860 // AT5G47500 // AT5G53320 // AT4G28540 // AT5G25440 // AT4G23250 // AT5G54380 // AT3G46350 // AT1G79620 // AT3G08…
GO:0010033	P	response to organic substance	455	4118	2754	28397	0.004	// AT1G06190 // AT3G48640 // AT1G06620 // AT3G53200 // AT4G30610 // AT1G56160 // AT3G46440 // AT1G74950 // AT4G18020 // AT5G43890 // AT5G15100 // AT1G63470 // AT3G45300 // AT1G76150 // AT3G06550 // AT5G24850 // AT4G33560 // AT2G02390 // AT4G28540 // AT3G16570 // AT5G54380 // AT1G56290 // AT1G21910 // AT4G01330 // AT1G18260 // AT1G25350 // AT3G15150 // AT5G40810 // AT2G44065 // AT3G51770 // AT2G17…
GO:0023060	P	signal transmission	302	4118	1767	28397	0.004	// AT3G23150 // AT3G48640 // AT1G06620 // AT5G54380 // AT4G26090 // AT2G26020 // AT3G23110 // AT4G28550 // AT1G43890 // AT4G27450 // AT3G09020 // AT3G26020 // AT3G44400 // AT5G25110 // AT2G38290 // AT3G62030 // AT2G01505 // AT1G63870 // AT2G17220 // AT2G16250 // AT1G69270 // AT4G36540 // AT4G02850 // AT1G72840 // AT5G17680 // AT1G20020 // AT5G15100 // AT3G13050 // AT5G39610 // AT3G56850 // AT2G43…
GO:0023046	P	signaling process	302	4118	1768	28397	0.0041	// AT3G23150 // AT3G48640 // AT1G06620 // AT5G54380 // AT4G26090 // AT2G26020 // AT3G23110 // AT4G28550 // AT1G43890 // AT4G27450 // AT3G09020 // AT3G26020 // AT3G44400 // AT5G25110 // AT2G38290 // AT3G62030 // AT2G01505 // AT1G63870 // AT2G17220 // AT2G16250 // AT1G69270 // AT4G36540 // AT4G02850 // AT1G72840 // AT5G17680 // AT1G20020 // AT5G15100 // AT3G13050 // AT5G39610 // AT3G56850 // AT2G43…
GO:0009873	P	ethylene mediated signaling pathway	32	4118	125	28397	0.0042	// AT3G04640 // AT2G47000 // AT3G46620 // AT1G59950 // AT3G04580 // AT2G30040 // AT2G26020 // AT2G44840 // AT1G56160 // AT3G23250 // AT2G32030 // AT4G16110 // AT3G23150 // AT1G27320 // AT3G44830 // AT5G59550 // AT2G25490 // AT1G69270 // AT1G64610 // AT5G39610 // AT1G72360 // AT5G47230 // AT4G26080 // AT5G03730 // AT2G31230 // AT1G17750 // AT5G59430 // AT1G42990 // AT2G40940 // AT4G17230 // AT2G05…
GO:0031347	P	regulation of defense response	103	4118	529	28397	0.0043	// AT3G48640 // AT1G13110 // AT4G26090 // AT3G09830 // AT2G32680 // AT2G38290 // AT2G17220 // AT1G74950 // AT1G69270 // AT5G48930 // AT3G13950 // AT4G02590 // AT5G09220 // AT1G20020 // AT1G56200 // AT5G20900 // AT4G08180 // AT5G40170 // AT4G03450 // AT1G59820 // AT5G25440 // AT3G19030 // AT5G08330 // AT5G09230 // AT3G25070 // AT4G17230 // AT1G09340 // AT1G64060 // AT1G66880 // AT1G44350 // AT3G49…
GO:0010363	P	regulation of plant-type hypersensitive response	76	4118	371	28397	0.0045	// AT1G13110 // AT1G28190 // AT2G38470 // AT4G26090 // AT1G76970 // AT3G57330 // AT4G36030 // AT2G26170 // AT1G33590 // AT1G09970 // AT3G16785 // AT1G76360 // AT3G60190 // AT2G44840 // AT3G09830 // AT4G17615 // AT2G18690 // AT2G32680 // AT2G23610 // AT4G26080 // AT2G38290 // AT1G59870 // AT2G18730 // AT1G64610 // AT4G21390 // AT1G74950 // AT1G69270 // AT5G04930 // AT3G13950 // AT3G53810 // AT5G09…
GO:0009626	P	plant-type hypersensitive response	81	4118	401	28397	0.0047	// AT1G13110 // AT1G28190 // AT2G38470 // AT4G26090 // AT1G76970 // AT3G57330 // AT4G36030 // AT2G26170 // AT1G33590 // AT1G09970 // AT3G16785 // AT1G76360 // AT3G60190 // AT2G44840 // AT3G09020 // AT4G17615 // AT2G18690 // AT2G32680 // AT2G23610 // AT4G26080 // AT2G38290 // AT1G59870 // AT2G18730 // AT1G64610 // AT4G21390 // AT1G74950 // AT1G69270 // AT5G04930 // AT3G13950 // AT3G53810 // AT5G09…
GO:0044237	P	cellular metabolic process	1757	4118	11509	28397	0.0048	// AT1G06190 // AT2G22125 // AT4G37150 // AT3G24093 // AT4G02590 // AT3G24090 // AT5G48835 // AT3G53870 // AT5G05570 // AT1G07910 // AT5G07020 // AT5G54380 // AT5G47930 // AT3G17970 // AT3G10670 // AT3G15150 // AT3G58040 // AT4G38230 // AT2G05840 // AT3G43230 // AT1G28520 // AT1G06840 // AT2G22570 // AT4G24480 // AT3G17205 // AT3G16150 // AT1G10180 // AT3G13740 // AT1G75420 // AT5G53140 // AT5G58…
GO:0034050	P	host programmed cell death induced by symbiont	81	4118	402	28397	0.005	// AT1G13110 // AT1G28190 // AT2G38470 // AT4G26090 // AT1G76970 // AT3G57330 // AT4G36030 // AT2G26170 // AT1G33590 // AT1G09970 // AT3G16785 // AT1G76360 // AT3G60190 // AT2G44840 // AT3G09020 // AT4G17615 // AT2G18690 // AT2G32680 // AT2G23610 // AT4G26080 // AT2G38290 // AT1G59870 // AT2G18730 // AT1G64610 // AT4G21390 // AT1G74950 // AT1G69270 // AT5G04930 // AT3G13950 // AT3G53810 // AT5G09…
GO:0043067	P	regulation of programmed cell death	80	4118	397	28397	0.0052	// AT1G13110 // AT1G28190 // AT2G38470 // AT4G26090 // AT1G76970 // AT3G57330 // AT4G36030 // AT2G26170 // AT1G33590 // AT1G09970 // AT3G16785 // AT1G76360 // AT3G60190 // AT2G44840 // AT3G09830 // AT4G17615 // AT2G18690 // AT2G32680 // AT2G23610 // AT4G26080 // AT2G38290 // AT1G59870 // AT2G18730 // AT1G64610 // AT4G21390 // AT1G74950 // AT1G69270 // AT5G04930 // AT3G12920 // AT3G13950 // AT3G53…
GO:0008152	P	metabolic process	2065	4118	13633	28397	0.0054	// AT1G06190 // AT1G06620 // AT4G26790 // AT2G22125 // AT5G51700 // AT2G02480 // AT3G51430 // AT4G37150 // AT4G12280 // AT3G24093 // AT4G02590 // AT3G24090 // AT5G66920 // AT5G48835 // AT3G53870 // AT5G05570 // AT1G07910 // AT5G07020 // AT5G20940 // AT5G38040 // AT5G54380 // AT3G12580 // AT5G47930 // AT3G17970 // AT2G43650 // AT3G10670 // AT3G15150 // AT2G24190 // AT3G58040 // AT2G33600 // AT4G38…
GO:0012501	P	programmed cell death	89	4118	451	28397	0.0055	// AT1G13110 // AT4G26090 // AT3G09830 // AT2G32680 // AT2G38290 // AT1G74950 // AT1G69270 // AT5G48930 // AT3G13950 // AT5G09220 // AT1G20020 // AT4G08180 // AT1G12220 // AT5G40170 // AT1G59820 // AT5G25440 // AT5G08330 // AT3G25070 // AT4G17230 // AT1G09340 // AT1G64060 // AT1G66880 // AT2G38530 // AT4G29130 // AT4G17615 // AT2G18730 // AT3G53810 // AT5G51700 // AT4G38550 // AT1G59870 // AT3G05…
GO:0019438	P	aromatic compound biosynthetic process	127	4118	680	28397	0.0056	// AT3G48640 // AT1G13110 // AT5G11010 // AT4G26090 // AT1G11430 // AT5G11260 // AT2G26170 // AT3G09830 // AT2G38290 // AT3G62030 // AT2G17220 // AT5G48930 // AT3G13950 // AT1G77670 // AT5G09220 // AT1G20020 // AT3G57330 // AT3G07630 // AT1G48860 // AT5G20900 // AT5G24850 // AT2G43800 // AT4G03450 // AT2G20870 // AT5G25440 // AT1G78680 // AT5G63570 // AT3G04680 // AT2G02400 // AT1G09340 // AT1G64…
GO:0009875	P	pollen-pistil interaction	15	4118	44	28397	0.0057	// AT1G61460 // AT4G21390 // AT1G61500 // AT1G11300 // AT1G61490 // AT3G22200 // AT4G27300 // AT2G19130 // AT1G11280 // AT4G15570 // AT3G51710 // AT1G61390 // AT1G61380 // AT1G61480 // AT4G27290
GO:0032787	P	monocarboxylic acid metabolic process	255	4118	1481	28397	0.0058	// AT3G48640 // AT1G13110 // AT5G18600 // AT4G26090 // AT2G20860 // AT3G11170 // AT5G45620 // AT3G09830 // AT3G63520 // AT1G27450 // AT5G56350 // AT2G38290 // AT3G62030 // AT4G37150 // AT2G17220 // AT1G75660 // AT5G10300 // AT1G36050 // AT3G25530 // AT2G31810 // AT1G77670 // AT4G34350 // AT3G24090 // AT1G20020 // AT2G22230 // AT4G31050 // AT5G63400 // AT1G56200 // AT5G05700 // AT3G59760 // AT3G54…
GO:0009628	P	response to abiotic stimulus	434	4118	2635	28397	0.0058	// AT5G15020 // AT1G06620 // AT2G17730 // AT4G10710 // AT5G05470 // AT4G24275 // AT1G31180 // AT1G80920 // AT1G17760 // AT5G44090 // AT1G74950 // AT3G46680 // AT2G36840 // AT3G53870 // AT1G09350 // AT4G11560 // AT5G24850 // AT5G49880 // AT1G51710 // AT1G01160 // AT1G15020 // AT4G25120 // AT1G56290 // AT1G21910 // AT3G22420 // AT1G32330 // AT1G66070 // AT1G18260 // AT5G46290 // AT1G25350 // AT5G40…
GO:0009057	P	macromolecule catabolic process	219	4118	1255	28397	0.0061	// AT5G37370 // AT5G35590 // AT5G10300 // AT5G06140 // AT2G22230 // AT4G00090 // AT1G50410 // AT1G59830 // AT4G35760 // AT5G23080 // AT3G22220 // AT3G08610 // AT2G33070 // AT5G10790 // AT5G56350 // AT5G58870 // AT2G26990 // AT1G75660 // AT5G36120 // AT3G25530 // AT2G31810 // AT2G36840 // AT3G08690 // AT1G20020 // AT5G63400 // AT2G21390 // AT5G05700 // AT4G29040 // AT5G26830 // AT4G34190 // AT1G17…
GO:0009651	P	response to salt stress	144	4118	788	28397	0.0065	// AT1G06620 // AT5G58003 // AT1G31180 // AT3G23050 // AT3G62030 // AT3G60130 // AT1G74950 // AT1G69270 // AT2G35510 // AT3G18030 // AT5G09220 // AT5G63400 // AT5G39610 // AT3G53870 // AT1G64190 // AT4G23650 // AT3G24160 // AT3G01470 // AT5G47770 // AT5G25610 // AT2G36530 // AT2G24200 // AT5G57050 // AT3G07950 // AT2G30050 // AT1G50460 // AT1G51460 // AT1G24180 // AT5G54490 // AT2G05710 // AT1G18…
GO:0009863	P	salicylic acid mediated signaling pathway	71	4118	349	28397	0.0068	// AT3G48640 // AT1G17600 // AT1G28190 // AT2G38470 // AT4G26090 // AT1G76970 // AT4G36030 // AT1G33590 // AT4G27450 // AT3G16785 // AT3G60190 // AT2G44840 // AT3G09020 // AT4G17615 // AT4G04700 // AT2G18690 // AT2G32680 // AT2G38290 // AT1G59870 // AT3G13950 // AT1G27320 // AT2G17220 // AT4G21390 // AT1G74950 // AT1G69270 // AT4G23470 // AT2G21120 // AT1G43800 // AT3G28510 // AT1G20020 // AT4G12…
GO:0044265	P	cellular macromolecule catabolic process	211	4118	1208	28397	0.0068	// AT5G37370 // AT5G35590 // AT5G10300 // AT5G06140 // AT4G00090 // AT1G50410 // AT1G59830 // AT4G35760 // AT5G23080 // AT3G22220 // AT3G08610 // AT2G33070 // AT5G10790 // AT5G56350 // AT5G58870 // AT1G75660 // AT5G36120 // AT3G25530 // AT2G31810 // AT2G36840 // AT3G08690 // AT1G20020 // AT5G63400 // AT2G21390 // AT5G05700 // AT4G29040 // AT5G26830 // AT4G34190 // AT1G17650 // AT2G20420 // AT1G51…
GO:0071310	P	cellular response to organic substance	215	4118	1234	28397	0.007	// AT3G48640 // AT1G06620 // AT4G26090 // AT1G33400 // AT5G11260 // AT4G30610 // AT2G32680 // AT2G38290 // AT3G13050 // AT2G17220 // AT5G15920 // AT1G69270 // AT4G02850 // AT1G20020 // AT1G64610 // AT1G69440 // AT3G56850 // AT3G49250 // AT1G34420 // AT1G22300 // AT4G08180 // AT4G23650 // AT5G22260 // AT5G40170 // AT5G05440 // AT4G33560 // AT1G33590 // AT4G03450 // AT1G79940 // AT2G26150 // AT3G28…
GO:0009738	P	abscisic acid mediated signaling pathway	54	4118	252	28397	0.0072	// AT3G54150 // AT2G47000 // AT1G28190 // AT5G65310 // AT4G36030 // AT3G48760 // AT2G30040 // AT1G42990 // AT2G44840 // AT4G17615 // AT5G51640 // AT2G32030 // AT2G38290 // AT4G33360 // AT4G01870 // AT1G74950 // AT1G69270 // AT5G46845 // AT1G64610 // AT5G39610 // AT3G56850 // AT1G35670 // AT3G23250 // AT3G16785 // AT4G08180 // AT4G23650 // AT3G57450 // AT5G40280 // AT3G63060 // AT4G26080 // AT5G05…
GO:0006612	P	protein targeting to membrane	78	4118	392	28397	0.0075	// AT1G13110 // AT1G28190 // AT2G38470 // AT4G26090 // AT2G30250 // AT3G57330 // AT4G36030 // AT2G26170 // AT1G33590 // AT1G09970 // AT3G16785 // AT1G76360 // AT3G60190 // AT2G44840 // AT3G09830 // AT4G17615 // AT2G18690 // AT2G32680 // AT2G23610 // AT4G26080 // AT2G38290 // AT1G59870 // AT2G18730 // AT1G76970 // AT4G21390 // AT1G74950 // AT1G69270 // AT5G04930 // AT3G13950 // AT3G53810 // AT5G09…
GO:0071446	P	cellular response to salicylic acid stimulus	71	4118	351	28397	0.0075	// AT3G48640 // AT1G17600 // AT1G28190 // AT2G38470 // AT4G26090 // AT1G76970 // AT4G36030 // AT1G33590 // AT4G27450 // AT3G16785 // AT3G60190 // AT2G44840 // AT3G09020 // AT4G17615 // AT4G04700 // AT2G18690 // AT2G32680 // AT2G38290 // AT1G59870 // AT3G13950 // AT1G27320 // AT2G17220 // AT4G21390 // AT1G74950 // AT1G69270 // AT4G23470 // AT2G21120 // AT1G43800 // AT3G28510 // AT1G20020 // AT4G12…
GO:0008219	P	cell death	96	4118	500	28397	0.0078	// AT1G13110 // AT4G26090 // AT5G57060 // AT3G09830 // AT2G32680 // AT2G38290 // AT2G17430 // AT1G69270 // AT5G48930 // AT3G13950 // AT5G09220 // AT1G20020 // AT4G08180 // AT1G12220 // AT5G40170 // AT1G59820 // AT5G25440 // AT3G19030 // AT5G08330 // AT5G23040 // AT3G25070 // AT4G17230 // AT3G56860 // AT1G09340 // AT1G64060 // AT1G66880 // AT2G38530 // AT4G29130 // AT4G17615 // AT2G18730 // AT1G27…
GO:0016265	P	death	96	4118	500	28397	0.0078	// AT1G13110 // AT4G26090 // AT5G57060 // AT3G09830 // AT2G32680 // AT2G38290 // AT2G17430 // AT1G69270 // AT5G48930 // AT3G13950 // AT5G09220 // AT1G20020 // AT4G08180 // AT1G12220 // AT5G40170 // AT1G59820 // AT5G25440 // AT3G19030 // AT5G08330 // AT5G23040 // AT3G25070 // AT4G17230 // AT3G56860 // AT1G09340 // AT1G64060 // AT1G66880 // AT2G38530 // AT4G29130 // AT4G17615 // AT2G18730 // AT1G27…
GO:0010941	P	regulation of cell death	80	4118	405	28397	0.008	// AT1G13110 // AT1G28190 // AT2G38470 // AT4G26090 // AT1G76970 // AT3G57330 // AT4G36030 // AT2G26170 // AT1G33590 // AT1G09970 // AT3G16785 // AT1G76360 // AT3G60190 // AT2G44840 // AT3G09830 // AT4G17615 // AT2G18690 // AT2G32680 // AT2G23610 // AT4G26080 // AT2G38290 // AT1G59870 // AT2G18730 // AT1G64610 // AT4G21390 // AT1G74950 // AT1G69270 // AT5G04930 // AT3G12920 // AT3G13950 // AT3G53…
GO:0071215	P	cellular response to abscisic acid stimulus	56	4118	267	28397	0.009	// AT3G54150 // AT2G47000 // AT1G28190 // AT5G65310 // AT1G10930 // AT4G36030 // AT3G48760 // AT2G30040 // AT1G42990 // AT2G44840 // AT4G17615 // AT5G51640 // AT2G32030 // AT2G38290 // AT4G33360 // AT4G01870 // AT1G27320 // AT1G74950 // AT1G69270 // AT5G46845 // AT1G64610 // AT5G39610 // AT3G56850 // AT1G35670 // AT3G23250 // AT3G16785 // AT4G08180 // AT4G23650 // AT3G57450 // AT5G40280 // AT3G63…
GO:0006725	P	cellular aromatic compound metabolic process	180	4118	1022	28397	0.009	// AT3G48640 // AT1G13110 // AT5G11010 // AT4G26090 // AT2G23620 // AT4G10090 // AT5G11260 // AT2G26170 // AT3G09830 // AT1G62380 // AT1G27450 // AT2G38290 // AT2G20860 // AT4G37150 // AT2G17220 // AT2G27760 // AT5G48930 // AT1G77670 // AT5G09220 // AT1G20020 // AT3G57330 // AT3G07630 // AT3G59760 // AT1G48860 // AT5G20900 // AT1G11430 // AT4G30950 // AT5G24850 // AT2G43800 // AT4G03450 // AT2G20…
GO:0009750	P	response to fructose stimulus	34	4118	144	28397	0.0091	// AT1G23870 // AT4G15545 // AT2G23460 // AT2G23610 // AT3G46440 // AT2G38290 // AT4G33360 // AT5G08300 // AT4G33150 // AT5G09220 // AT5G63400 // AT1G78680 // AT2G03220 // AT3G45300 // AT5G66160 // AT2G35120 // AT5G03730 // AT1G75500 // AT1G43670 // AT3G60750 // AT4G28540 // AT5G20250 // AT4G28030 // AT4G12690 // AT1G16880 // AT3G18060 // AT1G24180 // AT3G26520 // AT1G50320 // AT5G37600 // AT3G26…
GO:0042398	P	cellular amino acid derivative biosynthetic process	101	4118	534	28397	0.0092	// AT1G13110 // AT4G26090 // AT5G11260 // AT3G09830 // AT5G48930 // AT1G62800 // AT1G77670 // AT3G19010 // AT5G09220 // AT4G25310 // AT5G20900 // AT5G24850 // AT2G43800 // AT5G47770 // AT2G20870 // AT3G19030 // AT5G24030 // AT4G35480 // AT4G17230 // AT5G54490 // AT3G56860 // AT2G02400 // AT3G18000 // AT1G66880 // AT1G48850 // AT5G48880 // AT3G51770 // AT5G46760 // AT3G46620 // AT1G03730 // AT1G51…
GO:0048585	P	negative regulation of response to stimulus	70	4118	349	28397	0.0093	// AT3G48640 // AT1G17600 // AT2G38470 // AT4G26090 // AT1G76970 // AT3G16785 // AT1G33590 // AT5G15840 // AT3G48760 // AT5G20910 // AT1G42990 // AT3G60190 // AT4G17615 // AT2G32680 // AT4G26080 // AT2G38290 // AT4G33360 // AT1G59870 // AT3G13950 // AT2G17220 // AT3G04580 // AT1G74360 // AT1G69270 // AT4G23470 // AT2G40940 // AT2G21120 // AT1G34420 // AT1G20020 // AT1G64610 // AT1G33600 // AT5G61…
GO:0009696	P	salicylic acid metabolic process	48	4118	222	28397	0.0094	// AT3G48640 // AT1G17600 // AT2G38470 // AT4G26090 // AT3G48760 // AT3G60190 // AT3G09830 // AT2G38290 // AT1G59870 // AT3G13950 // AT4G37150 // AT2G17220 // AT4G23470 // AT2G37220 // AT1G20020 // AT4G12480 // AT1G64610 // AT5G61210 // AT3G11630 // AT2G46400 // AT1G73805 // AT1G76970 // AT3G09020 // AT5G17760 // AT2G43840 // AT4G03450 // AT2G37660 // AT1G10340 // AT1G32060 // AT2G23620 // AT1G66…
GO:0002237	P	response to molecule of bacterial origin	26	4118	102	28397	0.0096	// AT1G65700 // AT1G09970 // AT4G33050 // AT3G09010 // AT2G38290 // AT3G13950 // AT2G16250 // AT4G25110 // AT4G39270 // AT5G49660 // AT1G73805 // AT2G30250 // AT5G61240 // AT4G03450 // AT1G10340 // AT1G17750 // AT5G25440 // AT2G23770 // AT4G03190 // AT1G76360 // AT1G03740 // AT1G80460 // AT3G25070 // AT4G26070 // AT1G45616 // AT2G40270
GO:0007030	P	Golgi organization	40	4118	178	28397	0.01	// AT3G42050 // AT5G03540 // AT4G38630 // AT3G51840 // AT3G22200 // AT5G04590 // AT1G71830 // AT3G58730 // AT1G04410 // AT5G46860 // AT1G62380 // AT1G31812 // AT2G38020 // AT1G72370 // AT5G63510 // AT1G02500 // AT5G08290 // AT5G10860 // AT3G60130 // AT3G24160 // AT4G14880 // AT3G60750 // AT5G47770 // AT1G15820 // AT4G35830 // AT2G24200 // AT2G30520 // AT2G05170 // AT3G07950 // AT3G18060 // AT4G12…
GO:0023057	P	negative regulation of signaling process	17	4118	57	28397	0.01	// AT2G19430 // AT5G40280 // AT3G04580 // AT2G25490 // AT2G40940 // AT5G03730 // AT1G14920 // AT1G48270 // AT5G20910 // AT4G33360 // AT5G57050 // AT1G07430 // AT2G39550 // AT4G26080 // AT5G08335 // AT2G31470 // AT3G23150
GO:0009968	P	negative regulation of signal transduction	17	4118	57	28397	0.01	// AT2G19430 // AT5G40280 // AT3G04580 // AT2G25490 // AT2G40940 // AT5G03730 // AT1G14920 // AT1G48270 // AT5G20910 // AT4G33360 // AT5G57050 // AT1G07430 // AT2G39550 // AT4G26080 // AT5G08335 // AT2G31470 // AT3G23150
GO:0010648	P	negative regulation of cell communication	17	4118	57	28397	0.01	// AT2G19430 // AT5G40280 // AT3G04580 // AT2G25490 // AT2G40940 // AT5G03730 // AT1G14920 // AT1G48270 // AT5G20910 // AT4G33360 // AT5G57050 // AT1G07430 // AT2G39550 // AT4G26080 // AT5G08335 // AT2G31470 // AT3G23150
GO:0043094	P	cellular metabolic compound salvage	41	4118	185	28397	0.011	// AT2G44065 // AT5G45620 // AT1G27450 // AT5G06140 // AT2G31490 // AT3G02090 // AT4G00585 // AT4G38800 // AT3G08610 // AT4G17360 // AT4G33360 // AT5G08300 // AT5G58970 // AT5G52840 // AT3G57290 // AT1G20020 // AT5G63400 // AT4G29040 // AT4G30010 // AT2G21390 // AT4G34840 // AT5G40810 // AT4G38630 // AT2G22570 // AT4G14880 // AT5G63510 // AT3G44330 // AT5G03555 // AT3G06700 // AT2G36530 // AT2G05…
GO:0006555	P	methionine metabolic process	50	4118	236	28397	0.011	// AT3G13772 // AT3G56860 // AT3G13050 // AT3G46620 // AT1G33400 // AT1G03730 // AT3G51770 // AT4G38800 // AT1G77670 // AT3G24120 // AT2G30920 // AT3G09830 // AT1G62380 // AT5G44200 // AT3G61510 // AT1G17420 // AT2G32030 // AT1G02500 // AT5G59550 // AT4G27180 // AT5G01020 // AT4G34410 // AT2G17265 // AT1G19870 // AT5G41760 // AT1G31340 // AT4G34840 // AT4G38220 // AT1G17290 // AT2G05830 // AT5G46…
GO:0008037	P	cell recognition	13	4118	39	28397	0.011	// AT1G61460 // AT4G21390 // AT1G61500 // AT1G11300 // AT1G61490 // AT4G27300 // AT2G19130 // AT1G11280 // AT3G51710 // AT1G61390 // AT1G61380 // AT1G61480 // AT4G27290
GO:0048544	P	recognition of pollen	13	4118	39	28397	0.011	// AT1G61460 // AT4G21390 // AT1G61500 // AT1G11300 // AT1G61490 // AT4G27300 // AT2G19130 // AT1G11280 // AT3G51710 // AT1G61390 // AT1G61380 // AT1G61480 // AT4G27290
GO:0009723	P	response to ethylene stimulus	70	4118	353	28397	0.011	// AT3G04640 // AT3G54150 // AT2G47000 // AT1G28190 // AT4G14430 // AT2G15490 // AT3G46620 // AT4G36030 // AT1G59950 // AT3G48760 // AT2G30040 // AT1G56160 // AT3G23150 // AT4G17615 // AT5G51640 // AT3G23250 // AT4G26080 // AT3G44830 // AT4G16110 // AT4G01870 // AT1G27320 // AT2G32030 // AT5G59550 // AT1G74950 // AT1G69270 // AT1G62380 // AT5G67300 // AT2G31230 // AT1G64610 // AT3G62680 // AT5G39…
GO:0051707	P	response to other organism	241	4118	1421	28397	0.013	// AT3G48640 // AT2G46450 // AT4G25110 // AT3G12250 // AT4G26090 // AT4G38540 // AT2G22230 // AT4G23190 // AT1G33400 // AT1G10920 // AT1G12210 // AT4G27450 // AT5G57060 // AT3G09830 // AT5G27350 // AT2G32680 // AT1G28520 // AT5G46350 // AT5G19690 // AT2G38290 // AT3G62030 // AT1G52740 // AT4G37150 // AT2G17220 // AT2G16250 // AT1G69270 // AT5G15090 // AT1G69370 // AT1G20020 // AT1G56200 // AT1G63…
GO:0006790	P	sulfur metabolic process	124	4118	683	28397	0.013	// AT2G22230 // AT1G33400 // AT3G24120 // AT2G25450 // AT3G09830 // AT2G33070 // AT3G62030 // AT3G25530 // AT1G62800 // AT5G28020 // AT1G77670 // AT1G20020 // AT5G13760 // AT4G31050 // AT3G59760 // AT1G31340 // AT5G04240 // AT4G30950 // AT5G37830 // AT3G62130 // AT5G67520 // AT1G31190 // AT4G35760 // AT4G35480 // AT1G47578 // AT5G63570 // AT4G17230 // AT5G54490 // AT3G56860 // AT3G10670 // AT1G56…
GO:0009627	P	systemic acquired resistance	85	4118	445	28397	0.013	// AT1G44350 // AT3G48640 // AT1G17600 // AT3G12250 // AT2G38470 // AT4G26090 // AT1G76970 // AT3G04740 // AT3G57280 // AT1G33590 // AT1G09970 // AT3G16785 // AT5G51770 // AT3G60190 // AT3G09020 // AT4G17615 // AT4G04700 // AT2G32680 // AT4G26080 // AT5G19690 // AT2G38290 // AT4G33360 // AT1G59870 // AT3G13950 // AT4G37150 // AT2G17220 // AT1G52600 // AT1G69270 // AT4G24920 // AT2G21120 // AT1G73…
GO:0070887	P	cellular response to chemical stimulus	240	4118	1417	28397	0.013	// AT3G23150 // AT3G48640 // AT1G06620 // AT5G54380 // AT4G26090 // AT4G23190 // AT1G33400 // AT3G46630 // AT1G34420 // AT5G11260 // AT4G30610 // AT2G32680 // AT3G20660 // AT5G46350 // AT2G38290 // AT3G13050 // AT2G17220 // AT5G15920 // AT1G69270 // AT4G02850 // AT1G20020 // AT5G15100 // AT1G69440 // AT3G56850 // AT3G49250 // AT1G48860 // AT1G22300 // AT4G08180 // AT4G23650 // AT5G22260 // AT5G40…
GO:0009070	P	serine family amino acid biosynthetic process	47	4118	222	28397	0.014	// AT1G02500 // AT1G12230 // AT2G20860 // AT5G23010 // AT2G42320 // AT4G27440 // AT5G04590 // AT2G23610 // AT3G62030 // AT2G24270 // AT1G55360 // AT1G62380 // AT1G31812 // AT5G28020 // AT1G44446 // AT1G01440 // AT2G21550 // AT2G22230 // AT2G17265 // AT5G13760 // AT1G30380 // AT3G59760 // AT3G11630 // AT5G04240 // AT5G10480 // AT4G38220 // AT4G14880 // AT1G15820 // AT3G60750 // AT1G32060 // AT3G19…
GO:0016051	P	carbohydrate biosynthetic process	185	4118	1070	28397	0.015	// AT2G30575 // AT1G71990 // AT1G31190 // AT5G36120 // AT2G22230 // AT1G50410 // AT1G70500 // AT2G25450 // AT2G22125 // AT2G31040 // AT3G23050 // AT5G56350 // AT1G50390 // AT2G34460 // AT4G17220 // AT2G37240 // AT3G03050 // AT2G01460 // AT2G31810 // AT5G06780 // AT3G24090 // AT1G20020 // AT5G63400 // AT1G06410 // AT5G62220 // AT5G10100 // AT5G26830 // AT2G20420 // AT5G36290 // AT1G43670 // AT3G22…
GO:0010050	P	vegetative phase change	19	4118	70	28397	0.015	// AT1G60860 // AT5G15170 // AT3G61670 // AT4G02460 // AT1G10180 // AT3G03300 // AT1G33400 // AT3G60740 // AT3G12550 // AT1G33060 // AT5G63530 // AT1G70310 // AT1G16680 // AT3G03040 // AT4G00650 // AT5G65670 // AT4G26640 // AT3G18910 // AT1G69440
GO:0006487	P	protein amino acid N-linked glycosylation	26	4118	107	28397	0.016	// AT3G51770 // AT1G72710 // AT2G44100 // AT1G50410 // AT3G27540 // AT5G18525 // AT5G24450 // AT5G66180 // AT3G33530 // AT1G51590 // AT2G18750 // AT4G19110 // AT2G38020 // AT1G33050 // AT1G16900 // AT3G57410 // AT2G23980 // AT5G05460 // AT5G55600 // AT3G12570 // AT2G15900 // AT5G11490 // AT4G26970 // AT2G05710 // AT4G36760 // AT4G02480
GO:0006575	P	cellular amino acid derivative metabolic process	128	4118	714	28397	0.016	// AT1G13110 // AT4G26090 // AT4G10090 // AT5G11260 // AT2G26170 // AT3G09830 // AT5G48930 // AT1G62800 // AT1G77670 // AT3G19010 // AT5G09220 // AT3G57330 // AT3G59760 // AT1G48860 // AT1G31340 // AT5G24850 // AT2G43800 // AT5G47770 // AT2G20870 // AT3G19030 // AT1G33800 // AT5G24030 // AT4G35480 // AT4G17230 // AT5G54490 // AT3G56860 // AT2G02400 // AT3G18000 // AT3G10670 // AT1G66880 // AT1G48…
GO:0009788	P	negative regulation of abscisic acid mediated signaling pathway	11	4118	32	28397	0.016	// AT2G19430 // AT5G40280 // AT4G26080 // AT1G48270 // AT5G20910 // AT4G33360 // AT5G57050 // AT1G07430 // AT2G39550 // AT2G31470 // AT5G08335
GO:0007034	P	vacuolar transport	30	4118	129	28397	0.016	// AT3G42050 // AT2G44100 // AT5G06140 // AT3G51840 // AT5G11500 // AT5G03540 // AT3G55770 // AT1G16210 // AT1G56280 // AT5G46860 // AT2G38020 // AT3G58730 // AT4G21450 // AT5G03240 // AT5G08290 // AT4G38630 // AT5G07120 // AT3G24160 // AT5G25540 // AT4G27690 // AT2G24200 // AT4G22750 // AT1G65720 // AT3G05710 // AT1G09430 // AT1G11910 // AT4G22310 // AT4G34180 // AT3G17020 // AT3G20290
GO:0007242	P	intracellular signaling cascade	213	4118	1252	28397	0.016	// AT3G48640 // AT1G06620 // AT4G26090 // AT4G28550 // AT1G43890 // AT4G27450 // AT2G32680 // AT2G38290 // AT3G13050 // AT2G17220 // AT1G74950 // AT1G69270 // AT4G36540 // AT4G02850 // AT1G20020 // AT5G39610 // AT3G56850 // AT1G73640 // AT1G34420 // AT1G22300 // AT4G08180 // AT4G23650 // AT5G40170 // AT5G05440 // AT4G33560 // AT4G03450 // AT4G17530 // AT5G46750 // AT3G28340 // AT5G54380 // AT5G57…
GO:0009814	P	defense response, incompatible interaction	99	4118	536	28397	0.017	// AT3G48640 // AT3G12250 // AT4G26090 // AT2G22230 // AT3G09830 // AT2G32680 // AT5G19690 // AT2G38290 // AT3G62030 // AT4G37150 // AT2G17220 // AT1G69270 // AT1G20020 // AT1G56200 // AT3G59760 // AT4G08180 // AT1G12220 // AT5G40170 // AT4G33560 // AT4G03450 // AT2G23620 // AT5G25440 // AT5G08330 // AT5G11920 // AT3G25070 // AT1G09340 // AT1G64060 // AT1G66880 // AT5G08280 // AT1G44350 // AT4G17…
GO:0009100	P	glycoprotein metabolic process	48	4118	231	28397	0.017	// AT1G71990 // AT3G42050 // AT1G72710 // AT2G44100 // AT1G32530 // AT3G04740 // AT1G50410 // AT1G32930 // AT2G27900 // AT5G18525 // AT5G24450 // AT5G66180 // AT3G33530 // AT2G33170 // AT1G51590 // AT2G11000 // AT2G18750 // AT4G19110 // AT2G47760 // AT2G38020 // AT1G33050 // AT1G16900 // AT1G61690 // AT3G57410 // AT2G23980 // AT5G05460 // AT3G16150 // AT5G55600 // AT3G12570 // AT1G10730 // AT4G00…
GO:0009066	P	aspartate family amino acid metabolic process	56	4118	278	28397	0.017	// AT3G13772 // AT3G56860 // AT3G13050 // AT3G46620 // AT1G33400 // AT1G03730 // AT3G51770 // AT4G38800 // AT1G77670 // AT3G24120 // AT2G30920 // AT3G09830 // AT1G62380 // AT5G44200 // AT3G61510 // AT1G17420 // AT2G32030 // AT1G02500 // AT5G59550 // AT4G33150 // AT5G52100 // AT4G27180 // AT5G01020 // AT4G34410 // AT2G17265 // AT3G59890 // AT5G41760 // AT1G48230 // AT4G34840 // AT4G38220 // AT3G16…
GO:0023052	P	signaling	386	4118	2376	28397	0.017	// AT3G48640 // AT1G06620 // AT4G30610 // AT1G56160 // AT2G24130 // AT1G74950 // AT4G18020 // AT1G72840 // AT2G39110 // AT1G63470 // AT1G61690 // AT2G23300 // AT4G33560 // AT2G19130 // AT5G46750 // AT3G16570 // AT5G54380 // AT1G56290 // AT5G15930 // AT5G48780 // AT1G25350 // AT3G15150 // AT4G16920 // AT4G04800 // AT3G51770 // AT3G43230 // AT1G06840 // AT2G32030 // AT2G26730 // AT5G07210 // AT4G36…
GO:0009963	P	positive regulation of flavonoid biosynthetic process	25	4118	103	28397	0.018	// AT1G13110 // AT4G26090 // AT3G57330 // AT2G26170 // AT5G11260 // AT2G23610 // AT1G59870 // AT2G18730 // AT5G04930 // AT5G09220 // AT5G49660 // AT4G01070 // AT4G38550 // AT3G55470 // AT3G19370 // AT3G19010 // AT1G76360 // AT1G67870 // AT5G20900 // AT5G48930 // AT3G19030 // AT2G28660 // AT1G66880 // AT2G21560 // AT2G40270
GO:0006796	P	phosphate metabolic process	262	4118	1571	28397	0.018	// AT1G31190 // AT2G11890 // AT2G39180 // AT2G30940 // AT3G22420 // AT3G09830 // AT3G45420 // AT2G32680 // AT4G24480 // AT1G03740 // AT2G24230 // AT5G27450 // AT2G33170 // AT3G04690 // AT2G16250 // AT1G69270 // AT5G08690 // AT3G29160 // AT5G58380 // AT1G73820 // AT2G39110 // AT5G63400 // AT1G11280 // AT3G23890 // AT4G37250 // AT4G03175 // AT2G23200 // AT4G23650 // AT5G37790 // AT5G40170 // AT1G61…
GO:0009311	P	oligosaccharide metabolic process	50	4118	244	28397	0.018	// AT5G20710 // AT4G17360 // AT2G01870 // AT1G23870 // AT1G06410 // AT3G22200 // AT1G73655 // AT5G58330 // AT5G55220 // AT2G31040 // AT3G52340 // AT1G68020 // AT1G50390 // AT4G17770 // AT1G16980 // AT1G51590 // AT5G14970 // AT4G27180 // AT4G10120 // AT3G07670 // AT5G10100 // AT1G16900 // AT5G11450 // AT3G06510 // AT1G54350 // AT1G62750 // AT5G05460 // AT5G17490 // AT1G43670 // AT3G22210 // AT3G55…
GO:0006732	P	coenzyme metabolic process	94	4118	508	28397	0.018	// AT5G11010 // AT5G36120 // AT2G22230 // AT3G63520 // AT1G76090 // AT2G20860 // AT1G34430 // AT3G25530 // AT1G78510 // AT3G18030 // AT1G20020 // AT1G47578 // AT4G31050 // AT1G16080 // AT4G34190 // AT1G17650 // AT3G52940 // AT4G30950 // AT5G37830 // AT2G36530 // AT4G35760 // AT2G30050 // AT3G08680 // AT1G18060 // AT3G04680 // AT1G24180 // AT1G09340 // AT5G47770 // AT2G34590 // AT5G08280 // AT3G07…
GO:0006793	P	phosphorus metabolic process	262	4118	1572	28397	0.018	// AT1G31190 // AT2G11890 // AT2G39180 // AT2G30940 // AT3G22420 // AT3G09830 // AT3G45420 // AT2G32680 // AT4G24480 // AT1G03740 // AT2G24230 // AT5G27450 // AT2G33170 // AT3G04690 // AT2G16250 // AT1G69270 // AT5G08690 // AT3G29160 // AT5G58380 // AT1G73820 // AT2G39110 // AT5G63400 // AT1G11280 // AT3G23890 // AT4G37250 // AT4G03175 // AT2G23200 // AT4G23650 // AT5G37790 // AT5G40170 // AT1G61…
GO:0000097	P	sulfur amino acid biosynthetic process	61	4118	309	28397	0.019	// AT1G02500 // AT3G13772 // AT1G12230 // AT5G04590 // AT2G20860 // AT5G28020 // AT1G33400 // AT3G24120 // AT5G23010 // AT4G38800 // AT2G30920 // AT2G42320 // AT4G27440 // AT5G44200 // AT2G23610 // AT5G04240 // AT3G62030 // AT2G24270 // AT1G55360 // AT4G27180 // AT1G31812 // AT3G25530 // AT5G01020 // AT1G44446 // AT1G01440 // AT2G22230 // AT2G17265 // AT1G19870 // AT5G13760 // AT5G41760 // AT1G30…
GO:0032875	P	regulation of DNA endoreduplication	9	4118	24	28397	0.019	// AT3G10525 // AT1G06590 // AT1G32310 // AT1G69380 // AT3G57860 // AT3G15150 // AT2G18290 // AT2G20000 // AT4G22910
GO:0043413	P	macromolecule glycosylation	47	4118	227	28397	0.019	// AT1G71990 // AT3G42050 // AT1G72710 // AT2G44100 // AT1G32530 // AT3G04740 // AT1G50410 // AT1G32930 // AT2G27900 // AT5G18525 // AT5G24450 // AT5G66180 // AT3G33530 // AT2G33170 // AT1G51590 // AT2G11000 // AT2G18750 // AT4G19110 // AT2G47760 // AT2G38020 // AT1G33050 // AT1G16900 // AT1G61690 // AT3G57410 // AT2G23980 // AT5G05460 // AT5G55600 // AT3G12570 // AT1G10730 // AT4G00800 // AT5G19…
GO:0070085	P	glycosylation	47	4118	227	28397	0.019	// AT1G71990 // AT3G42050 // AT1G72710 // AT2G44100 // AT1G32530 // AT3G04740 // AT1G50410 // AT1G32930 // AT2G27900 // AT5G18525 // AT5G24450 // AT5G66180 // AT3G33530 // AT2G33170 // AT1G51590 // AT2G11000 // AT2G18750 // AT4G19110 // AT2G47760 // AT2G38020 // AT1G33050 // AT1G16900 // AT1G61690 // AT3G57410 // AT2G23980 // AT5G05460 // AT5G55600 // AT3G12570 // AT1G10730 // AT4G00800 // AT5G19…
GO:0009101	P	glycoprotein biosynthetic process	47	4118	227	28397	0.019	// AT1G71990 // AT3G42050 // AT1G72710 // AT2G44100 // AT1G32530 // AT3G04740 // AT1G50410 // AT1G32930 // AT2G27900 // AT5G18525 // AT5G24450 // AT5G66180 // AT3G33530 // AT2G33170 // AT1G51590 // AT2G11000 // AT2G18750 // AT4G19110 // AT2G47760 // AT2G38020 // AT1G33050 // AT1G16900 // AT1G61690 // AT3G57410 // AT2G23980 // AT5G05460 // AT5G55600 // AT3G12570 // AT1G10730 // AT4G00800 // AT5G19…
GO:0006486	P	protein amino acid glycosylation	47	4118	227	28397	0.019	// AT1G71990 // AT3G42050 // AT1G72710 // AT2G44100 // AT1G32530 // AT3G04740 // AT1G50410 // AT1G32930 // AT2G27900 // AT5G18525 // AT5G24450 // AT5G66180 // AT3G33530 // AT2G33170 // AT1G51590 // AT2G11000 // AT2G18750 // AT4G19110 // AT2G47760 // AT2G38020 // AT1G33050 // AT1G16900 // AT1G61690 // AT3G57410 // AT2G23980 // AT5G05460 // AT5G55600 // AT3G12570 // AT1G10730 // AT4G00800 // AT5G19…
GO:0034284	P	response to monosaccharide stimulus	37	4118	170	28397	0.019	// AT1G23870 // AT4G15545 // AT2G23460 // AT4G24400 // AT2G23610 // AT3G46440 // AT2G38290 // AT4G33360 // AT5G08300 // AT4G33150 // AT1G76030 // AT5G09220 // AT5G63400 // AT1G78680 // AT2G03220 // AT3G45300 // AT5G66160 // AT2G35120 // AT5G03730 // AT1G75500 // AT1G43670 // AT3G60750 // AT4G28540 // AT5G20250 // AT5G37600 // AT4G28030 // AT4G12690 // AT1G16880 // AT3G18060 // AT1G24180 // AT3G26…
GO:0009746	P	response to hexose stimulus	37	4118	170	28397	0.019	// AT1G23870 // AT4G15545 // AT2G23460 // AT4G24400 // AT2G23610 // AT3G46440 // AT2G38290 // AT4G33360 // AT5G08300 // AT4G33150 // AT1G76030 // AT5G09220 // AT5G63400 // AT1G78680 // AT2G03220 // AT3G45300 // AT5G66160 // AT2G35120 // AT5G03730 // AT1G75500 // AT1G43670 // AT3G60750 // AT4G28540 // AT5G20250 // AT5G37600 // AT4G28030 // AT4G12690 // AT1G16880 // AT3G18060 // AT1G24180 // AT3G26…
GO:0051336	P	regulation of hydrolase activity	16	4118	57	28397	0.019	// AT1G60860 // AT2G30710 // AT5G15930 // AT2G37290 // AT4G28550 // AT5G46750 // AT1G48270 // AT4G13350 // AT5G24390 // AT2G20440 // AT3G17660 // AT3G44110 // AT3G26090 // AT3G07940 // AT2G31305 // AT3G16420
GO:0006066	P	alcohol metabolic process	195	4118	1143	28397	0.019	// AT4G14850 // AT5G36120 // AT4G34870 // AT1G59830 // AT3G45130 // AT3G63520 // AT5G56350 // AT3G46440 // AT1G76090 // AT3G62030 // AT5G27450 // AT2G34460 // AT5G58970 // AT1G34430 // AT2G37240 // AT3G04120 // AT2G31810 // AT4G34350 // AT3G24090 // AT1G20020 // AT5G63400 // AT5G62220 // AT4G29040 // AT1G07110 // AT4G34190 // AT1G17650 // AT2G20420 // AT5G36290 // AT4G30950 // AT1G43670 // AT3G22…
GO:0009617	P	response to bacterium	105	4118	577	28397	0.019	// AT3G48640 // AT4G26090 // AT4G23190 // AT1G12210 // AT5G57060 // AT2G32680 // AT5G46350 // AT2G38290 // AT3G62030 // AT1G52740 // AT2G16250 // AT4G15760 // AT1G69370 // AT1G20020 // AT1G12220 // AT5G40170 // AT5G61410 // AT5G61240 // AT4G03450 // AT2G22240 // AT5G25440 // AT4G03190 // AT5G08330 // AT5G09230 // AT3G09840 // AT1G80460 // AT3G25070 // AT1G09340 // AT3G17210 // AT2G28830 // AT1G66…
GO:0000160	P	two-component signal transduction system (phosphorelay)	36	4118	165	28397	0.02	// AT3G04640 // AT2G47000 // AT3G46620 // AT1G59950 // AT3G04580 // AT2G30040 // AT2G26020 // AT2G44840 // AT1G56160 // AT3G23250 // AT2G32030 // AT4G16110 // AT3G23150 // AT1G27320 // AT3G44830 // AT5G59550 // AT2G25490 // AT1G69270 // AT1G64610 // AT5G39610 // AT1G72360 // AT2G27070 // AT5G47230 // AT4G26080 // AT5G03730 // AT2G31230 // AT1G59940 // AT1G17750 // AT5G59430 // AT2G40940 // AT1G42…
GO:0071495	P	cellular response to endogenous stimulus	143	4118	815	28397	0.02	// AT1G06620 // AT4G26090 // AT5G11260 // AT4G30610 // AT2G32680 // AT2G38290 // AT3G13050 // AT1G74950 // AT1G69270 // AT4G02850 // AT1G20020 // AT5G39610 // AT3G56850 // AT1G22300 // AT4G08180 // AT4G23650 // AT5G22260 // AT5G40170 // AT5G05440 // AT3G28340 // AT5G54380 // AT5G57050 // AT5G08330 // AT5G08335 // AT2G19430 // AT4G17230 // AT5G54490 // AT3G56860 // AT2G05710 // AT1G09340 // AT1G64…
GO:0051186	P	cofactor metabolic process	133	4118	753	28397	0.021	// AT1G06190 // AT1G58290 // AT3G13490 // AT5G36120 // AT2G22230 // AT1G11430 // AT4G11570 // AT3G63520 // AT1G76090 // AT2G20860 // AT1G34430 // AT3G25530 // AT1G78510 // AT3G18030 // AT1G20020 // AT1G47578 // AT4G31050 // AT1G16080 // AT1G56200 // AT4G34190 // AT1G17650 // AT3G52940 // AT4G30950 // AT3G22210 // AT2G22240 // AT2G36530 // AT1G18060 // AT2G14910 // AT4G35760 // AT2G30050 // AT3G08…
GO:0032870	P	cellular response to hormone stimulus	115	4118	641	28397	0.021	// AT5G11260 // AT4G30610 // AT1G56160 // AT2G38290 // AT1G74950 // AT1G69270 // AT4G02850 // AT5G39610 // AT3G56850 // AT1G22300 // AT4G08180 // AT4G23650 // AT5G22260 // AT5G05440 // AT3G28340 // AT5G54380 // AT5G57050 // AT5G08335 // AT2G19430 // AT4G17230 // AT5G54490 // AT3G56860 // AT2G05710 // AT1G64060 // AT2G44080 // AT3G15150 // AT3G51770 // AT4G14430 // AT3G46620 // AT2G30040 // AT5G56…
GO:0005975	P	carbohydrate metabolic process	365	4118	2249	28397	0.021	// AT1G09910 // AT5G36120 // AT3G57270 // AT2G22125 // AT5G18525 // AT3G46440 // AT1G50390 // AT4G17220 // AT2G37240 // AT2G31810 // AT5G06780 // AT3G24090 // AT1G61690 // AT1G09350 // AT4G33440 // AT5G20940 // AT4G28540 // AT3G62020 // AT2G04700 // AT5G11490 // AT1G04420 // AT1G18060 // AT1G53280 // AT3G10670 // AT1G56190 // AT1G23460 // AT3G51770 // AT2G01870 // AT2G47760 // AT1G32930 // AT3G52…
GO:0006970	P	response to osmotic stress	147	4118	842	28397	0.021	// AT1G06620 // AT5G58003 // AT1G62380 // AT3G23050 // AT3G62030 // AT3G60130 // AT1G74950 // AT1G69270 // AT2G35510 // AT3G18030 // AT5G09220 // AT5G63400 // AT5G39610 // AT3G53870 // AT1G64190 // AT4G23650 // AT3G24160 // AT3G01470 // AT5G47770 // AT5G25610 // AT2G36530 // AT2G24200 // AT5G57050 // AT3G07950 // AT2G30050 // AT1G50460 // AT1G51460 // AT1G24180 // AT5G54490 // AT2G05710 // AT1G18…
GO:0009312	P	oligosaccharide biosynthetic process	16	4118	58	28397	0.021	// AT1G16980 // AT1G23870 // AT1G06410 // AT1G43670 // AT5G17490 // AT5G27320 // AT1G50390 // AT4G17090 // AT5G10100 // AT1G14920 // AT2G05320 // AT3G52340 // AT5G37180 // AT1G68020 // AT1G16900 // AT4G17770
GO:0050832	P	defense response to fungus	66	4118	342	28397	0.022	// AT3G48640 // AT2G17220 // AT3G49120 // AT1G76070 // AT2G38470 // AT4G26090 // AT4G38540 // AT2G22230 // AT5G61210 // AT4G28350 // AT3G23780 // AT3G16785 // AT4G24230 // AT3G60190 // AT4G17615 // AT2G18690 // AT1G67865 // AT5G46350 // AT2G32030 // AT2G38290 // AT1G59870 // AT3G13950 // AT4G37150 // AT3G05360 // AT4G21390 // AT1G74360 // AT1G69270 // AT5G67300 // AT1G10920 // AT5G25110 // AT1G20…
GO:0044282	P	small molecule catabolic process	161	4118	932	28397	0.022	// AT1G13110 // AT5G36120 // AT1G59830 // AT3G63520 // AT1G27450 // AT5G56350 // AT4G28030 // AT2G20860 // AT1G75660 // AT5G58970 // AT3G25530 // AT1G77670 // AT2G26080 // AT1G20020 // AT5G63400 // AT1G56200 // AT5G62220 // AT1G64190 // AT4G34190 // AT1G17650 // AT3G45300 // AT2G20420 // AT5G36290 // AT4G30950 // AT2G02390 // AT5G44860 // AT5G37830 // AT3G62130 // AT2G36530 // AT2G24200 // AT1G26…
GO:0043449	P	cellular alkene metabolic process	30	4118	133	28397	0.022	// AT3G51770 // AT3G56860 // AT3G13050 // AT3G46620 // AT1G03730 // AT3G09830 // AT1G17420 // AT2G32030 // AT1G02500 // AT5G59550 // AT1G62380 // AT1G77670 // AT4G35480 // AT1G31340 // AT4G19370 // AT5G46080 // AT5G55980 // AT3G61510 // AT1G62800 // AT4G34410 // AT1G42990 // AT4G17230 // AT5G18490 // AT5G51690 // AT1G17290 // AT3G06500 // AT2G15760 // AT1G65820 // AT5G54490 // AT2G19590
GO:0043450	P	alkene biosynthetic process	30	4118	133	28397	0.022	// AT3G51770 // AT3G56860 // AT3G13050 // AT3G46620 // AT1G03730 // AT3G09830 // AT1G17420 // AT2G32030 // AT1G02500 // AT5G59550 // AT1G62380 // AT1G77670 // AT4G35480 // AT1G31340 // AT4G19370 // AT5G46080 // AT5G55980 // AT3G61510 // AT1G62800 // AT4G34410 // AT1G42990 // AT4G17230 // AT5G18490 // AT5G51690 // AT1G17290 // AT3G06500 // AT2G15760 // AT1G65820 // AT5G54490 // AT2G19590
GO:0009069	P	serine family amino acid metabolic process	54	4118	271	28397	0.022	// AT1G02500 // AT4G11640 // AT1G12230 // AT2G20860 // AT5G23010 // AT2G42320 // AT4G27440 // AT5G04590 // AT2G23610 // AT1G01440 // AT3G62030 // AT2G24270 // AT1G55360 // AT1G62380 // AT1G31812 // AT5G28020 // AT1G44446 // AT2G26080 // AT2G21550 // AT2G22230 // AT2G17265 // AT1G70310 // AT5G13760 // AT5G04240 // AT1G30380 // AT3G59760 // AT3G11630 // AT4G30950 // AT5G10480 // AT2G35120 // AT4G38…
GO:0019243	P	methylglyoxal catabolic process to D-lactate	23	4118	95	28397	0.023	// AT5G18600 // AT2G30920 // AT4G01870 // AT3G58750 // AT5G63030 // AT4G31050 // AT5G05700 // AT1G13270 // AT5G23140 // AT2G20420 // AT3G17170 // AT3G10620 // AT4G30620 // AT5G10540 // AT5G43430 // AT1G67280 // AT1G31190 // AT1G33780 // AT4G33580 // AT5G01230 // AT1G06130 // AT4G23660 // AT5G58370
GO:0006534	P	cysteine metabolic process	44	4118	213	28397	0.023	// AT1G02500 // AT1G12230 // AT2G22230 // AT5G23010 // AT2G42320 // AT4G27440 // AT5G04590 // AT2G23610 // AT2G20860 // AT2G24270 // AT1G55360 // AT1G62380 // AT1G31812 // AT5G28020 // AT1G44446 // AT1G01440 // AT5G13760 // AT2G17265 // AT1G30380 // AT3G59760 // AT3G11630 // AT5G04240 // AT5G10480 // AT4G38220 // AT4G14880 // AT1G15820 // AT3G60750 // AT3G62130 // AT1G32060 // AT1G18590 // AT2G30…
GO:0006089	P	lactate metabolic process	24	4118	101	28397	0.024	// AT5G18600 // AT1G12230 // AT2G30920 // AT4G01870 // AT3G58750 // AT5G63030 // AT4G31050 // AT5G05700 // AT1G13270 // AT5G23140 // AT2G20420 // AT3G17170 // AT3G10620 // AT4G30620 // AT5G10540 // AT5G43430 // AT1G67280 // AT1G31190 // AT1G33780 // AT4G33580 // AT5G01230 // AT1G06130 // AT4G23660 // AT5G58370
GO:0009438	P	methylglyoxal metabolic process	23	4118	96	28397	0.025	// AT5G18600 // AT2G30920 // AT4G01870 // AT3G58750 // AT5G63030 // AT4G31050 // AT5G05700 // AT1G13270 // AT5G23140 // AT2G20420 // AT3G17170 // AT3G10620 // AT4G30620 // AT5G10540 // AT5G43430 // AT1G67280 // AT1G31190 // AT1G33780 // AT4G33580 // AT5G01230 // AT1G06130 // AT4G23660 // AT5G58370
GO:0051596	P	methylglyoxal catabolic process	23	4118	96	28397	0.025	// AT5G18600 // AT2G30920 // AT4G01870 // AT3G58750 // AT5G63030 // AT4G31050 // AT5G05700 // AT1G13270 // AT5G23140 // AT2G20420 // AT3G17170 // AT3G10620 // AT4G30620 // AT5G10540 // AT5G43430 // AT1G67280 // AT1G31190 // AT1G33780 // AT4G33580 // AT5G01230 // AT1G06130 // AT4G23660 // AT5G58370
GO:0043455	P	regulation of secondary metabolic process	34	4118	157	28397	0.025	// AT1G13110 // AT4G26090 // AT4G39940 // AT4G10090 // AT5G11260 // AT2G26170 // AT2G25450 // AT2G23610 // AT5G46845 // AT4G16110 // AT1G20780 // AT1G59870 // AT2G18730 // AT1G27320 // AT5G04930 // AT5G09220 // AT3G57330 // AT5G49660 // AT5G48930 // AT4G38550 // AT1G09530 // AT4G01070 // AT2G20870 // AT3G55470 // AT3G19370 // AT3G19010 // AT1G76360 // AT1G67870 // AT5G20900 // AT3G19030 // AT2G28…
GO:0051704	P	multi-organism process	298	4118	1820	28397	0.025	// AT3G48640 // AT2G17220 // AT2G46450 // AT4G25110 // AT3G12250 // AT4G26090 // AT4G38540 // AT2G22230 // AT4G23190 // AT1G33400 // AT5G10550 // AT1G10920 // AT1G12210 // AT4G27450 // AT1G35680 // AT5G57060 // AT3G09830 // AT4G39270 // AT5G27350 // AT2G32680 // AT1G28520 // AT5G46350 // AT5G19690 // AT2G38290 // AT3G62030 // AT1G52740 // AT4G37150 // AT3G04690 // AT5G15920 // AT4G15760 // AT5G15…
GO:0006623	P	protein targeting to vacuole	27	4118	118	28397	0.025	// AT3G42050 // AT2G44100 // AT5G06140 // AT3G51840 // AT5G11500 // AT5G03540 // AT3G55770 // AT1G16210 // AT1G56280 // AT5G46860 // AT2G38020 // AT3G58730 // AT4G21450 // AT5G03240 // AT5G08290 // AT4G38630 // AT3G24160 // AT5G25540 // AT2G24200 // AT4G22750 // AT1G65720 // AT1G09430 // AT1G11910 // AT4G22310 // AT4G34180 // AT3G17020 // AT3G20290
GO:0046777	P	protein amino acid autophosphorylation	32	4118	146	28397	0.025	// AT2G43850 // AT4G15545 // AT1G09970 // AT2G30040 // AT4G24400 // AT1G71830 // AT5G12180 // AT3G50685 // AT3G29160 // AT5G35840 // AT1G61380 // AT1G35670 // AT4G23650 // AT2G30250 // AT3G51420 // AT3G60740 // AT5G38210 // AT5G03730 // AT1G32160 // AT4G28540 // AT3G45410 // AT3G13690 // AT5G54380 // AT1G11440 // AT3G06483 // AT4G23250 // AT3G60320 // AT2G31800 // AT4G27300 // AT2G41140 // AT4G10…
GO:0009697	P	salicylic acid biosynthetic process	43	4118	209	28397	0.025	// AT3G48640 // AT1G17600 // AT2G38470 // AT4G26090 // AT3G48760 // AT3G60190 // AT3G09830 // AT2G38290 // AT1G59870 // AT3G13950 // AT2G17220 // AT4G23470 // AT2G37220 // AT1G20020 // AT4G12480 // AT1G64610 // AT5G61210 // AT3G11630 // AT2G46400 // AT1G73805 // AT1G76970 // AT3G09020 // AT5G17760 // AT4G03450 // AT2G37660 // AT1G10340 // AT1G32060 // AT1G66880 // AT4G33050 // AT5G59420 // AT1G34…
GO:0046394	P	carboxylic acid biosynthetic process	189	4118	1116	28397	0.026	// AT3G48640 // AT1G13110 // AT4G26090 // AT2G22230 // AT1G33400 // AT1G11430 // AT3G11170 // AT3G09830 // AT1G31180 // AT3G63520 // AT2G38290 // AT2G20860 // AT2G17220 // AT5G10300 // AT5G52100 // AT3G25530 // AT1G36050 // AT1G18500 // AT1G77670 // AT1G69370 // AT1G20020 // AT5G13760 // AT4G31050 // AT3G07630 // AT3G59760 // AT1G48860 // AT5G04240 // AT1G66880 // AT4G30950 // AT1G36180 // AT4G03…
GO:0016053	P	organic acid biosynthetic process	189	4118	1116	28397	0.026	// AT3G48640 // AT1G13110 // AT4G26090 // AT2G22230 // AT1G33400 // AT1G11430 // AT3G11170 // AT3G09830 // AT1G31180 // AT3G63520 // AT2G38290 // AT2G20860 // AT2G17220 // AT5G10300 // AT5G52100 // AT3G25530 // AT1G36050 // AT1G18500 // AT1G77670 // AT1G69370 // AT1G20020 // AT5G13760 // AT4G31050 // AT3G07630 // AT3G59760 // AT1G48860 // AT5G04240 // AT1G66880 // AT4G30950 // AT1G36180 // AT4G03…
GO:0006904	P	vesicle docking during exocytosis	11	4118	35	28397	0.026	// AT3G55150 // AT2G17980 // AT1G02010 // AT2G39380 // AT1G54090 // AT5G03540 // AT4G12120 // AT3G56640 // AT5G13990 // AT2G42700 // AT5G50380
GO:0042732	P	D-xylose metabolic process	11	4118	35	28397	0.026	// AT3G02710 // AT5G17770 // AT2G47650 // AT1G12730 // AT4G25360 // AT4G28540 // AT3G17940 // AT2G05320 // AT1G07110 // AT3G46440 // AT3G51460
GO:0010150	P	leaf senescence	18	4118	70	28397	0.026	// AT5G08290 // AT4G38630 // AT1G27320 // AT3G56860 // AT1G11190 // AT5G37600 // AT3G51430 // AT3G29035 // AT4G01250 // AT5G62000 // AT4G30920 // AT1G04010 // AT5G66100 // AT5G05700 // AT5G51640 // AT4G16110 // AT1G20780 // AT5G39610
GO:0009743	P	response to carbohydrate stimulus	141	4118	812	28397	0.027	// AT3G53200 // AT4G26090 // AT3G46440 // AT2G38290 // AT3G62030 // AT2G17220 // AT1G69270 // AT5G09220 // AT1G20020 // AT5G63400 // AT5G39610 // AT4G08180 // AT3G45300 // AT5G24850 // AT2G43800 // AT1G43670 // AT4G28540 // AT5G20250 // AT2G26150 // AT4G35480 // AT1G56290 // AT2G06990 // AT3G04680 // AT4G17230 // AT1G24180 // AT2G05710 // AT1G09340 // AT2G28830 // AT1G66880 // AT1G25350 // AT5G48…
GO:0009862	P	systemic acquired resistance, salicylic acid mediated signaling pathway	50	4118	251	28397	0.027	// AT3G48640 // AT2G38470 // AT4G26090 // AT1G33590 // AT4G27450 // AT3G16785 // AT3G60190 // AT4G17615 // AT4G04700 // AT2G32680 // AT2G38290 // AT1G59870 // AT3G13950 // AT1G74360 // AT1G69270 // AT2G21120 // AT3G28510 // AT1G20020 // AT1G64610 // AT1G33600 // AT5G61210 // AT3G11630 // AT4G08180 // AT1G73805 // AT2G30250 // AT3G09020 // AT5G40170 // AT4G26080 // AT4G33560 // AT4G03450 // AT1G32…
GO:0009812	P	flavonoid metabolic process	50	4118	251	28397	0.027	// AT5G48880 // AT1G13110 // AT5G46760 // AT4G26090 // AT1G73650 // AT4G25310 // AT4G10090 // AT5G11260 // AT2G26170 // AT5G07480 // AT2G23610 // AT5G09220 // AT4G16110 // AT1G59870 // AT2G18730 // AT1G27320 // AT4G01070 // AT5G04930 // AT3G19010 // AT5G46845 // AT3G57330 // AT5G49660 // AT5G48930 // AT4G38550 // AT5G20900 // AT1G09530 // AT5G24850 // AT2G43800 // AT5G17050 // AT3G52740 // AT2G20…
GO:0046903	P	secretion	16	4118	60	28397	0.027	// AT5G28750 // AT4G14870 // AT2G17980 // AT1G02010 // AT2G39380 // AT1G54090 // AT5G03540 // AT3G05710 // AT4G12120 // AT1G29310 // AT3G56640 // AT3G55150 // AT5G13990 // AT2G42700 // AT5G50380 // AT5G52440
GO:0032940	P	secretion by cell	16	4118	60	28397	0.027	// AT5G28750 // AT4G14870 // AT2G17980 // AT1G02010 // AT2G39380 // AT1G54090 // AT5G03540 // AT3G05710 // AT4G12120 // AT1G29310 // AT3G56640 // AT3G55150 // AT5G13990 // AT2G42700 // AT5G50380 // AT5G52440
GO:0019344	P	cysteine biosynthetic process	43	4118	210	28397	0.027	// AT1G02500 // AT1G12230 // AT2G22230 // AT5G23010 // AT2G42320 // AT4G27440 // AT5G04590 // AT2G23610 // AT2G20860 // AT2G24270 // AT1G55360 // AT1G62380 // AT1G31812 // AT5G28020 // AT1G44446 // AT1G01440 // AT5G13760 // AT2G17265 // AT1G30380 // AT3G59760 // AT3G11630 // AT5G04240 // AT5G10480 // AT4G38220 // AT4G14880 // AT1G15820 // AT3G60750 // AT1G32060 // AT1G18590 // AT2G30520 // AT3G62…
GO:0043069	P	negative regulation of programmed cell death	36	4118	170	28397	0.028	// AT2G38470 // AT4G26090 // AT1G76970 // AT3G57330 // AT1G09970 // AT2G44840 // AT3G09830 // AT4G17615 // AT2G18690 // AT2G38290 // AT3G16785 // AT3G13950 // AT4G21390 // AT1G74950 // AT4G25110 // AT3G53810 // AT4G12480 // AT1G64610 // AT5G61210 // AT4G08180 // AT2G30250 // AT4G26080 // AT4G20870 // AT1G59820 // AT5G25440 // AT5G47910 // AT1G74360 // AT4G33050 // AT2G20010 // AT1G69260 // AT1G42…
GO:0023034	P	intracellular signaling pathway	80	4118	433	28397	0.028	// AT3G04640 // AT2G28970 // AT1G72300 // AT3G59700 // AT2G02220 // AT1G74360 // AT1G76970 // AT3G46620 // AT4G36030 // AT5G46330 // AT2G47000 // AT1G09970 // AT2G30040 // AT1G56160 // AT2G44840 // AT2G24130 // AT4G17615 // AT3G42880 // AT3G23250 // AT1G06840 // AT3G44830 // AT4G16110 // AT2G38290 // AT2G02780 // AT3G23150 // AT2G26730 // AT1G27320 // AT2G32030 // AT5G59550 // AT2G16250 // AT1G69…
GO:0034637	P	cellular carbohydrate biosynthetic process	161	4118	941	28397	0.029	// AT1G71990 // AT1G33800 // AT5G36120 // AT1G50410 // AT1G70500 // AT2G25450 // AT2G22125 // AT2G31040 // AT5G56350 // AT1G50390 // AT2G34460 // AT4G17220 // AT2G37240 // AT3G03050 // AT5G15880 // AT2G31810 // AT5G06780 // AT3G24090 // AT1G20020 // AT5G63400 // AT1G06410 // AT5G62220 // AT5G10100 // AT5G26830 // AT2G20420 // AT5G36290 // AT1G43670 // AT3G22210 // AT3G46220 // AT2G22240 // AT5G37…
GO:0009692	P	ethylene metabolic process	29	4118	131	28397	0.029	// AT3G51770 // AT3G56860 // AT3G13050 // AT3G46620 // AT1G03730 // AT3G09830 // AT1G17420 // AT2G32030 // AT1G02500 // AT5G59550 // AT1G62380 // AT1G77670 // AT4G35480 // AT1G31340 // AT4G19370 // AT5G46080 // AT5G55980 // AT3G61510 // AT1G62800 // AT4G34410 // AT1G42990 // AT4G17230 // AT5G18490 // AT5G51690 // AT1G17290 // AT3G06500 // AT2G15760 // AT5G54490 // AT2G19590
GO:0009693	P	ethylene biosynthetic process	29	4118	131	28397	0.029	// AT3G51770 // AT3G56860 // AT3G13050 // AT3G46620 // AT1G03730 // AT3G09830 // AT1G17420 // AT2G32030 // AT1G02500 // AT5G59550 // AT1G62380 // AT1G77670 // AT4G35480 // AT1G31340 // AT4G19370 // AT5G46080 // AT5G55980 // AT3G61510 // AT1G62800 // AT4G34410 // AT1G42990 // AT4G17230 // AT5G18490 // AT5G51690 // AT1G17290 // AT3G06500 // AT2G15760 // AT5G54490 // AT2G19590
GO:0009306	P	protein secretion	8	4118	22	28397	0.029	// AT4G14870 // AT2G17980 // AT1G29310 // AT1G02010 // AT5G28750 // AT3G05710 // AT4G12120 // AT5G52440
GO:0000956	P	nuclear-transcribed mRNA catabolic process	25	4118	109	28397	0.03	// AT5G37370 // AT5G63200 // AT2G26920 // AT1G50410 // AT5G49930 // AT4G24680 // AT3G22220 // AT1G17680 // AT4G13980 // AT5G19400 // AT2G36840 // AT5G23080 // AT3G12140 // AT4G11560 // AT1G33980 // AT5G55600 // AT2G19950 // AT1G01160 // AT2G15900 // AT5G25060 // AT1G71770 // AT5G13570 // AT4G10930 // AT5G17690 // AT3G13340
GO:0006402	P	mRNA catabolic process	25	4118	109	28397	0.03	// AT5G37370 // AT5G63200 // AT2G26920 // AT1G50410 // AT5G49930 // AT4G24680 // AT3G22220 // AT1G17680 // AT4G13980 // AT5G19400 // AT2G36840 // AT5G23080 // AT3G12140 // AT4G11560 // AT1G33980 // AT5G55600 // AT2G19950 // AT1G01160 // AT2G15900 // AT5G25060 // AT1G71770 // AT5G13570 // AT4G10930 // AT5G17690 // AT3G13340
GO:0009309	P	amine biosynthetic process	95	4118	527	28397	0.03	// AT2G22230 // AT1G33400 // AT1G11430 // AT1G31180 // AT2G20860 // AT5G52100 // AT3G25530 // AT1G18500 // AT1G69370 // AT2G21550 // AT5G13760 // AT3G07630 // AT3G59760 // AT1G48860 // AT5G04240 // AT4G30950 // AT3G19030 // AT5G28020 // AT2G22910 // AT5G63570 // AT4G34200 // AT3G18000 // AT3G10670 // AT1G56190 // AT5G63890 // AT5G08280 // AT3G22425 // AT1G12230 // AT1G51720 // AT2G42320 // AT1G15…
GO:0022406	P	membrane docking	11	4118	36	28397	0.03	// AT3G55150 // AT2G17980 // AT1G02010 // AT2G39380 // AT1G54090 // AT5G03540 // AT4G12120 // AT3G56640 // AT5G13990 // AT2G42700 // AT5G50380
GO:0048278	P	vesicle docking	11	4118	36	28397	0.03	// AT3G55150 // AT2G17980 // AT1G02010 // AT2G39380 // AT1G54090 // AT5G03540 // AT4G12120 // AT3G56640 // AT5G13990 // AT2G42700 // AT5G50380
GO:0080129	P	proteasome core complex assembly	28	4118	126	28397	0.031	// AT2G44065 // AT5G45620 // AT4G14430 // AT5G06140 // AT3G22200 // AT3G02090 // AT4G00585 // AT3G08610 // AT3G57290 // AT5G08300 // AT3G58750 // AT2G29470 // AT3G08690 // AT5G63400 // AT5G52840 // AT4G29040 // AT4G30010 // AT2G21390 // AT5G63510 // AT2G20420 // AT4G38630 // AT2G02390 // AT3G08580 // AT4G29480 // AT1G76150 // AT2G05710 // AT4G02580 // AT5G40810
GO:0030163	P	protein catabolic process	97	4118	540	28397	0.031	// AT5G35590 // AT5G06140 // AT3G63520 // AT3G08610 // AT5G10790 // AT5G56350 // AT5G58870 // AT2G26990 // AT2G31810 // AT3G08690 // AT5G63400 // AT2G21390 // AT5G05700 // AT5G37890 // AT2G20420 // AT1G51550 // AT2G02390 // AT1G51710 // AT1G06590 // AT4G03190 // AT4G29480 // AT2G05710 // AT4G02580 // AT1G18260 // AT3G58040 // AT2G44065 // AT3G51770 // AT2G22010 // AT4G14430 // AT3G22200 // AT2G05…
GO:0043087	P	regulation of GTPase activity	12	4118	41	28397	0.031	// AT1G60860 // AT2G30710 // AT5G15930 // AT2G37290 // AT4G28550 // AT5G46750 // AT4G13350 // AT5G24390 // AT2G20440 // AT3G17660 // AT3G26090 // AT3G07940
GO:0044271	P	cellular nitrogen compound biosynthetic process	139	4118	804	28397	0.031	// AT1G58290 // AT1G13110 // AT5G11010 // AT2G22230 // AT1G33400 // AT1G11430 // AT1G31180 // AT3G63520 // AT2G33070 // AT2G20860 // AT5G52100 // AT3G25530 // AT1G18500 // AT1G69370 // AT2G21550 // AT5G13760 // AT3G07630 // AT3G59760 // AT1G48860 // AT4G34190 // AT5G04240 // AT4G30950 // AT3G19030 // AT3G54470 // AT5G28020 // AT2G22910 // AT5G63570 // AT3G04680 // AT4G34200 // AT3G18000 // AT1G09…
GO:0051788	P	response to misfolded protein	39	4118	189	28397	0.031	// AT2G44065 // AT2G47000 // AT5G45620 // AT4G14430 // AT5G06140 // AT4G00090 // AT3G22200 // AT3G02090 // AT4G00585 // AT3G08610 // AT1G16210 // AT3G57290 // AT2G20000 // AT4G22910 // AT2G18290 // AT1G51590 // AT3G58750 // AT2G29470 // AT1G01910 // AT3G08690 // AT5G63400 // AT5G52840 // AT4G29040 // AT4G30010 // AT2G21390 // AT5G63510 // AT1G16900 // AT5G08300 // AT2G20420 // AT4G38630 // AT2G02…
GO:0044003	P	modification by symbiont of host morphology or physiology	25	4118	110	28397	0.032	// AT3G49120 // AT3G61670 // AT4G02460 // AT1G33400 // AT3G60740 // AT5G15170 // AT2G22010 // AT3G14980 // AT5G63530 // AT1G70310 // AT1G63470 // AT3G49250 // AT3G25470 // AT3G18910 // AT1G60860 // AT1G10180 // AT1G14690 // AT3G12550 // AT1G16680 // AT5G65670 // AT4G26640 // AT3G62800 // AT3G03300 // AT1G33060 // AT3G03040
GO:0051817	P	modification of morphology or physiology of other organism during symbiotic interaction	25	4118	110	28397	0.032	// AT3G49120 // AT3G61670 // AT4G02460 // AT1G33400 // AT3G60740 // AT5G15170 // AT2G22010 // AT3G14980 // AT5G63530 // AT1G70310 // AT1G63470 // AT3G49250 // AT3G25470 // AT3G18910 // AT1G60860 // AT1G10180 // AT1G14690 // AT3G12550 // AT1G16680 // AT5G65670 // AT4G26640 // AT3G62800 // AT3G03300 // AT1G33060 // AT3G03040
GO:0009813	P	flavonoid biosynthetic process	45	4118	225	28397	0.033	// AT5G48880 // AT1G13110 // AT5G46760 // AT4G26090 // AT1G73650 // AT4G25310 // AT3G19010 // AT5G11260 // AT2G26170 // AT5G07480 // AT2G23610 // AT5G09220 // AT1G59870 // AT2G18730 // AT4G01070 // AT5G04930 // AT5G46845 // AT3G57330 // AT5G49660 // AT5G48930 // AT4G38550 // AT5G20900 // AT5G24850 // AT2G43800 // AT5G17050 // AT3G52740 // AT2G20870 // AT3G55470 // AT3G19370 // AT5G03555 // AT4G25…
GO:0009853	P	photorespiration	34	4118	161	28397	0.033	// AT2G44065 // AT5G45620 // AT4G17360 // AT5G06140 // AT2G31490 // AT3G02090 // AT4G00585 // AT3G08610 // AT4G33360 // AT5G08300 // AT5G58970 // AT3G57290 // AT1G20020 // AT5G63400 // AT5G52840 // AT4G29040 // AT4G30010 // AT2G21390 // AT5G40810 // AT4G38630 // AT4G14880 // AT5G63510 // AT3G44330 // AT3G06700 // AT2G36530 // AT3G08580 // AT4G29480 // AT1G68010 // AT2G05710 // AT4G02580 // AT2G26…
GO:0016192	P	vesicle-mediated transport	106	4118	598	28397	0.033	// AT5G35200 // AT5G06140 // AT1G56280 // AT5G15880 // AT3G58600 // AT3G56640 // AT2G21390 // AT2G42700 // AT5G05570 // AT5G08290 // AT5G36290 // AT3G24160 // AT1G59820 // AT1G21380 // AT5G11490 // AT5G57960 // AT1G80500 // AT2G30050 // AT1G76140 // AT1G18260 // AT1G03950 // AT2G32670 // AT1G65820 // AT5G50380 // AT1G06210 // AT5G11150 // AT2G47760 // AT1G33340 // AT4G03330 // AT1G02010 // AT1G16…
GO:0042742	P	defense response to bacterium	73	4118	394	28397	0.033	// AT3G48640 // AT3G49120 // AT2G38470 // AT4G26090 // AT4G39940 // AT5G46330 // AT1G32060 // AT2G37220 // AT1G56160 // AT5G57060 // AT3G09020 // AT3G09840 // AT4G24230 // AT1G71830 // AT1G04510 // AT1G69370 // AT4G08900 // AT2G38290 // AT1G59870 // AT1G52740 // AT1G27320 // AT1G74360 // AT5G52100 // AT5G67300 // AT2G36740 // AT5G51700 // AT3G57330 // AT2G04400 // AT1G20020 // AT5G15090 // AT4G12…
GO:0051789	P	response to protein stimulus	70	4118	376	28397	0.034	// AT2G44065 // AT2G47000 // AT3G59700 // AT3G13050 // AT1G74360 // AT5G06140 // AT2G20000 // AT4G36030 // AT3G22200 // AT3G48760 // AT4G14430 // AT3G02090 // AT4G17615 // AT3G08610 // AT5G45620 // AT1G16210 // AT3G57290 // AT2G38290 // AT4G22910 // AT3G16785 // AT1G76970 // AT2G18290 // AT5G59550 // AT1G69270 // AT3G58750 // AT2G29470 // AT1G01910 // AT4G00090 // AT3G08690 // AT5G63400 // AT5G52…
GO:0046185	P	aldehyde catabolic process	23	4118	100	28397	0.035	// AT5G18600 // AT2G30920 // AT4G01870 // AT3G58750 // AT5G63030 // AT4G31050 // AT5G05700 // AT1G13270 // AT5G23140 // AT2G20420 // AT3G17170 // AT3G10620 // AT4G30620 // AT5G10540 // AT5G43430 // AT1G67280 // AT1G31190 // AT1G33780 // AT4G33580 // AT5G01230 // AT1G06130 // AT4G23660 // AT5G58370
GO:0044257	P	cellular protein catabolic process	94	4118	525	28397	0.035	// AT5G35590 // AT5G06140 // AT3G63520 // AT3G08610 // AT5G10790 // AT5G56350 // AT5G58870 // AT2G31810 // AT3G08690 // AT5G63400 // AT2G21390 // AT5G05700 // AT5G37890 // AT2G20420 // AT1G51550 // AT2G02390 // AT1G51710 // AT1G06590 // AT4G03190 // AT4G29480 // AT2G05710 // AT4G02580 // AT1G18260 // AT3G58040 // AT2G44065 // AT3G51770 // AT2G22010 // AT4G14430 // AT3G22200 // AT2G05840 // AT1G16…
GO:0009755	P	hormone-mediated signaling pathway	106	4118	600	28397	0.035	// AT5G11260 // AT4G30610 // AT1G56160 // AT2G38290 // AT1G74950 // AT1G69270 // AT4G02850 // AT5G39610 // AT3G56850 // AT1G22300 // AT4G08180 // AT4G23650 // AT5G05440 // AT3G28340 // AT5G54380 // AT5G57050 // AT5G08335 // AT2G19430 // AT4G17230 // AT5G54490 // AT3G56860 // AT2G05710 // AT1G64060 // AT2G44080 // AT3G15150 // AT3G51770 // AT4G14430 // AT3G46620 // AT2G30040 // AT4G17615 // AT5G51…
GO:0019321	P	pentose metabolic process	18	4118	73	28397	0.035	// AT3G02710 // AT4G28706 // AT4G16130 // AT2G47650 // AT1G12730 // AT1G49350 // AT4G25360 // AT4G28540 // AT5G17770 // AT1G12230 // AT3G17940 // AT5G52560 // AT5G24410 // AT2G05320 // AT5G28050 // AT1G07110 // AT3G46440 // AT3G51460
GO:0010228	P	vegetative to reproductive phase transition of meristem	82	4118	451	28397	0.036	// AT1G26440 // AT2G03200 // AT1G10930 // AT3G13490 // AT1G64570 // AT5G49460 // AT2G45190 // AT1G70660 // AT4G10710 // AT5G18620 // AT4G14385 // AT1G12910 // AT4G38680 // AT1G10570 // AT3G24120 // AT1G80410 // AT2G38020 // AT3G55770 // AT1G28520 // AT1G71830 // AT1G17680 // AT2G01520 // AT3G22590 // AT5G66180 // AT1G18700 // AT2G02480 // AT3G46450 // AT4G33150 // AT4G27180 // AT2G35510 // AT3G49…
GO:0060548	P	negative regulation of cell death	36	4118	174	28397	0.036	// AT2G38470 // AT4G26090 // AT1G76970 // AT3G57330 // AT1G09970 // AT2G44840 // AT3G09830 // AT4G17615 // AT2G18690 // AT2G38290 // AT3G16785 // AT3G13950 // AT4G21390 // AT1G74950 // AT4G25110 // AT3G53810 // AT4G12480 // AT1G64610 // AT5G61210 // AT4G08180 // AT2G30250 // AT4G26080 // AT4G20870 // AT1G59820 // AT5G25440 // AT5G47910 // AT1G74360 // AT4G33050 // AT2G20010 // AT1G69260 // AT1G42…
GO:0006972	P	hyperosmotic response	49	4118	251	28397	0.037	// AT1G06620 // AT4G14430 // AT5G03540 // AT2G47000 // AT2G44840 // AT4G17615 // AT5G04590 // AT5G51640 // AT3G23250 // AT1G04410 // AT1G74950 // AT1G69270 // AT1G62380 // AT3G18030 // AT5G12030 // AT1G16920 // AT1G72370 // AT5G39610 // AT1G11910 // AT4G36990 // AT1G02500 // AT3G04120 // AT5G10860 // AT4G38630 // AT4G26080 // AT4G14880 // AT5G63510 // AT5G17490 // AT3G60750 // AT5G27320 // AT4G35…
GO:0051701	P	interaction with host	27	4118	123	28397	0.037	// AT1G32070 // AT3G49120 // AT3G61670 // AT4G02460 // AT1G33400 // AT3G60740 // AT5G15170 // AT2G22010 // AT3G14980 // AT5G63530 // AT1G70310 // AT1G63470 // AT3G49250 // AT3G25470 // AT3G18910 // AT1G60860 // AT1G10180 // AT1G14690 // AT3G12550 // AT1G16680 // AT5G65670 // AT4G26640 // AT1G04520 // AT3G62800 // AT1G33060 // AT3G03300 // AT3G03040
GO:0044238	P	primary metabolic process	1760	4118	11717	28397	0.037	// AT1G06190 // AT4G26790 // AT2G22125 // AT2G02480 // AT4G37150 // AT3G24093 // AT4G02590 // AT3G24090 // AT5G48835 // AT3G53870 // AT1G07910 // AT5G07020 // AT5G20940 // AT5G54380 // AT5G47930 // AT3G17970 // AT3G10670 // AT3G15150 // AT3G58040 // AT4G38230 // AT2G05840 // AT1G28520 // AT1G06840 // AT2G22570 // AT4G24480 // AT3G17205 // AT5G57130 // AT3G16150 // AT1G10180 // AT3G13740 // AT1G75…
GO:0051604	P	protein maturation	19	4118	79	28397	0.038	// AT5G62190 // AT5G45620 // AT2G22425 // AT1G52600 // AT2G36930 // AT3G16150 // AT3G46210 // AT2G23890 // AT3G44330 // AT5G07120 // AT5G27430 // AT4G19210 // AT2G31440 // AT1G49630 // AT3G20210 // AT2G47790 // AT1G34640 // AT2G24500 // AT4G00590
GO:0019538	P	protein metabolic process	805	4118	5220	28397	0.038	// AT2G02480 // AT1G26430 // AT2G39180 // AT5G05470 // AT4G30610 // AT2G36520 // AT5G67530 // AT1G80920 // AT5G58870 // AT5G11010 // AT2G24130 // AT3G12240 // AT2G31810 // AT3G24090 // AT1G73820 // AT2G39110 // AT4G31050 // AT5G48835 // AT1G63470 // AT3G53870 // AT4G11177 // AT4G38690 // AT1G61690 // AT5G37890 // AT5G23140 // AT1G76150 // AT2G23300 // AT2G02390 // AT1G51710 // AT1G07370 // AT2G19…
GO:0006401	P	RNA catabolic process	26	4118	118	28397	0.039	// AT5G37370 // AT5G63200 // AT2G26920 // AT1G50410 // AT5G49930 // AT4G24680 // AT3G22220 // AT1G17680 // AT4G13980 // AT5G19400 // AT1G75660 // AT2G36840 // AT5G23080 // AT3G12140 // AT4G11560 // AT1G33980 // AT5G55600 // AT2G19950 // AT1G01160 // AT2G15900 // AT5G25060 // AT1G71770 // AT5G13570 // AT4G10930 // AT5G17690 // AT3G13340
GO:0008652	P	cellular amino acid biosynthetic process	90	4118	503	28397	0.039	// AT2G22230 // AT1G33400 // AT1G11430 // AT1G31180 // AT2G20860 // AT5G52100 // AT3G25530 // AT1G18500 // AT1G69370 // AT2G21550 // AT5G13760 // AT3G07630 // AT3G59760 // AT1G48860 // AT5G04240 // AT4G30950 // AT3G19030 // AT5G28020 // AT2G22910 // AT5G63570 // AT4G34200 // AT3G10670 // AT1G56190 // AT5G63890 // AT5G08280 // AT3G22425 // AT1G12230 // AT2G42320 // AT1G15810 // AT5G04590 // AT3G58…
GO:0009787	P	regulation of abscisic acid mediated signaling pathway	14	4118	53	28397	0.039	// AT2G19430 // AT5G40280 // AT5G65310 // AT1G35670 // AT5G60410 // AT1G48270 // AT5G20910 // AT4G33360 // AT5G57050 // AT1G07430 // AT2G39550 // AT4G26080 // AT2G31470 // AT5G08335
GO:0009962	P	regulation of flavonoid biosynthetic process	27	4118	124	28397	0.04	// AT1G13110 // AT4G26090 // AT3G57330 // AT2G26170 // AT5G11260 // AT2G23610 // AT5G09220 // AT1G59870 // AT2G18730 // AT5G04930 // AT5G46845 // AT5G49660 // AT4G01070 // AT4G38550 // AT2G20870 // AT3G55470 // AT3G19370 // AT3G19010 // AT1G76360 // AT1G67870 // AT5G20900 // AT5G48930 // AT3G19030 // AT2G28660 // AT1G66880 // AT2G21560 // AT2G40270
GO:0016310	P	phosphorylation	223	4118	1354	28397	0.04	// AT1G31190 // AT2G39180 // AT2G30940 // AT3G22420 // AT3G09830 // AT3G45420 // AT4G24480 // AT2G24230 // AT5G27450 // AT2G33170 // AT3G04690 // AT2G16250 // AT1G69270 // AT5G08690 // AT3G29160 // AT5G58380 // AT5G35840 // AT2G39110 // AT5G63400 // AT3G23890 // AT4G37250 // AT4G03175 // AT2G23200 // AT4G23650 // AT1G61860 // AT5G47500 // AT5G53320 // AT4G28540 // AT5G25440 // AT4G23250 // AT5G54…
GO:0043039	P	tRNA aminoacylation	17	4118	69	28397	0.04	// AT3G11710 // AT3G13490 // AT5G26830 // AT5G19720 // AT3G02660 // AT3G44740 // AT5G56075 // AT1G66530 // AT3G48110 // AT3G23145 // AT4G26300 // AT1G29880 // AT1G68420 // AT1G25350 // AT2G33840 // AT5G10880 // AT1G17960
GO:0043038	P	amino acid activation	17	4118	69	28397	0.04	// AT3G11710 // AT3G13490 // AT5G26830 // AT5G19720 // AT3G02660 // AT3G44740 // AT5G56075 // AT1G66530 // AT3G48110 // AT3G23145 // AT4G26300 // AT1G29880 // AT1G68420 // AT1G25350 // AT2G33840 // AT5G10880 // AT1G17960
GO:0043248	P	proteasome assembly	37	4118	182	28397	0.041	// AT2G44065 // AT2G47000 // AT5G45620 // AT4G14430 // AT5G06140 // AT4G00090 // AT3G22200 // AT3G02090 // AT4G00585 // AT3G08610 // AT1G16210 // AT3G57290 // AT2G20000 // AT4G22910 // AT2G18290 // AT1G51590 // AT3G58750 // AT2G29470 // AT1G01910 // AT3G08690 // AT5G63400 // AT5G52840 // AT4G29040 // AT4G30010 // AT2G21390 // AT5G63510 // AT5G08300 // AT2G20420 // AT4G38630 // AT2G02390 // AT1G06…
GO:0042558	P	pteridine and derivative metabolic process	16	4118	64	28397	0.042	// AT3G07270 // AT2G16370 // AT2G43760 // AT3G04680 // AT5G11010 // AT3G20660 // AT2G43840 // AT1G80160 // AT1G32790 // AT1G23440 // AT4G30000 // AT1G78680 // AT3G48990 // AT4G17360 // AT5G59420 // AT5G05980
GO:0009620	P	response to fungus	89	4118	499	28397	0.042	// AT3G48640 // AT2G46450 // AT4G26090 // AT4G38540 // AT2G22230 // AT1G10920 // AT1G28520 // AT5G46350 // AT2G38290 // AT4G37150 // AT2G17220 // AT5G10300 // AT1G69270 // AT1G20020 // AT4G08180 // AT1G32530 // AT3G06550 // AT4G03450 // AT2G22240 // AT2G23620 // AT1G09340 // AT4G08170 // AT3G17210 // AT1G64060 // AT1G66880 // AT1G44350 // AT3G49120 // AT4G28350 // AT4G17615 // AT1G16210 // AT2G32…
GO:0009630	P	gravitropism	32	4118	154	28397	0.044	// AT2G47000 // AT5G06140 // AT3G04740 // AT4G10710 // AT1G17760 // AT3G23050 // AT2G36720 // AT5G46860 // AT2G17980 // AT1G12470 // AT5G35840 // AT5G04240 // AT1G09530 // AT4G11560 // AT1G65440 // AT2G19690 // AT2G01940 // AT5G49880 // AT1G28420 // AT4G25360 // AT4G31880 // AT4G24670 // AT1G36160 // AT2G45700 // AT5G13750 // AT2G25660 // AT1G62020 // AT1G73960 // AT3G06400 // AT4G02480 // AT4G15…
GO:0006084	P	acetyl-CoA metabolic process	25	4118	114	28397	0.044	// AT1G12230 // AT2G14890 // AT5G50950 // AT4G14850 // AT2G01070 // AT1G76090 // AT2G26730 // AT2G17560 // AT1G34430 // AT3G58750 // AT1G48230 // AT3G16950 // AT3G52940 // AT5G49460 // AT3G55410 // AT3G24040 // AT5G47770 // AT3G08680 // AT2G42600 // AT4G12110 // AT1G09430 // AT5G66760 // AT5G65020 // AT2G34590 // AT1G77350
GO:0006511	P	ubiquitin-dependent protein catabolic process	74	4118	407	28397	0.044	// AT1G06590 // AT2G44065 // AT5G35590 // AT5G45620 // AT4G14430 // AT5G06140 // AT4G00090 // AT4G10590 // AT1G70660 // AT3G22200 // AT3G51770 // AT2G05840 // AT3G02090 // AT5G15400 // AT1G16190 // AT5G41340 // AT5G10790 // AT1G16210 // AT3G57290 // AT2G20000 // AT4G22910 // AT2G18290 // AT1G54210 // AT4G15420 // AT3G46460 // AT3G58750 // AT2G29470 // AT1G01910 // AT3G08690 // AT3G17205 // AT5G52…
GO:0031348	P	negative regulation of defense response	52	4118	273	28397	0.045	// AT3G48640 // AT1G17600 // AT2G38470 // AT4G26090 // AT1G76970 // AT1G33590 // AT3G48760 // AT3G16785 // AT1G42990 // AT3G60190 // AT4G17615 // AT2G32680 // AT2G38290 // AT1G59870 // AT3G13950 // AT2G17220 // AT1G74360 // AT1G69270 // AT4G23470 // AT2G21120 // AT1G20020 // AT1G64610 // AT1G33600 // AT5G61210 // AT3G11630 // AT4G08180 // AT1G73805 // AT2G30250 // AT3G09020 // AT5G40170 // AT4G26…
GO:0060151	P	peroxisome localization	12	4118	44	28397	0.045	// AT4G33200 // AT2G31900 // AT3G10300 // AT4G28710 // AT5G20490 // AT3G18430 // AT4G37010 // AT5G37780 // AT5G55400 // AT2G35230 // AT4G38530 // AT1G20760
GO:0051646	P	mitochondrion localization	12	4118	44	28397	0.045	// AT4G33200 // AT2G31900 // AT3G10300 // AT4G28710 // AT5G20490 // AT3G18430 // AT4G37010 // AT5G37780 // AT5G55400 // AT2G35230 // AT4G38530 // AT1G20760
GO:0051645	P	Golgi localization	12	4118	44	28397	0.045	// AT4G33200 // AT2G31900 // AT3G10300 // AT4G28710 // AT5G20490 // AT3G18430 // AT4G37010 // AT5G37780 // AT5G55400 // AT2G35230 // AT4G38530 // AT1G20760
GO:0009751	P	response to salicylic acid stimulus	84	4118	470	28397	0.045	// AT3G48640 // AT1G21910 // AT1G17600 // AT1G28190 // AT2G38470 // AT4G26090 // AT1G76970 // AT4G36030 // AT1G33590 // AT4G27450 // AT3G16785 // AT3G60190 // AT2G44840 // AT3G09020 // AT4G17615 // AT4G04700 // AT2G18690 // AT2G32680 // AT5G08790 // AT4G23170 // AT2G38290 // AT1G59870 // AT3G13950 // AT1G27320 // AT5G59430 // AT4G21390 // AT1G74950 // AT1G69270 // AT4G23470 // AT5G67300 // AT2G21…
GO:0006887	P	exocytosis	11	4118	39	28397	0.045	// AT3G55150 // AT2G17980 // AT1G02010 // AT2G39380 // AT1G54090 // AT5G03540 // AT4G12120 // AT3G56640 // AT5G13990 // AT2G42700 // AT5G50380
GO:0009719	P	response to endogenous stimulus	262	4118	1615	28397	0.046	// AT1G06190 // AT1G06620 // AT4G03190 // AT4G26090 // AT5G11260 // AT4G30610 // AT2G32680 // AT5G08790 // AT3G23050 // AT2G38290 // AT3G62030 // AT5G10300 // AT1G69270 // AT1G15050 // AT4G02850 // AT5G43890 // AT1G20020 // AT5G15100 // AT3G13050 // AT5G39610 // AT3G56850 // AT5G05700 // AT1G31340 // AT4G08180 // AT3G19600 // AT4G23650 // AT5G22260 // AT1G42990 // AT3G06550 // AT5G40170 // AT5G05…
GO:0016246	P	RNA interference	37	4118	184	28397	0.046	// AT3G61670 // AT4G02460 // AT1G33400 // AT3G60740 // AT3G26932 // AT5G18620 // AT5G44200 // AT2G39681 // AT3G14980 // AT3G53500 // AT5G15920 // AT2G39675 // AT5G43990 // AT5G23080 // AT1G69440 // AT1G63470 // AT3G49250 // AT2G06990 // AT1G60860 // AT3G23780 // AT3G57290 // AT1G10180 // AT1G14690 // AT3G12550 // AT2G27400 // AT1G16680 // AT2G19430 // AT3G62800 // AT3G04680 // AT3G61860 // AT3G13…
GO:0009595	P	detection of biotic stimulus	23	4118	104	28397	0.048	// AT2G38470 // AT4G26090 // AT5G46330 // AT3G60190 // AT3G09010 // AT2G38290 // AT1G59870 // AT1G74360 // AT1G20020 // AT3G11630 // AT1G73805 // AT3G09020 // AT4G03450 // AT1G10340 // AT1G32060 // AT1G66880 // AT1G32960 // AT4G33050 // AT4G26070 // AT1G11310 // AT1G09340 // AT5G61210 // AT3G16720
GO:0002679	P	respiratory burst during defense response	26	4118	121	28397	0.048	// AT2G38470 // AT1G74360 // AT3G46620 // AT5G61210 // AT1G51620 // AT2G44840 // AT2G32030 // AT5G51700 // AT4G20860 // AT4G21390 // AT3G52450 // AT3G23250 // AT5G47230 // AT3G09020 // AT1G51800 // AT4G01250 // AT4G33050 // AT5G59550 // AT5G62020 // AT4G34410 // AT1G42990 // AT4G21400 // AT4G17230 // AT4G26070 // AT1G64060 // AT3G16720
GO:0045730	P	respiratory burst	26	4118	121	28397	0.048	// AT2G38470 // AT1G74360 // AT3G46620 // AT5G61210 // AT1G51620 // AT2G44840 // AT2G32030 // AT5G51700 // AT4G20860 // AT4G21390 // AT3G52450 // AT3G23250 // AT5G47230 // AT3G09020 // AT1G51800 // AT4G01250 // AT4G33050 // AT5G59550 // AT5G62020 // AT4G34410 // AT1G42990 // AT4G21400 // AT4G17230 // AT4G26070 // AT1G64060 // AT3G16720
GO:0010038	P	response to metal ion	106	4118	610	28397	0.048	// AT1G58290 // AT5G35590 // AT1G07920 // AT1G62380 // AT5G48100 // AT1G56160 // AT5G63400 // AT4G23650 // AT5G10540 // AT3G54470 // AT2G24200 // AT5G52560 // AT5G17330 // AT1G75280 // AT3G09840 // AT4G29480 // AT1G24180 // AT5G08680 // AT2G05710 // AT4G27780 // AT3G17210 // AT2G23980 // AT5G40820 // AT2G42810 // AT4G02930 // AT5G26220 // AT3G53880 // AT4G14030 // AT3G22200 // AT1G34550 // AT5G04…
GO:0043543	P	protein amino acid acylation	98	4118	560	28397	0.049	// AT3G19040 // AT1G59830 // AT1G12210 // AT4G00730 // AT1G69270 // AT5G54480 // AT1G16960 // AT3G10660 // AT4G21450 // AT1G07110 // AT4G23650 // AT1G12220 // AT5G44900 // AT5G56740 // AT3G44330 // AT4G17530 // AT1G34320 // AT5G25440 // AT4G19985 // AT2G47210 // AT1G34640 // AT1G69610 // AT4G10010 // AT5G54095 // AT4G31370 // AT4G17615 // AT5G51640 // AT1G36070 // AT5G03890 // AT5G03640 // AT5G12…
GO:0000166	F	nucleotide binding	619	4118	3438	28397	1.2e-07	// AT2G02480 // AT2G39180 // AT1G01910 // AT5G54910 // AT4G24270 // AT5G04070 // AT5G18525 // AT5G58870 // AT3G14415 // AT5G11010 // AT2G24130 // AT2G27760 // AT3G25530 // AT5G08690 // AT5G43890 // AT1G72840 // AT2G39110 // AT4G10620 // AT3G59760 // AT5G05570 // AT3G45300 // AT1G07910 // AT5G65260 // AT2G23300 // AT2G19130 // AT4G28540 // AT5G54380 // AT4G25120 // AT5G27740 // AT1G75280 // AT4G23…
GO:0003824	F	catalytic activity	1429	4118	8787	28397	7.8e-07	// AT1G06620 // AT4G26790 // AT1G31180 // AT4G00520 // AT2G02480 // AT4G37150 // AT4G12280 // AT3G24090 // AT5G66920 // AT5G05570 // AT1G07910 // AT5G20940 // AT5G38040 // AT5G54380 // AT3G17970 // AT3G10670 // AT5G65685 // AT3G15150 // AT3G58040 // AT2G33600 // AT4G38230 // AT2G05840 // AT1G06840 // AT4G24480 // AT3G17205 // AT3G16150 // AT3G13740 // AT1G75420 // AT5G53140 // AT5G27320 // AT5G22…
GO:0001882	F	nucleoside binding	423	4118	2341	28397	1.2e-05	// AT2G02480 // AT2G39180 // AT5G54910 // AT5G18525 // AT5G58870 // AT2G02800 // AT2G27760 // AT5G08690 // AT5G43890 // AT1G72840 // AT2G39110 // AT3G59760 // AT3G45300 // AT1G07910 // AT2G23300 // AT2G19130 // AT4G28540 // AT5G54380 // AT4G25120 // AT5G27740 // AT4G23250 // AT3G10670 // AT5G48780 // AT1G05120 // AT1G25350 // AT4G16920 // AT4G02930 // AT4G38230 // AT5G17890 // AT5G65500 // AT2G26…
GO:0017076	F	purine nucleotide binding	463	4118	2595	28397	1.3e-05	// AT2G02480 // AT2G39180 // AT5G54910 // AT5G18525 // AT5G58870 // AT5G11010 // AT2G02800 // AT2G27760 // AT5G08690 // AT5G43890 // AT1G72840 // AT2G39110 // AT4G10620 // AT3G59760 // AT3G45300 // AT1G07910 // AT2G23300 // AT2G19130 // AT4G28540 // AT5G54380 // AT4G25120 // AT5G27740 // AT4G23250 // AT1G07615 // AT3G10670 // AT5G48780 // AT1G05120 // AT1G25350 // AT4G16920 // AT4G02930 // AT4G38…
GO:0001883	F	purine nucleoside binding	421	4118	2333	28397	1.4e-05	// AT2G02480 // AT2G39180 // AT5G54910 // AT5G18525 // AT5G58870 // AT2G02800 // AT2G27760 // AT5G08690 // AT5G43890 // AT1G72840 // AT2G39110 // AT3G59760 // AT3G45300 // AT1G07910 // AT2G23300 // AT2G19130 // AT4G28540 // AT5G54380 // AT4G25120 // AT5G27740 // AT4G23250 // AT3G10670 // AT5G48780 // AT1G05120 // AT1G25350 // AT4G16920 // AT4G02930 // AT4G38230 // AT5G17890 // AT5G65500 // AT2G26…
GO:0032555	F	purine ribonucleotide binding	436	4118	2429	28397	1.5e-05	// AT2G02480 // AT2G39180 // AT5G54910 // AT5G18525 // AT5G58870 // AT5G11010 // AT2G02800 // AT2G27760 // AT5G08690 // AT1G72840 // AT2G39110 // AT4G10620 // AT3G59760 // AT3G45300 // AT1G07910 // AT2G23300 // AT2G19130 // AT4G28540 // AT5G54380 // AT4G25120 // AT5G27740 // AT4G23250 // AT1G07615 // AT3G10670 // AT5G48780 // AT1G05120 // AT1G25350 // AT4G16920 // AT4G02930 // AT4G38230 // AT5G17…
GO:0032553	F	ribonucleotide binding	436	4118	2429	28397	1.5e-05	// AT2G02480 // AT2G39180 // AT5G54910 // AT5G18525 // AT5G58870 // AT5G11010 // AT2G02800 // AT2G27760 // AT5G08690 // AT1G72840 // AT2G39110 // AT4G10620 // AT3G59760 // AT3G45300 // AT1G07910 // AT2G23300 // AT2G19130 // AT4G28540 // AT5G54380 // AT4G25120 // AT5G27740 // AT4G23250 // AT1G07615 // AT3G10670 // AT5G48780 // AT1G05120 // AT1G25350 // AT4G16920 // AT4G02930 // AT4G38230 // AT5G17…
GO:0030554	F	adenyl nucleotide binding	420	4118	2331	28397	1.6e-05	// AT2G02480 // AT2G39180 // AT5G54910 // AT5G18525 // AT5G58870 // AT2G02800 // AT2G27760 // AT5G08690 // AT5G43890 // AT1G72840 // AT2G39110 // AT3G59760 // AT3G45300 // AT1G07910 // AT2G23300 // AT2G19130 // AT4G28540 // AT5G54380 // AT4G25120 // AT5G27740 // AT4G23250 // AT3G10670 // AT5G48780 // AT1G05120 // AT1G25350 // AT4G16920 // AT4G02930 // AT4G38230 // AT5G17890 // AT5G65500 // AT2G26…
GO:0032559	F	adenyl ribonucleotide binding	394	4118	2169	28397	1.6e-05	// AT2G02480 // AT2G39180 // AT5G54910 // AT5G18525 // AT5G58870 // AT2G02800 // AT2G27760 // AT5G08690 // AT1G72840 // AT2G39110 // AT3G59760 // AT3G45300 // AT1G07910 // AT2G23300 // AT2G19130 // AT4G28540 // AT5G54380 // AT4G25120 // AT5G27740 // AT4G23250 // AT3G10670 // AT5G48780 // AT1G05120 // AT1G25350 // AT4G16920 // AT4G02930 // AT4G38230 // AT5G17890 // AT5G65500 // AT2G26140 // AT1G06…
GO:0016740	F	transferase activity	527	4118	3012	28397	2e-05	// AT4G01240 // AT2G37730 // AT2G02480 // AT1G60850 // AT2G39180 // AT1G18580 // AT5G11380 // AT5G05870 // AT5G18525 // AT1G50390 // AT2G02800 // AT2G27760 // AT5G48930 // AT1G78510 // AT3G46680 // AT2G31810 // AT1G19340 // AT3G24090 // AT2G39110 // AT4G31050 // AT1G74420 // AT5G05570 // AT1G09350 // AT1G07910 // AT2G23300 // AT2G02390 // AT3G22740 // AT4G28540 // AT5G38040 // AT5G54380 // AT4G23…
GO:0005524	F	ATP binding	359	4118	1996	28397	7.6e-05	// AT2G02480 // AT2G39180 // AT5G54910 // AT5G18525 // AT5G58870 // AT2G02800 // AT2G27760 // AT5G08690 // AT2G39110 // AT3G59760 // AT3G45300 // AT1G07910 // AT2G23300 // AT2G19130 // AT4G28540 // AT5G54380 // AT4G25120 // AT5G27740 // AT4G23250 // AT3G10670 // AT1G05120 // AT1G25350 // AT4G02930 // AT4G38230 // AT5G65500 // AT2G26140 // AT1G06840 // AT2G37690 // AT2G26730 // AT4G24480 // AT1G62…
GO:0016301	F	kinase activity	243	4118	1356	28397	0.0013	// AT4G23170 // AT3G59700 // AT2G39180 // AT3G23110 // AT3G22420 // AT3G09830 // AT3G45420 // AT2G32680 // AT5G23070 // AT4G24480 // AT2G24230 // AT5G27450 // AT2G33170 // AT3G04690 // AT2G16250 // AT1G69270 // AT2G01460 // AT3G29160 // AT5G58380 // AT5G35840 // AT2G39110 // AT4G21390 // AT5G63400 // AT4G37250 // AT1G07110 // AT4G03175 // AT2G23200 // AT4G23650 // AT1G07910 // AT5G40170 // AT1G61…
GO:0048037	F	cofactor binding	96	4118	479	28397	0.0028	// AT1G58290 // AT4G05020 // AT1G31180 // AT2G23520 // AT3G46440 // AT3G14415 // AT4G12280 // AT5G52100 // AT3G25530 // AT5G44440 // AT5G43890 // AT5G28020 // AT1G77670 // AT2G26080 // AT1G20020 // AT5G44390 // AT3G59760 // AT1G17650 // AT3G45300 // AT5G09230 // AT5G24850 // AT5G17330 // AT4G14940 // AT5G44400 // AT1G06290 // AT4G34200 // AT2G02400 // AT4G02580 // AT4G27780 // AT1G64060 // AT1G75…
GO:0016773	F	phosphotransferase activity, alcohol group as acceptor	226	4118	1275	28397	0.0029	// AT4G23170 // AT3G59700 // AT2G39180 // AT2G30940 // AT3G22420 // AT3G09830 // AT3G45420 // AT4G24480 // AT1G50390 // AT2G24230 // AT5G27450 // AT2G33170 // AT3G04690 // AT2G16250 // AT1G69270 // AT2G01460 // AT3G29160 // AT5G58380 // AT5G35840 // AT2G39110 // AT4G21390 // AT3G10660 // AT4G37250 // AT1G07110 // AT4G03175 // AT2G23200 // AT4G23650 // AT1G07910 // AT1G61860 // AT1G49350 // AT5G53…
GO:0016772	F	transferase activity, transferring phosphorus-containing groups	274	4118	1590	28397	0.0042	// AT4G23170 // AT3G59700 // AT2G31580 // AT1G60850 // AT2G39180 // AT3G23110 // AT5G45140 // AT3G22420 // AT3G09830 // AT3G45420 // AT2G32680 // AT5G23070 // AT4G24480 // AT1G50390 // AT2G24230 // AT2G02480 // AT5G27450 // AT2G33170 // AT3G04690 // AT2G16250 // AT1G69270 // AT1G50840 // AT2G01460 // AT3G29160 // AT5G58380 // AT5G35840 // AT2G39110 // AT4G21390 // AT5G63400 // AT4G37250 // AT1G07…
GO:0050662	F	coenzyme binding	73	4118	354	28397	0.0046	// AT1G58290 // AT4G20860 // AT5G44380 // AT5G51950 // AT1G51560 // AT2G27860 // AT1G31180 // AT4G24230 // AT3G46440 // AT3G14415 // AT3G58610 // AT1G03990 // AT1G50940 // AT1G14185 // AT1G09400 // AT5G52100 // AT5G66760 // AT5G28840 // AT1G31812 // AT5G43890 // AT2G47650 // AT4G36750 // AT1G09420 // AT1G20020 // AT3G51840 // AT1G18270 // AT3G59890 // AT1G64190 // AT4G33360 // AT2G04690 // AT1G24…
GO:0004672	F	protein kinase activity	195	4118	1113	28397	0.0081	// AT3G59700 // AT2G39180 // AT2G30940 // AT3G22420 // AT3G09830 // AT3G45420 // AT4G24480 // AT2G24230 // AT2G33170 // AT3G04690 // AT2G16250 // AT1G69270 // AT3G29160 // AT5G58380 // AT5G35840 // AT2G39110 // AT3G10660 // AT4G37250 // AT4G03175 // AT2G23200 // AT4G23650 // AT3G14840 // AT1G61860 // AT5G53320 // AT4G28540 // AT5G25440 // AT4G23250 // AT5G54380 // AT3G46350 // AT1G79620 // AT3G08…
GO:0004674	F	protein serine/threonine kinase activity	167	4118	940	28397	0.0089	// AT3G59700 // AT2G39180 // AT3G22420 // AT3G45420 // AT4G24480 // AT2G24230 // AT2G33170 // AT3G04690 // AT2G16250 // AT1G69270 // AT3G29160 // AT5G58380 // AT3G10660 // AT4G37250 // AT2G23200 // AT4G23650 // AT3G14840 // AT1G61860 // AT5G53320 // AT4G28540 // AT4G23250 // AT5G54380 // AT1G79620 // AT3G08680 // AT3G58760 // AT1G61460 // AT2G02800 // AT1G27190 // AT1G61500 // AT2G01210 // AT4G27…
GO:0008415	F	acyltransferase activity	35	4118	150	28397	0.0096	// AT1G32070 // AT5G48880 // AT3G19040 // AT3G52280 // AT4G31400 // AT4G19985 // AT5G47720 // AT3G14980 // AT3G44830 // AT2G32030 // AT2G11000 // AT3G13930 // AT5G48930 // AT1G74960 // AT1G47578 // AT4G31050 // AT5G46290 // AT1G24360 // AT3G03480 // AT5G56740 // AT3G01460 // AT2G23510 // AT1G47580 // AT1G05690 // AT4G28030 // AT2G32020 // AT2G06025 // AT2G22910 // AT5G63380 // AT1G34430 // AT1G13…
GO:0010181	F	FMN binding	11	4118	32	28397	0.016	// AT3G14420 // AT1G09400 // AT2G04690 // AT1G51560 // AT3G18030 // AT4G36750 // AT3G03890 // AT1G75200 // AT3G14415 // AT5G24850 // AT3G14130
GO:0003690	F	double-stranded DNA binding	13	4118	42	28397	0.018	// AT5G11260 // AT5G59430 // AT3G24495 // AT4G36020 // AT1G16970 // AT1G49590 // AT4G38680 // AT5G54090 // AT5G11530 // AT3G14980 // AT4G02070 // AT1G80420 // AT4G02460
GO:0016407	F	acetyltransferase activity	19	4118	72	28397	0.019	// AT1G32070 // AT2G22910 // AT3G19040 // AT3G13930 // AT1G34430 // AT3G52280 // AT5G56740 // AT4G31400 // AT3G01460 // AT4G19985 // AT5G47720 // AT2G11000 // AT1G05690 // AT4G28030 // AT2G32030 // AT2G32020 // AT3G14980 // AT2G06025 // AT3G03480
GO:0004713	F	protein tyrosine kinase activity	65	4118	333	28397	0.019	// AT1G16110 // AT1G72300 // AT2G02220 // AT1G11280 // AT1G61480 // AT1G51620 // AT5G18525 // AT5G46330 // AT2G30940 // AT5G65500 // AT1G27190 // AT5G03730 // AT1G56120 // AT4G24400 // AT1G06840 // AT5G56790 // AT1G01740 // AT1G03740 // AT4G38230 // AT3G28690 // AT4G38470 // AT2G17220 // AT4G23240 // AT4G08800 // AT1G61500 // AT4G23200 // AT1G11300 // AT1G55610 // AT3G29160 // AT4G24480 // AT4G23…
GO:0017111	F	nucleoside-triphosphatase activity	145	4118	826	28397	0.019	// AT4G26090 // AT1G50410 // AT4G34910 // AT1G07920 // AT5G54910 // AT3G44400 // AT5G58870 // AT1G63870 // AT3G30842 // AT3G21250 // AT5G08690 // AT2G01460 // AT1G33390 // AT4G28710 // AT2G26910 // AT3G24495 // AT1G19910 // AT5G62670 // AT1G17470 // AT4G25120 // AT5G27740 // AT5G41550 // AT3G09840 // AT1G51460 // AT5G08680 // AT1G07615 // AT1G27900 // AT3G10670 // AT1G05120 // AT5G23910 // AT4G16…
GO:0008237	F	metallopeptidase activity	20	4118	78	28397	0.02	// AT1G44350 // AT5G51740 // AT2G24200 // AT2G25870 // AT1G79560 // AT4G38220 // AT4G30920 // AT4G30910 // AT4G20310 // AT5G10540 // AT3G16290 // AT1G06430 // AT1G73960 // AT2G26140 // AT3G02090 // AT1G49630 // AT3G57470 // AT1G13270 // AT5G58870 // AT5G42620
GO:0016462	F	pyrophosphatase activity	149	4118	854	28397	0.021	// AT4G26090 // AT1G50410 // AT4G34910 // AT1G07920 // AT5G54910 // AT3G44400 // AT5G58870 // AT1G63870 // AT3G30842 // AT3G21250 // AT5G08690 // AT2G01460 // AT1G33390 // AT4G28710 // AT2G26910 // AT3G24495 // AT1G19910 // AT5G62670 // AT1G17470 // AT1G51460 // AT4G25120 // AT5G27740 // AT5G41550 // AT3G09840 // AT5G13570 // AT5G08680 // AT1G07615 // AT1G27900 // AT3G10670 // AT1G05120 // AT5G23…
GO:0016818	F	hydrolase activity, acting on acid anhydrides, in phosphorus-containing anhydrides	150	4118	866	28397	0.025	// AT4G26090 // AT1G50410 // AT4G34910 // AT1G07920 // AT5G54910 // AT3G44400 // AT5G58870 // AT1G63870 // AT3G30842 // AT3G21250 // AT5G08690 // AT2G01460 // AT1G33390 // AT4G28710 // AT2G26910 // AT3G23890 // AT1G19910 // AT5G62670 // AT1G17470 // AT1G51460 // AT4G25120 // AT5G27740 // AT5G41550 // AT3G09840 // AT5G13570 // AT5G08680 // AT1G07615 // AT1G27900 // AT3G10670 // AT1G05120 // AT5G23…
GO:0005507	F	copper ion binding	49	4118	244	28397	0.025	// AT5G17710 // AT5G07130 // AT1G21860 // AT5G55200 // AT5G37860 // AT5G04590 // AT2G01520 // AT3G58610 // AT5G08300 // AT1G50940 // AT4G12280 // AT1G53030 // AT3G13930 // AT1G62380 // AT5G08690 // AT3G43670 // AT2G04400 // AT5G63400 // AT1G24360 // AT2G23630 // AT3G04120 // AT5G58910 // AT2G20420 // AT5G14345 // AT5G03260 // AT1G79800 // AT3G28958 // AT2G37660 // AT4G35830 // AT2G36530 // AT5G66…
GO:0016817	F	hydrolase activity, acting on acid anhydrides	152	4118	880	28397	0.026	// AT4G26090 // AT1G50410 // AT4G34910 // AT1G07920 // AT5G54910 // AT3G44400 // AT5G58870 // AT1G63870 // AT3G30842 // AT3G21250 // AT5G08690 // AT2G01460 // AT1G33390 // AT4G28710 // AT2G26910 // AT3G23890 // AT5G48545 // AT1G19910 // AT5G62670 // AT1G17470 // AT1G51460 // AT4G25120 // AT5G27740 // AT5G41550 // AT3G09840 // AT5G13570 // AT5G08680 // AT1G07615 // AT1G27900 // AT3G10670 // AT1G05…
GO:0004177	F	aminopeptidase activity	8	4118	22	28397	0.029	// AT4G29490 // AT3G05350 // AT2G14260 // AT4G30910 // AT4G30920 // AT2G24200 // AT4G36760 // AT1G13270
GO:0004616	F	phosphogluconate dehydrogenase (decarboxylating) activity	5	4118	10	28397	0.033	// AT1G18270 // AT3G25530 // AT1G64190 // AT1G17650 // AT4G29120
GO:0016875	F	ligase activity, forming carbon-oxygen bonds	17	4118	67	28397	0.033	// AT3G11710 // AT3G13490 // AT5G26830 // AT5G19720 // AT3G02660 // AT3G44740 // AT5G56075 // AT1G66530 // AT3G48110 // AT3G23145 // AT4G26300 // AT1G29880 // AT1G68420 // AT1G25350 // AT2G33840 // AT5G10880 // AT1G17960
GO:0016876	F	ligase activity, forming aminoacyl-tRNA and related compounds	17	4118	67	28397	0.033	// AT3G11710 // AT3G13490 // AT5G26830 // AT5G19720 // AT3G02660 // AT3G44740 // AT5G56075 // AT1G66530 // AT3G48110 // AT3G23145 // AT4G26300 // AT1G29880 // AT1G68420 // AT1G25350 // AT2G33840 // AT5G10880 // AT1G17960
GO:0004812	F	aminoacyl-tRNA ligase activity	17	4118	67	28397	0.033	// AT3G11710 // AT3G13490 // AT5G26830 // AT5G19720 // AT3G02660 // AT3G44740 // AT5G56075 // AT1G66530 // AT3G48110 // AT3G23145 // AT4G26300 // AT1G29880 // AT1G68420 // AT1G25350 // AT2G33840 // AT5G10880 // AT1G17960
GO:0016410	F	N-acyltransferase activity	16	4118	62	28397	0.034	// AT1G32070 // AT2G22910 // AT3G19040 // AT3G52280 // AT5G56740 // AT3G01460 // AT1G13580 // AT4G19985 // AT2G23510 // AT1G05690 // AT4G28030 // AT2G32030 // AT2G32020 // AT3G14980 // AT2G06025 // AT3G25440
GO:0016887	F	ATPase activity	88	4118	488	28397	0.035	// AT4G34910 // AT5G54910 // AT5G58870 // AT3G30842 // AT3G21250 // AT5G08690 // AT1G33390 // AT2G26910 // AT3G24495 // AT1G59820 // AT5G62670 // AT4G25120 // AT3G09840 // AT1G51460 // AT5G08680 // AT4G27420 // AT2G28520 // AT3G10670 // AT3G42640 // AT2G18330 // AT3G06480 // AT2G26140 // AT2G30800 // AT3G61240 // AT1G76030 // AT1G01910 // AT1G71330 // AT5G46280 // AT2G06990 // AT4G25750 // AT4G33…
GO:0008194	F	UDP-glycosyltransferase activity	47	4118	239	28397	0.037	// AT2G30575 // AT5G47780 // AT2G15490 // AT4G15320 // AT1G18580 // AT5G05870 // AT3G46700 // AT1G68020 // AT1G16980 // AT5G61840 // AT3G46680 // AT1G71070 // AT3G07020 // AT2G36800 // AT4G10120 // AT4G01070 // AT2G32540 // AT1G27440 // AT3G24040 // AT2G15480 // AT5G05880 // AT2G43840 // AT5G17050 // AT1G73880 // AT3G25140 // AT5G38040 // AT5G05860 // AT5G05900 // AT3G27540 // AT5G37180 // AT5G54…
GO:0016757	F	transferase activity, transferring glycosyl groups	105	4118	596	28397	0.038	// AT2G30575 // AT1G71990 // AT2G37730 // AT1G14970 // AT1G18580 // AT5G05870 // AT5G63390 // AT2G15490 // AT3G03050 // AT2G35510 // AT3G46680 // AT4G26250 // AT4G23490 // AT5G62220 // AT1G74420 // AT1G09350 // AT4G19460 // AT5G37180 // AT1G70630 // AT3G54470 // AT5G38040 // AT2G29730 // AT5G65685 // AT4G12700 // AT2G47760 // AT1G32930 // AT3G46700 // AT1G16980 // AT5G14850 // AT1G63450 // AT5G19…
GO:0008187	F	poly-pyrimidine tract binding	7	4118	19	28397	0.039	// AT1G16800 // AT1G68010 // AT4G24770 // AT1G20020 // AT5G08690 // AT4G15415 // AT2G37220
GO:0008266	F	poly(U) RNA binding	7	4118	19	28397	0.039	// AT1G16800 // AT1G68010 // AT4G24770 // AT1G20020 // AT5G08690 // AT4G15415 // AT2G37220
GO:0005488	F	binding	1690	4118	11247	28397	0.041	// AT1G06190 // AT1G31180 // AT5G51700 // AT2G02480 // AT4G37150 // AT4G12280 // AT4G02590 // AT3G24090 // AT5G66920 // AT5G48835 // AT3G53870 // AT5G05570 // AT1G07910 // AT5G65260 // AT4G13640 // AT5G54650 // AT5G54380 // AT1G15020 // AT1G75280 // AT2G43120 // AT3G10670 // AT5G48780 // AT3G15150 // AT2G24190 // AT3G58040 // AT4G14713 // AT4G38230 // AT3G43230 // AT1G28520 // AT1G06840 // AT2G01…
GO:0019203	F	carbohydrate phosphatase activity	7	4118	20	28397	0.047	// AT1G23870 // AT1G06410 // AT1G43670 // AT5G10100 // AT1G07110 // AT1G68020 // AT4G17770
GO:0005623	C	cell	3449	4118	22455	28397	5.7e-13	// AT1G06190 // AT1G06620 // AT5G46230 // AT1G67670 // AT1G51540 // AT2G18780 // AT2G22125 // AT5G65410 // AT2G02480 // AT3G51430 // AT4G37150 // AT3G14000 // AT4G12280 // AT4G19220 // AT3G24093 // AT4G02590 // AT3G24090 // AT3G53870 // AT1G72290 // AT5G05570 // AT4G13395 // AT3G06550 // AT1G07910 // AT3G49601 // AT1G06440 // AT5G07020 // AT5G54650 // AT4G25680 // AT5G54380 // AT3G12580 // AT3G20…
// AT3G53780 // AT3G26030 // AT5G62680 // AT5G20520 // AT5G58200 // AT1G65290 // AT5G28010 // AT2G32530 // AT4G04710 // AT4G38800 // AT1G73650 // AT4G33980 // AT2G22910 // AT3G27906 // AT1G11380 // AT1G19430 // AT4G00090 // AT1G10700 // AT4G28005 // AT3G53500 // AT2G30790 // AT1G31360 // AT4G35750 // AT4G35200 // AT3G01800 // AT5G55850 // AT3G47210 // AT2G17200 // AT4G39270 // AT1G65180 // AT5G03…
GO:0044464	C	cell part	3449	4118	22455	28397	5.7e-13	// AT1G06190 // AT1G06620 // AT5G46230 // AT1G67670 // AT1G51540 // AT2G18780 // AT2G22125 // AT5G65410 // AT2G02480 // AT3G51430 // AT4G37150 // AT3G14000 // AT4G12280 // AT4G19220 // AT3G24093 // AT4G02590 // AT3G24090 // AT3G53870 // AT1G72290 // AT5G05570 // AT4G13395 // AT3G06550 // AT1G07910 // AT3G49601 // AT1G06440 // AT5G07020 // AT5G54650 // AT4G25680 // AT5G54380 // AT3G12580 // AT3G20…
// AT3G53780 // AT3G26030 // AT5G62680 // AT5G20520 // AT5G58200 // AT1G65290 // AT5G28010 // AT2G32530 // AT4G04710 // AT4G38800 // AT1G73650 // AT4G33980 // AT2G22910 // AT3G27906 // AT1G11380 // AT1G19430 // AT4G00090 // AT1G10700 // AT4G28005 // AT3G53500 // AT2G30790 // AT1G31360 // AT4G35750 // AT4G35200 // AT3G01800 // AT5G55850 // AT3G47210 // AT2G17200 // AT4G39270 // AT1G65180 // AT5G03…
GO:0005886	C	plasma membrane	679	4118	3740	28397	7.9e-09	// AT2G02480 // AT2G01660 // AT5G20260 // AT5G22560 // AT1G51540 // AT4G36970 // AT2G22125 // AT3G14410 // AT3G46440 // AT1G66770 // AT2G24130 // AT2G02370 // AT1G18210 // AT5G58970 // AT2G10940 // AT2G39110 // AT3G53870 // AT5G11370 // AT5G05570 // AT1G61690 // AT2G15340 // AT5G03170 // AT4G31570 // AT5G54650 // AT1G51710 // AT4G35240 // AT3G22740 // AT4G28540 // AT5G54380 // AT5G24030 // AT5G47…
GO:0016020	C	membrane	1034	4118	6122	28397	2.2e-07	// AT2G02480 // AT5G36120 // AT2G01660 // AT2G17730 // AT5G20260 // AT5G22560 // AT1G14380 // AT5G10490 // AT1G51540 // AT1G69390 // AT4G36970 // AT2G22125 // AT3G14410 // AT5G58870 // AT1G66770 // AT1G53760 // AT2G02370 // AT1G18210 // AT5G58970 // AT5G48930 // AT5G08690 // AT1G52100 // AT2G10940 // AT5G43680 // AT2G39110 // AT4G14050 // AT2G21390 // AT3G53870 // AT5G11370 // AT1G74420 // AT5G05…
GO:0005622	C	intracellular	3049	4118	20042	28397	2.1e-06	// AT1G06190 // AT1G06620 // AT5G46230 // AT1G67670 // AT1G51540 // AT2G22125 // AT5G65410 // AT2G02480 // AT3G51430 // AT4G37150 // AT3G14000 // AT4G12280 // AT4G19220 // AT3G24093 // AT4G02590 // AT3G24090 // AT3G53870 // AT1G72290 // AT5G05570 // AT4G13395 // AT3G06550 // AT1G07910 // AT3G49601 // AT1G06440 // AT5G07020 // AT5G54650 // AT4G25680 // AT1G18470 // AT3G20240 // AT5G47930 // AT3G17…
// AT2G28830 // AT2G32120 // AT1G17590 // AT3G16740 // AT3G42640 // AT5G46760 // AT5G24840 // AT4G00525 // AT3G63052 // AT2G19120 // AT5G23050 // AT2G30800 // AT1G15810 // AT5G54870 // AT4G14850 // AT1G36070 // AT1G18480 // AT5G19910 // AT4G36910 // AT5G41760 // AT4G25845 // AT3G27620 // AT2G40960 // AT4G11175 // AT2G41630 // AT4G10480 // AT4G00630 // AT1G47550 // AT5G17880 // AT2G19690 // AT4G11…
GO:0044424	C	intracellular part	3035	4118	19957	28397	2.9e-06	// AT1G06190 // AT1G06620 // AT5G46230 // AT1G67670 // AT1G51540 // AT2G22125 // AT5G65410 // AT2G02480 // AT3G51430 // AT4G37150 // AT3G14000 // AT4G12280 // AT4G19220 // AT3G24093 // AT4G02590 // AT3G24090 // AT3G53870 // AT1G72290 // AT5G05570 // AT4G13395 // AT3G06550 // AT1G07910 // AT3G49601 // AT1G06440 // AT5G07020 // AT5G54650 // AT4G25680 // AT1G18470 // AT3G20240 // AT5G47930 // AT3G17…
// AT5G54870 // AT4G14850 // AT1G36070 // AT1G18480 // AT5G19910 // AT4G36910 // AT5G41760 // AT4G25845 // AT3G27620 // AT2G40960 // AT4G11175 // AT2G41630 // AT4G10480 // AT4G00630 // AT1G47550 // AT5G17880 // AT2G19690 // AT4G11220 // AT5G14980 // AT4G11420 // AT1G33350 // AT3G22470 // AT5G50970 // AT5G11730 // AT3G23670 // AT3G49580 // AT5G24440 // AT4G28010 // AT2G36750 // AT5G60410 // AT1G55…
GO:0005737	C	cytoplasm	1928	4118	12233	28397	3.4e-06	// AT1G06190 // AT1G06620 // AT1G51540 // AT2G22125 // AT3G51430 // AT4G37150 // AT4G19220 // AT3G24093 // AT3G24090 // AT3G53870 // AT4G13395 // AT3G06550 // AT5G10920 // AT1G06440 // AT5G07020 // AT5G54650 // AT4G26060 // AT4G25680 // AT3G20240 // AT5G47930 // AT3G17970 // AT3G10670 // AT5G65685 // AT4G24770 // AT1G47550 // AT1G16916 // AT4G28040 // AT2G05840 // AT4G37010 // AT3G05710 // AT3G43…
GO:0044446	C	intracellular organelle part	575	4118	3379	28397	0.00011	// AT5G36120 // AT1G60850 // AT4G10710 // AT4G02070 // AT1G51540 // AT5G54910 // AT1G31180 // AT1G80920 // AT5G58870 // AT3G14415 // AT1G53760 // AT4G17220 // AT5G08690 // AT2G10940 // AT1G51060 // AT2G21390 // AT3G53870 // AT3G59760 // AT5G23140 // AT1G14140 // AT5G07020 // AT1G07370 // AT1G19910 // AT2G48020 // AT4G28540 // AT4G15510 // AT2G04700 // AT3G20240 // AT5G47930 // AT3G17970 // AT5G23…
GO:0044422	C	organelle part	575	4118	3385	28397	0.00012	// AT5G36120 // AT1G60850 // AT4G10710 // AT4G02070 // AT1G51540 // AT5G54910 // AT1G31180 // AT1G80920 // AT5G58870 // AT3G14415 // AT1G53760 // AT4G17220 // AT5G08690 // AT2G10940 // AT1G51060 // AT2G21390 // AT3G53870 // AT3G59760 // AT5G23140 // AT1G14140 // AT5G07020 // AT1G07370 // AT1G19910 // AT2G48020 // AT4G28540 // AT4G15510 // AT2G04700 // AT3G20240 // AT5G47930 // AT3G17970 // AT5G23…
GO:0044444	C	cytoplasmic part	1557	4118	9995	28397	0.00059	// AT1G06190 // AT1G51540 // AT1G31180 // AT4G19220 // AT3G24093 // AT3G24090 // AT3G53870 // AT4G13395 // AT3G06550 // AT1G56180 // AT1G06440 // AT5G07020 // AT5G54650 // AT3G20240 // AT5G47930 // AT3G17970 // AT3G10670 // AT5G65685 // AT4G24770 // AT1G47550 // AT1G16916 // AT4G28040 // AT2G05840 // AT5G45510 // AT1G07860 // AT2G01520 // AT1G31520 // AT1G53030 // AT4G14600 // AT1G75420 // AT1G71…
GO:0005794	C	Golgi apparatus	175	4118	949	28397	0.0021	// AT2G30575 // AT1G71990 // AT2G37730 // AT5G04060 // AT1G63450 // AT5G03180 // AT1G51540 // AT1G14970 // AT1G18580 // AT3G63520 // AT5G63390 // AT5G58970 // AT1G36050 // AT3G03050 // AT3G25140 // AT4G23490 // AT2G21390 // AT5G62220 // AT1G74420 // AT5G36290 // AT3G06550 // AT3G24160 // AT5G61240 // AT1G59820 // AT4G17530 // AT5G25610 // AT3G28340 // AT1G33800 // AT2G15900 // AT3G07950 // AT1G13…
GO:0043229	C	intracellular organelle	2633	4118	17570	28397	0.0055	// AT1G06190 // AT5G46230 // AT1G67670 // AT1G51540 // AT2G22125 // AT5G65410 // AT2G02480 // AT3G14000 // AT4G12280 // AT4G19220 // AT3G24093 // AT4G02590 // AT2G03610 // AT3G53870 // AT1G72290 // AT5G05570 // AT4G13395 // AT3G06550 // AT1G07910 // AT5G65260 // AT1G06440 // AT5G07020 // AT1G18470 // AT3G20240 // AT5G47930 // AT3G17970 // AT2G43120 // AT2G43650 // AT3G10670 // AT5G65685 // AT5G48…
// AT2G17525 // AT1G36390 // AT4G38480 // AT5G15100 // AT4G10000 // AT2G32700 // AT5G03240 // AT3G04750 // AT2G42280 // AT2G32850 // AT2G31230 // AT4G14540 // AT1G41875 // AT4G01550 // AT5G27247 // AT5G57630 // AT2G27750 // AT4G31390 // AT1G33020 // AT1G52150 // AT2G05320 // AT3G16940 // AT1G04790 // AT2G14760 // AT1G21460 // AT5G38850 // AT4G10590 // AT3G63070 // AT5G49200 // AT1G19396 // AT1G19…
GO:0043231	C	intracellular membrane-bounded organelle	2600	4118	17343	28397	0.0057	// AT1G06190 // AT5G46230 // AT1G67670 // AT1G51540 // AT2G22125 // AT5G65410 // AT2G02480 // AT3G14000 // AT4G12280 // AT4G19220 // AT3G24093 // AT4G02590 // AT2G03610 // AT1G72290 // AT5G05570 // AT4G13395 // AT3G06550 // AT1G07910 // AT5G65260 // AT1G06440 // AT5G07020 // AT1G18470 // AT3G20240 // AT3G17970 // AT2G43120 // AT2G43650 // AT3G10670 // AT5G65685 // AT5G48780 // AT3G15150 // AT3G58…
// AT3G48760 // AT1G07090 // AT1G61890 // AT5G37840 // AT2G18290 // AT4G00180 // AT4G18100 // AT1G63940 // AT3G29230 // AT5G66000 // AT4G26965 // AT5G23920 // AT1G70310 // AT2G28160 // AT4G01740 // AT5G47230 // AT5G50950 // AT2G26110 // AT4G35830 // AT3G16432 // AT5G43430 // AT3G45443 // AT4G19185 // AT3G27540 // AT4G15415 // AT4G15410 // AT2G30910 // AT3G55150 // AT5G27460 // AT3G44840 // AT5G66…
GO:0043226	C	organelle	2633	4118	17578	28397	0.0061	// AT1G06190 // AT5G46230 // AT1G67670 // AT1G51540 // AT2G22125 // AT5G65410 // AT2G02480 // AT3G14000 // AT4G12280 // AT4G19220 // AT3G24093 // AT4G02590 // AT2G03610 // AT3G53870 // AT1G72290 // AT5G05570 // AT4G13395 // AT3G06550 // AT1G07910 // AT5G65260 // AT1G06440 // AT5G07020 // AT1G18470 // AT3G20240 // AT5G47930 // AT3G17970 // AT2G43120 // AT2G43650 // AT3G10670 // AT5G65685 // AT5G48…
// AT2G17525 // AT1G36390 // AT4G38480 // AT5G15100 // AT4G10000 // AT2G32700 // AT5G03240 // AT3G04750 // AT2G42280 // AT2G32850 // AT2G31230 // AT4G14540 // AT1G41875 // AT4G01550 // AT5G27247 // AT5G57630 // AT2G27750 // AT4G31390 // AT1G33020 // AT1G52150 // AT2G05320 // AT3G16940 // AT1G04790 // AT2G14760 // AT1G21460 // AT5G38850 // AT4G10590 // AT3G63070 // AT5G49200 // AT1G19396 // AT1G19…
GO:0043227	C	membrane-bounded organelle	2600	4118	17349	28397	0.0061	// AT1G06190 // AT5G46230 // AT1G67670 // AT1G51540 // AT2G22125 // AT5G65410 // AT2G02480 // AT3G14000 // AT4G12280 // AT4G19220 // AT3G24093 // AT4G02590 // AT2G03610 // AT1G72290 // AT5G05570 // AT4G13395 // AT3G06550 // AT1G07910 // AT5G65260 // AT1G06440 // AT5G07020 // AT1G18470 // AT3G20240 // AT3G17970 // AT2G43120 // AT2G43650 // AT3G10670 // AT5G65685 // AT5G48780 // AT3G15150 // AT3G58…
// AT3G48760 // AT1G07090 // AT1G61890 // AT5G37840 // AT2G18290 // AT4G00180 // AT4G18100 // AT1G63940 // AT3G29230 // AT5G66000 // AT4G26965 // AT5G23920 // AT1G70310 // AT2G28160 // AT4G01740 // AT5G47230 // AT5G50950 // AT2G26110 // AT4G35830 // AT3G16432 // AT5G43430 // AT3G45443 // AT4G19185 // AT3G27540 // AT4G15415 // AT4G15410 // AT2G30910 // AT3G55150 // AT5G27460 // AT3G44840 // AT5G66…
GO:0009570	C	chloroplast stroma	113	4118	603	28397	0.0078	// AT1G11430 // AT1G31180 // AT1G80920 // AT3G14415 // AT3G62030 // AT5G52100 // AT1G18500 // AT4G34350 // AT1G20020 // AT3G59760 // AT4G09040 // AT1G22300 // AT3G54210 // AT1G17650 // AT5G23140 // AT5G61410 // AT4G15510 // AT2G24200 // AT2G04700 // AT1G67280 // AT1G31190 // AT1G04420 // AT1G53280 // AT4G34200 // AT2G01210 // AT1G76080 // AT2G05710 // AT4G21445 // AT1G09340 // AT5G46290 // AT2G31…
GO:0044437	C	vacuolar part	93	4118	486	28397	0.0093	// AT5G35590 // AT1G07920 // AT3G63520 // AT1G53760 // AT1G36050 // AT5G40930 // AT5G63400 // AT3G18440 // AT3G24160 // AT3G44330 // AT1G19910 // AT2G48020 // AT1G53770 // AT2G05710 // AT4G23640 // AT3G14920 // AT5G11150 // AT1G63010 // AT1G75530 // AT3G49120 // AT3G22200 // AT1G04410 // AT1G76030 // AT5G52450 // AT4G14880 // AT2G39130 // AT1G70330 // AT3G57790 // AT5G58320 // AT2G05170 // AT3G21…
GO:0005773	C	vacuole	153	4118	855	28397	0.0096	// AT5G35590 // AT1G07920 // AT3G63520 // AT3G14415 // AT1G52740 // AT1G53760 // AT1G18210 // AT1G36050 // AT5G40930 // AT5G63400 // AT4G23650 // AT3G24160 // AT3G44330 // AT1G14700 // AT1G19910 // AT4G17530 // AT2G48020 // AT2G24200 // AT1G78670 // AT4G17340 // AT3G25520 // AT3G11700 // AT1G53770 // AT5G03240 // AT5G59970 // AT2G05710 // AT4G23640 // AT3G32980 // AT1G65820 // AT3G14920 // AT5G11…
GO:0005829	C	cytosol	277	4118	1644	28397	0.01	// AT1G65440 // AT5G15020 // AT5G35590 // AT3G47370 // AT1G65700 // AT5G06140 // AT1G14710 // AT1G59830 // AT5G05470 // AT1G07920 // AT4G27450 // AT2G27535 // AT5G45620 // AT2G27530 // AT3G26020 // AT1G27450 // AT1G11530 // AT5G56350 // AT3G46440 // AT2G26990 // AT5G27450 // AT2G24200 // AT5G13560 // AT2G27760 // AT3G25530 // AT5G48930 // AT1G62800 // AT3G18030 // AT4G26630 // AT3G24090 // AT5G48…
GO:0005774	C	vacuolar membrane	92	4118	483	28397	0.011	// AT5G35590 // AT1G07920 // AT3G63520 // AT1G53760 // AT1G36050 // AT5G40930 // AT5G63400 // AT3G18440 // AT3G24160 // AT3G44330 // AT1G19910 // AT2G48020 // AT1G53770 // AT2G05710 // AT4G23640 // AT3G14920 // AT5G11150 // AT1G63010 // AT1G75530 // AT3G49120 // AT3G22200 // AT1G04410 // AT1G76030 // AT5G52450 // AT4G14880 // AT2G39130 // AT1G70330 // AT3G57790 // AT5G58320 // AT2G05170 // AT3G21…
GO:0005768	C	endosome	57	4118	276	28397	0.011	// AT2G38530 // AT3G13772 // AT3G07330 // AT1G63690 // AT5G06140 // AT5G46330 // AT1G51540 // AT4G05000 // AT1G19430 // AT1G55130 // AT1G04760 // AT2G47160 // AT4G00750 // AT5G46860 // AT1G51590 // AT5G61840 // AT2G43070 // AT3G03050 // AT5G18480 // AT3G25140 // AT5G63880 // AT2G41150 // AT4G12650 // AT2G22795 // AT1G48230 // AT2G03240 // AT3G23300 // AT2G38840 // AT5G07120 // AT5G61240 // AT1G51…
GO:0009507	C	chloroplast	627	4118	3959	28397	0.015	// AT1G06190 // AT5G36120 // AT2G17730 // AT1G01910 // AT4G36970 // AT1G31180 // AT1G80920 // AT5G58870 // AT3G14415 // AT1G66770 // AT2G02800 // AT5G27290 // AT2G37240 // AT5G08690 // AT2G10940 // AT2G31810 // AT1G73820 // AT4G31050 // AT5G15100 // AT5G43260 // AT5G23140 // AT3G57090 // AT5G10920 // AT1G06440 // AT5G07020 // AT1G15410 // AT1G19910 // AT2G48020 // AT4G15510 // AT2G04700 // AT1G04…
GO:0009536	C	plastid	638	4118	4037	28397	0.016	// AT1G06190 // AT5G36120 // AT2G17730 // AT1G01910 // AT4G36970 // AT1G31180 // AT1G80920 // AT5G58870 // AT3G14415 // AT1G66770 // AT1G53760 // AT5G27290 // AT2G37240 // AT5G08690 // AT2G10940 // AT2G31810 // AT1G73820 // AT4G31050 // AT5G15100 // AT5G43260 // AT5G23140 // AT3G57090 // AT5G10920 // AT1G06440 // AT5G07020 // AT1G15410 // AT1G19910 // AT2G48020 // AT4G15510 // AT2G04700 // AT1G04…
GO:0044434	C	chloroplast part	206	4118	1211	28397	0.018	// AT3G54210 // AT2G30570 // AT1G48460 // AT3G55760 // AT5G64430 // AT2G22230 // AT2G17730 // AT1G11430 // AT3G11170 // AT1G31180 // AT1G80920 // AT1G27450 // AT5G58870 // AT3G14415 // AT3G62030 // AT2G34460 // AT4G01150 // AT4G14870 // AT1G34430 // AT5G08690 // AT1G63900 // AT2G10940 // AT1G18500 // AT4G34350 // AT2G26080 // AT1G20020 // AT1G16080 // AT1G63940 // AT3G59760 // AT4G09040 // AT1G22…
GO:0009532	C	plastid stroma	115	4118	637	28397	0.018	// AT1G11430 // AT1G31180 // AT1G80920 // AT3G14415 // AT3G62030 // AT5G52100 // AT1G18500 // AT4G34350 // AT1G20020 // AT3G59760 // AT4G09040 // AT1G22300 // AT3G54210 // AT1G17650 // AT5G23140 // AT5G61410 // AT4G15510 // AT2G24200 // AT2G04700 // AT1G67280 // AT1G31190 // AT1G04420 // AT1G53280 // AT4G34200 // AT2G01210 // AT1G76080 // AT2G05710 // AT4G21445 // AT1G09340 // AT5G46290 // AT2G31…
GO:0042175	C	nuclear envelope-endoplasmic reticulum network	23	4118	94	28397	0.021	// AT2G22425 // AT5G17670 // AT3G07680 // AT4G11220 // AT5G27430 // AT1G12730 // AT3G10660 // AT4G23630 // AT5G48810 // AT5G41600 // AT1G16900 // AT3G23150 // AT5G04500 // AT5G03730 // AT3G58490 // AT1G79940 // AT1G34640 // AT1G42990 // AT5G14850 // AT4G08810 // AT5G46850 // AT1G08450 // AT2G42810
GO:0005783	C	endoplasmic reticulum	106	4118	587	28397	0.022	// AT5G58000 // AT1G67960 // AT1G76090 // AT1G36050 // AT3G03050 // AT5G59960 // AT3G10660 // AT3G06550 // AT3G24160 // AT4G29470 // AT3G44330 // AT1G79940 // AT5G10780 // AT5G08335 // AT1G34640 // AT5G46850 // AT1G18260 // AT1G65820 // AT2G42810 // AT4G22330 // AT4G04800 // AT2G47760 // AT5G23190 // AT4G28485 // AT5G14850 // AT4G27780 // AT1G16850 // AT1G12730 // AT5G19690 // AT5G15100 // AT4G23…
GO:0044435	C	plastid part	211	4118	1252	28397	0.023	// AT5G10490 // AT3G54210 // AT2G30570 // AT1G48460 // AT3G55760 // AT5G64430 // AT2G22230 // AT2G17730 // AT1G11430 // AT3G11170 // AT1G31180 // AT1G80920 // AT1G27450 // AT5G58870 // AT3G14415 // AT3G62030 // AT2G34460 // AT4G01150 // AT4G14870 // AT1G34430 // AT5G08690 // AT1G63900 // AT2G10940 // AT1G18500 // AT4G34350 // AT2G26080 // AT1G20020 // AT1G16080 // AT1G63940 // AT3G59760 // AT4G09…
GO:0005789	C	endoplasmic reticulum membrane	22	4118	91	28397	0.026	// AT2G22425 // AT5G17670 // AT3G07680 // AT4G11220 // AT5G27430 // AT1G12730 // AT5G14850 // AT3G10660 // AT4G23630 // AT5G48810 // AT5G41600 // AT1G16900 // AT3G23150 // AT5G04500 // AT5G03730 // AT3G58490 // AT1G79940 // AT1G42990 // AT1G34640 // AT5G46850 // AT1G08450 // AT2G42810
GO:0009506	C	plasmodesma	147	4118	852	28397	0.029	// AT2G26120 // AT2G01660 // AT2G34040 // AT1G07920 // AT2G25450 // AT2G22125 // AT3G22220 // AT1G71820 // AT2G38290 // AT5G15920 // AT2G10940 // AT1G56110 // AT3G53870 // AT5G11370 // AT1G22300 // AT1G61690 // AT3G08680 // AT4G31570 // AT1G51710 // AT5G37830 // AT3G44330 // AT4G17530 // AT4G28540 // AT5G20250 // AT5G25440 // AT2G36530 // AT3G54200 // AT5G54380 // AT5G25754 // AT5G44400 // AT3G09…
GO:0055044	C	symplast	147	4118	852	28397	0.029	// AT2G26120 // AT2G01660 // AT2G34040 // AT1G07920 // AT2G25450 // AT2G22125 // AT3G22220 // AT1G71820 // AT2G38290 // AT5G15920 // AT2G10940 // AT1G56110 // AT3G53870 // AT5G11370 // AT1G22300 // AT1G61690 // AT3G08680 // AT4G31570 // AT1G51710 // AT5G37830 // AT3G44330 // AT4G17530 // AT4G28540 // AT5G20250 // AT5G25440 // AT2G36530 // AT3G54200 // AT5G54380 // AT5G25754 // AT5G44400 // AT3G09…
GO:0031975	C	envelope	159	4118	929	28397	0.029	// AT5G10490 // AT1G48460 // AT5G64430 // AT4G05020 // AT2G17730 // AT1G11430 // AT3G11170 // AT1G33810 // AT3G08610 // AT5G58870 // AT3G20240 // AT3G62030 // AT2G34460 // AT4G01150 // AT5G58970 // AT1G34430 // AT5G08690 // AT2G01460 // AT2G26080 // AT5G40930 // AT1G15500 // AT1G16700 // AT5G23040 // AT1G14140 // AT4G30950 // AT5G61410 // AT5G49880 // AT2G36530 // AT2G04700 // AT1G67280 // AT5G11…
GO:0031967	C	organelle envelope	159	4118	929	28397	0.029	// AT5G10490 // AT1G48460 // AT5G64430 // AT4G05020 // AT2G17730 // AT1G11430 // AT3G11170 // AT1G33810 // AT3G08610 // AT5G58870 // AT3G20240 // AT3G62030 // AT2G34460 // AT4G01150 // AT5G58970 // AT1G34430 // AT5G08690 // AT2G01460 // AT2G26080 // AT5G40930 // AT1G15500 // AT1G16700 // AT5G23040 // AT1G14140 // AT4G30950 // AT5G61410 // AT5G49880 // AT2G36530 // AT2G04700 // AT1G67280 // AT5G11…
GO:0005911	C	cell-cell junction	147	4118	854	28397	0.03	// AT2G26120 // AT2G01660 // AT2G34040 // AT1G07920 // AT2G25450 // AT2G22125 // AT3G22220 // AT1G71820 // AT2G38290 // AT5G15920 // AT2G10940 // AT1G56110 // AT3G53870 // AT5G11370 // AT1G22300 // AT1G61690 // AT3G08680 // AT4G31570 // AT1G51710 // AT5G37830 // AT3G44330 // AT4G17530 // AT4G28540 // AT5G20250 // AT5G25440 // AT2G36530 // AT3G54200 // AT5G54380 // AT5G25754 // AT5G44400 // AT3G09…
GO:0044459	C	plasma membrane part	180	4118	1065	28397	0.031	// AT4G30940 // AT2G26120 // AT2G01660 // AT2G34040 // AT3G27910 // AT1G07920 // AT4G27450 // AT5G64730 // AT2G25450 // AT2G22125 // AT3G22220 // AT1G71820 // AT2G38290 // AT1G66770 // AT3G04690 // AT5G15920 // AT5G56190 // AT2G10940 // AT5G09220 // AT3G53870 // AT5G11370 // AT1G22300 // AT1G61690 // AT3G14840 // AT3G08680 // AT4G31570 // AT5G28750 // AT3G09030 // AT3G05560 // AT5G37830 // AT3G44…
GO:0009526	C	plastid envelope	106	4118	598	28397	0.033	// AT5G10490 // AT5G64430 // AT2G17730 // AT1G11430 // AT3G11170 // AT1G33810 // AT5G58870 // AT3G62030 // AT2G34460 // AT4G01150 // AT1G34430 // AT5G08690 // AT1G63900 // AT2G26080 // AT1G16080 // AT4G30950 // AT5G61410 // AT5G19620 // AT2G04700 // AT1G67280 // AT1G48460 // AT1G04420 // AT5G25752 // AT3G17970 // AT5G23040 // AT1G09340 // AT5G46290 // AT2G34590 // AT5G08280 // AT5G52440 // AT1G12…
GO:0030054	C	cell junction	147	4118	857	28397	0.033	// AT2G26120 // AT2G01660 // AT2G34040 // AT1G07920 // AT2G25450 // AT2G22125 // AT3G22220 // AT1G71820 // AT2G38290 // AT5G15920 // AT2G10940 // AT1G56110 // AT3G53870 // AT5G11370 // AT1G22300 // AT1G61690 // AT3G08680 // AT4G31570 // AT1G51710 // AT5G37830 // AT3G44330 // AT4G17530 // AT4G28540 // AT5G20250 // AT5G25440 // AT2G36530 // AT3G54200 // AT5G54380 // AT5G25754 // AT5G44400 // AT3G09…
GO:0031227	C	intrinsic to endoplasmic reticulum membrane	9	4118	28	28397	0.038	// AT5G14850 // AT1G79940 // AT5G17670 // AT4G23630 // AT5G41600 // AT1G16900 // AT5G04500 // AT2G42810 // AT4G11220
GO:0000145	C	exocyst	9	4118	29	28397	0.044	// AT3G55150 // AT2G39380 // AT1G54090 // AT5G03540 // AT3G56640 // AT5G13990 // AT1G71820 // AT5G50380 // AT1G47550
GO:0071212	C	subsynaptic reticulum	23	4118	104	28397	0.048	// AT2G22425 // AT5G17670 // AT1G67960 // AT3G07680 // AT4G11220 // AT5G27430 // AT1G12730 // AT5G14850 // AT3G10660 // AT4G23630 // AT5G48810 // AT5G41600 // AT1G16900 // AT3G23150 // AT5G04500 // AT5G03730 // AT3G58490 // AT1G79940 // AT1G42990 // AT1G34640 // AT5G46850 // AT1G08450 // AT2G42810
GO:0044432	C	endoplasmic reticulum part	23	4118	104	28397	0.048	// AT2G22425 // AT5G17670 // AT1G67960 // AT3G07680 // AT4G11220 // AT5G27430 // AT1G12730 // AT5G14850 // AT3G10660 // AT4G23630 // AT5G48810 // AT5G41600 // AT1G16900 // AT3G23150 // AT5G04500 // AT5G03730 // AT3G58490 // AT1G79940 // AT1G42990 // AT1G34640 // AT5G46850 // AT1G08450 // AT2G42810

## Sheet: 2f
Supplementary data 2e: GO terms of ethylene regulated H3K23Ac peak associated genes
GO_acc	term_type	Term	queryitem	querytotal	bgitem	bgtotal	pvalue	entries
GO:0042221	P	response to chemical stimulus	577	3321	3978	28397	1.8e-07	// AT3G48640 // AT3G21710 // AT3G53200 // AT4G32360 // AT3G20780 // AT5G48100 // AT3G59350 // AT3G11020 // AT1G64890 // AT1G74950 // AT2G44800 // AT4G10390 // AT2G38940 // AT2G36840 // AT1G19220 // AT5G06370 // AT1G63470 // AT2G35940 // AT3G50700 // AT1G27980 // AT3G45300 // AT2G22840 // AT5G49555 // AT5G24850 // AT4G33560 // AT2G02390 // AT1G01160 // AT2G30810 // AT1G69690 // AT4G19700 // AT5G13…
GO:0010033	P	response to organic substance	412	3321	2754	28397	9.6e-07	// AT3G48640 // AT3G20780 // AT3G53200 // AT3G59350 // AT1G64890 // AT1G74950 // AT4G10390 // AT2G38940 // AT1G19220 // AT5G06370 // AT1G63470 // AT2G35940 // AT3G50700 // AT1G27980 // AT3G45300 // AT2G22840 // AT5G24850 // AT4G33560 // AT2G02390 // AT2G30810 // AT1G69690 // AT4G19700 // AT5G13180 // AT1G21910 // AT3G01280 // AT1G72320 // AT2G44065 // AT4G23800 // AT3G49350 // AT5G25350 // AT2G19…
GO:0050896	P	response to stimulus	856	3321	6292	28397	1.8e-06	// AT3G48640 // AT4G12560 // AT1G61850 // AT3G21710 // AT3G53200 // AT2G31190 // AT2G41220 // AT5G02290 // AT4G40010 // AT1G04300 // AT1G03080 // AT3G20780 // AT2G31610 // AT2G18250 // AT4G37010 // AT1G28520 // AT3G59350 // AT3G14415 // AT1G64890 // AT1G23740 // AT1G74950 // AT1G25280 // AT4G10390 // AT2G38940 // AT1G72840 // AT2G36840 // AT1G19220 // AT5G06370 // AT3G15020 // AT2G35940 // AT3G50…
GO:0070887	P	cellular response to chemical stimulus	228	3321	1417	28397	5.4e-06	// AT5G62880 // AT3G48640 // AT1G64660 // AT1G33400 // AT5G57050 // AT4G32360 // AT4G35900 // AT5G43810 // AT3G45040 // AT1G30210 // AT3G53280 // AT5G42050 // AT1G74950 // AT5G41070 // AT2G44800 // AT3G52880 // AT1G20020 // AT3G16770 // AT5G06370 // AT5G39610 // AT1G63470 // AT2G35940 // AT1G22300 // AT3G50700 // AT5G49555 // AT4G23810 // AT1G32940 // AT1G79940 // AT2G22430 // AT3G28340 // AT1G69…
GO:0009719	P	response to endogenous stimulus	253	3321	1615	28397	9.2e-06	// AT5G62880 // AT5G52830 // AT1G56220 // AT5G11260 // AT3G20310 // AT3G20780 // AT5G53470 // AT1G30210 // AT3G53280 // AT5G40460 // AT1G69040 // AT5G02840 // AT4G29940 // AT4G35770 // AT4G10390 // AT2G38940 // AT4G12720 // AT5G13180 // AT1G20020 // AT3G49620 // AT1G19220 // AT5G06370 // AT5G39610 // AT2G35940 // AT1G31340 // AT3G50700 // AT5G04240 // AT4G35790 // AT1G04310 // AT4G23810 // AT4G14…
GO:0034641	P	cellular nitrogen compound metabolic process	220	3321	1373	28397	1e-05	// AT1G64660 // AT4G15560 // AT5G53350 // AT4G27700 // AT1G33400 // AT2G46590 // AT3G62120 // AT3G14390 // AT4G11300 // AT4G35760 // AT5G50920 // AT3G09830 // AT5G19220 // AT2G18250 // AT5G46580 // AT1G69040 // AT1G23740 // AT3G25530 // AT5G44020 // AT5G28237 // AT1G69370 // AT1G20020 // AT5G13760 // AT4G38770 // AT1G64770 // AT2G35940 // AT1G31340 // AT5G54080 // AT3G45300 // AT3G16390 // AT4G18…
GO:0009723	P	response to ethylene stimulus	74	3321	353	28397	1e-05	// AT2G01930 // AT2G47000 // AT1G01560 // AT4G14430 // AT2G17290 // AT5G12930 // AT3G46620 // AT5G25190 // AT5G59220 // AT5G25350 // AT3G48760 // AT3G20310 // AT3G63010 // AT5G02840 // AT1G27730 // AT4G17615 // AT1G27320 // AT5G51640 // AT2G26300 // AT3G23150 // AT1G53170 // AT2G33710 // AT5G13330 // AT5G59550 // AT1G74950 // AT1G74840 // AT1G28370 // AT1G31930 // AT3G26200 // AT3G49620 // AT1G19…
GO:0009987	P	cellular process	1814	3321	14419	28397	1.5e-05	// AT3G21710 // AT3G26680 // AT5G02290 // AT3G57170 // AT3G21430 // AT3G60330 // AT1G43170 // AT5G28237 // AT5G06370 // AT3G15020 // AT2G35940 // AT3G50700 // AT1G07910 // AT5G07020 // AT5G44480 // AT5G48650 // AT5G10140 // AT5G13180 // AT4G13245 // AT4G33090 // AT5G07620 // AT3G01280 // AT5G02450 // AT2G19870 // AT5G07440 // AT5G16480 // AT2G22640 // AT2G33710 // AT4G14605 // AT4G24480 // AT1G70…
GO:0009737	P	response to abscisic acid stimulus	113	3321	621	28397	1.9e-05	// AT5G62880 // AT5G11260 // AT3G20310 // AT5G46350 // AT5G42050 // AT1G64890 // AT5G02840 // AT1G74950 // AT2G38940 // AT5G13180 // AT5G39610 // AT2G35940 // AT1G22300 // AT2G22840 // AT2G25930 // AT2G23430 // AT3G28340 // AT5G57050 // AT4G18010 // AT1G51090 // AT5G08335 // AT2G19430 // AT1G76650 // AT5G14920 // AT3G56860 // AT4G29810 // AT1G56600 // AT1G32230 // AT1G18570 // AT5G03740 // AT5G54…
GO:0071310	P	cellular response to organic substance	198	3321	1234	28397	2.6e-05	// AT5G62880 // AT3G48640 // AT5G11260 // AT1G33400 // AT4G35900 // AT5G43810 // AT3G45040 // AT1G30210 // AT3G53280 // AT5G42050 // AT1G74950 // AT5G41070 // AT1G20020 // AT3G16770 // AT5G06370 // AT5G39610 // AT1G63470 // AT2G35940 // AT1G22300 // AT3G50700 // AT1G04310 // AT4G23810 // AT4G33560 // AT1G79940 // AT2G22430 // AT3G28340 // AT1G69690 // AT1G16680 // AT3G28345 // AT5G57050 // AT5G59…
GO:0009725	P	response to hormone stimulus	217	3321	1375	28397	2.7e-05	// AT5G62880 // AT5G52830 // AT1G56220 // AT5G11260 // AT3G20310 // AT3G20780 // AT5G46350 // AT3G53280 // AT5G42050 // AT1G69040 // AT5G02840 // AT4G29940 // AT2G38940 // AT4G12720 // AT5G13180 // AT3G49620 // AT1G19220 // AT5G06370 // AT5G39610 // AT2G35940 // AT1G31340 // AT5G04240 // AT2G22840 // AT1G04310 // AT2G25930 // AT2G22430 // AT2G23430 // AT2G30810 // AT1G69690 // AT3G28345 // AT5G57…
GO:0051716	P	cellular response to stimulus	346	3321	2355	28397	3e-05	// AT3G48640 // AT3G21710 // AT4G32360 // AT1G03080 // AT4G37010 // AT1G74950 // AT2G44800 // AT5G06370 // AT1G63470 // AT2G35940 // AT3G50700 // AT5G49555 // AT3G14385 // AT4G33560 // AT5G20410 // AT1G69690 // AT5G13180 // AT1G21910 // AT3G49350 // AT5G45900 // AT5G25350 // AT2G19860 // AT2G29500 // AT1G56340 // AT5G17820 // AT1G56345 // AT4G00430 // AT4G36990 // AT4G14030 // AT5G38900 // AT5G27…
GO:0023034	P	intracellular signaling pathway	83	3321	433	28397	5.1e-05	// AT3G19290 // AT5G40780 // AT1G51830 // AT1G01560 // AT3G49350 // AT2G17290 // AT4G12720 // AT3G46620 // AT1G77920 // AT5G25190 // AT5G46330 // AT5G25350 // AT3G48760 // AT4G35900 // AT4G03390 // AT3G63010 // AT1G27730 // AT4G17615 // AT3G45640 // AT1G75390 // AT5G02490 // AT4G08230 // AT2G26300 // AT5G42050 // AT3G23150 // AT1G53170 // AT1G27320 // AT4G36990 // AT5G59550 // AT2G25490 // AT1G28…
GO:0071495	P	cellular response to endogenous stimulus	138	3321	815	28397	5.3e-05	// AT5G62880 // AT5G11260 // AT3G20310 // AT1G30210 // AT3G53280 // AT5G42050 // AT1G74950 // AT1G20020 // AT5G06370 // AT5G39610 // AT2G35940 // AT1G22300 // AT3G50700 // AT1G04310 // AT4G23810 // AT2G22430 // AT3G28340 // AT1G69690 // AT3G28345 // AT5G57050 // AT5G08330 // AT4G18010 // AT5G08335 // AT2G19430 // AT5G43700 // AT1G76650 // AT3G56860 // AT4G29810 // AT1G32230 // AT3G23190 // AT2G44…
GO:0007242	P	intracellular signaling cascade	198	3321	1252	28397	5.4e-05	// AT5G62880 // AT3G48640 // AT5G52830 // AT4G14430 // AT5G11260 // AT3G20310 // AT4G36250 // AT1G64480 // AT5G03530 // AT1G30210 // AT5G42050 // AT1G74950 // AT2G18390 // AT2G25000 // AT1G20020 // AT3G16770 // AT5G06370 // AT5G39610 // AT2G35940 // AT1G22300 // AT3G50700 // AT1G04310 // AT4G23810 // AT2G25930 // AT4G33560 // AT4G17530 // AT2G22430 // AT3G28340 // AT1G69690 // AT3G28345 // AT5G57…
GO:0006790	P	sulfur metabolic process	119	3321	683	28397	6.1e-05	// AT1G64660 // AT4G15560 // AT1G33400 // AT3G24120 // AT4G11300 // AT3G09830 // AT5G54390 // AT2G18250 // AT2G42220 // AT1G23740 // AT3G25530 // AT1G20020 // AT5G13760 // AT4G38770 // AT2G35940 // AT1G31340 // AT5G04240 // AT5G48545 // AT5G37830 // AT3G62130 // AT3G56010 // AT4G35760 // AT1G35620 // AT4G37410 // AT3G15010 // AT1G47578 // AT5G39600 // AT5G46110 // AT1G18570 // AT5G64350 // AT3G56…
GO:0032870	P	cellular response to hormone stimulus	113	3321	641	28397	6.1e-05	// AT5G62880 // AT5G11260 // AT3G20310 // AT3G53280 // AT5G42050 // AT1G74950 // AT5G06370 // AT5G39610 // AT2G35940 // AT1G22300 // AT1G04310 // AT2G22430 // AT3G28340 // AT3G28345 // AT5G57050 // AT4G18010 // AT5G08335 // AT2G19430 // AT5G43700 // AT1G76650 // AT3G56860 // AT4G29810 // AT1G32230 // AT3G23190 // AT2G44080 // AT1G80100 // AT1G01560 // AT4G14430 // AT3G46620 // AT5G25350 // AT4G17…
GO:0009755	P	hormone-mediated signaling pathway	107	3321	600	28397	6.3e-05	// AT5G62880 // AT5G11260 // AT3G20310 // AT5G42050 // AT1G74950 // AT5G06370 // AT5G39610 // AT2G35940 // AT1G22300 // AT1G04310 // AT2G22430 // AT3G28340 // AT3G28345 // AT5G57050 // AT4G18010 // AT5G08335 // AT2G19430 // AT5G43700 // AT1G76650 // AT3G56860 // AT4G29810 // AT1G32230 // AT3G23190 // AT2G44080 // AT1G80100 // AT1G01560 // AT4G14430 // AT3G46620 // AT5G25350 // AT4G17615 // AT5G25…
GO:0044237	P	cellular metabolic process	1461	3321	11509	28397	6.9e-05	// AT3G21710 // AT3G26680 // AT5G02290 // AT1G79940 // AT3G57170 // AT3G21430 // AT3G60330 // AT1G43170 // AT5G28237 // AT5G06370 // AT3G15020 // AT2G35940 // AT3G50700 // AT1G07910 // AT5G07020 // AT5G44480 // AT5G20410 // AT5G10140 // AT5G13180 // AT4G13245 // AT4G33090 // AT5G07620 // AT3G01280 // AT5G02450 // AT2G19870 // AT5G07440 // AT5G16480 // AT3G56020 // AT2G33710 // AT4G24480 // AT3G17…
GO:0048583	P	regulation of response to stimulus	115	3321	667	28397	0.00012	// AT5G62880 // AT4G12560 // AT5G11260 // AT3G27960 // AT1G03080 // AT3G09830 // AT1G28520 // AT1G30210 // AT5G42050 // AT1G74950 // AT3G27210 // AT1G20020 // AT1G56200 // AT1G20620 // AT2G35940 // AT3G50700 // AT3G09260 // AT5G04240 // AT1G04310 // AT4G23810 // AT1G59580 // AT5G48890 // AT2G22430 // AT1G69690 // AT5G57050 // AT3G45040 // AT5G08330 // AT5G13180 // AT5G08335 // AT2G19430 // AT4G29…
GO:0044238	P	primary metabolic process	1481	3321	11717	28397	0.00013	// AT3G21710 // AT3G26680 // AT5G02290 // AT1G79940 // AT3G57170 // AT4G28030 // AT3G60330 // AT1G43170 // AT5G28237 // AT5G06370 // AT3G15020 // AT2G35940 // AT3G50700 // AT1G07910 // AT5G07020 // AT5G44480 // AT5G20410 // AT5G10140 // AT5G13180 // AT4G13245 // AT4G33090 // AT5G07620 // AT3G01280 // AT5G02450 // AT2G19870 // AT5G07440 // AT3G56020 // AT2G33710 // AT4G24480 // AT3G17205 // AT4G38…
GO:0023052	P	signaling	342	3321	2376	28397	0.00013	// AT3G48640 // AT3G21710 // AT1G74950 // AT1G72840 // AT5G06370 // AT1G63470 // AT2G35940 // AT3G50700 // AT3G14385 // AT4G33560 // AT5G20410 // AT1G69690 // AT5G63410 // AT5G54310 // AT3G49350 // AT5G45900 // AT5G25350 // AT2G19860 // AT5G17820 // AT4G00430 // AT4G36990 // AT5G27320 // AT1G51840 // AT5G59890 // AT1G78080 // AT5G38344 // AT5G58430 // AT1G59750 // AT5G37680 // AT2G25490 // AT1G35…
GO:0009056	P	catabolic process	317	3321	2182	28397	0.00013	// AT4G12560 // AT1G64660 // AT5G40850 // AT4G15560 // AT3G07550 // AT5G06140 // AT5G53350 // AT4G27700 // AT1G27980 // AT2G46590 // AT4G32360 // AT2G36080 // AT1G03280 // AT3G22220 // AT1G64770 // AT3G63440 // AT2G29460 // AT5G42540 // AT3G08590 // AT5G45300 // AT1G17110 // AT1G23740 // AT3G60330 // AT3G13520 // AT3G51310 // AT4G32130 // AT3G52880 // AT4G39090 // AT1G20020 // AT5G06370 // AT1G56…
GO:0006082	P	organic acid metabolic process	307	3321	2105	28397	0.00014	// AT3G48640 // AT1G32500 // AT1G64660 // AT4G15560 // AT5G44200 // AT1G33400 // AT3G24120 // AT1G61850 // AT3G14390 // AT4G11300 // AT4G35760 // AT2G36080 // AT3G09020 // AT2G18250 // AT3G59480 // AT4G05450 // AT5G56350 // AT1G04420 // AT3G09830 // AT1G27980 // AT1G69040 // AT1G23740 // AT1G74950 // AT1G36050 // AT3G25530 // AT4G10390 // AT5G28237 // AT4G12720 // AT3G52880 // AT1G69370 // AT1G20…
GO:0008152	P	metabolic process	1705	3321	13633	28397	0.00015	// AT3G21710 // AT3G26680 // AT5G02290 // AT1G79940 // AT3G57170 // AT3G21430 // AT3G60330 // AT1G43170 // AT5G25130 // AT5G28237 // AT5G06370 // AT3G15020 // AT2G35940 // AT3G50700 // AT1G07910 // AT5G07020 // AT5G44480 // AT5G20410 // AT5G10140 // AT5G13180 // AT4G13245 // AT4G33090 // AT5G07620 // AT3G01280 // AT5G02450 // AT2G19870 // AT5G07440 // AT5G16480 // AT3G56020 // AT2G33710 // AT4G24…
GO:0043436	P	oxoacid metabolic process	306	3321	2103	28397	0.00016	// AT3G48640 // AT1G32500 // AT1G64660 // AT4G15560 // AT5G44200 // AT1G33400 // AT3G24120 // AT1G61850 // AT3G14390 // AT4G11300 // AT4G35760 // AT2G36080 // AT3G09020 // AT2G18250 // AT3G59480 // AT4G05450 // AT5G56350 // AT1G04420 // AT3G09830 // AT1G27980 // AT1G69040 // AT1G23740 // AT1G74950 // AT1G36050 // AT3G25530 // AT4G10390 // AT5G28237 // AT4G12720 // AT3G52880 // AT1G69370 // AT1G20…
GO:0019752	P	carboxylic acid metabolic process	306	3321	2103	28397	0.00016	// AT3G48640 // AT1G32500 // AT1G64660 // AT4G15560 // AT5G44200 // AT1G33400 // AT3G24120 // AT1G61850 // AT3G14390 // AT4G11300 // AT4G35760 // AT2G36080 // AT3G09020 // AT2G18250 // AT3G59480 // AT4G05450 // AT5G56350 // AT1G04420 // AT3G09830 // AT1G27980 // AT1G69040 // AT1G23740 // AT1G74950 // AT1G36050 // AT3G25530 // AT4G10390 // AT5G28237 // AT4G12720 // AT3G52880 // AT1G69370 // AT1G20…
GO:0009651	P	response to salt stress	131	3321	788	28397	0.00016	// AT4G40010 // AT2G31610 // AT2G18250 // AT3G04290 // AT5G02840 // AT1G74950 // AT4G32640 // AT3G52880 // AT4G39090 // AT5G39610 // AT5G05170 // AT2G35940 // AT2G03680 // AT3G09260 // AT1G20693 // AT3G22110 // AT5G57050 // AT4G18010 // AT5G13180 // AT5G14920 // AT4G29810 // AT1G56600 // AT1G32230 // AT3G17210 // AT1G18570 // AT4G31180 // AT5G63650 // AT5G54230 // AT1G01560 // AT2G44060 // AT5G61…
GO:0042180	P	cellular ketone metabolic process	308	3321	2123	28397	0.00018	// AT3G48640 // AT1G32500 // AT1G64660 // AT4G15560 // AT5G44200 // AT1G33400 // AT3G24120 // AT1G61850 // AT3G14390 // AT4G11300 // AT4G35760 // AT2G36080 // AT3G09020 // AT2G18250 // AT3G59480 // AT4G05450 // AT5G56350 // AT1G04420 // AT3G09830 // AT1G27980 // AT1G69040 // AT1G23740 // AT1G74950 // AT1G36050 // AT3G25530 // AT4G10390 // AT5G28237 // AT4G12720 // AT3G52880 // AT1G69370 // AT1G20…
GO:0071369	P	cellular response to ethylene stimulus	35	3321	144	28397	0.00021	// AT2G47000 // AT3G46620 // AT5G25350 // AT3G20310 // AT3G63010 // AT5G25190 // AT2G26300 // AT3G23150 // AT1G53170 // AT1G27320 // AT5G59550 // AT2G25490 // AT1G28370 // AT3G26200 // AT3G16770 // AT3G62680 // AT5G39610 // AT1G66340 // AT2G35940 // AT3G53280 // AT1G04310 // AT4G39403 // AT5G03730 // AT2G16720 // AT5G55620 // AT5G44210 // AT2G21150 // AT1G27730 // AT2G34600 // AT5G36890 // AT1G76…
GO:0044248	P	cellular catabolic process	303	3321	2095	28397	0.00025	// AT1G64660 // AT5G40850 // AT4G15560 // AT3G07550 // AT5G06140 // AT5G53350 // AT4G27700 // AT1G27980 // AT2G46590 // AT4G32360 // AT2G36080 // AT1G03280 // AT3G22220 // AT1G64770 // AT4G05450 // AT2G29460 // AT5G42540 // AT3G08590 // AT1G17110 // AT1G23740 // AT3G60330 // AT3G13520 // AT3G51310 // AT4G32130 // AT3G52880 // AT4G39090 // AT1G20020 // AT5G06370 // AT1G56200 // AT1G20620 // AT5G05…
GO:0006970	P	response to osmotic stress	137	3321	842	28397	0.00026	// AT4G40010 // AT2G31610 // AT2G18250 // AT3G04290 // AT5G02840 // AT1G74950 // AT4G32640 // AT3G52880 // AT4G39090 // AT5G39610 // AT5G05170 // AT2G35940 // AT2G03680 // AT3G09260 // AT1G20693 // AT3G22110 // AT5G57050 // AT4G18010 // AT5G13180 // AT5G14920 // AT4G29810 // AT1G56600 // AT1G32230 // AT3G17210 // AT1G18570 // AT4G31180 // AT5G63650 // AT5G54230 // AT1G01560 // AT2G44060 // AT5G61…
GO:0044106	P	cellular amine metabolic process	151	3321	947	28397	0.00029	// AT1G64660 // AT4G15560 // AT1G33400 // AT2G46590 // AT3G62120 // AT3G14390 // AT4G11300 // AT3G09830 // AT2G18250 // AT5G46580 // AT1G69040 // AT1G23740 // AT3G25530 // AT5G44020 // AT5G28237 // AT1G69370 // AT5G13760 // AT4G38770 // AT2G35940 // AT1G31340 // AT5G54080 // AT3G45300 // AT3G62130 // AT1G03090 // AT2G37250 // AT1G52200 // AT1G35620 // AT3G15010 // AT1G56190 // AT5G11880 // AT5G46…
GO:0006520	P	cellular amino acid metabolic process	142	3321	882	28397	0.00031	// AT1G64660 // AT4G15560 // AT1G33400 // AT3G24120 // AT3G62120 // AT3G14390 // AT4G11300 // AT3G09830 // AT2G18250 // AT5G46580 // AT1G69040 // AT1G23740 // AT3G25530 // AT5G44020 // AT5G28237 // AT1G69370 // AT5G13760 // AT4G38770 // AT2G35940 // AT1G31340 // AT5G54080 // AT3G45300 // AT3G62130 // AT1G03090 // AT2G37250 // AT1G52200 // AT1G35620 // AT3G15010 // AT1G56190 // AT5G11880 // AT5G46…
GO:0009873	P	ethylene mediated signaling pathway	31	3321	125	28397	0.00034	// AT2G47000 // AT3G46620 // AT5G25350 // AT3G20310 // AT3G63010 // AT5G25190 // AT2G26300 // AT3G23150 // AT1G53170 // AT1G27320 // AT5G59550 // AT2G25490 // AT1G28370 // AT3G26200 // AT3G16770 // AT5G39610 // AT1G66340 // AT2G35940 // AT1G04310 // AT4G39403 // AT5G03730 // AT2G16720 // AT5G44210 // AT2G21150 // AT1G27730 // AT2G34600 // AT1G76650 // AT5G38895 // AT1G78080 // AT1G32230 // AT3G12…
GO:0023033	P	signaling pathway	91	3321	519	28397	0.00035	// AT1G51830 // AT4G35900 // AT5G42050 // AT5G39610 // AT2G35940 // AT1G64210 // AT1G04310 // AT1G79940 // AT3G28340 // AT3G28345 // AT3G45040 // AT3G20310 // AT1G76650 // AT4G29810 // AT2G22850 // AT1G32230 // AT5G63410 // AT1G01560 // AT3G49350 // AT3G46620 // AT1G77920 // AT5G25350 // AT4G17615 // AT5G25190 // AT2G26300 // AT2G18730 // AT1G27320 // AT5G59550 // AT2G34650 // AT1G31930 // AT2G45…
GO:0050789	P	regulation of biological process	694	3321	5235	28397	0.00036	// AT3G48640 // AT4G12560 // AT3G20780 // AT3G53200 // AT5G07780 // AT5G08160 // AT1G69390 // AT1G03080 // AT1G76880 // AT2G18250 // AT1G28520 // AT5G18680 // AT3G11020 // AT1G69120 // AT4G02980 // AT3G57180 // AT1G23740 // AT1G74950 // AT1G25280 // AT1G72840 // AT2G35350 // AT1G19220 // AT5G06370 // AT1G63470 // AT1G16720 // AT2G35940 // AT3G50700 // AT4G33560 // AT5G20410 // AT1G01160 // AT1G69…
GO:0009628	P	response to abiotic stimulus	370	3321	2635	28397	0.00038	// AT5G15020 // AT2G31190 // AT4G40010 // AT3G22104 // AT4G15560 // AT1G04300 // AT2G31610 // AT2G18250 // AT1G28520 // AT4G28030 // AT1G64890 // AT1G23740 // AT1G74950 // AT1G71030 // AT2G36840 // AT2G35940 // AT4G11560 // AT5G49550 // AT1G01160 // AT3G22110 // AT5G13180 // AT1G21910 // AT1G32330 // AT5G46110 // AT5G10010 // AT2G44060 // AT5G07440 // AT5G45900 // AT1G80920 // AT3G06670 // AT5G48…
GO:0044271	P	cellular nitrogen compound biosynthetic process	130	3321	804	28397	0.00046	// AT4G15560 // AT1G33400 // AT3G14390 // AT5G50920 // AT2G18250 // AT5G46580 // AT2G42220 // AT1G23740 // AT3G25530 // AT5G44020 // AT5G28237 // AT1G69370 // AT5G13760 // AT4G38770 // AT2G35940 // AT5G04240 // AT5G17230 // AT2G37250 // AT1G52200 // AT1G35620 // AT5G64150 // AT1G32230 // AT3G17210 // AT1G56190 // AT5G11880 // AT5G46110 // AT2G22990 // AT5G64350 // AT1G12230 // AT2G44060 // AT4G39…
GO:0006950	P	response to stress	551	3321	4089	28397	0.00047	// AT3G48640 // AT4G12560 // AT4G40010 // AT3G21710 // AT1G53350 // AT5G02290 // AT4G32360 // AT1G03080 // AT2G31610 // AT2G18250 // AT4G37010 // AT3G14415 // AT1G64890 // AT1G23740 // AT1G74950 // AT1G71030 // AT4G10390 // AT1G72840 // AT2G36840 // AT3G15020 // AT2G35940 // AT3G50700 // AT1G27980 // AT5G49555 // AT3G14385 // AT4G33560 // AT2G02390 // AT1G01160 // AT3G22110 // AT1G69690 // AT4G19…
GO:0009753	P	response to jasmonic acid stimulus	83	3321	471	28397	0.00054	// AT5G60300 // AT2G47000 // AT2G35930 // AT1G01560 // AT2G38470 // AT2G17290 // AT4G12720 // AT5G59220 // AT3G15500 // AT4G14430 // AT5G51640 // AT3G63010 // AT5G02840 // AT3G09020 // AT4G17615 // AT1G61890 // AT3G45640 // AT3G17860 // AT1G51950 // AT1G30210 // AT4G29810 // AT1G28370 // AT5G08330 // AT1G22070 // AT4G25390 // AT5G13330 // AT4G14110 // AT1G74950 // AT4G35770 // AT4G10390 // AT5G60…
GO:0006807	P	nitrogen compound metabolic process	744	3321	5675	28397	0.00063	// AT1G61580 // AT5G15020 // AT3G20780 // AT3G53200 // AT4G27700 // AT2G03880 // AT1G76880 // AT2G18250 // AT4G37010 // AT1G28520 // AT5G18680 // AT3G11020 // AT1G69120 // AT4G02980 // AT3G57180 // AT1G23740 // AT3G60330 // AT1G25280 // AT2G04890 // AT5G28237 // AT2G36840 // AT2G35350 // AT1G19220 // AT1G63470 // AT1G60850 // AT1G64770 // AT2G35940 // AT3G50700 // AT1G27980 // AT3G45300 // AT4G11…
GO:0044283	P	small molecule biosynthetic process	269	3321	1865	28397	0.00063	// AT3G48640 // AT1G32500 // AT1G61850 // AT4G15560 // AT4G05590 // AT1G33400 // AT2G46590 // AT5G11260 // AT3G14390 // AT4G11300 // AT1G03080 // AT3G09020 // AT4G33090 // AT2G18250 // AT5G56350 // AT3G09830 // AT2G42220 // AT1G23740 // AT1G74950 // AT1G36050 // AT2G37240 // AT4G10390 // AT5G28237 // AT3G27210 // AT3G52880 // AT1G69370 // AT1G20020 // AT5G13760 // AT4G38770 // AT5G05170 // AT1G64…
GO:0044281	P	small molecule metabolic process	545	3321	4065	28397	0.00075	// AT1G61580 // AT3G48640 // AT1G61850 // AT4G15560 // AT4G27700 // AT1G03080 // AT2G41470 // AT2G18250 // AT2G20370 // AT1G23740 // AT1G74950 // AT3G60330 // AT2G37240 // AT4G10390 // AT5G28237 // AT5G06370 // AT3G15020 // AT1G64770 // AT2G35940 // AT1G27980 // AT3G45300 // AT5G49555 // AT5G58784 // AT5G24850 // AT5G44480 // AT2G02390 // AT1G20693 // AT1G20696 // AT1G04420 // AT5G13180 // AT4G33…
GO:0007165	P	signal transduction	243	3321	1670	28397	0.00075	// AT5G62880 // AT3G48640 // AT5G52830 // AT3G28345 // AT4G14430 // AT5G11260 // AT3G20310 // AT4G36250 // AT1G64480 // AT4G11330 // AT1G30210 // AT5G45260 // AT5G42050 // AT2G25000 // AT1G63870 // AT1G74950 // AT2G18390 // AT5G12250 // AT1G72840 // AT1G20020 // AT3G16770 // AT5G06370 // AT5G39610 // AT2G35940 // AT1G22300 // AT3G50700 // AT5G49980 // AT1G04310 // AT4G23810 // AT5G44900 // AT5G03…
GO:0044272	P	sulfur compound biosynthetic process	84	3321	486	28397	0.00084	// AT2G16800 // AT3G28940 // AT3G13772 // AT5G53170 // AT2G38470 // AT4G39940 // AT1G33400 // AT5G54770 // AT1G42960 // AT5G18660 // AT5G23060 // AT3G19515 // AT1G70280 // AT5G44200 // AT3G45640 // AT4G15560 // AT5G57330 // AT1G01440 // AT1G11680 // AT5G49970 // AT2G42220 // AT1G55360 // AT1G23740 // AT4G27180 // AT5G44020 // AT1G31812 // AT3G25530 // AT5G01020 // AT5G12250 // AT1G22940 // AT1G20…
GO:0000096	P	sulfur amino acid metabolic process	81	3321	465	28397	0.00084	// AT2G16800 // AT1G64660 // AT3G15010 // AT4G15560 // AT2G44060 // AT3G46620 // AT1G33400 // AT3G24120 // AT5G05850 // AT3G13772 // AT1G17290 // AT4G11300 // AT5G18660 // AT5G23060 // AT2G23810 // AT3G09830 // AT1G70280 // AT5G44200 // AT2G18250 // AT4G01850 // AT1G17420 // AT5G04240 // AT1G11680 // AT4G25390 // AT2G42220 // AT1G55360 // AT5G59550 // AT1G62380 // AT4G27180 // AT5G44020 // AT1G31…
GO:0007623	P	circadian rhythm	37	3321	171	28397	0.00093	// AT5G11260 // AT5G02120 // AT3G60250 // AT3G46640 // AT3G57040 // AT1G53035 // AT1G64890 // AT5G02840 // AT2G25490 // AT3G04910 // AT2G23080 // AT1G66340 // AT3G51400 // AT3G07650 // AT1G09530 // AT2G25930 // AT5G37260 // AT1G27320 // AT4G24470 // AT5G25350 // AT1G04400 // AT5G10140 // AT1G69690 // AT2G18170 // AT5G08330 // AT5G48890 // AT2G21150 // AT1G04990 // AT4G03390 // AT4G16146 // AT4G39…
GO:0048511	P	rhythmic process	37	3321	171	28397	0.00093	// AT5G11260 // AT5G02120 // AT3G60250 // AT3G46640 // AT3G57040 // AT1G53035 // AT1G64890 // AT5G02840 // AT2G25490 // AT3G04910 // AT2G23080 // AT1G66340 // AT3G51400 // AT3G07650 // AT1G09530 // AT2G25930 // AT5G37260 // AT1G27320 // AT4G24470 // AT5G25350 // AT1G04400 // AT5G10140 // AT1G69690 // AT2G18170 // AT5G08330 // AT5G48890 // AT2G21150 // AT1G04990 // AT4G03390 // AT4G16146 // AT4G39…
GO:0006810	P	transport	483	3321	3577	28397	0.00095	// AT2G31190 // AT3G21710 // AT4G15560 // AT2G03640 // AT1G03080 // AT3G14410 // AT1G64890 // AT1G74950 // AT3G60330 // AT1G25280 // AT2G38940 // AT3G24840 // AT4G12510 // AT2G35940 // AT3G50700 // AT2G36900 // AT5G48650 // AT1G20693 // AT1G69690 // AT3G30390 // AT5G13180 // AT4G33090 // AT3G11900 // AT1G56190 // AT3G01280 // AT5G46110 // AT4G01320 // AT2G44060 // AT2G47760 // AT5G07440 // AT4G37…
GO:0000160	P	two-component signal transduction system (phosphorelay)	36	3321	165	28397	0.00095	// AT2G47000 // AT3G46620 // AT5G25350 // AT3G20310 // AT3G63010 // AT3G57040 // AT5G25190 // AT2G26300 // AT3G23150 // AT1G53170 // AT1G27320 // AT5G59550 // AT2G25490 // AT1G28370 // AT3G26200 // AT3G16770 // AT5G39610 // AT1G66340 // AT2G35940 // AT1G04310 // AT4G39403 // AT5G03730 // AT5G39340 // AT2G16720 // AT3G21510 // AT2G21150 // AT1G27730 // AT2G34600 // AT1G76650 // AT5G38895 // AT1G78…
GO:0009606	P	tropism	36	3321	166	28397	0.001	// AT3G28860 // AT5G06140 // AT1G31930 // AT2G47000 // AT3G06670 // AT5G16680 // AT5G22760 // AT4G37590 // AT5G43560 // AT2G18390 // AT1G73590 // AT2G34650 // AT1G12470 // AT2G20180 // AT3G11910 // AT4G20850 // AT5G04240 // AT1G09530 // AT4G11560 // AT5G45710 // AT3G54670 // AT1G80790 // AT3G60240 // AT1G14280 // AT1G04400 // AT5G67440 // AT3G21430 // AT1G04300 // AT3G14010 // AT2G17980 // AT1G36…
GO:0009630	P	gravitropism	34	3321	154	28397	0.0011	// AT3G28860 // AT5G06140 // AT1G31930 // AT2G47000 // AT3G06670 // AT5G16680 // AT5G22760 // AT4G37590 // AT5G43560 // AT2G18390 // AT1G73590 // AT2G34650 // AT1G12470 // AT2G20180 // AT3G11910 // AT4G20850 // AT5G04240 // AT1G09530 // AT4G11560 // AT5G45710 // AT3G54670 // AT1G80790 // AT3G60240 // AT5G67440 // AT3G21430 // AT1G04300 // AT3G14010 // AT2G17980 // AT1G36160 // AT5G13750 // AT1G53…
GO:0009308	P	amine metabolic process	158	3321	1034	28397	0.0011	// AT1G64660 // AT4G15560 // AT1G33400 // AT2G46590 // AT3G62120 // AT3G14390 // AT4G11300 // AT3G09830 // AT2G18250 // AT3G63440 // AT5G46580 // AT1G69040 // AT1G23740 // AT3G25530 // AT5G44020 // AT5G28237 // AT1G69370 // AT5G13760 // AT4G38770 // AT2G35940 // AT1G31340 // AT5G54080 // AT3G45300 // AT3G62130 // AT1G03090 // AT2G37250 // AT1G52200 // AT1G35620 // AT3G15010 // AT1G56190 // AT5G11…
GO:0044282	P	small molecule catabolic process	144	3321	932	28397	0.0012	// AT1G64660 // AT4G15560 // AT4G27700 // AT1G27980 // AT2G46590 // AT2G36080 // AT1G45050 // AT1G05190 // AT5G56350 // AT3G08590 // AT1G23740 // AT3G25530 // AT4G32130 // AT3G52880 // AT4G39090 // AT1G20020 // AT5G06370 // AT1G56200 // AT5G05170 // AT5G62220 // AT5G54080 // AT3G45300 // AT5G16520 // AT2G02390 // AT5G64500 // AT3G62130 // AT1G20693 // AT1G03090 // AT1G26440 // AT1G20696 // AT4G35…
GO:0065007	P	biological regulation	805	3321	6222	28397	0.0013	// AT3G48640 // AT4G12560 // AT3G20780 // AT3G53200 // AT5G07780 // AT2G31190 // AT4G27700 // AT5G08160 // AT1G69390 // AT1G03080 // AT1G76880 // AT1G45050 // AT2G18250 // AT1G28520 // AT5G18680 // AT4G28030 // AT1G69120 // AT4G02980 // AT3G57180 // AT1G23740 // AT1G74950 // AT1G25280 // AT1G72840 // AT2G35350 // AT1G19220 // AT5G06370 // AT1G63470 // AT1G16720 // AT2G35940 // AT3G50700 // AT3G29…
GO:0010646	P	regulation of cell communication	37	3321	175	28397	0.0013	// AT5G62880 // AT1G04310 // AT2G30710 // AT3G49350 // AT5G48170 // AT5G25350 // AT3G63010 // AT3G45640 // AT3G07940 // AT2G26300 // AT3G23150 // AT2G25490 // AT5G66730 // AT4G13350 // AT4G35790 // AT1G66340 // AT3G07890 // AT5G23720 // AT1G60860 // AT2G01570 // AT5G59220 // AT5G53160 // AT5G03730 // AT5G27320 // AT5G39340 // AT5G53570 // AT3G21510 // AT5G57050 // AT5G52200 // AT5G08335 // AT2G19…
GO:0051234	P	establishment of localization	490	3321	3652	28397	0.0014	// AT2G31190 // AT3G21710 // AT4G15560 // AT2G03640 // AT1G03080 // AT3G14410 // AT1G64890 // AT1G74950 // AT3G60330 // AT1G25280 // AT2G38940 // AT3G24840 // AT4G12510 // AT2G35940 // AT3G50700 // AT2G36900 // AT5G07020 // AT5G48650 // AT1G20693 // AT1G69690 // AT3G30390 // AT5G13180 // AT4G33090 // AT3G11900 // AT1G56190 // AT3G01280 // AT5G46110 // AT4G01320 // AT2G44060 // AT2G47760 // AT5G07…
GO:0023060	P	signal transmission	252	3321	1767	28397	0.0016	// AT5G62880 // AT3G48640 // AT5G52830 // AT3G28345 // AT4G14430 // AT5G11260 // AT3G20310 // AT5G43810 // AT4G36250 // AT1G64480 // AT4G11330 // AT1G30210 // AT5G45260 // AT5G42050 // AT2G25000 // AT1G63870 // AT1G74950 // AT2G18390 // AT5G12250 // AT1G72840 // AT1G20020 // AT3G16770 // AT5G06370 // AT5G39610 // AT1G63470 // AT2G35940 // AT1G22300 // AT3G50700 // AT5G49980 // AT1G04310 // AT4G23…
GO:0009966	P	regulation of signal transduction	36	3321	171	28397	0.0016	// AT5G62880 // AT1G04310 // AT2G30710 // AT3G49350 // AT5G48170 // AT5G25350 // AT3G63010 // AT3G45640 // AT3G07940 // AT2G26300 // AT3G23150 // AT2G25490 // AT5G66730 // AT4G13350 // AT4G35790 // AT1G66340 // AT3G07890 // AT5G23720 // AT1G60860 // AT2G01570 // AT5G59220 // AT5G53160 // AT5G03730 // AT5G27320 // AT5G39340 // AT5G53570 // AT3G21510 // AT5G57050 // AT5G52200 // AT5G08335 // AT2G19…
GO:0023051	P	regulation of signaling process	36	3321	171	28397	0.0016	// AT5G62880 // AT1G04310 // AT2G30710 // AT3G49350 // AT5G48170 // AT5G25350 // AT3G63010 // AT3G45640 // AT3G07940 // AT2G26300 // AT3G23150 // AT2G25490 // AT5G66730 // AT4G13350 // AT4G35790 // AT1G66340 // AT3G07890 // AT5G23720 // AT1G60860 // AT2G01570 // AT5G59220 // AT5G53160 // AT5G03730 // AT5G27320 // AT5G39340 // AT5G53570 // AT3G21510 // AT5G57050 // AT5G52200 // AT5G08335 // AT2G19…
GO:0023046	P	signaling process	252	3321	1768	28397	0.0016	// AT5G62880 // AT3G48640 // AT5G52830 // AT3G28345 // AT4G14430 // AT5G11260 // AT3G20310 // AT5G43810 // AT4G36250 // AT1G64480 // AT4G11330 // AT1G30210 // AT5G45260 // AT5G42050 // AT2G25000 // AT1G63870 // AT1G74950 // AT2G18390 // AT5G12250 // AT1G72840 // AT1G20020 // AT3G16770 // AT5G06370 // AT5G39610 // AT1G63470 // AT2G35940 // AT1G22300 // AT3G50700 // AT5G49980 // AT1G04310 // AT4G23…
GO:0051179	P	localization	509	3321	3819	28397	0.0018	// AT2G31190 // AT3G21710 // AT4G15560 // AT2G03640 // AT1G03080 // AT2G18250 // AT3G14410 // AT1G69120 // AT1G64890 // AT1G74950 // AT3G60330 // AT1G25280 // AT2G38940 // AT3G24840 // AT4G12510 // AT2G35940 // AT3G50700 // AT2G36900 // AT5G07020 // AT5G48650 // AT1G20693 // AT1G69690 // AT3G30390 // AT5G13180 // AT4G33090 // AT3G11900 // AT1G56190 // AT3G01280 // AT5G46110 // AT4G01320 // AT2G44…
GO:0046394	P	carboxylic acid biosynthetic process	167	3321	1116	28397	0.0018	// AT3G48640 // AT1G32500 // AT1G61850 // AT4G15560 // AT1G33400 // AT3G14390 // AT3G09020 // AT2G18250 // AT5G46580 // AT3G09830 // AT2G42220 // AT1G23740 // AT1G74950 // AT1G36050 // AT3G25530 // AT4G10390 // AT5G28237 // AT1G69370 // AT1G20020 // AT5G13760 // AT4G38770 // AT2G35940 // AT5G04240 // AT4G23810 // AT5G39320 // AT5G17230 // AT3G50760 // AT2G37250 // AT3G45040 // AT1G47578 // AT1G52…
GO:0016053	P	organic acid biosynthetic process	167	3321	1116	28397	0.0018	// AT3G48640 // AT1G32500 // AT1G61850 // AT4G15560 // AT1G33400 // AT3G14390 // AT3G09020 // AT2G18250 // AT5G46580 // AT3G09830 // AT2G42220 // AT1G23740 // AT1G74950 // AT1G36050 // AT3G25530 // AT4G10390 // AT5G28237 // AT1G69370 // AT1G20020 // AT5G13760 // AT4G38770 // AT2G35940 // AT5G04240 // AT4G23810 // AT5G39320 // AT5G17230 // AT3G50760 // AT2G37250 // AT3G45040 // AT1G47578 // AT1G52…
GO:0009739	P	response to gibberellin stimulus	35	3321	166	28397	0.0018	// AT5G52830 // AT5G48170 // AT5G11260 // AT5G12250 // AT3G63010 // AT2G31730 // AT3G57040 // AT5G25190 // AT2G26300 // AT1G22690 // AT1G18620 // AT5G02840 // AT1G74840 // AT3G18050 // AT2G20180 // AT5G66730 // AT1G71030 // AT1G74650 // AT1G66340 // AT3G28910 // AT1G09530 // AT2G37640 // AT5G37260 // AT5G17490 // AT5G27320 // AT2G22670 // AT2G30810 // AT2G45660 // AT4G19700 // AT2G01570 // AT4G09…
GO:0048193	P	Golgi vesicle transport	59	3321	327	28397	0.002	// AT1G04260 // AT2G45980 // AT2G47000 // AT3G46000 // AT2G44060 // AT5G39590 // AT5G06140 // AT5G07440 // AT1G27980 // AT5G03540 // AT5G49540 // AT5G13490 // AT5G45710 // AT5G54750 // AT1G17500 // AT4G32640 // AT2G47760 // AT5G52210 // AT2G02040 // AT5G43560 // AT1G27970 // AT2G17290 // AT2G34770 // AT1G25280 // AT4G30240 // AT5G55850 // AT5G15880 // AT4G01610 // AT2G01980 // AT5G59210 // AT3G29…
GO:0009629	P	response to gravity	34	3321	162	28397	0.0022	// AT3G28860 // AT5G06140 // AT1G31930 // AT2G47000 // AT3G06670 // AT5G16680 // AT5G22760 // AT4G37590 // AT5G43560 // AT2G18390 // AT1G73590 // AT2G34650 // AT1G12470 // AT2G20180 // AT3G11910 // AT4G20850 // AT5G04240 // AT1G09530 // AT4G11560 // AT5G45710 // AT3G54670 // AT1G80790 // AT3G60240 // AT5G67440 // AT3G21430 // AT1G04300 // AT3G14010 // AT2G17980 // AT1G36160 // AT5G13750 // AT1G53…
GO:0010035	P	response to inorganic substance	162	3321	1086	28397	0.0023	// AT3G21710 // AT3G15352 // AT4G32360 // AT1G07920 // AT5G50920 // AT1G51830 // AT5G53470 // AT5G46350 // AT3G08590 // AT3G04290 // AT5G02840 // AT2G06530 // AT3G52880 // AT4G39090 // AT5G05880 // AT5G39610 // AT1G20620 // AT5G05170 // AT1G17870 // AT2G35940 // AT1G07440 // AT1G13060 // AT1G56345 // AT5G49555 // AT4G23810 // AT3G09840 // AT5G10540 // AT1G20693 // AT5G52560 // AT3G63350 // AT4G39…
GO:0044260	P	cellular macromolecule metabolic process	1088	3321	8616	28397	0.0023	// AT1G61580 // AT5G15020 // AT1G61850 // AT3G21710 // AT3G53200 // AT4G27700 // AT5G02290 // AT4G40010 // AT1G01540 // AT3G57170 // AT1G53560 // AT1G76880 // AT2G31610 // AT1G80920 // AT4G37010 // AT1G28520 // AT5G18680 // AT3G59350 // AT3G11020 // AT1G69120 // AT3G07550 // AT4G02980 // AT3G57180 // AT5G43710 // AT1G25280 // AT4G10390 // AT2G36840 // AT2G35350 // AT3G15430 // AT1G19220 // AT1G63…
GO:0000097	P	sulfur amino acid biosynthetic process	56	3321	309	28397	0.0023	// AT2G16800 // AT3G13772 // AT4G15560 // AT2G44060 // AT3G55440 // AT1G33400 // AT1G42960 // AT5G18660 // AT3G19515 // AT1G70280 // AT5G44200 // AT2G18250 // AT4G01850 // AT5G04240 // AT1G11680 // AT2G42220 // AT1G55360 // AT4G27180 // AT5G44020 // AT1G31812 // AT3G25530 // AT5G01020 // AT5G12250 // AT1G01440 // AT5G13760 // AT1G12230 // AT1G19870 // AT4G38770 // AT1G66430 // AT4G35020 // AT2G35…
GO:0043170	P	macromolecule metabolic process	1163	3321	9246	28397	0.0024	// AT1G61580 // AT4G12560 // AT1G61850 // AT3G21710 // AT3G53200 // AT4G27700 // AT5G02290 // AT4G40010 // AT1G01540 // AT3G57170 // AT1G53560 // AT1G76880 // AT2G31610 // AT1G80920 // AT4G37010 // AT1G28520 // AT5G18680 // AT3G59350 // AT3G11020 // AT1G69120 // AT3G07550 // AT4G02980 // AT3G57180 // AT5G43710 // AT1G25280 // AT4G10390 // AT5G04870 // AT2G36840 // AT2G35350 // AT3G15430 // AT1G19…
GO:0034284	P	response to monosaccharide stimulus	35	3321	170	28397	0.0026	// AT3G49790 // AT1G23870 // AT4G08790 // AT4G15545 // AT2G19860 // AT5G53370 // AT3G17820 // AT1G17500 // AT2G26300 // AT1G60010 // AT3G15450 // AT2G21160 // AT4G35770 // AT2G41220 // AT2G13360 // AT5G16510 // AT4G01900 // AT5G28770 // AT5G54080 // AT3G45300 // AT5G66160 // AT5G39320 // AT5G03730 // AT5G05170 // AT1G42970 // AT1G72320 // AT1G03090 // AT1G31930 // AT1G52340 // AT4G28030 // AT4G33…
GO:0009746	P	response to hexose stimulus	35	3321	170	28397	0.0026	// AT3G49790 // AT1G23870 // AT4G08790 // AT4G15545 // AT2G19860 // AT5G53370 // AT3G17820 // AT1G17500 // AT2G26300 // AT1G60010 // AT3G15450 // AT2G21160 // AT4G35770 // AT2G41220 // AT2G13360 // AT5G16510 // AT4G01900 // AT5G28770 // AT5G54080 // AT3G45300 // AT5G66160 // AT5G39320 // AT5G03730 // AT5G05170 // AT1G42970 // AT1G72320 // AT1G03090 // AT1G31930 // AT1G52340 // AT4G28030 // AT4G33…
GO:0048586	P	regulation of long-day photoperiodism, flowering	6	3321	9	28397	0.0028	// AT2G22630 // AT5G48890 // AT2G42400 // AT3G07650 // AT1G28520 // AT5G04240
GO:0009066	P	aspartate family amino acid metabolic process	51	3321	278	28397	0.0029	// AT2G16800 // AT1G64660 // AT3G56860 // AT3G46620 // AT1G33400 // AT3G24120 // AT5G05850 // AT3G13772 // AT3G14390 // AT4G11300 // AT2G23810 // AT3G09830 // AT1G70280 // AT5G44200 // AT1G17420 // AT1G11680 // AT4G25390 // AT5G59550 // AT4G33150 // AT4G27180 // AT5G40850 // AT5G01020 // AT3G59890 // AT4G35020 // AT1G63430 // AT1G31340 // AT5G26140 // AT3G01740 // AT5G39600 // AT1G72330 // AT1G80…
GO:0006519	P	cellular amino acid and derivative metabolic process	192	3321	1324	28397	0.003	// AT1G32500 // AT1G64660 // AT4G15560 // AT4G05590 // AT1G33400 // AT2G46590 // AT5G11260 // AT3G14390 // AT4G11300 // AT1G03080 // AT3G09830 // AT2G18250 // AT5G46580 // AT1G69040 // AT1G23740 // AT1G71030 // AT5G44020 // AT5G28237 // AT3G27210 // AT1G69370 // AT5G13760 // AT4G38770 // AT5G05170 // AT2G35940 // AT1G31340 // AT5G54080 // AT3G45300 // AT5G24850 // AT1G59580 // AT3G62130 // AT3G62…
GO:0006914	P	autophagy	19	3321	74	28397	0.0032	// AT2G45980 // AT2G45170 // AT1G12640 // AT4G29420 // AT1G62040 // AT3G15580 // AT5G45900 // AT2G25190 // AT5G38895 // AT4G31170 // AT4G24960 // AT2G44140 // AT5G11860 // AT4G04620 // AT5G49690 // AT4G02880 // AT5G02020 // AT3G60640 // AT2G38470
GO:0050794	P	regulation of cellular process	599	3321	4595	28397	0.0037	// AT3G48640 // AT5G15020 // AT3G20780 // AT3G53200 // AT5G07780 // AT1G69390 // AT1G03080 // AT1G76880 // AT2G18250 // AT1G28520 // AT5G18680 // AT3G11020 // AT1G69120 // AT4G02980 // AT3G57180 // AT1G74950 // AT1G25280 // AT1G72840 // AT2G35350 // AT1G19220 // AT5G06370 // AT1G63470 // AT2G35940 // AT3G50700 // AT4G33560 // AT5G20410 // AT1G01160 // AT1G69690 // AT1G36060 // AT4G19700 // AT5G13…
GO:0016051	P	carbohydrate biosynthetic process	158	3321	1070	28397	0.0037	// AT2G30575 // AT1G71990 // AT3G21710 // AT4G27700 // AT5G12250 // AT5G19220 // AT5G33290 // AT3G59480 // AT1G04430 // AT5G56350 // AT1G23740 // AT5G01300 // AT2G37240 // AT5G44020 // AT5G15880 // AT3G50220 // AT3G52880 // AT1G20020 // AT5G05170 // AT5G62220 // AT4G38510 // AT2G03680 // AT1G07440 // AT3G54670 // AT5G39320 // AT3G50760 // AT3G56010 // AT3G28340 // AT2G04700 // AT4G35760 // AT2G36…
GO:0070301	P	cellular response to hydrogen peroxide	19	3321	75	28397	0.0037	// AT5G49555 // AT2G01570 // AT2G22430 // AT4G34120 // AT4G39100 // AT3G13750 // AT4G15545 // AT4G32360 // AT3G52880 // AT1G42970 // AT5G08740 // AT1G04400 // AT5G50920 // AT1G20630 // AT1G20620 // AT5G46350 // AT2G46600 // AT1G43850 // AT5G39940
GO:0009414	P	response to water deprivation	70	3321	416	28397	0.0038	// AT3G19290 // AT1G64660 // AT5G25370 // AT1G01560 // AT2G38470 // AT2G17290 // AT3G46620 // AT5G45900 // AT5G57050 // AT2G22430 // AT2G18960 // AT3G20310 // AT3G63010 // AT3G51920 // AT4G17615 // AT5G51640 // AT1G11210 // AT1G28370 // AT2G26650 // AT2G44060 // AT1G64890 // AT5G13330 // AT5G59550 // AT1G74950 // AT3G15500 // AT1G43160 // AT4G39090 // AT1G76080 // AT3G61890 // AT5G39610 // AT2G28…
GO:0033554	P	cellular response to stress	210	3321	1473	28397	0.0038	// AT1G64660 // AT3G21710 // AT4G32360 // AT4G35900 // AT1G03080 // AT5G50920 // AT1G51830 // AT4G36250 // AT4G37010 // AT1G30210 // AT5G42050 // AT3G09830 // AT1G74950 // AT3G27210 // AT3G52880 // AT1G20020 // AT3G49620 // AT3G05210 // AT5G10945 // AT1G20620 // AT1G47570 // AT2G35940 // AT2G03680 // AT3G09260 // AT5G49555 // AT4G23810 // AT1G12220 // AT3G14385 // AT1G32940 // AT5G20410 // AT1G59…
GO:0006555	P	methionine metabolic process	44	3321	236	28397	0.0041	// AT2G16800 // AT1G64660 // AT3G56860 // AT3G46620 // AT1G33400 // AT3G24120 // AT5G05850 // AT3G13772 // AT1G17290 // AT4G11300 // AT2G23810 // AT3G09830 // AT1G70280 // AT5G44200 // AT1G17420 // AT1G11680 // AT4G25390 // AT5G59550 // AT4G27180 // AT5G01020 // AT1G19870 // AT4G35020 // AT1G63430 // AT1G31340 // AT3G01740 // AT1G72330 // AT1G80790 // AT1G22280 // AT3G16200 // AT4G02680 // AT5G55…
GO:0006066	P	alcohol metabolic process	167	3321	1143	28397	0.0041	// AT4G15560 // AT4G27700 // AT5G19220 // AT3G59480 // AT5G56350 // AT3G08590 // AT1G76090 // AT1G23740 // AT2G37240 // AT3G52880 // AT4G39090 // AT1G20020 // AT5G05170 // AT5G62220 // AT1G07440 // AT5G49555 // AT5G58784 // AT5G39320 // AT5G17230 // AT5G44480 // AT1G66180 // AT5G64500 // AT1G20693 // AT3G56010 // AT5G52560 // AT1G20696 // AT4G35760 // AT1G04420 // AT4G18010 // AT2G36145 // AT4G33…
GO:0009750	P	response to fructose stimulus	30	3321	144	28397	0.0043	// AT3G49790 // AT1G23870 // AT4G08790 // AT4G15545 // AT5G53370 // AT3G17820 // AT1G17500 // AT2G26300 // AT1G60010 // AT3G15450 // AT2G21160 // AT4G35770 // AT2G41220 // AT2G13360 // AT5G16510 // AT4G01900 // AT5G54080 // AT3G45300 // AT5G66160 // AT5G39320 // AT5G03730 // AT5G05170 // AT1G03090 // AT1G31930 // AT1G52340 // AT4G28030 // AT4G33150 // AT5G21170 // AT3G26090 // AT1G16880
GO:0009751	P	response to salicylic acid stimulus	77	3321	470	28397	0.0045	// AT3G48640 // AT4G09460 // AT5G54230 // AT1G01560 // AT2G38470 // AT2G17290 // AT4G12720 // AT2G18690 // AT4G27450 // AT3G63010 // AT5G02840 // AT4G17615 // AT3G45640 // AT5G59420 // AT1G30210 // AT2G04880 // AT2G26300 // AT5G42050 // AT2G16060 // AT3G04290 // AT4G25390 // AT5G13330 // AT1G51890 // AT3G45040 // AT1G74840 // AT1G28370 // AT1G32230 // AT4G29810 // AT1G22070 // AT1G20020 // AT1G71…
GO:0071216	P	cellular response to biotic stimulus	38	3321	197	28397	0.0045	// AT3G19290 // AT1G01560 // AT3G49350 // AT2G17290 // AT4G12720 // AT1G77920 // AT3G48760 // AT4G35900 // AT3G63010 // AT4G17615 // AT1G75390 // AT5G02490 // AT1G28370 // AT5G42050 // AT1G22070 // AT5G59550 // AT2G45140 // AT3G57550 // AT1G16900 // AT5G28770 // AT3G10640 // AT4G20260 // AT5G15870 // AT1G79940 // AT3G28340 // AT3G16090 // AT1G11755 // AT3G45040 // AT4G36990 // AT5G40780 // AT2G11…
GO:0007568	P	aging	30	3321	145	28397	0.0047	// AT3G15010 // AT4G27700 // AT5G45900 // AT3G50210 // AT5G46700 // AT2G23810 // AT3G04070 // AT5G51640 // AT1G27320 // AT4G35770 // AT4G29820 // AT3G29035 // AT3G49620 // AT5G39610 // AT2G39200 // AT5G57810 // AT4G23810 // AT5G59220 // AT1G11190 // AT5G13330 // AT2G37150 // AT5G13180 // AT5G25770 // AT3G10985 // AT1G12640 // AT3G56860 // AT1G66330 // AT5G66170 // AT4G30430 // AT1G59750
GO:0048585	P	negative regulation of response to stimulus	60	3321	349	28397	0.0047	// AT5G62880 // AT4G12560 // AT1G01560 // AT2G38470 // AT2G17290 // AT4G12720 // AT5G59220 // AT3G48760 // AT3G63010 // AT4G17615 // AT3G45640 // AT1G30210 // AT2G26300 // AT5G42050 // AT3G23150 // AT5G36880 // AT3G45040 // AT1G28370 // AT2G20180 // AT1G22070 // AT1G20020 // AT4G37460 // AT1G66340 // AT2G01570 // AT4G08230 // AT3G50700 // AT3G09260 // AT3G07650 // AT2G25490 // AT2G30250 // AT2G23…
GO:0042744	P	hydrogen peroxide catabolic process	18	3321	72	28397	0.0052	// AT5G49555 // AT2G01570 // AT2G22430 // AT4G34120 // AT4G39100 // AT3G13750 // AT4G15545 // AT4G32360 // AT3G52880 // AT1G42970 // AT5G08740 // AT1G04400 // AT5G50920 // AT1G20630 // AT1G20620 // AT2G46600 // AT1G43850 // AT5G39940
GO:0008380	P	RNA splicing	53	3321	302	28397	0.0053	// AT2G16800 // AT3G13772 // AT1G03280 // AT3G19040 // AT1G33400 // AT3G24120 // AT5G64350 // AT4G39260 // AT5G61455 // AT3G19515 // AT1G66750 // AT1G70280 // AT5G44200 // AT5G62290 // AT1G11680 // AT1G53720 // AT1G12650 // AT4G27180 // AT2G22090 // AT5G01020 // AT1G09760 // AT3G06900 // AT1G19870 // AT1G73840 // AT4G35020 // AT1G64810 // AT1G63430 // AT1G43190 // AT1G75510 // AT3G01740 // AT2G46…
GO:0008652	P	cellular amino acid biosynthetic process	81	3321	503	28397	0.0054	// AT2G16800 // AT3G13772 // AT4G15560 // AT2G44060 // AT4G39120 // AT3G55440 // AT1G33400 // AT3G25530 // AT1G42960 // AT5G60890 // AT3G14390 // AT5G18660 // AT3G19515 // AT3G17820 // AT1G70280 // AT5G44200 // AT2G18250 // AT4G01850 // AT5G46580 // AT2G26300 // AT1G80790 // AT2G42220 // AT1G55360 // AT1G23740 // AT4G27180 // AT5G44020 // AT1G11680 // AT5G28237 // AT2G41220 // AT1G69370 // AT5G12…
GO:0006984	P	ER-nuclear signaling pathway	37	3321	193	28397	0.0055	// AT3G19290 // AT1G01560 // AT3G49350 // AT2G17290 // AT4G12720 // AT1G77920 // AT3G48760 // AT4G35900 // AT3G63010 // AT4G17615 // AT1G75390 // AT5G02490 // AT1G28370 // AT5G42050 // AT1G22070 // AT5G59550 // AT2G45140 // AT3G57550 // AT4G08230 // AT5G28770 // AT3G10640 // AT5G15870 // AT1G79940 // AT3G28340 // AT1G11755 // AT3G45040 // AT4G36990 // AT5G40780 // AT1G18390 // AT2G11520 // AT5G41…
GO:0009415	P	response to water	70	3321	424	28397	0.0056	// AT3G19290 // AT1G64660 // AT5G25370 // AT1G01560 // AT2G38470 // AT2G17290 // AT3G46620 // AT5G45900 // AT5G57050 // AT2G22430 // AT2G18960 // AT3G20310 // AT3G63010 // AT3G51920 // AT4G17615 // AT5G51640 // AT1G11210 // AT1G28370 // AT2G26650 // AT2G44060 // AT1G64890 // AT5G13330 // AT5G59550 // AT1G74950 // AT3G15500 // AT1G43160 // AT4G39090 // AT1G76080 // AT3G61890 // AT5G39610 // AT2G28…
GO:0009266	P	response to temperature stimulus	142	3321	962	28397	0.0057	// AT5G15020 // AT2G46590 // AT5G42540 // AT5G42050 // AT1G64890 // AT1G23740 // AT3G27210 // AT4G39090 // AT1G20020 // AT1G20620 // AT5G05170 // AT1G17870 // AT3G09260 // AT1G56345 // AT5G49550 // AT2G25930 // AT1G24620 // AT1G66340 // AT1G01160 // AT3G63350 // AT3G28345 // AT5G57050 // AT4G05440 // AT1G51090 // AT1G21910 // AT1G32330 // AT1G62640 // AT4G29810 // AT1G56600 // AT1G32230 // AT1G13…
GO:0009309	P	amine biosynthetic process	84	3321	527	28397	0.0059	// AT2G16800 // AT3G13772 // AT4G15560 // AT2G44060 // AT4G39120 // AT5G08170 // AT1G33400 // AT3G25530 // AT1G42960 // AT5G60890 // AT3G14390 // AT5G18660 // AT3G19515 // AT3G17820 // AT1G70280 // AT5G44200 // AT2G18250 // AT4G01850 // AT5G46580 // AT2G26300 // AT1G80790 // AT2G42220 // AT1G55360 // AT1G23740 // AT4G27180 // AT5G44020 // AT1G11680 // AT5G28237 // AT2G41220 // AT1G69370 // AT5G12…
GO:0071445	P	cellular response to protein stimulus	37	3321	194	28397	0.0059	// AT3G19290 // AT1G01560 // AT3G49350 // AT2G17290 // AT4G12720 // AT1G77920 // AT3G48760 // AT4G35900 // AT3G63010 // AT4G17615 // AT1G75390 // AT5G02490 // AT1G28370 // AT5G42050 // AT1G22070 // AT5G59550 // AT2G45140 // AT3G57550 // AT1G16900 // AT5G28770 // AT3G10640 // AT5G15870 // AT1G79940 // AT3G28340 // AT3G16090 // AT1G11755 // AT3G45040 // AT4G36990 // AT5G40780 // AT2G11520 // AT5G41…
GO:0007154	P	cell communication	115	3321	758	28397	0.0059	// AT5G62880 // AT1G64660 // AT3G21710 // AT5G06140 // AT3G46630 // AT3G16500 // AT5G43810 // AT1G51830 // AT5G42050 // AT3G49620 // AT5G10945 // AT1G63470 // AT1G04310 // AT3G14385 // AT1G32940 // AT5G20410 // AT3G07890 // AT3G47640 // AT5G57050 // AT5G52200 // AT5G08335 // AT2G19430 // AT1G61370 // AT4G27300 // AT4G29810 // AT1G32230 // AT3G23190 // AT3G51710 // AT5G54310 // AT1G01560 // AT3G49…
GO:0009605	P	response to external stimulus	158	3321	1087	28397	0.0061	// AT5G15020 // AT1G64660 // AT3G21710 // AT5G06140 // AT1G04300 // AT3G16500 // AT1G51830 // AT1G04430 // AT1G74950 // AT2G18390 // AT4G35770 // AT4G10390 // AT5G17820 // AT3G49620 // AT5G10945 // AT1G20620 // AT5G05170 // AT2G26690 // AT2G03680 // AT5G04240 // AT4G11560 // AT3G54670 // AT3G14385 // AT2G25930 // AT1G32940 // AT1G66180 // AT3G50760 // AT3G47640 // AT3G28345 // AT3G46630 // AT4G18…
GO:0042542	P	response to hydrogen peroxide	47	3321	263	28397	0.0062	// AT4G23810 // AT3G13750 // AT4G15545 // AT4G32360 // AT2G46600 // AT5G50920 // AT3G51910 // AT1G54850 // AT5G02490 // AT5G46350 // AT4G25380 // AT4G05440 // AT2G29500 // AT1G43850 // AT3G52880 // AT2G36840 // AT1G56340 // AT2G01980 // AT1G56345 // AT1G20620 // AT1G14200 // AT1G17870 // AT4G08230 // AT5G37670 // AT1G20630 // AT5G49555 // AT4G14030 // AT2G22430 // AT4G14420 // AT3G12570 // AT1G42…
GO:0000154	P	rRNA modification	18	3321	74	28397	0.0066	// AT3G50825 // AT1G26233 // AT1G19376 // AT1G32385 // AT4G13245 // AT1G19373 // AT1G74456 // AT1G74453 // AT1G75166 // AT3G13525 // AT5G54075 // AT3G24614 // AT3G24615 // AT1G75163 // AT3G58193 // AT3G24612 // AT1G20015 // AT3G58196
GO:0042743	P	hydrogen peroxide metabolic process	57	3321	335	28397	0.0069	// AT3G48640 // AT1G61850 // AT1G01560 // AT2G38470 // AT4G12720 // AT3G13750 // AT4G15545 // AT2G22430 // AT4G27450 // AT5G50920 // AT3G45640 // AT1G30210 // AT4G29810 // AT3G14415 // AT2G16060 // AT1G22070 // AT5G25060 // AT2G31960 // AT4G33150 // AT1G43850 // AT3G52880 // AT1G20020 // AT1G20620 // AT1G66340 // AT4G36730 // AT3G50700 // AT5G49555 // AT4G23810 // AT2G23680 // AT2G38180 // AT4G33…
GO:0009311	P	oligosaccharide metabolic process	44	3321	244	28397	0.0069	// AT2G01870 // AT1G23870 // AT4G27700 // AT5G54770 // AT2G16730 // AT1G45130 // AT5G23060 // AT3G59480 // AT3G52340 // AT3G45050 // AT4G27180 // AT4G18060 // AT5G10100 // AT1G66430 // AT1G16900 // AT3G20930 // AT1G07440 // AT3G53080 // AT5G56870 // AT1G26230 // AT3G52840 // AT5G17490 // AT5G27320 // AT5G03650 // AT3G56010 // AT1G60140 // AT2G04700 // AT4G33500 // AT4G35760 // AT5G04360 // AT5G40…
GO:0042254	P	ribosome biogenesis	71	3321	437	28397	0.0073	// AT2G47610 // AT1G32500 // AT5G56710 // AT2G30570 // AT5G60670 // AT3G24614 // AT2G19740 // AT1G19373 // AT5G18660 // AT3G47650 // AT5G54075 // AT5G19220 // AT5G23060 // AT3G53890 // AT2G43190 // AT5G64580 // AT3G24612 // AT2G04390 // AT5G51100 // AT3G06680 // AT1G20020 // AT1G75166 // AT2G40100 // AT5G53490 // AT3G13525 // AT1G69620 // AT2G39390 // AT3G24615 // AT4G11630 // AT3G58193 // AT5G02…
GO:0009738	P	abscisic acid mediated signaling pathway	45	3321	252	28397	0.0074	// AT5G62880 // AT3G19290 // AT2G47000 // AT1G01560 // AT4G14430 // AT2G17290 // AT4G12720 // AT2G22430 // AT3G48760 // AT3G63010 // AT5G45710 // AT4G17615 // AT3G45640 // AT5G51640 // AT2G26300 // AT5G42050 // AT1G74950 // AT1G28370 // AT5G61820 // AT5G39610 // AT3G10640 // AT4G35790 // AT5G59220 // AT5G53160 // AT3G28340 // AT5G57050 // AT3G25780 // AT1G27730 // AT4G18010 // AT5G08335 // AT2G19…
GO:0071215	P	cellular response to abscisic acid stimulus	47	3321	267	28397	0.0079	// AT5G62880 // AT3G19290 // AT2G47000 // AT1G01560 // AT4G14430 // AT2G17290 // AT4G12720 // AT2G22430 // AT3G48760 // AT3G63010 // AT5G45710 // AT4G17615 // AT3G45640 // AT5G51640 // AT2G26300 // AT5G42050 // AT1G27320 // AT1G74950 // AT1G28370 // AT5G61820 // AT5G39610 // AT5G28770 // AT3G10640 // AT4G35790 // AT5G59220 // AT5G53160 // AT3G28340 // AT5G57050 // AT3G25780 // AT1G27730 // AT4G18…
GO:0016558	P	protein import into peroxisome matrix	21	3321	94	28397	0.008	// AT1G04260 // AT5G16520 // AT1G27320 // AT2G02040 // AT1G27310 // AT4G39100 // AT4G31410 // AT5G64500 // AT1G29400 // AT2G41020 // AT1G16730 // AT5G25760 // AT2G01980 // AT1G26440 // AT1G56200 // AT1G64230 // AT3G07560 // AT1G58030 // AT5G54080 // AT3G51730 // AT5G66160
GO:0010105	P	negative regulation of ethylene mediated signaling pathway	6	3321	12	28397	0.008	// AT1G04310 // AT2G25490 // AT5G03730 // AT5G25350 // AT1G66340 // AT3G23150
GO:0019515	P	lactose catabolic process via UDP-galactose	6	3321	12	28397	0.008	// AT5G56870 // AT3G52840 // AT2G16730 // AT4G35010 // AT1G45130 // AT3G53080
GO:0019513	P	lactose catabolic process, using glucoside 3-dehydrogenase	6	3321	12	28397	0.008	// AT5G56870 // AT3G52840 // AT2G16730 // AT4G35010 // AT1G45130 // AT3G53080
GO:0070298	P	negative regulation of two-component signal transduction system (phosphorelay)	6	3321	12	28397	0.008	// AT1G04310 // AT2G25490 // AT5G03730 // AT5G25350 // AT1G66340 // AT3G23150
GO:0030968	P	endoplasmic reticulum unfolded protein response	35	3321	185	28397	0.008	// AT3G19290 // AT1G01560 // AT3G49350 // AT2G17290 // AT4G12720 // AT1G77920 // AT3G48760 // AT4G35900 // AT3G63010 // AT4G17615 // AT1G75390 // AT5G02490 // AT1G28370 // AT5G42050 // AT1G22070 // AT5G59550 // AT2G45140 // AT3G57550 // AT4G36990 // AT5G28770 // AT3G10640 // AT5G15870 // AT1G79940 // AT3G28340 // AT1G11755 // AT3G45040 // AT5G40780 // AT2G11520 // AT5G41100 // AT4G29810 // AT2G22…
GO:0022613	P	ribonucleoprotein complex biogenesis	72	3321	447	28397	0.0083	// AT2G47610 // AT1G32500 // AT5G56710 // AT2G30570 // AT5G60670 // AT3G24614 // AT2G19740 // AT1G19373 // AT5G18660 // AT3G47650 // AT5G54075 // AT5G19220 // AT5G23060 // AT3G53890 // AT1G70200 // AT2G43190 // AT5G64580 // AT3G24612 // AT2G04390 // AT5G51100 // AT3G06680 // AT1G20020 // AT1G75166 // AT2G40100 // AT5G53490 // AT3G13525 // AT1G69620 // AT2G39390 // AT3G24615 // AT4G11630 // AT3G58…
GO:0032787	P	monocarboxylic acid metabolic process	207	3321	1481	28397	0.0085	// AT3G48640 // AT1G32500 // AT1G61850 // AT4G15560 // AT1G27980 // AT2G36080 // AT3G09020 // AT3G59480 // AT4G05450 // AT5G56350 // AT1G04420 // AT3G09830 // AT1G23740 // AT1G74950 // AT1G36050 // AT3G25530 // AT4G10390 // AT4G12720 // AT3G52880 // AT1G20020 // AT5G06370 // AT1G56200 // AT5G54080 // AT5G49555 // AT4G23810 // AT5G39320 // AT3G17170 // AT5G17230 // AT2G02390 // AT3G50760 // AT5G64…
GO:0006979	P	response to oxidative stress	90	3321	582	28397	0.009	// AT4G32360 // AT5G50920 // AT5G46350 // AT4G08940 // AT4G35770 // AT3G52880 // AT2G36840 // AT5G39610 // AT1G20620 // AT1G17870 // AT2G35940 // AT2G29450 // AT5G49555 // AT4G23810 // AT3G28340 // AT3G63350 // AT4G05440 // AT2G22080 // AT1G52200 // AT5G58390 // AT3G32980 // AT2G26300 // AT1G27320 // AT2G29500 // AT1G56600 // AT5G27830 // AT1G56340 // AT5G17820 // AT1G56345 // AT3G12490 // AT4G14…
GO:0032879	P	regulation of localization	38	3321	207	28397	0.009	// AT5G53170 // AT3G55770 // AT2G17290 // AT5G02120 // AT3G13750 // AT5G54770 // AT5G46330 // AT5G13490 // AT4G18710 // AT5G10450 // AT4G15560 // AT5G55910 // AT1G27320 // AT1G27970 // AT1G25280 // AT1G22440 // AT1G56220 // AT5G01020 // AT5G57930 // AT3G57410 // AT1G16720 // AT2G28840 // AT4G15545 // AT1G12120 // AT5G16490 // AT1G42970 // AT1G14280 // AT4G33500 // AT4G23890 // AT5G40780 // AT2G01…
[truncated: 240 more rows]
