# Supplementary material for: EIN2-dependent regulation of acetylation of histone H3K14 and non-canonical histone H3K23 in ethylene signalling
Source: Nat Commun. 2016 Oct 3;7:13018. doi: 10.1038/ncomms13018 (PMC5063967; doi:10.1038/ncomms13018)
Supplement: Supplementary Data 3 — Ethylene induced diff-Peak (H3K14c and H3K23Ac) associated genes and GO analysis in ein2-5 [file ncomms13018-s4.xlsx]

## Sheet: 3a
Supplemental data 3a: Differential H3K14Ac peaks associated genes in ein2-5 air Vs. C2H4
chr	peak_start	peak_end	gene_start	gene_end	gene_ID
Chr5	23762104	23762308	23759002	23762059	AT5G58840
Chr5	23762104	23762308	23763944	23765441	AT5G58850
Chr5	23762100	23762338	23759002	23762059	AT5G58840
Chr5	23762100	23762338	23763944	23765441	AT5G58850
Chr2	19370118	19370317	19366622	19368840	AT2G47170
Chr2	19370118	19370317	19368797	19370441	AT2G47180
Chr4	17218171	17218486	17215026	17216530	AT4G36470
Chr4	17218171	17218486	17218131	17221477	AT4G36480
Chr3	15903266	15903465	15900794	15901716	AT3G44180
Chr3	15903266	15903465	15901796	15903608	AT3G44190
Chr2	16399350	16399606	16392046	16399680	AT2G39260
Chr2	16399350	16399606	16401525	16406854	AT2G39280
Chr2	16399350	16399606	16399971	16401671	AT2G39270
Chr2	18451467	18451801	18451425	18452875	AT2G44750
Chr2	18451467	18451801	18452850	18454809	AT2G44760
Chr2	9040972	9041179	9040851	9043626	AT2G21070
Chr1	26331712	26331970	26330113	26332266	AT1G69910
Chr2	9040938	9041155	9040851	9043626	AT2G21070
Chr2	19625710	19625913	19624209	19624809	AT2G47950
Chr2	19625710	19625913	19625613	19629183	AT2G47960
Chr1	1569584	1569804	1569191	1572280	AT1G05370
Chr2	12178146	12178416	12176483	12178422	AT2G28480
Chr2	12178146	12178416	12178596	12181012	AT2G28490
Chr5	19789962	19790221	19786763	19789129	AT5G48800
Chr5	19789962	19790221	19789066	19790334	AT5G48810
Chr2	16399342	16399619	16392046	16399680	AT2G39260
Chr2	16399342	16399619	16401525	16406854	AT2G39280
Chr2	16399342	16399619	16399971	16401671	AT2G39270
Chr5	15482844	15483124	15479176	15483250	AT5G38690
Chr1	16913226	16913590	16909707	16912270	AT1G44780
Chr1	16913226	16913590	16912153	16913664	AT1G44790
Chr1	16913226	16913590	16914008	16916997	AT1G44800
Chr5	995203	995412	995159	997848	AT5G03770
Chr1	22296963	22297202	22294383	22297220	AT1G60505
Chr1	22296963	22297202	22294721	22297139	AT1G60510
Chr1	22296963	22297202	22297972	22298736	AT1G60520
Chr3	681084	681312	678687	680605	AT3G03010
Chr3	681084	681312	680943	681999	AT3G03020
Chr3	681084	681312	682053	684069	AT3G03030
Chr5	18697685	18697889	18694315	18695734	AT5G46100
Chr5	18697685	18697889	18697234	18700656	AT5G46110
Chr5	18697685	18697889	18698661	18698733	AT5G46105
Chr3	18402568	18402809	18400305	18402869	AT3G49640
Chr3	18402568	18402809	18403001	18404788	AT3G49645
Chr1	30047942	30048333	30044745	30046027	AT1G79870
Chr1	30047942	30048333	30048654	30052203	AT1G79890
Chr1	30047942	30048333	30046027	30048378	AT1G79880
Chr1	23516367	23516573	23515873	23518910	AT1G63420
Chr5	26608375	26608699	26608315	26608866	AT5G66658
Chr5	26608375	26608699	26609307	26610504	AT5G66660
Chr5	3477189	3477479	3476838	3477704	AT5G10990
Chr5	3477189	3477479	3479028	3480425	AT5G11000
Chr2	11258762	11258969	11259152	11262494	AT2G26470
Chr2	11258762	11258969	11254931	11258973	AT2G26460
Chr1	20199485	20199711	20195263	20199130	AT1G54100
Chr1	20199485	20199711	20199417	20201729	AT1G54110
Chr3	3722359	3722606	3721323	3722658	AT3G11770
Chr3	3722359	3722606	3722891	3723733	AT3G11773
Chr3	3722359	3722606	3724133	3725593	AT3G11780
Chr3	3722359	3722606	3718415	3721251	AT3G11760
Chr5	5405652	5405863	5403187	5405154	AT5G16540
Chr5	5405652	5405863	5406862	5411424	AT5G16560
Chr5	5405652	5405863	5405349	5406887	AT5G16550
Chr2	16028307	16028560	16025428	16028594	AT2G38260
Chr5	9357106	9357314	9355979	9357436	AT5G26622
Chr2	6643718	6643927	6640153	6642350	AT2G15280
Chr2	6643718	6643927	6642299	6644037	AT2G15290
Chr2	6643718	6643927	6644280	6645533	AT2G15292
Chr2	8692025	8692306	8690367	8692420	AT2G20130
Chr2	8692025	8692306	8692699	8695084	AT2G20140
Chr1	25766664	25766892	25765946	25767240	AT1G68620
Chr1	25766664	25766892	25768538	25770260	AT1G68630
Chr2	16946146	16946346	16943863	16945003	AT2G40580
Chr2	16946146	16946346	16945044	16946419	AT2G40590
Chr2	16946146	16946346	16946869	16948561	AT2G40600
Chr2	586870	587092	583977	587124	AT2G02220
Chr1	3014657	3014989	3015327	3018234	AT1G09340
Chr1	3014657	3014989	3012761	3015091	AT1G09330
Chr2	8692068	8692273	8690367	8692420	AT2G20130
Chr2	8692068	8692273	8692699	8695084	AT2G20140
Chr1	28784821	28785138	28780407	28783248	AT1G76700
Chr1	28784821	28785138	28786449	28787328	AT1G76705
Chr2	1122806	1123057	1120799	1122055	AT2G03680
Chr2	1122806	1123057	1121899	1123171	AT2G03690
Chr2	1122806	1123057	1123389	1123461	AT2G03700
Chr3	16910463	16910665	16909362	16910820	AT3G46010
Chr3	16910463	16910665	16912343	16913350	AT3G46020
Chr3	16910463	16910665	16907450	16908999	AT3G46000
Chr3	1907126	1907325	1907581	1909804	AT3G06300
Chr3	1907126	1907325	1899041	1907297	AT3G06290
Chr1	12066764	12066969	12064508	12066376	AT1G33260
Chr1	12066764	12066969	12066594	12068075	AT1G33265
Chr1	12066764	12066969	12068062	12070374	AT1G33270
Chr4	11288372	11288593	11284146	11286767	AT4G21160
Chr4	11288372	11288593	11288912	11292389	AT4G21180
Chr4	11288372	11288593	11286755	11288754	AT4G21170
Chr1	404075	404311	402692	402961	AT1G02136
Chr1	404075	404311	403189	404456	AT1G02140
Chr1	404075	404311	404599	408619	AT1G02145
Chr1	10846697	10846908	10841141	10845050	AT1G30600
Chr1	10846697	10846908	10846512	10850628	AT1G30610
Chr1	1313704	1313940	1313563	1315750	AT1G04690
Chr2	13116515	13116738	13116473	13118808	AT2G30780
Chr5	25725225	25725433	25723242	25725451	AT5G64320
Chr5	25725225	25725433	25727336	25730361	AT5G64330
Chr1	28784843	28785160	28780407	28783248	AT1G76700
Chr1	28784843	28785160	28786449	28787328	AT1G76705
Chr1	4361021	4361220	4359150	4361272	AT1G12790
Chr1	4361021	4361220	4361550	4365331	AT1G12800
Chr5	25349084	25349302	25346728	25348386	AT5G63195
Chr5	25349084	25349302	25349010	25353039	AT5G63200
Chr5	25349084	25349302	25345541	25348796	AT5G63190
Chr2	19370045	19370400	19366622	19368840	AT2G47170
Chr2	19370045	19370400	19368797	19370441	AT2G47180
Chr3	19692970	19693173	19690570	19692578	AT3G53120
Chr3	19692970	19693173	19692770	19697542	AT3G53130
Chr3	20893105	20893340	20890249	20892002	AT3G56330
Chr3	20893105	20893340	20892128	20893443	AT3G56340
Chr3	20893105	20893340	20893945	20895625	AT3G56350
Chr4	17942066	17942265	17941795	17943363	AT4G38280
Chr4	17942066	17942265	17942870	17944047	AT4G38290
Chr4	17942066	17942265	17938371	17941558	AT4G38270
Chr1	4947280	4947547	4946217	4947576	AT1G14450
Chr1	4947280	4947547	4948747	4952927	AT1G14460
Chr1	4947280	4947547	4947818	4948400	AT1G14455
Chr1	26924128	26924366	26921059	26924386	AT1G71440
Chr3	18901774	18902088	18899929	18901209	AT3G50845
Chr3	18901774	18902088	18901341	18902152	AT3G50850
Chr3	18901774	18902088	18901996	18904197	AT3G50860
Chr3	1772268	1772610	1770278	1771716	AT3G05932
Chr3	1772268	1772610	1770336	1771409	AT3G05930
Chr3	1772268	1772610	1771961	1772599	AT3G05935
Chr3	1772268	1772610	1773831	1774589	AT3G05936
Chr5	22822296	22822552	22820005	22822766	AT5G56350
Chr5	22822296	22822552	22823301	22828025	AT5G56360
Chr3	6891146	6891373	6885605	6890064	AT3G19830
Chr3	6891146	6891373	6891085	6897356	AT3G19840
Chr3	219943	220200	216806	219054	AT3G01550
Chr3	219943	220200	219581	221879	AT3G01560
Chr3	219943	220200	221938	222827	AT3G01570
Chr1	7573422	7573712	7570885	7573846	AT1G21600
Chr1	7573422	7573712	7573921	7578956	AT1G21610
Chr2	18484389	18484589	18484350	18485816	AT2G44820
Chr4	17619328	17619587	17616658	17618473	AT4G37470
Chr4	17619328	17619587	17619260	17621596	AT4G37480
Chr2	17800506	17800796	17798284	17800006	AT2G42770
Chr2	17800506	17800796	17800443	17802816	AT2G42780
Chr2	17800506	17800796	17801470	17806049	AT2G42790
Chr5	3734765	3734984	3733653	3735099	AT5G11600
Chr5	3734765	3734984	3735349	3738217	AT5G11610
Chr5	3820754	3821009	3821802	3824275	AT5G11860
Chr5	3820754	3821009	3816345	3821072	AT5G11850
Chr2	16583134	16583367	16583072	16586252	AT2G39760
Chr2	16583134	16583367	16578823	16582404	AT2G39750
Chr3	11077225	11077437	11073702	11075478	AT3G29090
Chr3	11077225	11077437	11075822	11077540	AT3G29100
Chr3	11077225	11077437	11075577	11075649	AT3G29095
Chr2	17596949	17597182	17596816	17599604	AT2G42240
Chr2	17596949	17597182	17593410	17596629	AT2G42230
Chr5	21356749	21356965	21352398	21355361	AT5G52640
Chr5	21356749	21356965	21355554	21357105	AT5G52650
Chr1	19641129	19641348	19638284	19640239	AT1G52710
Chr1	19641129	19641348	19640898	19641665	AT1G52720
Chr1	19641129	19641348	19642489	19645134	AT1G52730
Chr1	23473397	23473651	23471342	23471705	AT1G63280
Chr1	23473397	23473651	23471848	23473639	AT1G63290
Chr1	23473397	23473651	23474068	23475532	AT1G63295
Chr1	19074450	19074654	19074370	19076520	AT1G51450
Chr1	19074450	19074654	19070912	19072694	AT1G51440
Chr4	8153375	8153603	8146344	8152131	AT4G14140
Chr4	8153375	8153603	8152289	8153678	AT4G14145
Chr4	8153375	8153603	8153806	8156790	AT4G14147
Chr1	24127714	24127990	24127560	24129458	AT1G64950
Chr1	24127714	24127990	24129917	24134204	AT1G64960
Chr5	20851866	20852170	20848896	20852334	AT5G51300
Chr5	20851866	20852170	20852853	20854718	AT5G51310
Chr1	8635239	8635438	8635208	8638986	AT1G24340
Chr1	8635239	8635438	8631439	8635055	AT1G24330
Chr1	19149530	19149768	19149495	19151730	AT1G51645
Chr1	19149530	19149768	19149760	19151852	AT1G51640
Chr3	4242190	4242471	4240171	4241961	AT3G13190
Chr3	4242190	4242471	4244281	4244686	AT3G13205
Chr3	4242190	4242471	4242124	4244145	AT3G13200
Chr3	6325329	6325721	6324632	6325793	AT3G18420
Chr3	6325329	6325721	6325914	6327692	AT3G18430
Chr3	6325329	6325721	6323161	6324579	AT3G18410
Chr2	632045	632397	628898	631114	AT2G02390
Chr2	632045	632397	631235	632575	AT2G02400
Chr2	632045	632397	632633	634919	AT2G02410
Chr2	1526299	1526559	1525330	1526875	AT2G04378
Chr2	1526299	1526559	1525641	1526767	AT2G04380
Chr2	1526299	1526559	1527015	1528493	AT2G04390
Chr1	18187069	18187441	18184653	18187529	AT1G49180
Chr3	16504537	16504748	16499709	16504054	AT3G45095
Chr3	16504537	16504748	16499709	16504054	AT3G45095.1
Chr3	16504537	16504748	16504459	16507404	AT3G45100
Chr5	26207637	26207874	26203967	26206184	AT5G65570
Chr5	26207637	26207874	26206844	26207913	AT5G65575
Chr5	26207637	26207874	26207653	26207962	AT5G65580
Chr1	10046074	10046322	10044336	10046442	AT1G28580
Chr1	10046074	10046322	10047275	10049300	AT1G28590
Chr1	10046074	10046322	10041640	10044150	AT1G28570
Chr3	20166896	20167101	20161941	20167293	AT3G54460
Chr3	20166896	20167101	20168094	20170303	AT3G54470
Chr1	18187167	18187407	18184653	18187529	AT1G49180
Chr4	9724354	9724565	9722355	9724640	AT4G17420
Chr4	9724354	9724565	9724839	9726828	AT4G17430
Chr3	16956195	16956709	16954364	16956833	AT3G46180
Chr3	16956195	16956709	16957634	16962212	AT3G46183
Chr3	16956195	16956709	16957634	16962212	AT3G46183.1
Chr3	22473550	22473781	22470518	22471906	AT3G60810
Chr3	22473550	22473781	22471768	22473971	AT3G60820
Chr3	22473550	22473781	22474073	22476445	AT3G60830
Chr5	18406249	18406464	18404068	18406606	AT5G45420
Chr5	18406249	18406464	18407335	18411977	AT5G45430
Chr5	18406249	18406464	18407387	18411967	AT5G45428
Chr2	6025654	6025882	6018557	6023863	AT2G14210
Chr2	6025654	6025882	6024059	6027028	AT2G14220
Chr2	6025654	6025882	6024059	6027028	AT2G14220.1
Chr2	6025654	6025882	6027498	6029693	AT2G14230
Chr2	6025654	6025882	6027498	6029693	AT2G14230.1
Chr4	17564149	17564441	17564849	17566787	AT4G37340
Chr4	17564149	17564441	17562344	17564596	AT4G37330
Chr3	359208	359408	354359	358833	AT3G02060
Chr3	359208	359408	360920	363429	AT3G02070
Chr3	359208	359408	358915	360889	AT3G02065
Chr2	15805788	15806011	15803242	15805573	AT2G37680
Chr2	15805788	15806011	15805714	15810552	AT2G37690
Chr4	5375877	5376107	5375873	5377056	AT4G08455
Chr4	5375877	5376107	5377063	5380645	AT4G08460
Chr5	18615244	18615453	18613258	18614930	AT5G45890
Chr5	18615244	18615453	18615221	18618560	AT5G45900
Chr4	8845929	8846324	8843566	8845810	AT4G15470
Chr4	8845929	8846324	8845874	8848869	AT4G15475
Chr3	22117852	22118108	22116108	22118241	AT3G59870
Chr5	22397001	22397360	22394606	22396572	AT5G55200
Chr5	22397001	22397360	22397615	22400842	AT5G55220
Chr5	22397001	22397360	22396425	22397446	AT5G55210
Chr5	26445272	26445554	26445085	26447433	AT5G66160
Chr5	26445272	26445554	26439012	26444434	AT5G66150
Chr1	9567532	9567832	9566331	9567906	AT1G27540
Chr1	9567532	9567832	9568812	9569330	AT1G27550
Chr1	3123143	3123344	3119877	3122526	AT1G09640
Chr1	3123143	3123344	3122955	3124578	AT1G09645
Chr3	3714248	3714468	3712378	3713446	AT3G11740
Chr3	3714248	3714468	3713759	3714579	AT3G11745
Chr3	3714248	3714468	3715070	3715904	AT3G11750
Chr3	18534601	18534832	18532322	18534274	AT3G49990
Chr3	18534601	18534832	18534458	18536970	AT3G50000
Chr2	8158313	8158687	8156203	8156401	AT2G18830
Chr2	8158313	8158687	8158197	8160091	AT2G18840
Chr4	17934970	17935231	17931569	17935325	AT4G38240
Chr4	17934970	17935231	17935401	17937068	AT4G38250
Chr4	17934970	17935231	17936920	17938728	AT4G38260
Chr5	23460711	23461077	23456564	23460613	AT5G57940
Chr5	23460711	23461077	23462769	23466503	AT5G57960
Chr5	23460711	23461077	23460708	23462388	AT5G57950
Chr5	16791314	16791544	16785713	16789514	AT5G41950
Chr5	16791314	16791544	16789713	16791042	AT5G41960
Chr5	16791314	16791544	16791181	16793257	AT5G41970
Chr1	1418146	1418361	1416342	1418482	AT1G04985
Chr1	1418146	1418361	1419079	1421789	AT1G04990
Chr3	6174352	6174595	6174718	6178465	AT3G18040
Chr5	7315850	7316057	7314582	7321683	AT5G22090
Chr1	21861441	21861697	21859594	21861076	AT1G59510
Chr1	21861441	21861697	21861381	21866190	AT1G59520
Chr5	25780608	25780882	25778168	25778922	AT5G64480
Chr5	25780608	25780882	25779309	25780308	AT5G64490
Chr5	25780608	25780882	25780381	25783654	AT5G64500
Chr3	6028025	6028264	6024794	6026443	AT3G17611
Chr3	6028025	6028264	6026445	6027694	AT3G17620
Chr3	6028025	6028264	6027993	6028633	AT3G17626
Chr3	6028025	6028264	6029200	6031773	AT3G17630
Chr2	18321394	18321643	18320731	18321696	AT2G44360
Chr2	18321394	18321643	18321993	18323121	AT2G44370
Chr2	18321394	18321643	18323460	18324428	AT2G44380
Chr2	18321394	18321643	18316277	18320789	AT2G44350
Chr5	26207578	26207860	26203967	26206184	AT5G65570
Chr5	26207578	26207860	26206844	26207913	AT5G65575
Chr5	26207578	26207860	26207653	26207962	AT5G65580
Chr2	6362572	6362882	6358863	6361300	AT2G14820
Chr2	6362572	6362882	6362480	6365818	AT2G14830
Chr1	29860836	29861104	29857933	29860163	AT1G79370
Chr1	29860836	29861104	29860490	29863316	AT1G79380
Chr3	18196378	18196642	18194153	18196727	AT3G49080
Chr3	18196378	18196642	18196838	18198457	AT3G49100
Chr2	11339008	11339209	11338931	11340950	AT2G26660
Chr2	17012334	17012557	17010047	17012067	AT2G40760
Chr2	17012334	17012557	17012197	17013325	AT2G40765
Chr2	17012334	17012557	17013268	17021315	AT2G40770
Chr4	2375831	2376281	2373998	2375135	AT4G04690
Chr4	2375831	2376281	2375601	2376364	AT4G04692
Chr5	23978583	23978784	23974667	23976791	AT5G59450
Chr5	23978583	23978784	23976722	23978399	AT5G59460
Chr5	23978583	23978784	23978555	23979478	AT5G59470
Chr5	23978583	23978784	23979389	23981590	AT5G59480
Chr1	2391104	2391492	2390654	2392453	AT1G07720
Chr5	24438402	24438601	24438270	24442287	AT5G60760
Chr1	27547632	27547988	27545005	27546435	AT1G73250
Chr1	27547632	27547988	27547273	27548190	AT1G73260
Chr1	27547632	27547988	27549020	27552517	AT1G73270
Chr1	24306968	24307287	24300897	24306236	AT1G65430
Chr1	24306968	24307287	24306610	24314620	AT1G65440
Chr3	4546753	4547238	4544363	4547513	AT3G13810
Chr4	14145788	14146000	14142129	14143969	AT4G28640
Chr4	14145788	14146000	14143983	14147537	AT4G28650
Chr4	14145788	14146000	14144953	14147600	AT4G28652
Chr5	4734035	4734378	4730906	4733081	AT5G14680
Chr5	4734035	4734378	4733761	4734547	AT5G14690
Chr3	4570382	4570602	4572179	4574490	AT3G13880
Chr3	4570382	4570602	4565411	4571260	AT3G13870
Chr1	846150	846376	842746	844190	AT1G03400
Chr1	846150	846376	844435	847683	AT1G03410
Chr1	846150	846376	846663	847739	AT1G03420
Chr1	846150	846376	846663	847739	AT1G03420.1
Chr1	846150	846376	847872	849500	AT1G03430
Chr3	6962405	6962617	6958647	6961652	AT3G19970
Chr3	6962405	6962617	6961735	6965108	AT3G19980
Chr2	13636266	13636639	13635105	13637836	AT2G32040
Chr2	13636266	13636639	13637878	13638643	AT2G32050
Chr1	5885234	5885494	5885082	5890470	AT1G17220
Chr1	5885234	5885494	5880129	5884756	AT1G17210
Chr2	19280831	19281294	19277902	19281760	AT2G46920
Chr1	25874924	25875172	25872444	25875550	AT1G68830
Chr5	711942	712163	710101	712994	AT5G03040
Chr2	15083920	15084177	15082854	15084473	AT2G35930
Chr3	5814813	5815391	5816671	5818498	AT3G17060
Chr3	5814813	5815391	5814747	5816592	AT3G17050
Chr3	5814813	5815391	5814747	5816592	AT3G17050.1
Chr4	14566596	14566896	14566264	14569332	AT4G29740
Chr2	18618331	18618573	18617861	18620150	AT2G45160
Chr2	18618331	18618573	18620464	18620590	AT2G45161
Chr1	1153738	1153948	1148596	1154652	AT1G04300
Chr1	1153738	1153948	1154763	1157711	AT1G04310
Chr3	19723470	19723910	19720164	19721875	AT3G53210
Chr3	19723470	19723910	19721993	19722702	AT3G53220
Chr3	19723470	19723910	19723350	19726672	AT3G53230
Chr5	9206777	9207070	9208710	9210572	AT5G26280
Chr5	9206777	9207070	9206374	9208136	AT5G26270
Chr1	1790302	1790778	1786855	1789676	AT1G05900
Chr1	1790302	1790778	1790223	1796647	AT1G05910
Chr2	1570535	1570737	1568283	1570271	AT2G04500
Chr2	1570535	1570737	1570496	1571827	AT2G04510
Chr3	18710207	18710484	18710870	18713649	AT3G50420
Chr3	18710207	18710484	18709747	18710760	AT3G50410
Chr1	24774509	24774908	24774216	24775984	AT1G66410
Chr2	12825911	12826332	12824450	12826684	AT2G30050
Chr2	12825911	12826332	12826914	12828919	AT2G30060
Chr4	9342057	9342541	9340992	9342846	AT4G16580
Chr4	9342057	9342541	9336702	9340869	AT4G16570
Chr4	10184908	10185120	10183716	10185280	AT4G18430
Chr4	10184908	10185120	10186130	10188909	AT4G18440
Chr3	18135624	18135957	18131828	18136343	AT3G48900
Chr5	14983759	14984003	14981637	14984606	AT5G37720
Chr2	18149445	18149863	18145720	18148897	AT2G43800
Chr2	18149445	18149863	18149310	18151295	AT2G43810
Chr1	17662922	17663220	17660751	17660973	AT1G47915
Chr1	17662922	17663220	17662899	17663940	AT1G47930
Chr1	17662922	17663220	17661094	17662394	AT1G47920
Chr1	27417659	27417902	27416227	27420778	AT1G72860
Chr1	27417659	27417902	27416231	27418323	AT1G72855
Chr4	16349031	16349257	16345280	16347133	AT4G34135
Chr4	16349031	16349257	16348105	16349982	AT4G34138
Chr4	16349031	16349257	16350779	16354264	AT4G34140
Chr3	6880025	6880232	6877574	6879399	AT3G19810
Chr3	6880025	6880232	6879616	6882315	AT3G19820
Chr3	1330332	1330590	1329664	1331617	AT3G04840
Chr3	1330332	1330590	1331945	1335993	AT3G04850
Chr3	1330332	1330590	1326226	1329364	AT3G04830
Chr2	15782028	15782421	15779173	15781561	AT2G37620
Chr2	15782028	15782421	15781614	15783433	AT2G37630
Chr3	8038925	8039146	8037215	8039903	AT3G22750
Chr4	12399768	12399997	12397037	12400091	AT4G23820
Chr4	12399768	12399997	12400344	12403403	AT4G23840
Chr1	13533503	13533817	13533410	13544009	AT1G36160
Chr1	28064195	28064440	28061158	28064625	AT1G74690
Chr1	28064195	28064440	28065265	28067217	AT1G74700
Chr3	8423466	8423721	8423010	8424652	AT3G23490
Chr3	8423466	8423721	8418800	8422916	AT3G23480
Chr1	19334713	19335398	19333158	19336115	AT1G52000
Chr1	19334713	19335398	19337047	19339384	AT1G52010
Chr1	19334713	19335398	19337047	19339384	AT1G52010.1
Chr5	25409901	25410306	25406301	25408423	AT5G63440
Chr5	25409901	25410306	25408894	25410573	AT5G63450
Chr1	27430722	27430953	27429915	27431960	AT1G72890
Chr1	27430722	27430953	27432194	27433782	AT1G72900
Chr2	13278135	13278395	13277810	13278745	AT2G31160
Chr5	4558949	4559233	4555948	4558710	AT5G14120
Chr5	4558949	4559233	4558703	4560067	AT5G14130
Chr5	14539486	14539780	14534612	14540299	AT5G36880
Chr5	14539486	14539780	14541349	14546230	AT5G36890
Chr4	6107517	6107870	6104445	6106607	AT4G09660
Chr4	6107517	6107870	6107149	6109122	AT4G09670
Chr5	1144372	1144603	1142781	1144912	AT5G04160
Chr5	1144372	1144603	1145430	1147781	AT5G04170
Chr2	12416318	12416940	12414113	12415578	AT2G28900
Chr2	12416318	12416940	12415779	12417385	AT2G28910
Chr2	12416318	12416940	12418016	12418454	AT2G28920
Chr1	1153727	1153975	1148596	1154652	AT1G04300
Chr1	1153727	1153975	1154763	1157711	AT1G04310
Chr2	7461839	7462045	7459046	7460819	AT2G17120
Chr2	7461839	7462045	7460813	7462554	AT2G17130
Chr2	7461839	7462045	7462810	7466626	AT2G17140
Chr2	9751479	9751791	9748770	9749542	AT2G22905
Chr2	9751479	9751791	9749868	9752863	AT2G22910
Chr2	9751479	9751791	9753630	9757600	AT2G22920
Chr3	127700	128098	124378	126835	AT3G01330
Chr3	127700	128098	127347	128994	AT3G01340
Chr3	127700	128098	129137	130749	AT3G01345
Chr1	325866	326073	323026	324917	AT1G01940
Chr1	325866	326073	325378	330619	AT1G01950
Chr5	2755459	2755786	2753098	2755116	AT5G08510
Chr5	2755459	2755786	2755174	2758362	AT5G08520
Chr3	21640597	21640931	21635225	21639105	AT3G58500
Chr3	21640597	21640931	21639977	21643795	AT3G58510
Chr5	5899825	5900040	5898658	5898787	AT5G17847
Chr5	5899825	5900040	5899252	5900932	AT5G17850
Chr5	18619088	18619310	18615221	18618560	AT5G45900
Chr5	18619088	18619310	18619460	18619870	AT5G45905
Chr5	18619088	18619310	18620298	18622301	AT5G45910
Chr1	22055728	22056099	22053950	22057052	AT1G59910
Chr1	22055728	22056099	22051294	22053885	AT1G59900
Chr2	10321735	10322091	10319333	10322222	AT2G24260
Chr2	12612281	12612802	12610542	12612894	AT2G29390
Chr2	12612281	12612802	12613080	12615399	AT2G29400
Chr3	8068650	8068883	8068515	8071559	AT3G22810
Chr1	10898317	10899223	10898171	10899912	AT1G30720
Chr1	10898317	10899223	10900853	10902534	AT1G30730
Chr1	10898317	10899223	10895279	10897109	AT1G30710
Chr2	18149462	18149830	18145720	18148897	AT2G43800
Chr2	18149462	18149830	18149310	18151295	AT2G43810
Chr4	8649736	8650216	8648831	8650382	AT4G15165
Chr4	8649736	8650216	8651405	8662587	AT4G15180
Chr5	6607786	6608220	6603290	6606448	AT5G19560
Chr5	6607786	6608220	6606699	6607203	AT5G19570
Chr5	6607786	6608220	6607370	6609626	AT5G19580
Chr5	3469880	3470132	3469267	3470086	AT5G10970
Chr4	7233946	7234180	7231821	7234501	AT4G12070
Chr4	7233946	7234180	7232798	7232871	AT4G12065
Chr1	18984601	18985014	18984418	18986653	AT1G51200
Chr1	7620293	7620507	7618939	7619919	AT1G21695
Chr1	7620293	7620507	7620000	7624136	AT1G21700
Chr1	7620293	7620507	7615613	7618605	AT1G21690
Chr5	23275782	23276111	23273092	23274976	AT5G57450
Chr5	23275782	23276111	23275168	23277488	AT5G57460
Chr3	6462166	6462755	6459883	6463059	AT3G18770
Chr5	24742722	24742942	24742047	24744784	AT5G61530
Chr5	24742722	24742942	24739025	24741273	AT5G61520
Chr1	26556196	26556891	26552575	26554437	AT1G70450
Chr1	26556196	26556891	26555845	26559284	AT1G70460
Chr1	23129203	23129481	23128704	23129759	AT1G62480
Chr1	23129203	23129481	23130404	23131533	AT1G62490
Chr3	5837993	5838387	5837841	5838701	AT3G17110
Chr5	18989462	18989771	18986987	18988197	AT5G46795
Chr5	18989462	18989771	18991163	18993376	AT5G46810
Chr5	18989462	18989771	18988630	18990772	AT5G46800
Chr4	11812578	11812841	11810004	11811214	AT4G22370
Chr4	11812578	11812841	11813424	11815133	AT4G22390
Chr4	11812578	11812841	11811749	11813000	AT4G22380
Chr3	9046674	9047108	9046532	9047463	AT3G24770
Chr1	25967505	25967720	25964467	25967450	AT1G69060
Chr1	25967505	25967720	25967311	25971389	AT1G69070
Chr5	19118731	19118965	19116787	19118046	AT5G47060
Chr5	19118731	19118965	19118542	19120909	AT5G47070
Chr2	14996986	14997845	14992564	14996756	AT2G35670
Chr2	14996986	14997845	14996712	14999085	AT2G35680
Chr2	14996986	14997845	14999753	15003066	AT2G35690
Chr1	5279301	5279603	5275676	5277689	AT1G15340
Chr1	5279301	5279603	5278259	5279877	AT1G15350
Chr4	11934970	11935215	11933296	11933886	AT4G22700
Chr4	11934970	11935215	11934968	11936755	AT4G22710
Chr4	11934970	11935215	11936941	11938966	AT4G22720
Chr3	6061582	6061836	6056869	6060287	AT3G17712
Chr3	6061582	6061836	6060713	6061941	AT3G17715
Chr3	6061582	6061836	6062445	6063483	AT3G17720
Chr4	286375	286728	283913	285975	AT4G00695
Chr4	286375	286728	286050	289514	AT4G00700
Chr4	13123001	13123282	13121067	13121955	AT4G25780
Chr4	13123001	13123282	13122151	13123347	AT4G25790
Chr4	13123001	13123282	13124897	13127953	AT4G25800
Chr1	8917688	8917994	8916058	8918232	AT1G25420
Chr1	8917688	8917994	8918851	8919892	AT1G25422
Chr1	19132487	19132730	19128143	19132318	AT1G51590
Chr1	19132487	19132730	19132220	19135541	AT1G51600
Chr4	939908	940139	935085	940191	AT4G02110
Chr4	939908	940139	940777	944291	AT4G02120
Chr4	16732156	16732431	16730759	16732811	AT4G35160
Chr1	14004324	14004633	14003865	14005502	AT1G36940
Chr1	14004324	14004633	14006146	14006341	AT1G36942
Chr4	201378	201757	202415	211003	AT4G00450
Chr4	2993981	2994228	2990005	2992618	AT4G05631
Chr4	2993981	2994228	2995426	2999908	AT4G05635
Chr4	2993981	2994228	2995426	2999908	AT4G05635.1
Chr5	14521825	14522062	14518315	14533930	AT5G36870
Chr2	12301082	12301562	12300202	12302036	AT2G28671
Chr2	12301082	12301562	12300258	12302358	AT2G28670
Chr2	12301082	12301562	12302962	12304799	AT2G28680
Chr1	19334819	19335327	19333158	19336115	AT1G52000
Chr1	19334819	19335327	19337047	19339384	AT1G52010
Chr1	19334819	19335327	19337047	19339384	AT1G52010.1
Chr2	17952891	17953184	17948061	17953669	AT2G43160
Chr2	17952891	17953184	17953496	17955829	AT2G43180
Chr3	21050882	21051104	21048744	21052286	AT3G56860
Chr3	21050882	21051104	21052472	21055597	AT3G56870
Chr5	23064757	23065242	23063714	23065350	AT5G57000
Chr3	483353	483563	479005	481474	AT3G02350
Chr3	483353	483563	481897	484147	AT3G02360
Chr3	483353	483563	484490	485614	AT3G02370
Chr1	2682433	2682632	2682126	2684100	AT1G08470
Chr1	2682433	2682632	2684233	2685621	AT1G08480
Chr5	22146910	22147110	22146513	22149120	AT5G54520
Chr4	7657465	7657707	7654943	7656594	AT4G13170
Chr4	7657465	7657707	7657195	7658197	AT4G13180
Chr4	7657465	7657707	7659434	7661106	AT4G13190
Chr3	6091428	6092017	6089604	6091231	AT3G17790
Chr3	6091428	6092017	6091109	6093151	AT3G17800
Chr3	4030692	4031176	4025075	4029140	AT3G12680
Chr3	4030692	4031176	4029182	4030355	AT3G12685
Chr3	4030692	4031176	4030446	4033332	AT3G12690
Chr3	20191646	20191910	20189804	20192792	AT3G54540
Chr3	20191646	20191910	20193626	20194663	AT3G54550
Chr3	17246769	17247211	17246343	17248713	AT3G46830
Chr1	1183218	1183628	1185549	1188517	AT1G04400
Chr1	1183218	1183628	1179362	1183704	AT1G04390
Chr5	24501047	24501267	24498466	24501494	AT5G60900
Chr5	24501047	24501267	24502481	24506143	AT5G60910
Chr2	13928290	13928526	13927698	13929713	AT2G32830
Chr2	13928290	13928526	13925816	13926979	AT2G32820
Chr2	11818868	11819259	11816633	11817867	AT2G27710
Chr2	11818868	11819259	11818490	11819578	AT2G27720
Chr2	11818868	11819259	11819828	11821878	AT2G27730
Chr1	3278218	3278491	3279269	3283482	AT1G10050
Chr1	3278218	3278491	3275890	3278697	AT1G10040
Chr5	22821301	22821670	22817559	22819657	AT5G56340
Chr5	22821301	22821670	22820005	22822766	AT5G56350
Chr5	22821301	22821670	22823301	22828025	AT5G56360
Chr5	2609638	2609920	2606199	2610250	AT5G08130
Chr1	28866495	28867425	28865499	28868225	AT1G76880
Chr1	28866495	28867425	28866403	28867969	AT1G76878
Chr2	12368653	12368875	12366747	12370684	AT2G28830
Chr5	5889874	5890110	5887905	5890193	AT5G17820
Chr3	1270173	1270533	1266241	1268350	AT3G04670
Chr3	1270173	1270533	1269852	1272962	AT3G04680
Chr4	6191006	6191287	6188766	6190853	AT4G09830
Chr4	6191006	6191287	6190787	6191664	AT4G09840
Chr4	6191006	6191287	6192511	6193130	AT4G09850
Chr5	22218593	22218960	22217054	22219274	AT5G54680
Chr5	22218593	22218960	22219223	22221840	AT5G54690
Chr4	15223881	15224260	15221842	15223627	AT4G31360
Chr4	15223881	15224260	15223654	15224685	AT4G31370
Chr5	19523559	19523758	19522254	19524698	AT5G48150
Chr3	17203341	17203565	17200300	17201889	AT3G46700
Chr5	3988971	3989262	3987374	3989833	AT5G12330
Chr5	4214657	4214946	4214503	4216686	AT5G13210
Chr2	7150866	7151537	7150621	7153339	AT2G16500
Chr2	11978926	11979225	11977943	11979837	AT2G28110
Chr2	11978926	11979225	11976302	11977913	AT2G28105
Chr4	10844535	10844818	10841982	10844124	AT4G20010
Chr4	10844535	10844818	10844130	10846147	AT4G20020
Chr4	10844535	10844818	10846314	10847392	AT4G20030
Chr3	17549804	17550277	17549120	17551420	AT3G47610
Chr1	2568256	2568580	2567474	2573393	AT1G08190
Chr4	11463229	11463456	11459552	11462606	AT4G21540
Chr4	11463229	11463456	11463103	11468679	AT4G21550
Chr5	8180083	8180308	8180117	8181027	AT5G24155
Chr2	8766770	8767183	8766738	8772591	AT2G20320
Chr1	9447199	9447556	9439858	9446106	AT1G27180
Chr1	9447199	9447556	9446656	9448825	AT1G27190
Chr1	9447199	9447556	9449548	9451750	AT1G27200
Chr2	11059248	11059569	11059034	11063324	AT2G25930
Chr5	26048567	26048793	26045360	26048031	AT5G65180
Chr5	26048567	26048793	26048064	26049952	AT5G65200
Chr4	9822463	9822690	9819497	9821684	AT4G17616
Chr4	9822463	9822690	9821912	9825029	AT4G17620
Chr4	13128537	13128750	13124897	13127953	AT4G25800
Chr4	13128537	13128750	13128642	13129884	AT4G25810
Chr4	13128537	13128750	13130296	13131788	AT4G25820
Chr3	2479604	2479811	2476366	2478254	AT3G07760
Chr3	2479604	2479811	2479547	2484194	AT3G07770
Chr2	8766846	8767153	8766738	8772591	AT2G20320
Chr5	2331297	2331542	2326703	2330142	AT5G07360
Chr5	2331297	2331542	2330384	2332281	AT5G07370
Chr5	2331297	2331542	2332475	2336063	AT5G07380
Chr3	22049228	22049493	22048753	22051673	AT3G59690
Chr3	22049228	22049493	22049729	22051595	AT3G59695
Chr1	6986434	6987038	6984123	6985498	AT1G20135
Chr1	6986434	6987038	6986357	6987270	AT1G20140
Chr1	6986434	6987038	6987331	6990361	AT1G20150
Chr3	18039416	18039674	18037046	18038234	AT3G48690
Chr3	18039416	18039674	18040936	18044226	AT3G48710
Chr3	18039416	18039674	18038647	18039876	AT3G48700
Chr3	4593149	4593487	4590918	4591483	AT3G13910
Chr3	4593149	4593487	4592255	4594999	AT3G13920
Chr1	11841204	11841465	11840909	11843257	AT1G32730
Chr1	19900620	19900848	19898927	19900931	AT1G53340
Chr1	19900620	19900848	19902494	19903700	AT1G53345
Chr3	5814823	5815341	5816671	5818498	AT3G17060
Chr3	5814823	5815341	5814747	5816592	AT3G17050
Chr3	5814823	5815341	5814747	5816592	AT3G17050.1
Chr5	19457009	19457215	19456959	19461689	AT5G48010
Chr3	5051651	5052147	5047399	5049877	AT3G14990
Chr3	5051651	5052147	5050256	5052432	AT3G15000
Chr3	5051651	5052147	5052730	5054942	AT3G15010
Chr1	28578762	28579055	28574739	28577700	AT1G76150
Chr1	28578762	28579055	28577941	28581133	AT1G76160
Chr3	22485313	22485512	22481893	22484102	AT3G60850
Chr3	22485313	22485512	22484803	22491722	AT3G60860
Chr1	4469482	4469684	4467219	4469033	AT1G13110
Chr1	4469482	4469684	4469180	4473213	AT1G13120
Chr1	24774507	24774794	24774216	24775984	AT1G66410
Chr5	2932288	2932750	2928315	2931949	AT5G09420
Chr5	2932288	2932750	2932161	2933362	AT5G09430
Chr5	17634153	17634383	17630449	17632312	AT5G43860
Chr5	17634153	17634383	17632345	17635912	AT5G43870
Chr1	13451781	13452000	13450203	13453683	AT1G36050
Chr4	10339784	10340071	10338718	10340356	AT4G18840
Chr4	10339784	10340071	10342062	10342242	AT4G18850
Chr4	10339784	10340071	10337204	10338612	AT4G18830
Chr5	18715712	18716126	18714964	18716953	AT5G46170
Chr3	3971635	3971861	3967815	3971927	AT3G12520
Chr3	3971635	3971861	3972345	3974195	AT3G12530
Chr5	5092983	5093497	5092156	5094494	AT5G15650
Chr1	7476175	7476416	7474702	7475683	AT1G21330
Chr1	7476175	7476416	7474702	7475683	AT1G21330.1
Chr1	7476175	7476416	7476086	7476869	AT1G21340
Chr1	7476175	7476416	7476941	7479042	AT1G21350
Chr4	15057943	15058152	15054872	15056826	AT4G30940
Chr4	15057943	15058152	15056974	15059794	AT4G30950
Chr2	19531269	19531472	19529743	19531659	AT2G47610
Chr2	19531269	19531472	19531946	19534401	AT2G47620
Chr2	15143080	15143329	15142676	15144182	AT2G36060
Chr2	15143080	15143329	15144835	15148131	AT2G36070
Chr5	21132758	21133101	21130319	21133621	AT5G52040
Chr1	3245593	3245830	3244212	3247200	AT1G09960
Chr2	10934143	10934399	10933060	10934551	AT2G25680
Chr4	11987792	11988176	11987704	11989006	AT4G22820
Chr4	11987792	11988176	11990063	11991428	AT4G22830
Chr5	22203942	22204201	22203904	22205152	AT5G54660
Chr5	22203942	22204201	22205309	22205758	AT5G54661
Chr5	22203942	22204201	22197628	22202110	AT5G54650
Chr4	8641609	8641889	8639423	8640291	AT4G15140
Chr4	8641609	8641889	8641671	8642278	AT4G15150
Chr2	7325418	7325812	7327322	7328985	AT2G16905
Chr2	7325418	7325812	7323614	7326221	AT2G16900
Chr3	2639230	2639593	2641055	2642688	AT3G08690
Chr3	2639230	2639593	2637559	2640838	AT3G08680
Chr2	18873076	18873368	18869260	18871561	AT2G45840
Chr2	18873076	18873368	18871478	18873972	AT2G45850
Chr2	18873076	18873368	18874759	18875586	AT2G45860
Chr1	10992298	10992564	10991484	10993023	AT1G30870
Chr1	10992298	10992564	10994320	10996134	AT1G30890
Chr1	10992298	10992564	10993194	10994125	AT1G30880
Chr2	19649362	19649859	19647522	19650148	AT2G48030
Chr2	19649362	19649859	19651195	19662617	AT2G48060
Chr1	23173358	23173664	23169135	23172105	AT1G62570
Chr1	23173358	23173664	23173332	23176931	AT1G62580
Chr1	8148021	8148405	8147263	8149813	AT1G23010
Chr1	8148021	8148405	8150069	8153530	AT1G23020
Chr2	95045	95514	88558	94660	AT2G01130
Chr2	95045	95514	94810	96655	AT2G01140
Chr2	10848759	10849124	10847374	10850532	AT2G25490
Chr2	13001648	13001875	12998158	13000464	AT2G30500
Chr2	13001648	13001875	13000972	13002563	AT2G30505
Chr2	13001648	13001875	13002741	13005600	AT2G30520
Chr3	2859285	2859647	2857846	2860668	AT3G09300
Chr3	2859285	2859647	2860401	2861359	AT3G09310
Chr3	3963543	3963805	3960400	3961915	AT3G12490
Chr3	3963543	3963805	3962381	3963984	AT3G12500
Chr3	3963543	3963805	3963123	3964222	AT3G12502
Chr1	12368575	12368789	12366853	12369178	AT1G34020
Chr1	12368575	12368789	12370064	12371553	AT1G34030
Chr4	14341185	14341415	14340999	14344930	AT4G29100
Chr5	3409437	3409680	3408278	3410070	AT5G10780
Chr5	3409437	3409680	3410538	3412633	AT5G10790
Chr4	13871435	13871829	13870381	13873509	AT4G27850
Chr4	13871435	13871829	13872078	13873907	AT4G27852
Chr4	13871435	13871829	13873707	13876528	AT4G27860
Chr3	7334299	7334561	7331720	7334029	AT3G20930
Chr3	7334299	7334561	7334769	7335912	AT3G20935
Chr3	8962516	8962754	8963769	8966616	AT3G24560
Chr3	8962516	8962754	8960257	8963568	AT3G24550
Chr1	9447135	9447541	9439858	9446106	AT1G27180
Chr1	9447135	9447541	9446656	9448825	AT1G27190
Chr4	15784194	15784521	15781044	15783461	AT4G32710
Chr4	15784194	15784521	15784673	15785169	AT4G32714
Chr4	15784194	15784521	15786336	15786841	AT4G32717
Chr1	19191673	19192226	19188842	19191300	AT1G51740
Chr1	19191673	19192226	19191522	19194787	AT1G51745
Chr5	3370808	3371020	3370517	3372348	AT5G10660
Chr5	3370808	3371020	3372086	3372838	AT5G10670
Chr5	3370808	3371020	3372086	3372838	AT5G10670.1
Chr3	23120567	23120856	23119843	23120149	AT3G62499
Chr3	23120567	23120856	23120422	23122222	AT3G62500
Chr3	20761782	20762024	20760456	20763033	AT3G55960
Chr5	19661389	19661660	19659856	19660201	AT5G48515
Chr5	19661389	19661660	19661212	19666436	AT5G48520
Chr1	1348743	1349084	1345035	1348451	AT1G04790
Chr1	1348743	1349084	1348451	1349286	AT1G04800
Chr1	1348743	1349084	1350179	1355442	AT1G04810
Chr2	11006320	11006615	11005923	11009739	AT2G25800
Chr5	1477171	1477391	1476582	1480197	AT5G05010
Chr5	1477171	1477391	1474112	1476409	AT5G05000
Chr1	1186004	1186338	1185549	1188517	AT1G04400
Chr5	23586424	23586792	23582494	23585148	AT5G58340
Chr5	23586424	23586792	23584788	23587801	AT5G58350
Chr4	13026759	13027035	13027442	13028036	AT4G25510
Chr4	13026759	13027035	13028218	13031799	AT4G25515
Chr4	13026759	13027035	13024570	13027484	AT4G25500
Chr5	555651	555919	553744	556442	AT5G02500
Chr1	27764162	27764390	27763684	27766364	AT1G73840
Chr4	6191018	6191286	6188766	6190853	AT4G09830
Chr4	6191018	6191286	6190787	6191664	AT4G09840
Chr4	6191018	6191286	6192511	6193130	AT4G09850
Chr2	11758377	11758585	11756565	11757829	AT2G27505
Chr2	11758377	11758585	11758078	11759476	AT2G27510
Chr5	15501304	15501813	15501244	15504109	AT5G38710
Chr1	6329546	6329782	6325641	6330098	AT1G18390
Chr1	6329546	6329782	6331397	6333743	AT1G18400
Chr4	8300456	8301001	8294445	8298602	AT4G14400
Chr4	8300456	8301001	8299041	8299134	AT4G14403
Chr4	8300456	8301001	8299758	8301667	AT4G14410
Chr4	8300456	8301001	8301724	8301798	AT4G14415
Chr4	8300456	8301001	8301945	8303915	AT4G14420
Chr1	20451798	20452317	20447315	20450861	AT1G54820
Chr1	20451798	20452317	20451082	20452671	AT1G54830
Chr1	20451798	20452317	20452592	20454249	AT1G54840
Chr1	27958384	27958652	27954230	27958114	AT1G74360
Chr1	27958384	27958652	27958085	27959366	AT1G74370
Chr1	27958384	27958652	27959577	27961454	AT1G74380
Chr3	16525513	16525713	16525409	16529352	AT3G45140
Chr1	19001836	19002070	19000508	19000892	AT1G51240
Chr1	19001836	19002070	19001543	19002215	AT1G51250
Chr1	19001836	19002070	19003375	19005641	AT1G51260
Chr3	9844508	9844738	9843590	9845176	AT3G26760
Chr3	9844508	9844738	9845395	9847148	AT3G26770
Chr3	11030336	11030565	11028474	11028585	AT3G29036
Chr3	11030336	11030565	11030063	11030633	AT3G29034
Chr4	11557054	11557287	11555185	11560733	AT4G21750
Chr4	16618760	16618965	16615548	16617424	AT4G34880
Chr4	16618760	16618965	16617622	16618506	AT4G34881
Chr4	16618760	16618965	16618572	16625057	AT4G34890
Chr3	7261173	7261491	7260431	7263352	AT3G20770
Chr3	7261173	7261491	7256655	7259854	AT3G20760
Chr1	7466104	7466346	7462833	7466164	AT1G21320
Chr1	7466104	7466346	7466693	7467359	AT1G21323
Chr1	30420571	30420870	30420101	30421995	AT1G80970
Chr1	30420571	30420870	30422057	30424087	AT1G80980
Chr1	19374174	19374400	19372154	19372421	AT1G52085
Chr1	19374174	19374400	19375641	19378214	AT1G52087
Chr1	19374174	19374400	19375641	19378214	AT1G52087.1
Chr1	28261851	28262191	28261003	28266124	AT1G75310
Chr4	9714738	9714948	9708683	9714135	AT4G17380
Chr4	9714738	9714948	9714091	9715612	AT4G17390
Chr4	9714738	9714948	9715760	9721931	AT4G17410
Chr2	14413272	14413484	14409488	14412365	AT2G34130
Chr2	14413272	14413484	14409488	14412365	AT2G34130.1
Chr2	14413272	14413484	14412727	14412865	AT2G34135
Chr2	14413272	14413484	14413757	14414765	AT2G34140
Chr2	14413272	14413484	14399533	14413489	AT2G34100
Chr4	13871464	13871816	13870381	13873509	AT4G27850
Chr4	13871464	13871816	13872078	13873907	AT4G27852
Chr4	13871464	13871816	13873707	13876528	AT4G27860
Chr1	20969962	20970563	20967929	20971742	AT1G56070
Chr5	22736819	22737090	22731973	22735590	AT5G56160
Chr5	22736819	22737090	22735914	22737311	AT5G56170
Chr5	22736819	22737090	22737324	22741031	AT5G56180
Chr5	10783359	10783709	10783982	10785722	AT5G28750
Chr5	10783359	10783709	10780646	10783911	AT5G28740
Chr1	23804783	23804996	23802558	23803533	AT1G64130
Chr1	23804783	23804996	23803792	23807159	AT1G64140
Chr1	23804783	23804996	23803792	23807159	AT1G64142
Chr2	16367137	16367427	16366156	16368275	AT2G39210
Chr5	2027452	2027886	2019106	2027945	AT5G06600
Chr2	15793512	15793720	15795212	15797059	AT2G37660
Chr2	15793512	15793720	15792622	15795235	AT2G37650
Chr4	5188113	5188338	5186609	5187572	AT4G08220
Chr4	5188113	5188338	5186609	5187572	AT4G08220.1
Chr4	5188113	5188338	5187784	5189644	AT4G08230
Chr4	17004931	17005140	17004594	17006287	AT4G35900
Chr4	17004931	17005140	17007027	17008154	AT4G35905
Chr1	12917286	12917603	12917148	12917763	AT1G35230
Chr4	8048486	8048721	8047691	8050106	AT4G13930
Chr4	8048486	8048721	8043586	8047176	AT4G13918
Chr4	8048486	8048721	8043802	8046559	AT4G13920
Chr1	22640289	22640510	22637727	22641825	AT1G61360
Chr1	22640289	22640510	22642095	22645147	AT1G61370
Chr3	22600654	22600915	22597226	22601412	AT3G61050
Chr3	22600654	22600915	22602909	22604582	AT3G61060
Chr3	1494839	1495131	1492141	1493619	AT3G05230
Chr3	1494839	1495131	1493683	1495381	AT3G05240
Chr3	1494839	1495131	1495596	1497469	AT3G05250
Chr4	15564286	15564929	15562590	15562848	AT4G32215
Chr4	15564286	15564929	15562590	15562848	AT4G32215.1
Chr4	15564286	15564929	15565294	15566971	AT4G32230
Chr4	15564286	15564929	15563307	15565000	AT4G32220
Chr4	15564286	15564929	15563307	15565000	AT4G32220.1
Chr4	9268099	9268396	9267259	9269178	AT4G16430
Chr4	9268099	9268396	9269093	9271669	AT4G16440
Chr3	2624767	2625414	2622665	2622845	AT3G08636
Chr3	2624767	2625414	2622879	2624308	AT3G08640
Chr3	2624767	2625414	2624460	2627450	AT3G08650
Chr5	5586735	5586962	5587350	5592469	AT5G17010
Chr5	5586735	5586962	5584800	5587063	AT5G17000
Chr1	17919481	17919699	17918390	17920985	AT1G48480
Chr3	3860729	3860949	3857842	3859798	AT3G12110
Chr3	3860729	3860949	3860284	3863050	AT3G12120
Chr3	8589290	8589591	8587663	8589713	AT3G23810
Chr2	10365378	10366072	10361125	10364492	AT2G24350
Chr2	10365378	10366072	10364450	10366902	AT2G24360
Chr2	14174673	14174891	14173578	14174533	AT2G33450
Chr2	14174673	14174891	14174589	14175838	AT2G33460
Chr2	14174673	14174891	14176362	14178653	AT2G33470
Chr2	14174673	14174891	14170145	14173437	AT2G33440
Chr2	12301040	12301674	12300202	12302036	AT2G28671
Chr2	12301040	12301674	12300258	12302358	AT2G28670
Chr2	12301040	12301674	12302962	12304799	AT2G28680
Chr3	23038617	23038832	23036879	23036952	AT3G62245
Chr3	23038617	23038832	23037093	23037797	AT3G62250
Chr3	23038617	23038832	23038289	23040584	AT3G62260
Chr3	23038617	23038832	23033441	23036765	AT3G62240
Chr4	5759015	5759312	5758104	5760558	AT4G08980
Chr3	4657227	4657458	4657045	4657601	AT3G14060
Chr3	4657227	4657458	4658197	4660784	AT3G14067
Chr1	20664529	20664785	20666221	20668726	AT1G55360
Chr1	20664529	20664785	20653819	20665095	AT1G55350
Chr5	1622967	1623526	1622171	1624270	AT5G05480
Chr5	1622967	1623526	1624205	1629269	AT5G05490
Chr5	1622967	1623526	1620457	1622340	AT5G05470
Chr1	26842064	26842326	26838288	26841490	AT1G71210
Chr1	26842064	26842326	26841629	26851919	AT1G71220
Chr4	9605495	9605715	9601450	9604207	AT4G17080
Chr4	9605495	9605715	9604501	9604974	AT4G17085
Chr4	9605495	9605715	9604961	9607334	AT4G17090
Chr5	7226901	7227411	7226726	7230210	AT5G21482
Chr1	29654344	29654661	29650453	29652593	AT1G78870
Chr1	29654344	29654661	29656576	29658065	AT1G78890
Chr1	29654344	29654661	29652632	29655949	AT1G78880
Chr1	29654344	29654661	29652632	29655949	AT1G78882
Chr4	6117331	6117542	6116754	6123304	AT4G09680
Chr3	5589074	5589365	5588393	5590055	AT3G16450
Chr3	5589074	5589365	5585943	5587750	AT3G16440
Chr3	8473098	8473392	8473774	8475888	AT3G23600
Chr3	8473098	8473392	8467448	8473627	AT3G23590
Chr5	15664565	15664859	15665501	15666444	AT5G39130
Chr5	15664565	15664859	15662704	15663486	AT5G39120
Chr4	1298929	1299202	1295408	1298404	AT4G02930
Chr2	8446878	8447112	8444203	8447355	AT2G19500
Chr2	13540218	13540498	13537911	13539758	AT2G31840
Chr2	13540218	13540498	13540198	13540540	AT2G31850
Chr2	13540218	13540498	13542482	13545266	AT2G31860
Chr4	13661518	13661717	13661330	13663294	AT4G27270
Chr4	13661518	13661717	13663575	13664240	AT4G27280
Chr1	29142641	29142879	29138298	29143011	AT1G77550
Chr1	29142641	29142879	29143089	29143161	AT1G77560
Chr1	29142641	29142879	29143349	29144003	AT1G77570
Chr1	29142641	29142879	29144024	29147584	AT1G77580
Chr2	18492444	18492717	18490128	18492816	AT2G44830
Chr1	5164600	5164813	5161948	5164917	AT1G14970
Chr1	5164600	5164813	5165627	5166745	AT1G14980
Chr1	2259326	2259637	2257424	2260101	AT1G07350
Chr1	2259326	2259637	2260388	2262865	AT1G07360
Chr4	6804941	6805192	6803593	6806875	AT4G11160
Chr3	10381856	10382310	10378047	10379896	AT3G27950
Chr3	10381856	10382310	10380379	10383092	AT3G27960
Chr2	95131	95389	88558	94660	AT2G01130
Chr2	95131	95389	94810	96655	AT2G01140
Chr2	308002	308277	306384	308659	AT2G01680
Chr2	308002	308277	308701	313805	AT2G01690
Chr1	2404740	2405153	2400588	2402873	AT1G07745
Chr1	2404740	2405153	2403557	2403845	AT1G07747
Chr1	2404740	2405153	2404036	2405943	AT1G07750
Chr1	2404740	2405153	2406833	2406905	AT1G07760
Chr4	9255425	9255790	9254554	9256219	AT4G16380
Chr2	10301214	10301513	10300114	10301787	AT2G24220
Chr2	10301214	10301513	10301816	10304812	AT2G24230
Chr5	26254799	26255210	26253657	26256468	AT5G65670
Chr4	18078168	18078488	18076458	18077177	AT4G38700
Chr4	18078168	18078488	18077789	18080083	AT4G38710
Chr4	18078168	18078488	18080232	18082537	AT4G38730
Chr2	17705435	17705738	17701661	17704618	AT2G42510
Chr2	17705435	17705738	17704831	17708947	AT2G42520
Chr2	17808350	17808579	17807941	17809590	AT2G42800
Chr1	29574789	29574996	29575955	29577658	AT1G78630
Chr1	29574789	29574996	29572870	29575794	AT1G78620
Chr1	28047726	28047994	28047575	28048127	AT1G74660
Chr1	27765126	27765507	27763684	27766364	AT1G73840
Chr1	27765126	27765507	27767262	27770457	AT1G73850
Chr1	27695708	27695912	27691892	27697211	AT1G73660
Chr1	22959352	22959672	22957875	22959711	AT1G62110
Chr1	22959352	22959672	22960190	22961779	AT1G62120
Chr2	13885161	13885457	13880045	13885736	AT2G32730
Chr2	13885161	13885457	13886825	13888232	AT2G32740
Chr3	18918113	18918420	18916165	18917328	AT3G50890
Chr3	18918113	18918420	18917432	18917506	AT3G50895
Chr3	18918113	18918420	18918018	18918618	AT3G50900
Chr3	18918113	18918420	18919512	18922238	AT3G50910
Chr4	17283513	17283758	17280527	17282730	AT4G36648
Chr4	17283513	17283758	17285731	17287429	AT4G36660
Chr4	17283513	17283758	17283131	17285599	AT4G36650
Chr1	5164525	5164878	5161948	5164917	AT1G14970
Chr1	5164525	5164878	5165627	5166745	AT1G14980
Chr1	4090298	4090505	4089846	4090725	AT1G12090
Chr4	733123	733460	729886	732433	AT4G01690
Chr4	733123	733460	732312	733510	AT4G01700
Chr4	733123	733460	734251	734365	AT4G01703
Chr3	20190272	20190574	20189804	20192792	AT3G54540
Chr1	5271524	5271910	5269018	5272058	AT1G15310
Chr1	5271524	5271910	5272255	5274074	AT1G15320
Chr5	4985209	4985417	4982272	4984144	AT5G15340
Chr5	4985209	4985417	4984958	4986239	AT5G15350
Chr3	3097443	3097936	3096215	3096288	AT3G10035
Chr3	3097443	3097936	3098724	3101761	AT3G10050
Chr3	3097443	3097936	3096414	3098071	AT3G10040
Chr3	1888090	1888493	1885495	1886377	AT3G06230
Chr3	1888090	1888493	1887042	1888750	AT3G06240
Chr3	1888090	1888493	1888835	1892775	AT3G06250
Chr4	8646281	8646736	8646149	8647252	AT4G15160
Chr5	1635636	1635864	1632844	1635342	AT5G05520
Chr5	1635636	1635864	1635477	1636191	AT5G05530
Chr5	1635636	1635864	1636297	1638939	AT5G05540
Chr1	28528847	28529065	28527766	28527838	AT1G76000
Chr1	28528847	28529065	28528076	28530790	AT1G76010
Chr3	7121213	7121637	7119281	7120919	AT3G20420
Chr3	7121213	7121637	7121101	7123173	AT3G20430
Chr3	7121213	7121637	7123196	7130477	AT3G20440
Chr4	6883715	6883948	6883550	6885517	AT4G11310
Chr5	24501078	24501318	24498466	24501494	AT5G60900
Chr5	24501078	24501318	24502481	24506143	AT5G60910
Chr3	319467	319801	317431	319121	AT3G01920
Chr3	319467	319801	319060	321560	AT3G01930
Chr4	15954281	15954616	15952288	15954771	AT4G33070
Chr1	26109583	26109854	26106910	26110267	AT1G69450
Chr1	26109583	26109854	26111808	26113243	AT1G69460
Chr4	14256494	14256736	14256332	14257735	AT4G28890
Chr1	30420584	30420799	30420101	30421995	AT1G80970
Chr1	30420584	30420799	30422057	30424087	AT1G80980
Chr5	22199510	22199888	22197628	22202110	AT5G54650
Chr3	7653405	7653773	7652486	7656011	AT3G21720
Chr5	21035264	21035530	21034822	21036773	AT5G51780
Chr4	15506419	15506762	15504661	15507176	AT4G32070
Chr4	15506419	15506762	15508230	15509111	AT4G32080
Chr3	23431015	23431375	23430641	23437374	AT3G63460
Chr3	23431015	23431375	23426748	23429154	AT3G63450
Chr1	13045716	13045938	13046926	13047661	AT1G35465
Chr1	13045716	13045938	13046926	13047661	AT1G35465.1
Chr5	14595050	14595402	14590165	14594384	AT5G36940
Chr5	14595050	14595402	14594980	14598371	AT5G36950
Chr3	13619	13901	8956	12444	AT3G01040
Chr3	13619	13901	13229	14675	AT3G01050
Chr1	20968901	20969131	20966527	20967144	AT1G56060
Chr1	20968901	20969131	20967929	20971742	AT1G56070
Chr2	14966862	14967083	14960939	14965497	AT2G35620
Chr2	14966862	14967083	14966677	14980606	AT2G35630
Chr4	5759412	5759690	5758104	5760558	AT4G08980
Chr5	24662392	24663029	24662003	24663117	AT5G61340
Chr5	24662392	24663029	24657147	24661021	AT5G61330
Chr1	25342231	25342485	25339035	25340241	AT1G67610
Chr1	25342231	25342485	25340574	25342082	AT1G67620
Chr1	25342231	25342485	25342110	25343243	AT1G67623
Chr1	25342231	25342485	25343436	25344066	AT1G67626
Chr1	25342231	25342485	25343436	25344066	AT1G67626.1
Chr1	25342231	25342485	25344439	25348406	AT1G67630
Chr1	2486241	2486756	2483239	2485109	AT1G08000
Chr1	2486241	2486756	2485343	2485511	AT1G08005
Chr1	2486241	2486756	2485905	2488027	AT1G08010
Chr2	17215946	17216153	17214236	17216292	AT2G41300
Chr1	5651564	5651810	5648759	5651167	AT1G16520
Chr1	5651564	5651810	5651369	5652883	AT1G16530
Chr3	8382851	8383089	8382804	8386148	AT3G23410
Chr3	10042678	10042896	10039233	10043066	AT3G27190
Chr3	10042678	10042896	10043521	10044373	AT3G27200
Chr5	23243501	23244070	23241426	23244590	AT5G57360
Chr5	23243501	23244070	23244733	23246420	AT5G57370
Chr1	20170329	20170528	20169919	20170665	AT1G54035
Chr1	20170329	20170528	20170714	20173949	AT1G54040
Chr1	20170329	20170528	20167628	20169600	AT1G54030
Chr2	14775340	14775637	14768723	14775035	AT2G35050
Chr2	14775340	14775637	14775062	14778870	AT2G35060
Chr2	561573	561942	560863	563233	AT2G02180
Chr1	19746217	19746458	19745045	19747245	AT1G53000
Chr1	19746217	19746458	19747846	19748383	AT1G53010
Chr1	18401503	18401778	18400091	18402628	AT1G49720
Chr1	18401503	18401778	18402505	18405681	AT1G49730
Chr1	12545772	12546053	12542862	12546172	AT1G34360
Chr3	6258160	6258368	6255741	6258090	AT3G18240
Chr3	6258160	6258368	6258066	6258417	AT3G18250
Chr3	6258160	6258368	6260240	6261591	AT3G18260
Chr3	8323828	8324048	8321349	8324428	AT3G23280
Chr2	16933800	16934303	16930863	16934588	AT2G40540
Chr2	16933800	16934303	16934833	16938201	AT2G40550
Chr5	19011725	19011928	19010607	19012038	AT5G46850
Chr5	19011725	19011928	19012020	19014004	AT5G46860
Chr1	30192533	30192763	30191855	30194519	AT1G80300
Chr1	30192533	30192763	30194617	30196554	AT1G80310
Chr5	1288303	1288551	1283467	1286359	AT5G04500
Chr5	1288303	1288551	1286865	1289908	AT5G04510
Chr5	1288303	1288551	1290011	1291063	AT5G04520
Chr4	14257330	14257643	14256332	14257735	AT4G28890
Chr4	14257330	14257643	14259140	14263704	AT4G28900
Chr4	14257330	14257643	14259140	14263704	AT4G28900.1
Chr3	7168319	7168626	7166046	7167929	AT3G20530
Chr3	7168319	7168626	7168131	7173617	AT3G20540
Chr3	10371881	10372235	10373250	10376461	AT3G27940
Chr3	10371881	10372235	10369298	10372441	AT3G27930
Chr2	13489212	13489590	13486316	13487445	AT2G31725
Chr2	13489212	13489590	13487567	13489679	AT2G31730
Chr2	13489212	13489590	13490907	13495110	AT2G31740
Chr2	6642860	6643226	6640153	6642350	AT2G15280
Chr2	6642860	6643226	6642299	6644037	AT2G15290
Chr2	6642860	6643226	6644280	6645533	AT2G15292
Chr3	6995009	6995481	6994893	6998171	AT3G20040
Chr5	22295959	22296167	22293324	22295144	AT5G54890
Chr5	22295959	22296167	22295382	22298346	AT5G54900
Chr4	10777858	10778116	10774272	10775901	AT4G19840
Chr4	10777858	10778116	10776656	10777588	AT4G19850
Chr4	10777858	10778116	10777511	10780461	AT4G19860
Chr1	3376916	3377149	3378141	3380226	AT1G10300
Chr1	3376916	3377149	3370557	3377463	AT1G10290
Chr1	27815923	27816122	27805044	27814446	AT1G73960
Chr1	27815923	27816122	27815796	27816468	AT1G73965
Chr1	27815923	27816122	27816813	27820078	AT1G73970
Chr2	13589140	13589897	13587708	13588252	AT2G31957
Chr2	13589140	13589897	13588886	13600229	AT2G31960
Chr3	19118898	19119147	19115341	19117210	AT3G51540
Chr3	19118898	19119147	19117583	19120881	AT3G51550
Chr2	8624048	8624262	8622214	8622736	AT2G19960
Chr2	8624048	8624262	8623729	8624476	AT2G19970
Chr4	7220478	7220908	7219823	7221328	AT4G12050
Chr5	3216120	3216370	3212687	3216466	AT5G10240
Chr5	3216120	3216370	3217027	3219368	AT5G10250
Chr3	23266326	23266596	23262864	23264731	AT3G62940
Chr3	23266326	23266596	23266248	23266934	AT3G62950
Chr5	8181450	8181735	8180117	8181027	AT5G24155
Chr5	8181450	8181735	8183074	8186640	AT5G24160
Chr5	19418028	19418281	19417030	19418546	AT5G47950
Chr1	28867093	28867359	28865499	28868225	AT1G76880
Chr1	28867093	28867359	28866403	28867969	AT1G76878
Chr1	23325072	23325389	23323316	23326053	AT1G62970
Chr2	14650074	14650384	14649766	14651627	AT2G34720
Chr5	18651295	18651641	18648908	18650836	AT5G45980
Chr5	18651295	18651641	18651323	18653892	AT5G45990
Chr4	15223965	15224216	15221842	15223627	AT4G31360
Chr4	15223965	15224216	15223654	15224685	AT4G31370
Chr3	18743087	18743426	18744807	18744879	AT3G50505
Chr3	18743087	18743426	18744886	18745623	AT3G50510
Chr3	18743087	18743426	18741589	18744157	AT3G50500
Chr5	18979	19347	18085	20812	AT5G01050
Chr4	11759984	11760460	11758607	11759072	AT4G22217
Chr4	11759984	11760460	11759154	11760960	AT4G22220
Chr4	11759984	11760460	11762291	11762688	AT4G22230
Chr4	450628	450892	447940	450642	AT4G01030
Chr4	450628	450892	451250	453243	AT4G01037
Chr4	17883064	17883294	17876534	17882569	AT4G38070
Chr4	17883064	17883294	17882963	17883612	AT4G38080
Chr4	17883064	17883294	17883616	17884821	AT4G38090
Chr1	1477862	1478791	1477499	1478821	AT1G05135
Chr1	1477862	1478791	1478922	1479063	AT1G05136
Chr1	1477862	1478791	1471405	1476078	AT1G05120
Chr2	10108062	10108422	10107708	10113213	AT2G23760
Chr1	24452937	24453160	24452095	24453211	AT1G65740
Chr1	24452937	24453160	24454771	24458439	AT1G65750
Chr1	24452937	24453160	24454771	24458439	AT1G65750.1
Chr5	17954257	17954459	17951511	17953133	AT5G44565
Chr3	3989790	3990187	3988669	3991079	AT3G12570
Chr3	3989790	3990187	3991260	3993792	AT3G12580
Chr5	25149967	25150253	25149432	25152541	AT5G62640
Chr1	12370291	12370616	12366853	12369178	AT1G34020
Chr1	12370291	12370616	12370064	12371553	AT1G34030
Chr1	9615773	9616158	9611102	9614336	AT1G27630
Chr1	9615773	9616158	9614462	9614906	AT1G27640
Chr1	9615773	9616158	9614550	9616357	AT1G27650
Chr3	1088349	1088562	1083973	1086385	AT3G04130
Chr3	1088349	1088562	1086876	1089229	AT3G04140
Chr3	1088349	1088562	1089416	1090468	AT3G04150
Chr5	1458178	1458468	1454166	1456990	AT5G04940
Chr5	1458178	1458468	1457644	1458890	AT5G04950
Chr5	25760788	25761127	25756331	25761341	AT5G64420
Chr5	25760788	25761127	25762269	25764154	AT5G64430
Chr5	24935557	24935760	24933470	24934445	AT5G62080
Chr5	24935557	24935760	24934962	24939109	AT5G62090
Chr5	365081	365295	363593	364769	AT5G01940
Chr5	365081	365295	364901	370186	AT5G01950
Chr1	29604302	29604553	29601252	29604557	AT1G78710
Chr1	29604302	29604553	29605628	29607510	AT1G78720
Chr1	23114564	23115144	23111817	23115293	AT1G62440
Chr1	23114564	23115144	23115957	23117370	AT1G62450
Chr3	8410632	8411286	8410432	8412193	AT3G23450
Chr3	8410632	8411286	8412318	8414319	AT3G23460
Chr3	20866260	20866552	20863256	20864544	AT3G56240
Chr3	20866260	20866552	20866119	20867840	AT3G56250
Chr3	20866260	20866552	20867969	20869024	AT3G56260
Chr5	19078741	19078977	19072008	19079334	AT5G47010
Chr4	18475377	18475623	18474607	18475735	AT4G39810
Chr4	18475377	18475623	18476006	18477943	AT4G39820
Chr4	11934954	11935192	11933296	11933886	AT4G22700
Chr4	11934954	11935192	11934968	11936755	AT4G22710
Chr4	11934954	11935192	11936941	11938966	AT4G22720
Chr2	13292755	13292970	13291196	13293794	AT2G31190
Chr2	13292755	13292970	13293985	13295410	AT2G31200
Chr1	11566157	11566382	11562741	11564833	AT1G32140
Chr1	11566157	11566382	11565517	11568531	AT1G32150
Chr3	5597032	5597240	5592581	5595717	AT3G16460
Chr3	5597032	5597240	5595928	5599224	AT3G16470
Chr5	6689468	6689668	6687073	6689171	AT5G19780
Chr5	6689468	6689668	6689107	6690040	AT5G19790
Chr5	6689468	6689668	6690647	6690938	AT5G19800
Chr4	8646451	8646769	8646149	8647252	AT4G15160
Chr1	6154684	6155028	6152408	6153982	AT1G17880
Chr1	6154684	6155028	6154267	6155752	AT1G17890
Chr3	5202293	5202757	5196521	5200337	AT3G15390
Chr3	5202293	5202757	5200638	5201514	AT3G15395
Chr3	5202293	5202757	5201643	5203197	AT3G15400
Chr3	5202293	5202757	5203291	5207559	AT3G15410
Chr5	7000942	7001312	6998102	7001910	AT5G20680
Chr5	7000942	7001312	7002452	7004551	AT5G20690
Chr2	13530472	13530742	13524220	13528557	AT2G31810
Chr2	13530472	13530742	13530349	13532562	AT2G31820
Chr2	13530472	13530742	13532679	13537741	AT2G31830
Chr5	18333422	18333694	18326202	18332609	AT5G45260
Chr5	18333422	18333694	18334404	18337380	AT5G45275
Chr2	9251019	9251264	9248572	9250256	AT2G21620
Chr2	9251019	9251264	9250322	9253915	AT2G21630
Chr1	11796183	11796496	11794801	11795683	AT1G32600
Chr1	11796183	11796496	11797247	11797285	AT1G32620
Chr1	11796183	11796496	11797334	11798602	AT1G32630
Chr1	11796183	11796496	11795608	11797141	AT1G32610
Chr3	3959899	3960211	3957776	3960472	AT3G12480
Chr3	3959899	3960211	3960400	3961915	AT3G12490
Chr2	7925514	7925774	7924266	7924659	AT2G18200
Chr2	7925514	7925774	7924957	7925875	AT2G18210
Chr4	18150	18406	17791	20066	AT4G00050
Chr5	9033715	9033938	9033414	9034834	AT5G25890
Chr1	13698113	13698326	13696041	13698639	AT1G36370
Chr3	360291	360524	354359	358833	AT3G02060
Chr3	360291	360524	360920	363429	AT3G02070
Chr3	360291	360524	358915	360889	AT3G02065
Chr4	15307415	15307640	15306653	15308347	AT4G31580
Chr4	15307415	15307640	15309505	15312591	AT4G31590
Chr4	15307415	15307640	15297013	15306410	AT4G31570
Chr5	16888610	16888902	16886915	16887570	AT5G42235
Chr5	16888610	16888902	16888225	16891192	AT5G42240
Chr1	1831106	1831364	1828412	1829890	AT1G06040
Chr1	1831106	1831364	1830604	1832555	AT1G06050
Chr1	1831106	1831364	1832942	1834861	AT1G06060
Chr3	8135856	8136092	8134189	8136204	AT3G22942
Chr3	8135856	8136092	8135876	8136084	AT3G22945
Chr3	8135856	8136092	8136180	8138084	AT3G22950
Chr5	18825268	18825534	18820031	18824650	AT5G46400
Chr5	18825268	18825534	18825102	18829221	AT5G46410
Chr2	5675158	5675432	5671492	5673586	AT2G13600
Chr2	5675158	5675432	5673687	5675831	AT2G13610
Chr5	17136155	17136458	17133084	17134215	AT5G42730
Chr5	17136155	17136458	17135691	17140892	AT5G42740
Chr5	19078741	19079010	19072008	19079334	AT5G47010
Chr1	20014491	20014780	20014409	20014923	AT1G53625
Chr1	20014491	20014780	20016220	20017332	AT1G53630
Chr1	20014491	20014780	20016220	20017332	AT1G53630.1
Chr4	8566671	8566884	8565621	8569814	AT4G14990
Chr4	9967329	9967544	9965741	9966969	AT4G17940
Chr4	9967329	9967544	9966989	9969232	AT4G17950
Chr4	14300908	14301890	14297043	14302147	AT4G29010
Chr2	15765938	15766190	15764727	15765553	AT2G37580
Chr2	15765938	15766190	15765783	15767878	AT2G37585
Chr1	23417586	23417833	23417493	23419007	AT1G63140
Chr1	23417586	23417833	23419395	23421579	AT1G63150
Chr1	2355389	2355646	2354353	2356227	AT1G07640
Chr1	11172335	11172580	11171224	11171835	AT1G31258
Chr1	17848620	17848820	17847355	17848564	AT1G48300
Chr1	17848620	17848820	17848420	17853807	AT1G48310
Chr5	22989848	22990047	22989264	22991467	AT5G56860
Chr5	22989848	22990047	22985192	22988013	AT5G56850
Chr2	8031606	8031936	8031181	8033619	AT2G18510
Chr2	8031606	8031936	8033881	8035363	AT2G18520
Chr5	10525346	10525629	10525077	10527300	AT5G28530
Chr5	18651309	18651607	18648908	18650836	AT5G45980
Chr5	18651309	18651607	18651323	18653892	AT5G45990
Chr2	13126186	13126683	13127825	13128666	AT2G30810
Chr2	13126186	13126683	13120352	13126770	AT2G30800
Chr2	1182074	1182362	1179983	1181437	AT2G03870
Chr2	1182074	1182362	1181536	1183703	AT2G03880
Chr5	19340082	19340510	19338510	19339775	AT5G47740
Chr5	19340082	19340510	19339702	19342361	AT5G47750
Chr5	1072368	1072758	1071567	1073423	AT5G03970
Chr5	1072368	1072758	1074204	1075289	AT5G03980
Chr2	14099990	14100194	14097431	14098711	AT2G33250
Chr2	14099990	14100194	14098777	14100593	AT2G33255
Chr2	14099990	14100194	14100839	14102252	AT2G33260
Chr4	5410330	5411070	5410295	5413453	AT4G08510
Chr1	25707523	25707793	25706881	25708255	AT1G68510
Chr1	25707523	25707793	25709113	25710907	AT1G68520
Chr1	25271277	25271505	25268144	25269475	AT1G67455
Chr1	25271277	25271505	25269625	25271861	AT1G67460
Chr1	25271277	25271505	25272181	25273576	AT1G67470
Chr2	13481960	13482160	13480509	13481568	AT2G31700
Chr2	13481960	13482160	13481792	13483124	AT2G31710
Chr5	21709358	21709651	21710350	21712611	AT5G53470
Chr5	21709358	21709651	21700201	21710066	AT5G53460
Chr1	28141775	28141993	28139008	28142744	AT1G74920
Chr2	11517962	11518185	11519506	11522587	AT2G26990
Chr2	11517962	11518185	11514702	11518734	AT2G26980
Chr5	20705799	20706002	20702683	20704235	AT5G50890
Chr5	20705799	20706002	20704803	20706778	AT5G50900
Chr1	9741793	9742008	9740703	9742159	AT1G27950
Chr1	9741793	9742008	9742187	9745787	AT1G27960
Chr2	17096350	17096565	17093092	17095132	AT2G40955
Chr2	17096350	17096565	17095521	17097454	AT2G40960
Chr2	17096350	17096565	17097549	17098695	AT2G40970
Chr1	20664469	20664826	20666221	20668726	AT1G55360
Chr1	20664469	20664826	20653819	20665095	AT1G55350
Chr2	17732768	17733225	17728714	17731718	AT2G42580
Chr2	17732768	17733225	17731854	17733967	AT2G42590
Chr2	17732768	17733225	17734323	17739085	AT2G42600
Chr1	11371612	11371972	11365284	11369908	AT1G31740
Chr1	11371612	11371972	11370658	11372077	AT1G31750
Chr1	11371612	11371972	11372424	11373483	AT1G31760
Chr4	3665357	3665628	3663484	3665981	AT4G06598
Chr4	3665357	3665628	3665924	3667547	AT4G06599
Chr2	9026793	9027150	9024535	9025578	AT2G21030
Chr2	9026793	9027150	9026156	9027310	AT2G21040
Chr2	9026793	9027150	9027851	9029020	AT2G21045
Chr2	1418758	1419144	1417181	1419517	AT2G04170
Chr5	187179	187396	183327	186448	AT5G01450
Chr5	187179	187396	186693	190457	AT5G01460
Chr1	17001043	17001288	16999537	17001729	AT1G44960
Chr1	17001043	17001288	17002116	17003688	AT1G44970
Chr1	26057516	26057838	26054307	26058105	AT1G69310
Chr1	9802347	9802560	9801081	9804394	AT1G28100
Chr1	9802347	9802560	9803640	9806896	AT1G28110
Chr4	15879534	15879746	15878721	15881041	AT4G32900
Chr4	15879534	15879746	15881255	15885416	AT4G32910
Chr2	1364422	1364689	1362652	1364690	AT2G04090
Chr5	17225664	17225867	17224435	17231355	AT5G42950
Chr5	8649136	8649370	8647017	8647817	AT5G25090
Chr5	8649136	8649370	8648005	8651176	AT5G25100
Chr5	21535243	21535588	21534472	21537816	AT5G53120
Chr2	1960785	1961152	1956114	1959303	AT2G05360
Chr2	1960785	1961152	1960412	1961840	AT2G05370
Chr5	2390793	2391001	2388309	2389249	AT5G07550
Chr5	2390793	2391001	2390206	2391075	AT5G07560
Chr5	2390793	2391001	2391721	2396329	AT5G07570
Chr3	8711793	8712035	8711662	8713424	AT3G24130
Chr2	7509391	7509591	7504755	7508394	AT2G17260
Chr2	7509391	7509591	7508587	7509755	AT2G17265
Chr2	7509391	7509591	7510099	7512387	AT2G17270
Chr1	1969174	1969373	1967086	1969561	AT1G06460
Chr1	1969174	1969373	1969728	1973767	AT1G06470
Chr1	1969174	1969373	1965839	1967219	AT1G06450
Chr1	26190811	26191023	26186953	26189489	AT1G69610
Chr1	26190811	26191023	26189835	26191323	AT1G69620
Chr1	26190811	26191023	26191639	26193174	AT1G69630
Chr4	12924318	12924520	12920926	12922885	AT4G25220
Chr4	12924318	12924520	12922933	12923307	AT4G25225
Chr4	12924318	12924520	12923918	12929156	AT4G25230
Chr4	939875	940111	935085	940191	AT4G02110
Chr4	939875	940111	940777	944291	AT4G02120
Chr4	7626698	7627071	7624679	7625192	AT4G13075
Chr4	7626698	7627071	7626611	7628367	AT4G13080
Chr4	13776157	13776502	13772818	13777290	AT4G27595
Chr5	2091216	2091421	2088846	2089287	AT5G06755
Chr5	2091216	2091421	2089491	2090430	AT5G06760
Chr5	2091216	2091421	2090702	2092950	AT5G06770
Chr1	8338258	8338506	8333019	8336385	AT1G23480
Chr1	8338258	8338506	8336682	8338672	AT1G23490
Chr1	8338258	8338506	8339667	8341072	AT1G23500
Chr5	3704451	3704670	3703001	3704981	AT5G11540
Chr2	17540027	17540276	17532812	17538400	AT2G42010
Chr2	17540027	17540276	17538702	17538784	AT2G42020
Chr2	17540027	17540276	17538905	17540966	AT2G42030
Chr3	4799052	4799447	4797844	4799504	AT3G14370
Chr1	25809354	25809929	25809297	25810130	AT1G68725
Chr1	25809354	25809929	25810320	25811128	AT1G68730
Chr1	25809354	25809929	25811902	25812261	AT1G68735
Chr1	25809354	25809929	25804417	25808982	AT1G68720
Chr1	25809388	25809819	25809297	25810130	AT1G68725
Chr1	25809388	25809819	25810320	25811128	AT1G68730
Chr1	25809388	25809819	25804417	25808982	AT1G68720
Chr3	9122989	9123242	9122196	9123502	AT3G25030
Chr3	9122989	9123242	9124303	9126298	AT3G25040
Chr2	5675168	5675696	5671492	5673586	AT2G13600
Chr2	5675168	5675696	5673687	5675831	AT2G13610
Chr4	13131255	13131493	13128642	13129884	AT4G25810
Chr4	13131255	13131493	13130296	13131788	AT4G25820
Chr1	10284487	10284781	10277889	10283198	AT1G29370
Chr1	10284487	10284781	10284120	10285970	AT1G29380
Chr1	10284487	10284781	10286292	10288103	AT1G29390
Chr5	4688002	4688305	4687146	4689674	AT5G14540
Chr5	4688002	4688305	4684619	4686909	AT5G14530
Chr5	6979427	6979675	6979212	6981935	AT5G20635
Chr1	5451873	5452114	5448725	5450177	AT1G15830
Chr1	5451873	5452114	5451431	5452374	AT1G15840
Chr1	5451873	5452114	5453244	5454088	AT1G15850
Chr4	9481312	9481526	9476142	9479878	AT4G16845
Chr4	9481312	9481526	9480075	9481738	AT4G16850
Chr4	9481312	9481526	9482369	9482507	AT4G16855
Chr5	4905034	4905266	4904346	4907094	AT5G15130
Chr1	29277289	29277543	29272312	29275419	AT1G77850
Chr1	29277289	29277543	29277165	29278518	AT1G77855
Chr3	5799151	5799394	5797178	5799683	AT3G17000
Chr3	5799151	5799394	5800459	5802468	AT3G17010
Chr2	15083295	15083499	15082854	15084473	AT2G35930
Chr1	20906246	20906515	20903052	20905728	AT1G55900
Chr1	20906246	20906515	20906133	20907413	AT1G55910
Chr1	20906246	20906515	20907546	20909638	AT1G55915
Chr1	7404500	7404715	7404382	7405281	AT1G21140
Chr1	7404500	7404715	7406295	7407764	AT1G21150
Chr5	3422733	3423060	3420826	3423221	AT5G10820
Chr5	3422733	3423060	3424687	3427878	AT5G10840
Chr5	3422733	3423060	3423685	3424720	AT5G10830
Chr1	16464791	16465017	16465055	16465565	AT1G43667
Chr1	3411105	3411328	3407023	3412843	AT1G10390
Chr3	220855	221200	216806	219054	AT3G01550
Chr3	220855	221200	219581	221879	AT3G01560
Chr3	220855	221200	221938	222827	AT3G01570
Chr3	220855	221200	222967	223081	AT3G01572
Chr1	24040138	24040412	24038033	24039177	AT1G64690
Chr1	24040138	24040412	24039809	24040595	AT1G64700
Chr1	29136168	29136390	29133953	29134531	AT1G77525
Chr1	29136168	29136390	29136036	29137555	AT1G77530
Chr1	29136168	29136390	29137625	29138212	AT1G77540
Chr1	29136168	29136390	29138298	29143011	AT1G77550
Chr1	12207958	12208188	12208307	12214182	AT1G33700
Chr1	12207958	12208188	12203944	12208698	AT1G33680
Chr1	5980728	5980977	5982266	5984013	AT1G17430
Chr1	5980728	5980977	5977410	5981480	AT1G17420
Chr5	17170526	17170754	17166817	17169459	AT5G42810
Chr5	17170526	17170754	17171963	17172742	AT5G42825
Chr5	17170526	17170754	17169282	17171704	AT5G42820
Chr1	1477694	1478742	1477499	1478821	AT1G05135
Chr1	1477694	1478742	1478922	1479063	AT1G05136
Chr1	1477694	1478742	1471405	1476078	AT1G05120
Chr1	23271723	23272172	23271415	23272578	AT1G62840
Chr1	23271723	23272172	23271702	23274302	AT1G62850
Chr2	12489913	12490336	12487273	12489518	AT2G29070
Chr2	12489913	12490336	12489626	12493285	AT2G29080
Chr5	1146694	1146935	1142781	1144912	AT5G04160
Chr5	1146694	1146935	1147647	1149284	AT5G04180
Chr5	1146694	1146935	1145430	1147781	AT5G04170
Chr2	14174674	14175129	14173578	14174533	AT2G33450
Chr2	14174674	14175129	14174589	14175838	AT2G33460
Chr2	14174674	14175129	14176362	14178653	AT2G33470
Chr2	14174674	14175129	14170145	14173437	AT2G33440
Chr1	7352073	7352413	7353539	7357981	AT1G21020
Chr1	7352073	7352413	7353539	7357981	AT1G21020.1
Chr1	19442950	19443443	19439366	19441400	AT1G52191
Chr1	19442950	19443443	19442067	19443529	AT1G52200
Chr2	5935812	5936174	5934555	5936371	AT2G14100
Chr5	16543423	16543852	16541461	16543972	AT5G41350
Chr5	16543423	16543852	16544339	16549280	AT5G41360
Chr1	9089897	9090122	9086852	9089378	AT1G26260
Chr1	9089897	9090122	9089523	9092457	AT1G26270
Chr3	17699519	17699723	17697941	17700833	AT3G47960
Chr3	17699519	17699723	17692701	17697999	AT3G47950
Chr3	18590913	18591149	18589110	18591273	AT3G50130
Chr3	18590913	18591149	18592400	18594564	AT3G50140
Chr3	15983459	15983708	15983310	15985535	AT3G44300
Chr5	19340073	19340465	19338510	19339775	AT5G47740
Chr5	19340073	19340465	19339702	19342361	AT5G47750
Chr3	18522621	18522862	18522509	18523906	AT3G49950
Chr3	18522621	18522862	18524083	18525687	AT3G49960
Chr1	3376945	3377153	3378141	3380226	AT1G10300
Chr1	3376945	3377153	3370557	3377463	AT1G10290
Chr5	21200511	21201146	21196973	21199959	AT5G52170
Chr5	21200511	21201146	21201729	21202543	AT5G52190
Chr5	21200511	21201146	21202548	21204759	AT5G52200
Chr5	21200511	21201146	21200054	21201610	AT5G52180
Chr1	7164555	7164952	7161889	7163076	AT1G20657
Chr1	7164555	7164952	7164189	7168021	AT1G20670
Chr2	6542457	6542732	6542255	6543947	AT2G15090
Chr3	4037301	4037503	4037069	4039142	AT3G12700
Chr5	10610985	10611227	10610958	10611446	AT5G28610
Chr5	10610985	10611227	10611970	10612501	AT5G28615
Chr5	10610985	10611227	10612528	10613004	AT5G28620
Chr3	21050870	21051079	21048744	21052286	AT3G56860
Chr3	21050870	21051079	21052472	21055597	AT3G56870
Chr5	26312634	26312834	26308252	26311025	AT5G65760
Chr5	26312634	26312834	26311310	26316025	AT5G65770
Chr5	26312634	26312834	26311310	26318812	AT5G65780
Chr5	2262599	2262827	2257474	2262962	AT5G07215
Chr5	2262599	2262827	2257474	2262962	AT5G07215.1
Chr5	20143115	20143318	20142469	20146498	AT5G49630
Chr3	8160339	8160680	8160155	8163316	AT3G22980
Chr3	16046948	16047147	16044686	16049701	AT3G44400
Chr1	5557439	5557639	5555006	5556841	AT1G16240
Chr1	5557439	5557639	5556988	5559520	AT1G16250
Chr1	5557439	5557639	5559578	5562113	AT1G16260
Chr1	25386646	25386864	25386340	25391073	AT1G67720
Chr4	560573	561143	560258	562438	AT4G01350
Chr4	560573	561143	562560	562634	AT4G01355
Chr4	5251324	5252148	5248863	5252150	AT4G08310
Chr4	5251324	5252148	5252810	5255200	AT4G08320
Chr1	22959370	22959573	22957875	22959711	AT1G62110
Chr1	22959370	22959573	22960190	22961779	AT1G62120
Chr5	24645748	24645955	24643624	24644910	AT5G61280
Chr1	222674	222878	218993	221286	AT1G01600
Chr1	222674	222878	221690	224340	AT1G01610
Chr1	10312789	10312993	10310244	10314048	AT1G29470
Chr1	12237948	12238334	12233768	12236476	AT1G33750
Chr1	12237948	12238334	12237877	12238598	AT1G33760
Chr1	4077741	4077977	4072751	4076207	AT1G12050
Chr1	4077741	4077977	4076333	4076981	AT1G12060
Chr1	4077741	4077977	4077497	4078095	AT1G12064
Chr1	4077741	4077977	4078912	4080106	AT1G12070
Chr1	7826697	7826915	7826288	7828326	AT1G22170
Chr1	7826697	7826915	7828325	7830392	AT1G22180
Chr3	19820087	19820307	19819184	19821519	AT3G53460
Chr1	19374157	19374432	19372154	19372421	AT1G52085
Chr1	19374157	19374432	19375641	19378214	AT1G52087
Chr1	19374157	19374432	19375641	19378214	AT1G52087.1
Chr1	17717883	17718107	17716050	17716808	AT1G48020
Chr1	17717883	17718107	17717132	17719141	AT1G48030
Chr1	17717883	17718107	17719739	17721841	AT1G48040
Chr4	7220330	7220635	7219823	7221328	AT4G12050
Chr2	2145318	2145532	2146546	2147042	AT2G05715
Chr2	2145318	2145532	2147191	2148215	AT2G05720
Chr2	2145318	2145532	2141398	2146678	AT2G05710
Chr3	6107978	6108185	6106027	6108675	AT3G17840
Chr3	6107978	6108185	6109202	6109325	AT3G17845
Chr3	6107978	6108185	6109704	6116458	AT3G17850
Chr3	220835	221256	216806	219054	AT3G01550
Chr3	220835	221256	219581	221879	AT3G01560
Chr3	220835	221256	221938	222827	AT3G01570
Chr3	220835	221256	222967	223081	AT3G01572
Chr1	24041927	24042226	24039809	24040595	AT1G64700
Chr1	9404061	9404375	9400663	9403789	AT1G27080
Chr1	9404061	9404375	9403899	9406256	AT1G27090
Chr5	2390744	2390975	2388309	2389249	AT5G07550
Chr5	2390744	2390975	2390206	2391075	AT5G07560
Chr5	2390744	2390975	2391721	2396329	AT5G07570
Chr1	30207394	30207599	30205314	30208226	AT1G80350
Chr1	30207394	30207599	30208498	30210803	AT1G80360
Chr2	9630483	9630949	9627407	9631081	AT2G22660
Chr2	4311350	4311954	4310411	4312103	AT2G10940
Chr3	19723586	19723905	19720164	19721875	AT3G53210
Chr3	19723586	19723905	19721993	19722702	AT3G53220
Chr3	19723586	19723905	19723350	19726672	AT3G53230
Chr5	1201666	1202223	1196068	1202653	AT5G04290
Chr5	1201666	1202223	1203202	1207352	AT5G04310
Chr2	12227324	12227534	12225841	12228543	AT2G28550
Chr3	5563559	5563764	5562570	5564571	AT3G16390
Chr4	8793644	8793945	8792811	8794293	AT4G15390
Chr5	6042114	6042816	6040918	6042938	AT5G18270
Chr2	12470479	12470685	12469723	12471700	AT2G29020
Chr2	12470479	12470685	12471772	12471844	AT2G29030
Chr2	12470479	12470685	12472424	12474962	AT2G29040
Chr2	12470479	12470685	12465763	12469464	AT2G29010
Chr4	9200353	9200560	9195601	9199486	AT4G16250
Chr4	9200353	9200560	9200009	9201552	AT4G16260
Chr4	9200353	9200560	9202351	9204078	AT4G16265
Chr3	8423358	8423754	8423010	8424652	AT3G23490
Chr3	8423358	8423754	8418800	8422916	AT3G23480
Chr3	14325169	14325410	14320951	14324069	AT3G42170
Chr3	14325169	14325410	14324273	14328676	AT3G42180
Chr5	17993764	17994102	17993564	17994676	AT5G44610
Chr1	2881186	2881571	2879302	2879374	AT1G08950
Chr1	2881186	2881571	2879641	2882231	AT1G08960
Chr1	2881186	2881571	2882523	2884337	AT1G08970
Chr1	24000619	24000905	23995970	23998720	AT1G64600
Chr1	24000619	24000905	23998724	24001950	AT1G64610
Chr5	21870218	21870449	21865267	21868948	AT5G53860
Chr5	21870218	21870449	21869863	21871284	AT5G53870
Chr5	3916413	3916670	3916047	3918659	AT5G12120
Chr5	3916413	3916670	3914467	3915968	AT5G12110
Chr5	23694795	23695026	23693339	23696222	AT5G58620
Chr5	23694795	23695026	23696107	23697452	AT5G58630
Chr3	23059061	23059272	23054003	23057188	AT3G62300
Chr3	23059061	23059272	23057244	23060731	AT3G62310
Chr4	10838488	10838877	10838309	10839142	AT4G20000
Chr4	17692181	17692665	17691785	17693760	AT4G37650
Chr1	20906266	20906510	20903052	20905728	AT1G55900
Chr1	20906266	20906510	20906133	20907413	AT1G55910
Chr1	20906266	20906510	20907546	20909638	AT1G55915
Chr3	18498088	18498306	18499169	18500722	AT3G49890
Chr3	18498088	18498306	18496248	18498713	AT3G49880
Chr3	7876002	7876416	7874144	7878468	AT3G22270
Chr1	3416063	3416275	3414851	3416358	AT1G10400
Chr1	3416063	3416275	3416679	3419639	AT1G10410
Chr1	10478127	10478372	10478004	10479048	AT1G29930
Chr1	10478127	10478372	10479120	10486819	AT1G29940
Chr4	6169772	6170004	6169634	6170015	AT4G09795
Chr4	16182933	16183160	16181011	16181776	AT4G33710
Chr4	16182933	16183160	16182751	16183533	AT4G33720
Chr4	16182933	16183160	16185097	16185616	AT4G33730
Chr5	896027	896310	889565	894167	AT5G03540
Chr5	896027	896310	894705	895400	AT5G03545
Chr5	896027	896310	895812	896145	AT5G03550
Chr5	896027	896310	897019	897356	AT5G03552
Chr5	896027	896310	898240	900159	AT5G03555
Chr3	22600608	22600903	22597226	22601412	AT3G61050
Chr5	5812031	5812271	5809333	5810962	AT5G17630
Chr5	5812031	5812271	5810934	5813284	AT5G17640
Chr4	11160779	11161084	11157915	11159535	AT4G20840
Chr4	11160779	11161084	11160720	11169889	AT4G20850
Chr1	24656525	24656876	24655209	24657683	AT1G66200
Chr2	2144154	2144377	2141398	2146678	AT2G05710
Chr4	11132494	11132828	11129014	11130770	AT4G20760
Chr4	11132494	11132828	11130761	11133086	AT4G20770
Chr4	11132494	11132828	11133185	11133970	AT4G20780
Chr4	11132494	11132828	11134774	11136423	AT4G20790
Chr5	26477120	26477410	26473232	26475783	AT5G66270
Chr5	26477120	26477410	26477660	26479441	AT5G66290
Chr5	26477120	26477410	26476165	26477754	AT5G66280
Chr5	3017911	3018185	3015246	3018262	AT5G09730
Chr1	3591950	3592197	3591632	3592411	AT1G10770
Chr1	3591950	3592197	3592745	3595077	AT1G10780
Chr1	3591950	3592197	3581033	3590928	AT1G10760
Chr2	13020611	13020861	13017346	13018857	AT2G30560
Chr2	13020611	13020861	13019027	13020194	AT2G30570
Chr2	13020611	13020861	13020396	13024208	AT2G30575
Chr5	24615498	24615955	24612866	24614174	AT5G61180
Chr5	24615498	24615955	24615316	24620053	AT5G61190
Chr3	23059369	23059600	23057244	23060731	AT3G62310
Chr4	12783369	12783587	12781761	12785197	AT4G24800
Chr4	12783369	12783587	12785287	12786249	AT4G24805
Chr4	12783369	12783587	12777557	12781688	AT4G24790
Chr5	23434898	23435134	23432803	23435232	AT5G57840
Chr5	23434898	23435134	23435290	23437327	AT5G57850
Chr1	9171747	9171962	9167588	9170934	AT1G26540
Chr1	9171747	9171962	9171129	9172940	AT1G26550
Chr4	15678832	15679047	15676403	15677973	AT4G32480
Chr4	15678832	15679047	15681016	15685310	AT4G32500
Chr4	15678832	15679047	15678646	15679652	AT4G32490
Chr3	15615756	15615995	15615385	15617149	AT3G43720
Chr2	8195670	8195882	8192707	8194338	AT2G18910
Chr2	8195670	8195882	8194571	8197483	AT2G18915
Chr2	8195670	8195882	8197113	8198103	AT2G18917
Chr2	8195670	8195882	8197752	8198160	AT2G18920
Chr3	10839183	10839585	10838408	10839946	AT3G28840
Chr3	23447357	23447606	23446229	23450198	AT3G63500
Chr3	23447357	23447606	23444202	23446355	AT3G63490
Chr3	9296411	9296651	9295308	9298746	AT3G25585
Chr5	2609530	2609954	2606199	2610250	AT5G08130
Chr5	22348052	22348455	22341951	22346577	AT5G55060
Chr5	22348052	22348455	22347210	22350817	AT5G55070
Chr1	12545466	12546038	12542862	12546172	AT1G34360
Chr2	9690391	9690705	9689414	9692154	AT2G22780
Chr5	1201540	1202334	1196068	1202653	AT5G04290
Chr5	1201540	1202334	1203202	1207352	AT5G04310
Chr5	17229794	17230220	17224435	17231355	AT5G42950
Chr5	17229794	17230220	17231841	17232324	AT5G42955
Chr4	682137	682389	679471	681940	AT4G01570
Chr4	682137	682389	681861	682601	AT4G01575
Chr2	10226106	10226491	10223944	10224630	AT2G24040
Chr2	10226106	10226491	10225224	10228638	AT2G24050
Chr4	756608	756845	756362	758590	AT4G01750
Chr4	756608	756845	753421	755456	AT4G01740
Chr4	12142937	12143206	12141031	12143833	AT4G23190
Chr4	12142937	12143206	12144242	12144958	AT4G23205
Chr4	10653778	10653979	10651743	10657282	AT4G19530
Chr4	15716723	15716932	15713735	15716659	AT4G32560
Chr4	15716723	15716932	15716231	15718858	AT4G32570
Chr5	4557320	4557766	4555948	4558710	AT5G14120
Chr5	4557320	4557766	4558703	4560067	AT5G14130
Chr2	9664840	9665089	9660963	9664133	AT2G22730
Chr2	9664840	9665089	9662637	9666981	AT2G22740
Chr1	15973533	15973828	15973053	15976703	AT1G42540
Chr3	9582373	9582592	9583464	9585109	AT3G26190
Chr5	2932364	2932651	2928315	2931949	AT5G09420
Chr5	2932364	2932651	2932161	2933362	AT5G09430
Chr5	7060970	7061254	7061102	7069219	AT5G20840
Chr4	9046742	9047016	9045623	9047449	AT4G15960
Chr4	9046742	9047016	9043711	9045599	AT4G15955
Chr5	4687573	4688309	4687146	4689674	AT5G14540
Chr5	4687573	4688309	4684619	4686909	AT5G14530
Chr1	1715031	1715263	1709795	1713245	AT1G05700
Chr1	1715031	1715263	1714949	1717276	AT1G05710
Chr2	15761761	15761999	15758644	15761262	AT2G37560
Chr2	15761761	15761999	15761299	15763383	AT2G37570
Chr5	17973733	17974033	17973837	17974998	AT5G44575
Chr4	13212205	13212497	13210458	13213477	AT4G26050
Chr4	13212205	13212497	13214097	13214429	AT4G26055
Chr1	16821530	16821748	16820945	16821808	AT1G44224
Chr1	16821530	16821748	16823437	16823822	AT1G44286
Chr2	13473855	13474151	13472536	13473504	AT2G31670
Chr2	13473855	13474151	13473593	13475052	AT2G31680
Chr2	13473855	13474151	13476092	13477547	AT2G31690
Chr2	8031595	8031990	8031181	8033619	AT2G18510
Chr2	8031595	8031990	8033881	8035363	AT2G18520
Chr1	11001490	11001718	10997274	11000543	AT1G30900
Chr1	11001490	11001718	11000882	11002936	AT1G30910
Chr2	6834340	6834655	6833879	6836434	AT2G15695
Chr2	6834340	6834655	6830994	6833777	AT2G15690
Chr1	22700546	22700913	22699714	22701383	AT1G61520
Chr1	22700546	22700913	22701489	22701746	AT1G61665
Chr1	22700546	22700913	22702497	22703706	AT1G61540
Chr2	13175142	13175537	13174320	13177223	AT2G30950
Chr2	13175142	13175537	13177178	13178328	AT2G30960
Chr2	13175142	13175537	13172360	13173966	AT2G30945
Chr3	7835730	7836090	7835143	7839061	AT3G22200
Chr3	7835730	7836090	7830904	7834049	AT3G22190
Chr1	2304643	2304958	2304765	2305031	AT1G07500
Chr1	2304643	2304958	2305377	2309544	AT1G07510
Chr2	6987264	6987562	6983891	6985462	AT2G16070
Chr2	6987264	6987562	6986131	6986640	AT2G16080
Chr2	6987264	6987562	6986833	6990051	AT2G16090
Chr5	8987124	8987474	8986770	8987787	AT5G25810
Chr2	6370678	6370938	6366887	6371034	AT2G14835
Chr2	6370678	6370938	6371901	6373082	AT2G14840
Chr3	22456382	22456596	22453695	22457152	AT3G60750
Chr4	359442	359657	357550	359194	AT4G00850
Chr4	359442	359657	359314	360493	AT4G00860
Chr3	18957331	18957531	18953922	18957956	AT3G51050
Chr5	22306108	22306390	22302000	22305795	AT5G54920
Chr5	22306108	22306390	22305732	22307564	AT5G54930
Chr5	22306108	22306390	22308270	22309410	AT5G54940
Chr5	9010985	9011299	9010723	9011498	AT5G25840
Chr1	26701539	26702037	26700411	26702346	AT1G70790
Chr1	26701539	26702037	26702704	26703790	AT1G70800
Chr4	6883710	6883966	6883550	6885517	AT4G11310
Chr1	17077966	17078241	17074941	17076330	AT1G45145
Chr1	17077966	17078241	17077447	17082503	AT1G45150
Chr5	15174091	15174516	15176230	15180696	AT5G38035
Chr5	15174091	15174516	15176230	15180696	AT5G38035.1
Chr5	15174091	15174516	15171245	15175457	AT5G38030
Chr1	17075889	17076116	17074941	17076330	AT1G45145
Chr1	17075889	17076116	17077447	17082503	AT1G45150
Chr1	17075889	17076116	17071357	17074556	AT1G45140
Chr1	17075889	17076116	17071357	17074556	AT1G45140.1
Chr1	12521449	12521813	12520178	12524370	AT1G34320
Chr5	25739809	25740109	25736339	25738667	AT5G64360
Chr5	25739809	25740109	25741248	25743198	AT5G64380
Chr5	25739809	25740109	25739177	25741212	AT5G64370
Chr4	6300400	6300662	6295607	6299836	AT4G10070
Chr4	6300400	6300662	6300057	6302654	AT4G10080
Chr4	866444	866663	866235	868126	AT4G01985
Chr3	18995083	18995324	18994140	18997589	AT3G51130
Chr2	9665862	9666160	9660963	9664133	AT2G22730
Chr2	9665862	9666160	9662637	9666981	AT2G22740
Chr2	15083196	15083574	15082854	15084473	AT2G35930
Chr2	14775354	14775609	14768723	14775035	AT2G35050
Chr2	14775354	14775609	14775062	14778870	AT2G35060
Chr2	19261802	19262114	19260917	19262404	AT2G46870
Chr3	6787495	6787737	6787240	6788292	AT3G19550
Chr4	12156569	12156808	12157568	12160270	AT4G23230
Chr4	12156569	12156808	12153955	12157091	AT4G23220
Chr4	10779537	10779783	10776656	10777588	AT4G19850
Chr4	10779537	10779783	10777511	10780461	AT4G19860
Chr4	10779537	10779783	10780955	10782365	AT4G19865
Chr4	13426564	13426867	13424548	13427319	AT4G26610
Chr4	13426564	13426867	13427410	13429964	AT4G26620
Chr1	26064321	26064567	26061861	26062514	AT1G69320
Chr1	26064321	26064567	26063204	26063736	AT1G69325
Chr1	26064321	26064567	26063815	26065505	AT1G69330
Chr1	26064321	26064567	26065723	26069821	AT1G69340
Chr3	17916869	17917277	17914247	17914992	AT3G48370
Chr3	17916869	17917277	17914247	17914992	AT3G48370.1
Chr3	17916869	17917277	17916415	17920237	AT3G48380
Chr3	9156356	9156591	9154710	9156845	AT3G25140
Chr3	9156356	9156591	9156956	9160100	AT3G25150
Chr4	14264342	14264642	14259140	14263704	AT4G28900
Chr4	14264342	14264642	14259140	14263704	AT4G28900.1
Chr4	14264342	14264642	14264066	14266749	AT4G28910
Chr5	710478	710677	708317	709703	AT5G03030
Chr5	710478	710677	710101	712994	AT5G03040
Chr5	24288964	24289340	24285919	24287808	AT5G60380
Chr5	24288964	24289340	24288657	24291020	AT5G60390
Chr5	24288964	24289340	24291139	24292162	AT5G60400
Chr5	13588696	13588932	13584105	13588496	AT5G35360
Chr5	13588696	13588932	13588432	13591271	AT5G35370
Chr5	17140332	17140686	17135691	17140892	AT5G42740
Chr3	20805410	20805643	20803132	20806013	AT3G56060
Chr3	20805410	20805643	20806748	20808152	AT3G56070
Chr5	2262537	2262877	2257474	2262962	AT5G07215
Chr5	2262537	2262877	2257474	2262962	AT5G07215.1
Chr2	1240178	1240415	1238676	1239071	AT2G03955
Chr5	4514782	4515031	4508495	4514666	AT5G13980
Chr5	4514782	4515031	4514567	4516892	AT5G13990
Chr2	9730807	9731026	9728755	9731301	AT2G22840
Chr2	9730807	9731026	9731278	9733400	AT2G22850
Chr3	688167	688375	684505	686544	AT3G03040
Chr3	688167	688375	687051	691898	AT3G03050
Chr5	15726685	15727020	15724486	15725756	AT5G39250
Chr5	15726685	15727020	15726377	15727458	AT5G39260
Chr4	9605347	9605980	9601450	9604207	AT4G17080
Chr4	9605347	9605980	9604501	9604974	AT4G17085
Chr4	9605347	9605980	9604961	9607334	AT4G17090
Chr2	6677353	6677580	6677286	6677819	AT2G15340
Chr1	28908005	28908372	28906522	28911564	AT1G76950
Chr1	9913224	9913441	9911897	9913837	AT1G28310
Chr2	16463874	16464225	16460363	16463061	AT2G39420
Chr2	16463874	16464225	16463346	16464531	AT2G39430
Chr2	16463874	16464225	16464413	16466941	AT2G39435
Chr3	7975686	7975935	7973428	7974292	AT3G22510
Chr3	7975686	7975935	7974761	7977590	AT3G22520
Chr3	7975686	7975935	7977603	7978635	AT3G22530
Chr1	22991337	22991615	22989549	22990341	AT1G62225
Chr1	22991337	22991615	22990974	22991679	AT1G62230
Chr1	22991337	22991615	22990974	22991679	AT1G62230.1
Chr3	6734958	6735256	6736183	6738330	AT3G19430
Chr3	6734958	6735256	6731375	6735623	AT3G19420
Chr4	11356333	11356606	11356142	11357267	AT4G21350
Chr4	11356333	11356606	11352984	11354776	AT4G21340
Chr1	24062072	24062300	24060769	24062630	AT1G64780
Chr2	6058299	6058507	6056037	6056778	AT2G14288
Chr2	6058299	6058507	6056912	6057020	AT2G14289
Chr2	6058299	6058507	6057287	6058524	AT2G14290
Chr2	6058299	6058507	6060316	6065238	AT2G14300
Chr2	6058299	6058507	6060316	6065238	AT2G14300.1
Chr5	19232106	19232339	19229161	19232586	AT5G47400
Chr5	19232106	19232339	19232835	19235059	AT5G47420
Chr5	5782124	5782508	5777594	5782150	AT5G17530
Chr5	5782124	5782508	5781986	5783706	AT5G17540
Chr5	15848682	15848946	15847077	15849108	AT5G39580
Chr5	15848682	15848946	15849154	15849301	AT5G39581
Chr1	22029564	22029834	22026506	22029379	AT1G59840
Chr1	22029564	22029834	22028508	22030207	AT1G59850
Chr1	22029564	22029834	22031412	22032132	AT1G59860
Chr3	7795730	7796082	7792637	7794165	AT3G22110
Chr3	7795730	7796082	7794956	7796310	AT3G22120
Chr3	7795730	7796082	7795605	7796327	AT3G22121
Chr1	13114489	13114694	13110516	13112832	AT1G35545
Chr1	13114489	13114694	13112505	13113136	AT1G35550
Chr1	13114489	13114694	13115825	13117235	AT1G35560
Chr4	692478	692706	690709	692169	AT4G01593
Chr4	692478	692706	690725	691993	AT4G01595
Chr4	692478	692706	693180	694340	AT4G01600
Chr4	692478	692706	694694	697206	AT4G01610
Chr1	10172726	10173012	10171682	10173071	AT1G29110
Chr1	10172726	10173012	10174186	10178521	AT1G29120
Chr3	2410330	2410570	2409476	2411294	AT3G07550
Chr3	2410330	2410570	2411320	2413475	AT3G07560
Chr3	4590345	4590713	4590918	4591483	AT3G13910
Chr3	4590345	4590713	4592255	4594999	AT3G13920
Chr3	4590345	4590713	4586150	4590681	AT3G13900
Chr3	7795504	7796239	7792637	7794165	AT3G22110
Chr3	7795504	7796239	7794956	7796310	AT3G22120
Chr3	7795504	7796239	7795605	7796327	AT3G22121
Chr5	7843539	7843917	7842970	7844275	AT5G23280
Chr1	20764649	20764883	20764010	20765752	AT1G55580
Chr1	22295780	22295982	22291581	22293964	AT1G60500
Chr1	22295780	22295982	22294383	22297220	AT1G60505
Chr1	22295780	22295982	22294721	22297139	AT1G60510
Chr1	22295780	22295982	22297972	22298736	AT1G60520
Chr2	11189830	11190040	11187732	11191337	AT2G26280
Chr5	3819070	3819302	3816345	3821072	AT5G11850
Chr5	20997674	20998038	20997319	20998907	AT5G51680
Chr5	20997674	20998038	20997412	21001046	AT5G51690
Chr4	6657602	6657870	6656515	6659265	AT4G10840
Chr4	18469671	18469942	18469347	18471967	AT4G39800
Chr1	26593937	26594289	26593929	26594670	AT1G70540
Chr3	22877775	22877975	22874554	22876846	AT3G61800
Chr3	22877775	22877975	22877167	22878469	AT3G61810
Chr3	22877775	22877975	22879803	22881630	AT3G61820
Chr2	9499749	9500037	9497594	9500615	AT2G22360
Chr2	9499749	9500037	9500814	9502190	AT2G22370
Chr1	2192282	2192558	2189927	2190659	AT1G07135
Chr1	2192282	2192558	2191722	2193793	AT1G07140
Chr1	2192282	2192558	2193940	2195798	AT1G07150
Chr3	18167755	18167966	18162700	18165986	AT3G49000
Chr3	18167755	18167966	18166768	18168692	AT3G49010
Chr3	18167755	18167966	18169078	18170660	AT3G49020
Chr4	6548119	6548707	6545339	6546401	AT4G10595
Chr4	6548119	6548707	6546696	6546795	AT4G10596
Chr4	6548119	6548707	6547785	6548864	AT4G10600
Chr4	14658473	14658741	14657044	14660573	AT4G29950
Chr4	14658473	14658741	14660566	14662403	AT4G29960
Chr5	17993731	17994094	17993564	17994676	AT5G44610
Chr4	16998741	16998996	16997138	17000833	AT4G35890
Chr4	7220790	7221084	7219823	7221328	AT4G12050
Chr5	365102	365332	363593	364769	AT5G01940
Chr5	365102	365332	364901	370186	AT5G01950
Chr1	7903990	7904258	7900386	7902332	AT1G22380
Chr1	7903990	7904258	7903659	7906673	AT1G22400
Chr2	15048050	15048329	15044044	15048603	AT2G35800
Chr2	15048050	15048329	15049149	15050323	AT2G35810
Chr3	8410504	8411773	8410432	8412193	AT3G23450
Chr3	8410504	8411773	8412318	8414319	AT3G23460
Chr2	18205620	18205819	18203311	18204912	AT2G43960
Chr2	18205620	18205819	18205234	18208218	AT2G43970
Chr4	9864176	9864489	9865102	9867022	AT4G17730
Chr4	9864176	9864489	9862445	9864663	AT4G17720
Chr2	13585737	13586000	13583429	13584020	AT2G31953
Chr2	13585737	13586000	13584138	13586700	AT2G31955
Chr2	13585737	13586000	13587708	13588252	AT2G31957
Chr2	18718559	18718855	18718347	18720729	AT2G45420
Chr4	16439998	16440197	16438523	16440641	AT4G34380
Chr4	16439998	16440197	16441178	16445005	AT4G34390
Chr2	9903216	9903545	9899926	9901439	AT2G23260
Chr2	9903216	9903545	9903214	9903845	AT2G23270
Chr2	9903216	9903545	9904786	9905920	AT2G23290
Chr4	8965294	8965876	8963040	8963583	AT4G15735
Chr4	8965294	8965876	8964744	8966318	AT4G15740
Chr4	8965294	8965876	8967553	8968604	AT4G15750
Chr2	11157761	11157986	11152725	11156466	AT2G26200
Chr2	11157761	11157986	11159701	11159803	AT2G26211
Chr2	11157761	11157986	11157117	11159292	AT2G26210
Chr4	14305165	14305427	14304920	14305721	AT4G29020
Chr4	14305165	14305427	14307248	14307973	AT4G29030
Chr5	8144794	8145105	8143698	8145252	AT5G24090
Chr4	17590994	17591600	17590768	17592911	AT4G37409
Chr4	17590994	17591600	17590771	17592920	AT4G37410
Chr4	17590994	17591600	17593122	17594889	AT4G37420
Chr2	11490678	11491238	11489003	11491751	AT2G26920
Chr2	11490678	11491238	11491706	11494266	AT2G26930
Chr4	12159928	12160219	12157568	12160270	AT4G23230
Chr4	12159928	12160219	12160501	12161954	AT4G23240
Chr4	12159928	12160219	12162003	12167026	AT4G23250
Chr3	1744441	1744750	1739980	1743163	AT3G05840
Chr3	1744441	1744750	1743412	1746785	AT3G05850
Chr3	1744441	1744750	1743412	1746785	AT3G05850.1
Chr5	19610017	19610285	19612061	19615383	AT5G48390
Chr5	19610017	19610285	19608559	19612007	AT5G48385
Chr1	18099687	18099939	18098094	18101623	AT1G48920
Chr1	18099687	18099939	18101642	18104661	AT1G48930
Chr3	2535174	2535552	2531851	2534504	AT3G07950
Chr3	2535174	2535552	2534886	2538372	AT3G07960
Chr3	5844663	5844864	5841095	5843485	AT3G17120
Chr3	5844663	5844864	5844494	5845046	AT3G17130
Chr3	5844663	5844864	5846001	5846589	AT3G17140
Chr4	11358934	11359135	11356142	11357267	AT4G21350
Chr3	8619859	8620089	8619191	8621907	AT3G23870
Chr3	8619859	8620089	8621985	8623162	AT3G23880
Chr1	11688145	11688455	11688128	11688707	AT1G32390
Chr1	11688145	11688455	11688128	11688707	AT1G32390.1
Chr1	11688145	11688455	11689105	11691531	AT1G32400
Chr3	21659962	21660294	21660597	21664095	AT3G58580
Chr3	21659962	21660294	21656503	21660532	AT3G58570
Chr5	23963693	23964197	23961574	23964824	AT5G59420
Chr3	20596621	20596870	20595125	20597603	AT3G55530
Chr3	20596621	20596870	20598217	20599614	AT3G55540
Chr3	20596621	20596870	20593660	20595345	AT3G55520
Chr2	15294423	15294822	15292647	15292872	AT2G36440
Chr2	15294423	15294822	15294302	15294857	AT2G36450
Chr2	15294423	15294822	15296700	15298514	AT2G36460
Chr3	9318574	9318972	9316073	9319571	AT3G25620
Chr4	9505190	9505506	9506321	9508337	AT4G16892
Chr4	9505190	9505506	9500505	9505455	AT4G16890
Chr3	8861174	8861875	8858483	8861822	AT3G24400
Chr3	8861174	8861875	8862839	8864914	AT3G24420
Chr1	21653658	21654071	21653007	21655439	AT1G58340
Chr1	6791194	6791395	6788884	6791846	AT1G19640
Chr1	6679746	6679952	6679280	6680252	AT1G19320
Chr1	6679746	6679952	6680562	6683533	AT1G19330
Chr2	7682930	7683187	7682382	7684083	AT2G17690
Chr2	7682930	7683187	7684111	7685187	AT2G17695
Chr3	10457725	10457935	10456098	10460965	AT3G28100
Chr3	18786397	18786678	18784694	18786914	AT3G50620
Chr5	22446954	22447279	22446623	22447898	AT5G55380
Chr5	22446954	22447279	22447965	22454802	AT5G55390
Chr5	22446954	22447279	22445084	22446116	AT5G55370
Chr2	6868068	6868425	6865609	6866877	AT2G15760
Chr2	6868068	6868425	6869557	6869895	AT2G15765
Chr3	2640110	2640475	2641055	2642688	AT3G08690
Chr3	2640110	2640475	2637559	2640838	AT3G08680
Chr5	20466783	20467030	20466067	20468124	AT5G50300
Chr2	6677408	6677616	6677286	6677819	AT2G15340
Chr3	4114935	4115258	4112628	4115951	AT3G12915
Chr1	23825604	23825883	23824513	23825383	AT1G64185
Chr1	23825604	23825883	23825327	23827136	AT1G64190
Chr1	23825604	23825883	23827710	23828048	AT1G64195
Chr1	23825604	23825883	23821515	23824359	AT1G64180
Chr1	19397750	19397966	19396080	19398244	AT1G52120
Chr1	22029489	22029836	22026506	22029379	AT1G59840
Chr1	22029489	22029836	22028508	22030207	AT1G59850
Chr1	22029489	22029836	22031412	22032132	AT1G59860
Chr1	7557355	7557640	7554783	7557056	AT1G21560
Chr1	7557355	7557640	7557261	7565803	AT1G21580
Chr4	17821787	17822043	17821736	17824627	AT4G37900
Chr4	17955355	17955798	17954709	17957828	AT4G38340
Chr3	4308870	4309115	4310607	4311441	AT3G13310
Chr3	4308870	4309115	4303873	4310213	AT3G13300
Chr2	9156278	9156551	9152005	9156878	AT2G21390
Chr2	9156278	9156551	9158389	9159701	AT2G21400
Chr2	9007706	9008450	9003134	9005938	AT2G20950
Chr2	9007706	9008450	9006647	9009763	AT2G20960
Chr2	9007706	9008450	9009866	9011067	AT2G20970
Chr1	17453498	17453757	17451679	17454421	AT1G47530
Chr1	17453498	17453757	17455532	17456170	AT1G47540
Chr3	10538734	10538959	10538104	10540024	AT3G28270
Chr3	10538734	10538959	10540645	10541571	AT3G28280
Chr5	21132697	21132988	21130319	21133621	AT5G52040
Chr5	23460004	23460381	23456564	23460613	AT5G57940
Chr5	23460004	23460381	23460708	23462388	AT5G57950
Chr3	2751785	2752005	2749952	2752276	AT3G09010
Chr3	2751785	2752005	2753306	2754621	AT3G09020
Chr1	4006301	4006533	4003845	4006739	AT1G11870
Chr1	4006301	4006533	4007704	4010433	AT1G11880
Chr1	817429	817678	813470	816749	AT1G03310
Chr1	817429	817678	817026	817767	AT1G03320
Chr1	817429	817678	819661	821317	AT1G03340
Chr1	817429	817678	817982	819563	AT1G03330
Chr1	836947	837179	830626	835361	AT1G03370
Chr1	836947	837179	835784	840940	AT1G03380
Chr1	18008943	18009229	18009056	18009989	AT1G48690
Chr1	18008943	18009229	18010728	18011214	AT1G48698
Chr1	18008943	18009229	18011034	18012871	AT1G48700
Chr3	397550	398014	394069	395984	AT3G02160
Chr3	397550	398014	396011	399779	AT3G02170
Chr5	15343040	15343336	15344447	15344711	AT5G38378
Chr5	15880128	15880483	15878698	15881044	AT5G39660
Chr1	12323828	12324110	12322573	12322753	AT1G33925
Chr1	12323828	12324110	12323887	12327084	AT1G33930
Chr5	9011152	9011392	9010723	9011498	AT5G25840
Chr4	11705840	11706044	11704002	11706042	AT4G22090
Chr4	11705840	11706044	11707369	11709932	AT4G22100
Chr1	10424743	10425099	10422330	10424327	AT1G29760
Chr1	10424743	10425099	10424575	10425801	AT1G29770
Chr1	10424743	10425099	10426949	10427615	AT1G29780
Chr2	10383585	10383949	10380025	10383405	AT2G24420
Chr2	10383585	10383949	10383516	10386625	AT2G24430
Chr2	6811243	6811893	6810475	6812939	AT2G15620
Chr2	1418787	1419027	1417181	1419517	AT2G04170
Chr1	23536884	23537116	23535015	23536467	AT1G63460
Chr1	23536884	23537116	23536518	23539220	AT1G63470
Chr3	2751740	2752022	2749952	2752276	AT3G09010
Chr3	2751740	2752022	2753306	2754621	AT3G09020
Chr1	24557693	24558095	24552002	24557730	AT1G65960
Chr1	24557693	24558095	24557371	24558322	AT1G65970
Chr1	24557693	24558095	24559305	24560936	AT1G65980
Chr5	9476683	9476981	9475681	9478751	AT5G26920
Chr2	15165576	15166150	15165436	15166465	AT2G36120
Chr2	15165576	15166150	15166772	15168497	AT2G36130
Chr1	9323930	9324167	9323739	9324200	AT1G26911
Chr1	9323930	9324167	9321649	9322965	AT1G26910
Chr4	2327548	2327755	2327043	2328264	AT4G04614
Chr4	2327548	2327755	2328448	2330200	AT4G04620
Chr4	2327548	2327755	2325002	2327013	AT4G04610
Chr2	16590299	16590563	16588695	16591032	AT2G39770
Chr2	16590299	16590563	16591221	16593775	AT2G39780
Chr4	14292563	14292943	14288438	14290706	AT4G28980
Chr4	14292563	14292943	14291150	14293174	AT4G28990
Chr4	14292563	14292943	14293512	14297066	AT4G29000
Chr4	14305082	14305476	14304920	14305721	AT4G29020
Chr4	14305082	14305476	14307248	14307973	AT4G29030
Chr1	20878833	20879041	20876698	20879482	AT1G55850
Chr1	20878833	20879041	20879465	20895393	AT1G55860
Chr1	5205303	5205516	5202647	5204193	AT1G15120
Chr1	5205303	5205516	5204624	5205912	AT1G15125
Chr1	5205303	5205516	5206001	5209915	AT1G15130
Chr5	3146053	3146330	3137309	3144269	AT5G10030
Chr5	3146053	3146330	3143722	3144157	AT5G10040
Chr5	3146053	3146330	3145748	3148379	AT5G10060
Chr5	3146053	3146330	3144199	3145730	AT5G10050
Chr2	763627	763857	763010	765027	AT2G02720
Chr2	763627	763857	764546	767436	AT2G02730
Chr2	18287027	18287727	18286524	18288400	AT2G44230
Chr2	18287027	18287727	18283802	18285837	AT2G44220
Chr1	21025340	21025695	21022383	21023587	AT1G56160
Chr1	21025340	21025695	21022758	21024402	AT1G56165
Chr1	21025340	21025695	21024763	21025883	AT1G56170
Chr1	21025340	21025695	21025903	21028064	AT1G56180
Chr1	12965464	12965721	12965045	12966113	AT1G35330
Chr5	3719999	3720217	3715942	3718276	AT5G11570
Chr5	3719999	3720217	3718809	3721334	AT5G11580
Chr5	25958042	25958300	25955380	25958995	AT5G64960
Chr5	25958042	25958300	25958024	25960644	AT5G64970
Chr3	5773594	5773810	5772105	5772849	AT3G16900
Chr3	5773594	5773810	5773054	5775501	AT3G16910
Chr5	10863239	10863447	10862172	10864903	AT5G28840
Chr5	25460209	25460425	25456992	25458470	AT5G63590
Chr5	25460209	25460425	25459086	25460436	AT5G63595
Chr5	25460209	25460425	25460683	25462458	AT5G63600
Chr2	10057776	10057986	10057553	10059108	AT2G23640
Chr2	10057776	10057986	10059445	10059517	AT2G23650
Chr2	19210319	19210609	19208319	19210958	AT2G46750
Chr4	3663981	3664247	3663484	3665981	AT4G06598
Chr4	3663981	3664247	3665924	3667547	AT4G06599
Chr5	16903235	16903795	16901585	16901845	AT5G42265
Chr5	16903235	16903795	16902485	16905294	AT5G42270
Chr5	16903235	16903795	16905201	16908007	AT5G42280
Chr3	8861182	8861844	8858483	8861822	AT3G24400
Chr3	8861182	8861844	8862839	8864914	AT3G24420
Chr1	1207514	1207810	1202254	1205803	AT1G04440
Chr1	1207514	1207810	1207343	1207862	AT1G04445
Chr1	1207514	1207810	1208520	1209874	AT1G04450
Chr1	12852511	12852935	12851996	12853128	AT1G35140
Chr5	10150773	10151025	10152146	10154734	AT5G28170
Chr5	10150773	10151025	10152146	10154734	AT5G28170.1
Chr4	18066434	18066688	18063165	18065849	AT4G38650
Chr4	18066434	18066688	18066176	18068205	AT4G38660
Chr2	9586315	9586668	9585882	9588838	AT2G22560
Chr3	2625916	2626175	2622879	2624308	AT3G08640
Chr3	2625916	2626175	2624460	2627450	AT3G08650
Chr1	29136079	29136358	29133953	29134531	AT1G77525
Chr1	29136079	29136358	29136036	29137555	AT1G77530
Chr1	29136079	29136358	29137625	29138212	AT1G77540
Chr1	29136079	29136358	29138298	29143011	AT1G77550
Chr2	12364168	12364420	12363425	12365377	AT2G28810
Chr2	15011011	15011227	15010795	15014284	AT2G35710
Chr5	25019951	25020152	25017072	25018246	AT5G62280
Chr5	25019951	25020152	25019486	25021131	AT5G62290
Chr5	25019951	25020152	25021199	25022436	AT5G62300
Chr2	18462216	18462494	18457321	18460383	AT2G44770
Chr2	18462216	18462494	18460686	18461194	AT2G44780
Chr2	18462216	18462494	18461905	18463309	AT2G44790
Chr1	28292301	28292500	28291697	28293008	AT1G75388
Chr1	28292301	28292500	28291697	28293008	AT1G75390
Chr1	21129976	21130292	21128911	21130839	AT1G56423
Chr2	10344698	10345010	10340815	10343736	AT2G24300
Chr2	10344698	10345010	10344357	10345510	AT2G24310
Chr2	10344698	10345010	10345420	10346829	AT2G24320
Chr1	12604869	12605186	12604299	12607033	AT1G34470
Chr3	18676455	18676784	18674336	18675712	AT3G50360
Chr3	18676455	18676784	18676058	18684346	AT3G50370
Chr5	5811439	5811638	5809333	5810962	AT5G17630
Chr5	5811439	5811638	5810934	5813284	AT5G17640
Chr5	2318283	2318544	2315979	2316874	AT5G07330
Chr5	2318283	2318544	2317212	2319649	AT5G07340
Chr5	2318283	2318544	2320020	2325419	AT5G07350
[truncated: 2,301 more rows]

## Sheet: 3b
Supplementary table 3b: Differential H3K23Ac peaks associated genes in ein2-5 air Vs. C2H4
chr	peak_start	peak_end	gene_start	gene_end	gene_ID
Chr4	8695344	8695552	8688288	8694558	AT4G15233
Chr4	8695344	8695552	8696682	8702727	AT4G15236
Chr1	9343211	9343414	9343125	9345145	AT1G26940
Chr3	2911043	2911247	2907547	2910091	AT3G09450
Chr3	2911043	2911247	2910372	2914513	AT3G09470
Chr1	5202870	5203315	5199017	5202175	AT1G15110
Chr1	5202870	5203315	5202647	5204193	AT1G15120
Chr1	5202870	5203315	5204624	5205912	AT1G15125
Chr3	19505111	19505351	19503222	19504973	AT3G52580
Chr3	19505111	19505351	19505628	19506932	AT3G52590
Chr3	19505111	19505351	19506890	19509390	AT3G52600
Chr1	24892413	24892621	24892339	24893766	AT1G66740
Chr1	24892413	24892621	24884680	24892046	AT1G66730
Chr2	10016894	10017167	10013990	10016943	AT2G23520
Chr3	2360200	2360402	2360987	2362014	AT3G07380
Chr3	2360200	2360402	2358082	2360549	AT3G07370
Chr3	2650700	2650899	2648508	2651160	AT3G08720
Chr3	2650700	2650899	2651446	2654212	AT3G08730
Chr2	9830071	9830285	9827112	9829537	AT2G23080
Chr2	9830071	9830285	9832122	9834739	AT2G23093
Chr2	9830071	9830285	9829449	9830410	AT2G23090
Chr3	8375375	8375853	8373946	8374708	AT3G23380
Chr3	8375375	8375853	8375371	8376392	AT3G23390
Chr3	8375375	8375853	8376443	8378305	AT3G23400
Chr3	19706972	19707225	19704484	19706417	AT3G53170
Chr3	19706972	19707225	19706893	19711439	AT3G53180
Chr1	26204229	26204600	26202030	26204442	AT1G69670
Chr1	26204229	26204600	26204804	26206928	AT1G69680
Chr3	11234353	11234597	11231711	11232422	AT3G29265
Chr3	11234353	11234597	11231711	11232422	AT3G29265.1
Chr3	11234353	11234597	11234241	11236458	AT3G29270
Chr3	9030535	9030759	9030005	9030894	AT3G24730
Chr3	9030535	9030759	9031095	9033796	AT3G24740
Chr3	9030535	9030759	9025848	9029948	AT3G24715
Chr2	8559404	8559627	8557728	8559741	AT2G19830
Chr3	8375500	8375782	8373946	8374708	AT3G23380
Chr3	8375500	8375782	8375371	8376392	AT3G23390
Chr3	8375500	8375782	8376443	8378305	AT3G23400
Chr4	6721737	6722129	6719206	6722220	AT4G10970
Chr4	6721737	6722129	6723800	6724685	AT4G10980
Chr4	6721737	6722129	6723800	6724685	AT4G10980.1
Chr1	6137925	6138282	6135802	6138432	AT1G17830
Chr4	9112844	9113173	9112685	9116164	AT4G16110
Chr4	16887933	16888287	16881361	16887083	AT4G35560
Chr4	16887933	16888287	16887164	16888356	AT4G35570
Chr4	16887933	16888287	16888404	16890877	AT4G35580
Chr3	10982486	10982738	10980699	10982244	AT3G28956
Chr3	10982486	10982738	10982705	10983532	AT3G28958
Chr3	10982486	10982738	10984244	10985767	AT3G28960
Chr1	867482	867684	865914	867733	AT1G03470
Chr1	867482	867684	869050	871211	AT1G03475
Chr3	21991839	21992067	21991825	21993263	AT3G59520
Chr3	21991839	21992067	21993252	21995308	AT3G59530
Chr1	27473918	27474287	27469533	27473554	AT1G73020
Chr1	27473918	27474287	27473825	27475122	AT1G73030
Chr1	27473918	27474287	27475059	27475962	AT1G73040
Chr3	11384789	11385020	11382213	11384004	AT3G29575
Chr4	11970655	11971104	11968275	11971149	AT4G22780
Chr1	1559399	1559675	1558169	1558583	AT1G05330
Chr1	1559399	1559675	1558843	1559903	AT1G05340
Chr1	1559399	1559675	1560677	1564123	AT1G05350
Chr1	1559399	1559675	1553602	1557733	AT1G05320
Chr5	5927435	5927685	5924706	5926901	AT5G17900
Chr5	5927435	5927685	5927361	5932775	AT5G17910
Chr1	30314658	30314869	30311665	30314375	AT1G80640
Chr1	30314658	30314869	30314535	30315819	AT1G80650
Chr1	30314658	30314869	30316025	30320197	AT1G80660
Chr3	19505686	19505967	19503222	19504973	AT3G52580
Chr3	19505686	19505967	19505628	19506932	AT3G52590
Chr3	19505686	19505967	19506890	19509390	AT3G52600
Chr3	19505740	19505974	19503222	19504973	AT3G52580
Chr3	19505740	19505974	19505628	19506932	AT3G52590
Chr3	19505740	19505974	19506890	19509390	AT3G52600
Chr1	17906441	17906714	17902635	17906806	AT1G48430
Chr1	17906441	17906714	17908502	17910450	AT1G48450
Chr1	17906441	17906714	17906986	17908534	AT1G48440
Chr2	18982009	18982337	18979470	18980770	AT2G46220
Chr2	18982009	18982337	18981910	18984292	AT2G46225
Chr2	18982009	18982337	18984198	18985959	AT2G46230
Chr2	15851892	15852114	15851802	15856301	AT2G37840
Chr1	24093572	24093820	24091270	24092566	AT1G64830
Chr1	24093572	24093820	24093557	24095399	AT1G64840
Chr1	1559382	1559688	1558169	1558583	AT1G05330
Chr1	1559382	1559688	1558843	1559903	AT1G05340
Chr1	1559382	1559688	1560677	1564123	AT1G05350
Chr1	1559382	1559688	1553602	1557733	AT1G05320
Chr1	8756234	8756566	8757068	8757362	AT1G24733
Chr1	8756234	8756566	8757863	8759645	AT1G24735
Chr1	8756234	8756566	8741939	8755558	AT1G24706
Chr4	6023603	6023835	6021163	6023873	AT4G09510
Chr4	6023603	6023835	6024895	6027055	AT4G09520
Chr1	24097302	24097518	24093557	24095399	AT1G64840
Chr1	24097302	24097518	24096434	24097650	AT1G64850
Chr1	24097302	24097518	24097912	24100952	AT1G64860
Chr3	10088711	10088988	10087200	10089101	AT3G27310
Chr3	10088711	10088988	10090064	10092791	AT3G27320
Chr5	1089862	1090063	1088461	1088692	AT5G04030
Chr5	1089862	1090063	1089341	1093179	AT5G04040
Chr2	11134923	11135224	11131577	11135345	AT2G26140
Chr2	11134923	11135224	11135681	11137396	AT2G26150
Chr1	12582174	12582528	12577721	12580824	AT1G34410
Chr1	12582174	12582528	12582121	12582721	AT1G34418
Chr1	12582174	12582528	12583038	12583206	AT1G34419
Chr4	12236991	12237371	12237764	12240826	AT4G23440
Chr2	11532059	11532358	11528347	11530976	AT2G27020
Chr2	11532059	11532358	11532003	11534333	AT2G27030
Chr1	22904600	22904812	22902149	22903837	AT1G61960
Chr1	22904600	22904812	22904485	22907630	AT1G61970
Chr2	6547556	6547841	6549380	6554330	AT2G15100
Chr2	6547556	6547841	6549380	6554330	AT2G15100.1
Chr1	9027250	9027681	9028394	9031485	AT1G26120
Chr1	9027250	9027681	9024344	9027786	AT1G26110
Chr2	11350700	11350908	11347146	11350993	AT2G26690
Chr2	11350700	11350908	11350718	11351293	AT2G26692
Chr2	19537281	19537486	19534502	19537014	AT2G47630
Chr2	19537281	19537486	19537177	19538624	AT2G47640
Chr2	19537281	19537486	19538609	19541473	AT2G47650
Chr5	20255317	20255525	20255190	20259300	AT5G49840
Chr5	20255317	20255525	20250485	20255039	AT5G49830
Chr4	5618363	5618682	5616051	5617939	AT4G08810
Chr5	3633768	3633967	3629997	3633441	AT5G11380
Chr5	3633768	3633967	3633666	3636570	AT5G11390
Chr1	12582233	12582533	12577721	12580824	AT1G34410
Chr1	12582233	12582533	12582121	12582721	AT1G34418
Chr1	12582233	12582533	12583038	12583206	AT1G34419
Chr1	19149567	19149818	19149495	19151730	AT1G51645
Chr1	19149567	19149818	19149760	19151852	AT1G51640
Chr1	2472353	2472568	2469285	2472628	AT1G07970
Chr1	2472353	2472568	2473164	2474927	AT1G07980
Chr2	8692068	8692293	8690367	8692420	AT2G20130
Chr2	8692068	8692293	8692699	8695084	AT2G20140
Chr2	10667488	10667692	10663239	10665964	AT2G25070
Chr2	10667488	10667692	10668048	10670019	AT2G25080
Chr3	2650746	2650979	2648508	2651160	AT3G08720
Chr3	2650746	2650979	2651446	2654212	AT3G08730
Chr2	11299158	11299555	11299143	11302191	AT2G26570
Chr4	9112824	9113474	9112685	9116164	AT4G16110
Chr3	9986235	9986552	9982986	9984744	AT3G27070
Chr3	9986235	9986552	9985078	9986629	AT3G27080
Chr3	17565241	17565464	17567125	17569385	AT3G47640
Chr3	17565241	17565464	17563045	17565496	AT3G47630
Chr1	20068083	20068369	20065713	20068466	AT1G53750
Chr1	20068083	20068369	20068967	20071096	AT1G53760
Chr2	15648926	15649138	15647676	15649221	AT2G37270
Chr2	15648926	15649138	15650399	15656417	AT2G37280
Chr2	15648926	15649138	15644839	15647065	AT2G37260
Chr1	22265656	22266009	22261887	22264408	AT1G60420
Chr1	22265656	22266009	22266496	22269243	AT1G60440
Chr1	22265656	22266009	22264384	22266038	AT1G60430
Chr3	21322269	21322512	21320490	21322379	AT3G57580
Chr3	21322269	21322512	21322563	21329357	AT3G57586
Chr3	21322269	21322512	21322563	21329357	AT3G57586.1
Chr3	21322269	21322512	21312443	21320365	AT3G57570
Chr1	16892650	16893039	16892638	16895465	AT1G44750
Chr5	1052723	1052971	1052579	1054274	AT5G03905
Chr5	1052723	1052971	1054077	1057172	AT5G03910
Chr5	1052723	1052971	1048294	1052387	AT5G03900
Chr3	11384691	11384987	11382213	11384004	AT3G29575
Chr1	27756904	27757126	27755511	27757211	AT1G73820
Chr1	27756904	27757126	27752399	27755297	AT1G73810
Chr2	19537273	19537506	19534502	19537014	AT2G47630
Chr2	19537273	19537506	19537177	19538624	AT2G47640
Chr2	19537273	19537506	19538609	19541473	AT2G47650
Chr1	8756250	8756452	8757068	8757362	AT1G24733
Chr1	8756250	8756452	8757863	8759645	AT1G24735
Chr1	8756250	8756452	8741939	8755558	AT1G24706
Chr4	16887860	16888179	16881361	16887083	AT4G35560
Chr4	16887860	16888179	16887164	16888356	AT4G35570
Chr4	16887860	16888179	16888404	16890877	AT4G35580
Chr1	23900135	23900404	23900034	23902281	AT1G64385
Chr4	6527935	6528155	6523254	6528173	AT4G10570
Chr2	11649298	11649690	11649153	11649998	AT2G27229
Chr2	11649298	11649690	11650357	11654143	AT2G27228
Chr2	11649298	11649690	11650357	11654143	AT2G27230
Chr1	6408975	6409181	6409977	6414451	AT1G18620
Chr1	6408975	6409181	6405644	6409297	AT1G18610
Chr2	11722140	11722342	11720293	11721081	AT2G27389
Chr2	11722140	11722342	11720483	11720888	AT2G27390
Chr2	11722140	11722342	11721050	11721324	AT2G27395
Chr2	11722140	11722342	11721538	11722468	AT2G27400
Chr2	11722140	11722342	11723524	11724362	AT2G27402
Chr5	1591593	1591801	1590035	1590861	AT5G05365
Chr5	1591593	1591801	1590796	1591903	AT5G05370
Chr5	1591593	1591801	1592129	1593026	AT5G05380
Chr3	17095196	17095572	17092937	17095639	AT3G46450
Chr3	17095196	17095572	17095877	17097452	AT3G46460
Chr3	19648948	19649230	19645659	19646962	AT3G52980
Chr3	19648948	19649230	19648860	19652508	AT3G52990
Chr5	22632804	22633248	22628016	22633342	AT5G55896
Chr5	22632804	22633248	22628016	22633342	AT5G55896.1
Chr5	15571531	15571842	15569479	15571144	AT5G38890
Chr5	15571531	15571842	15571253	15573526	AT5G38895
Chr5	15571531	15571842	15573504	15575618	AT5G38900
Chr2	14533777	14534131	14530734	14532505	AT2G34470
Chr2	14533777	14534131	14532707	14534239	AT2G34480
Chr2	14533777	14534131	14535644	14537432	AT2G34490
Chr1	19981456	19981746	19978145	19980084	AT1G53530
Chr1	19981456	19981746	19980461	19981109	AT1G53540
Chr1	19981456	19981746	19981384	19981495	AT1G53541
Chr1	19981456	19981746	19981627	19981813	AT1G53542
Chr1	19981456	19981746	19981968	19982124	AT1G53543
Chr1	19981456	19981746	19983410	19984637	AT1G53550
Chr1	18504231	18504456	18501569	18504609	AT1G49970
Chr1	18504231	18504456	18504801	18505597	AT1G49975
Chr1	24657283	24657522	24655209	24657683	AT1G66200
Chr3	8947560	8947860	8945424	8947938	AT3G24530
Chr3	11385174	11385490	11382213	11384004	AT3G29575
Chr1	22813693	22814022	22810164	22812607	AT1G61770
Chr1	22813693	22814022	22812614	22814153	AT1G61780
Chr1	22813693	22814022	22814389	22815430	AT1G61790
Chr3	10934541	10934760	10932965	10933058	AT3G28918
Chr5	21161357	21161582	21160153	21160483	AT5G52067
Chr5	21161357	21161582	21161310	21165025	AT5G52070
Chr4	11472460	11472740	11470882	11472981	AT4G21570
Chr4	11472460	11472740	11468760	11470533	AT4G21560
Chr1	25496232	25496507	25497289	25500374	AT1G68020
Chr1	25496232	25496507	25493195	25495988	AT1G68010
Chr3	11234411	11234652	11231711	11232422	AT3G29265
Chr3	11234411	11234652	11231711	11232422	AT3G29265.1
Chr3	11234411	11234652	11234241	11236458	AT3G29270
Chr3	11234411	11234652	11236609	11237995	AT3G29280
Chr2	11649125	11649767	11649153	11649998	AT2G27229
Chr2	11649125	11649767	11650357	11654143	AT2G27228
Chr2	11649125	11649767	11650357	11654143	AT2G27230
Chr3	19914638	19914930	19912493	19913033	AT3G53730
Chr3	19914638	19914930	19913706	19915016	AT3G53740
Chr3	19914638	19914930	19915287	19917641	AT3G53750
Chr1	29419626	29419862	29416912	29418640	AT1G78180
Chr1	29419626	29419862	29418619	29418994	AT1G78190
Chr1	29419626	29419862	29420252	29421864	AT1G78200
Chr3	728849	729287	723877	727502	AT3G03140
Chr3	728849	729287	727553	729504	AT3G03150
Chr3	728849	729287	729767	730467	AT3G03160
Chr1	46459	46705	44676	44787	AT1G01073
Chr1	46459	46705	45295	47019	AT1G01080
Chr1	46459	46705	47484	49286	AT1G01090
Chr3	20056779	20057045	20056704	20059522	AT3G54170
Chr3	20056779	20057045	20053467	20055027	AT3G54160
Chr5	9401996	9402304	9399376	9402476	AT5G26751
Chr5	9401996	9402304	9403597	9407301	AT5G26760
Chr1	23390486	23390771	23387630	23390816	AT1G63080
Chr1	23390486	23390771	23391062	23392851	AT1G63090
Chr5	24353901	24354160	24353823	24356962	AT5G60580
Chr3	5309156	5309412	5305917	5307968	AT3G15650
Chr3	5309156	5309412	5309885	5310988	AT3G15670
Chr3	5309156	5309412	5307943	5309581	AT3G15660
Chr5	19422247	19422520	19421383	19422533	AT5G47960
Chr5	19422247	19422520	19422202	19425811	AT5G47970
Chr4	8310483	8310802	8309473	8310058	AT4G14450
Chr4	8310483	8310802	8310335	8312321	AT4G14455
Chr1	17063021	17063297	17065251	17069262	AT1G45130
Chr1	24567244	24568135	24562552	24568530	AT1G65985
Chr1	1191680	1191881	1189077	1191412	AT1G04410
Chr1	1191680	1191881	1191607	1193884	AT1G04420
Chr2	9040944	9041217	9040851	9043626	AT2G21070
Chr1	28348402	28348606	28347054	28348735	AT1G75510
Chr2	11299123	11299340	11299143	11302191	AT2G26570
Chr5	7955268	7955497	7953528	7955640	AT5G23590
Chr5	7955268	7955497	7955993	7956632	AT5G23600
Chr5	7955268	7955497	7957339	7960272	AT5G23610
Chr2	9040977	9041213	9040851	9043626	AT2G21070
Chr5	13662055	13662379	13659848	13660734	AT5G35425
Chr5	13662055	13662379	13659848	13660734	AT5G35425.1
Chr5	13662055	13662379	13661922	13666015	AT5G35430
Chr2	1925696	1926424	1921240	1925279	AT2G05280
Chr2	1925696	1926424	1921240	1925279	AT2G05280.1
Chr2	1925696	1926424	1924849	1926681	AT2G05290
Chr2	1925696	1926424	1924849	1926681	AT2G05290.1
Chr1	6684793	6685121	6680562	6683533	AT1G19330
Chr1	6684793	6685121	6684750	6687116	AT1G19340
Chr2	15980376	15980599	15978511	15980749	AT2G38130
Chr2	15980376	15980599	15980882	15981612	AT2G38140
Chr2	15980376	15980599	15981699	15982917	AT2G38150
Chr4	9245197	9245403	9242319	9243912	AT4G16350
Chr4	9245197	9245403	9244065	9244654	AT4G16355
Chr4	9245197	9245403	9245077	9247251	AT4G16360
Chr4	9245197	9245403	9247301	9250091	AT4G16370
Chr5	26151553	26151754	26151420	26157099	AT5G65440
Chr5	26151553	26151754	26148200	26150476	AT5G65430
Chr2	16946101	16946376	16943863	16945003	AT2G40580
Chr2	16946101	16946376	16945044	16946419	AT2G40590
Chr2	16946101	16946376	16946869	16948561	AT2G40600
Chr5	18360566	18360774	18358804	18358893	AT5G45307
Chr5	18360566	18360774	18359274	18361114	AT5G45310
Chr5	18360566	18360774	18362110	18363168	AT5G45320
Chr3	17778483	17778736	17778355	17779549	AT3G48140
Chr3	17778483	17778736	17779652	17782645	AT3G48150
Chr1	8029619	8029887	8030640	8033117	AT1G22710
Chr1	8029619	8029887	8027293	8028168	AT1G22690
Chr1	8029619	8029887	8028157	8029971	AT1G22700
Chr5	19590636	19590971	19587992	19589606	AT5G48335
Chr5	19590636	19590971	19590435	19593000	AT5G48340
Chr2	4416187	4416433	4416607	4418539	AT2G11140
Chr2	4416187	4416433	4416607	4418539	AT2G11140.1
Chr5	20746906	20747192	20744565	20745703	AT5G51010
Chr5	20746906	20747192	20745348	20747277	AT5G51020
Chr5	20746906	20747192	20747758	20749506	AT5G51030
Chr4	16726285	16726527	16723713	16726636	AT4G35140
Chr4	16726285	16726527	16726947	16728531	AT4G35150
Chr1	26153769	26153989	26148020	26153555	AT1G69550
Chr3	1325625	1325890	1321227	1325953	AT3G04820
Chr3	1325625	1325890	1326226	1329364	AT3G04830
Chr3	21719562	21719837	21716865	21717948	AT3G58720
Chr3	21719562	21719837	21718256	21719980	AT3G58730
Chr3	21719562	21719837	21720772	21723790	AT3G58740
Chr2	9786780	9787021	9786315	9790179	AT2G22990
Chr5	1052662	1052972	1052579	1054274	AT5G03905
Chr5	1052662	1052972	1054077	1057172	AT5G03910
Chr5	1052662	1052972	1048294	1052387	AT5G03900
Chr2	11299469	11299695	11299143	11302191	AT2G26570
Chr1	26473702	26473947	26471077	26474786	AT1G70290
Chr4	17416886	17417251	17416854	17420252	AT4G36940
Chr4	17416886	17417251	17414126	17416294	AT4G36930
Chr1	23900102	23900454	23900034	23902281	AT1G64385
Chr2	9699515	9699871	9697232	9699897	AT2G22795
Chr3	17188988	17189264	17188869	17191167	AT3G46658
Chr3	17188988	17189264	17189263	17191167	AT3G46660
Chr3	17188988	17189264	17185452	17187812	AT3G46650
Chr5	13867851	13868108	13864851	13868238	AT5G35690
Chr5	13867851	13868108	13869119	13869941	AT5G35695
Chr1	8951311	8951701	8948464	8950876	AT1G25480
Chr1	8951311	8951701	8951201	8955107	AT1G25490
Chr1	27473897	27474472	27469533	27473554	AT1G73020
Chr1	27473897	27474472	27473825	27475122	AT1G73030
Chr1	27473897	27474472	27475059	27475962	AT1G73040
Chr3	8404901	8405122	8404357	8404684	AT3G23440
Chr1	23390502	23390719	23387630	23390816	AT1G63080
Chr1	23390502	23390719	23391062	23392851	AT1G63090
Chr3	19890472	19890731	19887006	19888935	AT3G53640
Chr3	19890472	19890731	19889357	19889774	AT3G53650
Chr3	19890472	19890731	19890363	19892443	AT3G53670
Chr3	19890472	19890731	19890420	19892404	AT3G53668
Chr2	10739969	10740413	10739854	10740552	AT2G25210
Chr2	16792247	16792604	16791097	16792090	AT2G40200
Chr2	16792247	16792604	16792316	16792531	AT2G40205
Chr2	16792247	16792604	16793212	16794328	AT2G40210
Chr5	20746935	20747274	20744565	20745703	AT5G51010
Chr5	20746935	20747274	20745348	20747277	AT5G51020
Chr5	20746935	20747274	20747758	20749506	AT5G51030
Chr2	12767720	12768134	12767584	12768435	AT2G29950
Chr2	12767720	12768134	12769032	12770579	AT2G29960
Chr2	12767720	12768134	12760138	12766623	AT2G29940
Chr1	20015229	20015600	20014409	20014923	AT1G53625
Chr1	20015229	20015600	20016220	20017332	AT1G53630
Chr1	20015229	20015600	20016220	20017332	AT1G53630.1
Chr1	20015229	20015600	20017388	20017932	AT1G53633
Chr4	8963724	8964147	8963040	8963583	AT4G15735
Chr4	8963724	8964147	8964744	8966318	AT4G15740
Chr4	8963724	8964147	8961719	8962119	AT4G15733
Chr5	513559	514041	508629	511710	AT5G02390
Chr5	513559	514041	513560	515896	AT5G02400
Chr5	25360400	25360657	25358967	25359565	AT5G63240
Chr5	25360400	25360657	25360120	25360689	AT5G63250
Chr5	25360400	25360657	25361746	25364769	AT5G63260
Chr3	7667998	7668377	7664344	7666195	AT3G21750
Chr3	7667998	7668377	7666807	7668565	AT3G21755
Chr3	7667998	7668377	7667026	7668724	AT3G21760
Chr1	9967144	9967461	9963592	9966320	AT1G28380
Chr1	9967144	9967461	9966185	9968301	AT1G28390
Chr1	9967144	9967461	9969320	9971681	AT1G28395
Chr2	11123574	11123801	11120868	11122059	AT2G26110
Chr2	11123574	11123801	11123429	11123817	AT2G26120
Chr4	9255526	9255728	9254554	9256219	AT4G16380
Chr5	26549203	26549541	26547226	26547768	AT5G66490
Chr5	26549203	26549541	26547994	26549677	AT5G66500
Chr5	26549203	26549541	26549703	26551630	AT5G66510
Chr5	4012340	4012595	4009222	4010687	AT5G12380
Chr5	4012340	4012595	4010442	4012039	AT5G12390
Chr5	4012340	4012595	4013812	4021543	AT5G12400
Chr5	24255473	24255840	24252157	24254849	AT5G60250
Chr5	24255473	24255840	24255433	24256285	AT5G60260
Chr5	24255473	24255840	24257744	24260043	AT5G60270
Chr3	19084223	19084479	19084034	19085858	AT3G51420
Chr3	19084223	19084479	19086451	19088110	AT3G51430
Chr3	21674393	21674649	21671432	21675090	AT3G58610
Chr5	14919456	14919733	14918900	14919868	AT5G37550
Chr1	24213364	24213591	24211740	24213870	AT1G65180
Chr2	15445528	15445854	15445424	15446574	AT2G36830
Chr3	23346550	23347048	23342581	23344773	AT3G63190
Chr3	23346550	23347048	23345901	23347564	AT3G63200
Chr1	11371744	11371962	11365284	11369908	AT1G31740
Chr1	11371744	11371962	11370658	11372077	AT1G31750
Chr1	11371744	11371962	11372424	11373483	AT1G31760
Chr1	18365869	18366084	18367592	18375381	AT1G49630
Chr1	18365869	18366084	18365490	18366559	AT1G49620
Chr4	8309610	8309827	8306744	8307753	AT4G14440
Chr4	8309610	8309827	8309473	8310058	AT4G14450
Chr4	8309610	8309827	8310335	8312321	AT4G14455
Chr1	19381281	19381574	19383121	19385602	AT1G52100
Chr4	10250735	10251305	10250697	10251542	AT4G18610
Chr1	24129963	24130306	24127560	24129458	AT1G64950
Chr1	24129963	24130306	24129917	24134204	AT1G64960
Chr3	20228339	20228706	20225772	20228921	AT3G54650
Chr3	20228339	20228706	20229743	20233182	AT3G54660
Chr4	9272705	9272966	9269093	9271669	AT4G16440
Chr4	9272705	9272966	9271855	9273089	AT4G16442
Chr4	9272705	9272966	9274442	9276327	AT4G16444
Chr3	8347193	8347476	8344628	8345204	AT3G23320
Chr3	8347193	8347476	8345770	8347062	AT3G23325
Chr3	8347193	8347476	8346392	8346639	AT3G23326
Chr3	8347193	8347476	8347199	8349347	AT3G23330
Chr5	8661232	8661431	8657625	8659322	AT5G25110
Chr5	8661232	8661431	8662098	8664533	AT5G25120
Chr1	4882697	4882905	4880050	4881964	AT1G14290
Chr1	4882697	4882905	4882375	4884791	AT1G14300
Chr5	21534731	21534967	21529021	21533159	AT5G53110
Chr5	21534731	21534967	21534472	21537816	AT5G53120
Chr3	5491732	5492147	5489700	5491248	AT3G16190
Chr3	5491732	5492147	5491405	5493629	AT3G16200
Chr5	24303961	24304219	24301607	24303068	AT5G60430
Chr2	6542472	6542753	6542255	6543947	AT2G15090
Chr3	15983460	15983695	15983310	15985535	AT3G44300
Chr4	6286902	6287106	6284449	6287293	AT4G10050
Chr4	6286902	6287106	6288826	6295402	AT4G10060
Chr4	6938423	6938699	6938716	6940539	AT4G11400
Chr1	24805003	24805284	24805634	24807557	AT1G66480
Chr1	11255456	11255707	11249599	11253915	AT1G31420
Chr1	11255456	11255707	11253935	11255737	AT1G31430
Chr1	11255456	11255707	11255835	11258715	AT1G31440
Chr5	25265685	25265908	25262178	25263901	AT5G62950
Chr4	5649644	5649847	5646438	5648727	AT4G08870
Chr4	5649644	5649847	5651121	5651622	AT4G08871
Chr4	5649644	5649847	5651121	5651622	AT4G08871.1
Chr1	19374189	19374447	19372154	19372421	AT1G52085
Chr1	19374189	19374447	19375641	19378214	AT1G52087
Chr1	19374189	19374447	19375641	19378214	AT1G52087.1
Chr5	15664529	15664879	15665501	15666444	AT5G39130
Chr5	15664529	15664879	15662704	15663486	AT5G39120
Chr5	4797040	4797303	4794768	4798102	AT5G14830
Chr5	4797040	4797303	4794768	4798102	AT5G14830.1
Chr5	4797040	4797303	4798328	4800738	AT5G14840
Chr5	3267895	3268101	3261244	3267344	AT5G10370
Chr5	3267895	3268101	3267634	3268813	AT5G10380
Chr5	3267895	3268101	3268846	3269550	AT5G10390
Chr5	8847569	8847841	8848548	8848986	AT5G25425
Chr1	23816727	23817433	23814009	23814839	AT1G64160
Chr1	23816727	23817433	23815238	23818293	AT1G64170
Chr5	25831904	25832337	25828159	25830524	AT5G64610
Chr5	25831904	25832337	25831833	25832502	AT5G64620
Chr5	25831904	25832337	25833173	25836384	AT5G64630
Chr1	18244147	18244424	18246304	18247992	AT1G49320
Chr1	4469435	4469637	4467219	4469033	AT1G13110
Chr1	4469435	4469637	4469180	4473213	AT1G13120
Chr1	24401609	24401923	24398142	24400969	AT1G65620
Chr5	26119328	26119700	26119210	26119825	AT5G65350
Chr5	26119328	26119700	26119858	26120581	AT5G65360
Chr3	16001005	16001340	15996571	15999922	AT3G44325
Chr3	16001005	16001340	15996571	15999922	AT3G44325.1
Chr3	16001005	16001340	16000878	16002118	AT3G44326
Chr1	10814967	10815339	10814658	10816583	AT1G30530
Chr1	10814967	10815339	10816773	10819362	AT1G30540
Chr1	10814967	10815339	10810983	10813700	AT1G30520
Chr5	19118732	19119117	19116787	19118046	AT5G47060
Chr5	19118732	19119117	19118542	19120909	AT5G47070
Chr2	2271238	2271654	2269514	2272229	AT2G05920
Chr2	137355	137646	135243	137806	AT2G01260
Chr2	137355	137646	139330	142560	AT2G01270
Chr4	12771347	12771774	12770330	12772479	AT4G24780
Chr3	8347274	8347544	8345770	8347062	AT3G23325
Chr3	8347274	8347544	8346392	8346639	AT3G23326
Chr3	8347274	8347544	8347199	8349347	AT3G23330
Chr4	8270427	8270626	8267288	8271121	AT4G14360
Chr4	8270427	8270626	8271463	8273765	AT4G14365
Chr3	23105135	23105492	23104664	23105624	AT3G62460
Chr3	23105135	23105492	23106436	23108511	AT3G62470
Chr3	23105135	23105492	23100567	23104580	AT3G62455
Chr3	23105135	23105492	23100567	23104580	AT3G62455.1
Chr3	2517599	2517811	2513970	2515823	AT3G07880
Chr3	2517599	2517811	2516303	2519375	AT3G07890
Chr2	8560231	8560692	8557728	8559741	AT2G19830
Chr2	8560231	8560692	8562494	8566522	AT2G19840
Chr2	8560231	8560692	8562494	8566522	AT2G19840.1
Chr2	14120883	14121179	14119525	14122094	AT2G33320
Chr2	14120883	14121179	14122889	14125137	AT2G33330
Chr3	286030	286238	283688	285778	AT3G01790
Chr3	286030	286238	285870	287950	AT3G01800
Chr5	1221690	1221892	1219827	1220612	AT5G04347
Chr5	1221690	1221892	1220828	1221269	AT5G04350
Chr5	1221690	1221892	1221565	1228678	AT5G04360
Chr3	4570417	4570641	4572179	4574490	AT3G13880
Chr3	4570417	4570641	4565411	4571260	AT3G13870
Chr4	6573835	6574170	6571898	6574427	AT4G10640
Chr4	6573835	6574170	6574471	6576231	AT4G10650
Chr5	25831949	25832310	25828159	25830524	AT5G64610
Chr5	25831949	25832310	25831833	25832502	AT5G64620
Chr5	25831949	25832310	25833173	25836384	AT5G64630
Chr2	16201433	16201867	16200993	16202669	AT2G38760
Chr2	16201433	16201867	16202962	16210338	AT2G38770
Chr5	19916936	19917174	19915867	19917277	AT5G49138
Chr5	19916936	19917174	19915871	19917525	AT5G49130
Chr5	19916936	19917174	19919084	19923415	AT5G49140
Chr2	8128219	8128591	8129153	8133502	AT2G18760
Chr2	8128219	8128591	8125472	8128673	AT2G18750
Chr3	1469965	1470202	1466572	1468400	AT3G05170
Chr3	1469965	1470202	1468397	1470551	AT3G05180
Chr3	1469965	1470202	1471396	1475784	AT3G05190
Chr3	5758437	5758784	5755820	5759443	AT3G16857
Chr3	5758437	5758784	5759374	5762235	AT3G16860
Chr1	22262155	22262479	22258981	22260715	AT1G60410
Chr1	22262155	22262479	22261887	22264408	AT1G60420
Chr1	22262155	22262479	22264384	22266038	AT1G60430
Chr2	16118608	16118969	16117394	16119108	AT2G38500
Chr1	27834152	27834358	27832157	27834113	AT1G74010
Chr1	27834152	27834358	27835130	27837317	AT1G74020
Chr3	327766	328208	326396	327412	AT3G01970
Chr3	327766	328208	330136	332262	AT3G01990
Chr3	327766	328208	327454	329031	AT3G01980
Chr3	19109136	19109399	19104884	19107797	AT3G51490
Chr3	19109136	19109399	19108133	19108890	AT3G51500
Chr3	19109136	19109399	19109061	19110051	AT3G51510
Chr3	19109136	19109399	19110595	19112760	AT3G51520
Chr5	23846354	23846560	23844300	23844777	AT5G59060
Chr5	23846354	23846560	23845197	23847393	AT5G59070
Chr5	23846354	23846560	23847404	23848557	AT5G59080
Chr4	14256830	14257207	14256332	14257735	AT4G28890
Chr4	14256830	14257207	14259140	14263704	AT4G28900
Chr4	14256830	14257207	14259140	14263704	AT4G28900.1
Chr4	13735898	13736162	13732909	13734304	AT4G27460
Chr4	13735898	13736162	13734998	13736518	AT4G27470
Chr4	13735898	13736162	13736834	13738975	AT4G27480
Chr1	8212766	8213147	8209231	8211325	AT1G23160
Chr1	8212766	8213147	8212555	8215807	AT1G23170
Chr5	5046303	5046692	5047886	5057411	AT5G15540
Chr3	7376782	7377067	7375157	7376420	AT3G21050
Chr3	7376782	7377067	7375157	7376420	AT3G21050.1
Chr3	7376782	7377067	7376634	7377186	AT3G21055
Chr3	7376782	7377067	7377433	7380213	AT3G21060
Chr5	18160427	18160646	18160289	18162264	AT5G44980
Chr1	6928052	6928275	6924183	6926724	AT1G19950
Chr1	6928052	6928275	6928038	6928463	AT1G19960
Chr1	6928052	6928275	6930260	6930985	AT1G19968
Chr1	4958734	4959051	4956256	4958076	AT1G14480
Chr1	4958734	4959051	4958513	4959325	AT1G14490
Chr1	4958734	4959051	4960374	4961780	AT1G14500
Chr4	12568110	12568368	12566630	12568846	AT4G24230
Chr4	12568110	12568368	12568874	12569024	AT4G24231
Chr4	12568110	12568368	12564944	12566755	AT4G24220
Chr1	24026024	24026269	24023497	24026421	AT1G64650
Chr2	12943973	12944199	12940454	12942409	AT2G30370
Chr4	12505212	12505444	12503781	12505646	AT4G24060
Chr4	16427650	16427863	16424712	16425890	AT4G34330
Chr4	16427650	16427863	16424715	16425890	AT4G34332
Chr4	16427650	16427863	16426638	16428010	AT4G34340
Chr4	16427650	16427863	16428479	16431114	AT4G34350
Chr5	21283398	21283657	21281772	21282806	AT5G52420
Chr5	21283398	21283657	21282749	21285271	AT5G52430
Chr2	4303772	4303972	4301882	4302134	AT2G10920
Chr2	4303772	4303972	4301931	4303080	AT2G10921
Chr2	4303772	4303972	4303280	4303967	AT2G10930
Chr2	4303772	4303972	4304946	4305887	AT2G10931
Chr1	5139947	5140444	5137013	5137957	AT1G14890
Chr1	5139947	5140444	5138333	5139432	AT1G14900
Chr1	5139947	5140444	5139711	5143689	AT1G14910
Chr1	12375240	12376093	12374432	12376179	AT1G34040
Chr1	12375240	12376093	12378032	12378188	AT1G34041
Chr2	9298285	9298561	9293269	9297842	AT2G21790
Chr2	9298285	9298561	9298153	9301926	AT2G21800
Chr5	23430412	23430612	23429290	23430996	AT5G57830
Chr5	23430412	23430612	23428600	23429346	AT5G57820
Chr1	9421633	9422095	9421176	9424069	AT1G27120
Chr5	2103304	2103746	2103159	2105898	AT5G06800
Chr3	9209137	9209401	9208936	9210599	AT3G25290
Chr3	9209137	9209401	9206182	9208036	AT3G25280
Chr5	21238544	21238855	21237055	21239529	AT5G52300
Chr5	21238544	21238855	21240848	21243613	AT5G52310
Chr5	21238544	21238855	21230352	21236554	AT5G52290
Chr3	5976954	5977548	5972670	5976118	AT3G17450
Chr3	5976954	5977548	5976948	5977545	AT3G17460
Chr3	5976954	5977548	5977816	5979652	AT3G17465
Chr4	11773540	11773740	11769753	11772516	AT4G22260
Chr4	11773540	11773740	11773327	11776039	AT4G22270
Chr4	11773540	11773740	11774460	11774496	AT4G22265
Chr1	27134332	27134556	27132096	27133985	AT1G72120
Chr1	27134332	27134556	27134167	27136389	AT1G72125
Chr1	29051659	29051964	29051504	29056339	AT1G77310
Chr3	1154728	1154997	1153726	1156776	AT3G04350
Chr3	1154728	1154997	1146799	1153341	AT3G04340
Chr4	14348982	14349355	14348800	14349701	AT4G29110
Chr4	14348982	14349355	14350857	14352059	AT4G29120
Chr3	5497668	5497869	5497596	5499235	AT3G16220
Chr1	22589292	22589699	22585837	22588969	AT1G61250
Chr1	22589292	22589699	22589150	22589691	AT1G61255
Chr5	21865459	21865840	21860996	21864973	AT5G53850
Chr5	21865459	21865840	21865267	21868948	AT5G53860
Chr4	6548350	6548760	6545339	6546401	AT4G10595
Chr4	6548350	6548760	6546696	6546795	AT4G10596
Chr4	6548350	6548760	6547785	6548864	AT4G10600
Chr1	30097893	30098454	30092923	30097165	AT1G80000
Chr1	30097893	30098454	30097400	30099846	AT1G80010
Chr3	20991646	20992190	20989034	20989995	AT3G56670
Chr3	20991646	20992190	20991279	20993677	AT3G56680
Chr3	20991646	20992190	20993692	20998695	AT3G56690
Chr3	9836252	9836532	9832688	9835247	AT3G26744
Chr1	8048133	8048412	8046148	8049039	AT1G22730
Chr1	8048133	8048412	8049099	8050708	AT1G22740
Chr1	12272422	12272791	12273242	12274646	AT1G33813
Chr1	12272422	12272791	12273242	12274646	AT1G33813.1
Chr5	23191748	23192009	23187839	23189857	AT5G57220
Chr5	23191748	23192009	23189993	23191617	AT5G57230
Chr5	23191748	23192009	23193162	23195476	AT5G57240
Chr3	7433985	7434219	7425518	7432200	AT3G21180
Chr3	7433985	7434219	7432298	7434665	AT3G21190
Chr3	7433985	7434219	7436025	7438011	AT3G21200
Chr1	29116771	29117016	29114557	29117338	AT1G77480
Chr1	29116771	29117016	29117541	29120215	AT1G77490
Chr5	7026007	7026291	7024328	7024472	AT5G20736
Chr5	7026007	7026291	7025685	7026532	AT5G20740
Chr5	7026007	7026291	7027772	7031290	AT5G20750
Chr5	7026007	7026291	7027772	7031290	AT5G20750.1
Chr1	29320729	29320969	29317898	29323352	AT1G77990
Chr1	29320729	29320969	29322410	29323358	AT1G77992
Chr1	5448248	5450147	5444417	5446564	AT1G15810
Chr1	5448248	5450147	5446461	5447859	AT1G15820
Chr1	5448248	5450147	5448148	5448529	AT1G15825
Chr1	5448248	5450147	5448725	5450177	AT1G15830
Chr1	5448248	5450147	5451431	5452374	AT1G15840
Chr4	8452333	8452653	8450288	8454028	AT4G14740
Chr5	21032623	21033008	21031029	21032994	AT5G51770
Chr5	21032623	21033008	21034822	21036773	AT5G51780
Chr2	13683645	13684127	13682556	13685500	AT2G32235
Chr2	13683645	13684127	13684298	13691155	AT2G32240
Chr2	13683645	13684127	13679528	13682236	AT2G32230
Chr1	23816773	23817494	23814009	23814839	AT1G64160
Chr1	23816773	23817494	23815238	23818293	AT1G64170
Chr1	30010782	30010996	30007325	30011393	AT1G79750
Chr1	30010782	30010996	30012047	30013495	AT1G79760
Chr2	8666260	8666496	8662929	8665026	AT2G20080
Chr3	5249258	5249514	5249111	5249754	AT3G15518
Chr3	5249258	5249514	5249598	5252506	AT3G15520
Chr1	25430120	25430461	25429852	25431564	AT1G67820
Chr1	25430120	25430461	25431585	25432990	AT1G67830
Chr1	12689998	12690514	12687551	12688543	AT1G34640
Chr2	4148253	4148488	4148723	4149032	AT2G10611
Chr2	4148253	4148488	4148723	4149032	AT2G10611.1
Chr1	29518541	29518865	29516988	29517933	AT1G78450
Chr1	29518541	29518865	29518315	29519323	AT1G78460
Chr3	7676091	7676355	7673275	7674839	AT3G21770
Chr3	7676091	7676355	7675003	7676494	AT3G21780
Chr3	7676091	7676355	7676053	7676384	AT3G21781
Chr3	7676091	7676355	7676926	7678414	AT3G21790
Chr5	16975202	16975423	16976271	16976613	AT5G42445
Chr5	16975202	16975423	16977296	16979016	AT5G42450
Chr5	16975202	16975423	16973303	16974574	AT5G42440
Chr5	22507631	22507865	22506301	22507879	AT5G55560
Chr1	24922955	24923233	24921103	24921194	AT1G66795
Chr1	24922955	24923233	24924812	24926365	AT1G66800
Chr1	15891541	15891767	15891370	15894444	AT1G42430
Chr5	241560	241885	234850	240911	AT5G01630
Chr5	241560	241885	241382	242225	AT5G01640
Chr5	241560	241885	242549	244111	AT5G01650
Chr1	2891177	2891434	2888752	2890959	AT1G08990
Chr1	2891177	2891434	2891036	2895182	AT1G09000
Chr4	5638731	5639082	5636488	5640636	AT4G08850
Chr5	8443520	8443761	8443278	8443834	AT5G24660
Chr1	17418714	17418981	17417578	17419432	AT1G47480
Chr3	15438191	15438617	15440475	15446894	AT3G43546
Chr3	15438191	15438617	15440475	15446894	AT3G43546.1
Chr3	16616612	16616959	16614565	16614901	AT3G45285
Chr3	16616612	16616959	16617543	16621370	AT3G45290
Chr2	12187818	12188114	12186568	12188142	AT2G28500
Chr4	12337305	12337514	12338870	12339747	AT4G23690
Chr4	12337305	12337514	12336185	12337482	AT4G23680
Chr3	4297670	4298021	4295326	4297000	AT3G13280
Chr3	4297670	4298021	4297380	4303508	AT3G13290
Chr4	12771448	12771770	12770330	12772479	AT4G24780
Chr2	9729589	9730129	9728755	9731301	AT2G22840
Chr2	9729589	9730129	9731278	9733400	AT2G22850
Chr1	27430638	27430926	27429915	27431960	AT1G72890
Chr1	27430638	27430926	27432194	27433782	AT1G72900
Chr5	301508	301892	302266	304188	AT5G01780
Chr5	301508	301892	294312	301984	AT5G01770
Chr1	24922412	24922864	24921103	24921194	AT1G66795
Chr1	24922412	24922864	24924812	24926365	AT1G66800
Chr2	1117559	1117849	1114126	1117439	AT2G03667
Chr2	1117559	1117849	1117506	1120436	AT2G03670
Chr2	18727754	18729062	18727560	18728935	AT2G45430
Chr2	18727754	18729062	18729732	18729843	AT2G45434
Chr2	18727754	18729062	18730839	18733015	AT2G45440
Chr2	6201697	6201907	6202987	6204746	AT2G14550
Chr2	7487031	7487511	7481880	7485240	AT2G17200
Chr2	7487031	7487511	7487653	7490176	AT2G17220
Chr2	7487031	7487511	7485397	7487602	AT2G17210
Chr3	18786386	18786696	18784694	18786914	AT3G50620
Chr5	15532666	15533111	15530014	15531522	AT5G38780
Chr5	15532666	15533111	15533784	15534180	AT5G38790
Chr2	8128370	8128595	8129153	8133502	AT2G18760
Chr2	8128370	8128595	8125472	8128673	AT2G18750
Chr1	6103654	6103867	6100960	6101983	AT1G17744
Chr1	6103654	6103867	6100963	6105265	AT1G17745
Chr3	17568873	17569188	17567125	17569385	AT3G47640
Chr3	17568873	17569188	17569504	17570567	AT3G47650
Chr2	648704	648918	648043	650814	AT2G02450
Chr4	15028486	15028827	15024471	15027616	AT4G30860
Chr4	15028486	15028827	15028426	15032634	AT4G30870
Chr2	19580055	19580501	19574863	19580599	AT2G47800
Chr5	8568882	8569095	8567580	8570358	AT5G24910
Chr1	4267386	4267905	4266987	4267061	AT1G12510
Chr1	4267386	4267905	4267105	4268926	AT1G12520
Chr1	4267386	4267905	4268985	4270787	AT1G12530
Chr1	25145007	25145251	25140814	25144043	AT1G67210
Chr1	25145007	25145251	25145586	25150558	AT1G67220
Chr1	7759992	7760198	7759163	7760556	AT1G22030
Chr2	882952	883182	879246	881471	AT2G03010
Chr2	882952	883182	882644	884148	AT2G03020
Chr1	12381113	12381369	12379426	12379687	AT1G34042
Chr3	22855833	22856265	22857896	22859254	AT3G61750
Chr3	22855833	22856265	22850836	22856972	AT3G61740
Chr3	1037434	1037683	1035499	1036672	AT3G04000
Chr3	1037434	1037683	1036840	1039482	AT3G04010
Chr5	6009432	6009712	6006038	6008472	AT5G18170
Chr5	6009432	6009712	6008560	6009605	AT5G18180
Chr5	6009432	6009712	6009966	6014689	AT5G18190
Chr5	24255461	24255818	24252157	24254849	AT5G60250
Chr5	24255461	24255818	24255433	24256285	AT5G60260
Chr5	24255461	24255818	24257744	24260043	AT5G60270
Chr4	15028561	15028937	15024471	15027616	AT4G30860
Chr4	15028561	15028937	15028426	15032634	AT4G30870
Chr3	10045457	10045833	10043521	10044373	AT3G27200
Chr3	10045457	10045833	10045185	10047343	AT3G27210
Chr5	16681532	16681758	16683164	16683942	AT5G41720
Chr5	16681532	16681758	16677826	16679816	AT5G41710
Chr5	16681532	16681758	16677826	16679816	AT5G41710.1
Chr3	10472910	10473258	10470400	10471388	AT3G28140
Chr3	10472910	10473258	10471841	10473754	AT3G28150
Chr2	10757426	10757652	10755523	10757772	AT2G25260
Chr2	18564339	18564884	18564110	18567735	AT2G45000
Chr2	18564339	18564884	18562101	18563678	AT2G44995
Chr5	17369541	17369783	17367887	17369399	AT5G43280
Chr5	17369541	17369783	17370474	17370857	AT5G43285
Chr2	17691726	17691938	17685804	17689928	AT2G42480
Chr2	17691726	17691938	17690530	17691018	AT2G42485
Chr2	17691726	17691938	17691406	17695853	AT2G42490
Chr5	19228328	19228572	19226789	19228858	AT5G47390
Chr5	19228328	19228572	19229161	19232586	AT5G47400
Chr3	1272223	1272424	1269852	1272962	AT3G04680
Chr3	1272223	1272424	1273171	1276008	AT3G04690
Chr5	8374265	8374476	8370586	8372847	AT5G24520
Chr1	30244169	30244695	30241606	30243071	AT1G80440
Chr1	30244169	30244695	30243929	30244783	AT1G80450
Chr1	25987474	25987673	25982329	25986313	AT1G69120
Chr2	16416205	16416556	16417476	16418517	AT2G39320
Chr2	16416205	16416556	16414072	16416815	AT2G39310
Chr3	202123	202394	198678	201742	AT3G01510
Chr3	202123	202394	201919	202740	AT3G01513
Chr2	7057656	7058137	7058929	7060573	AT2G16290
Chr4	16376062	16376519	16373818	16376622	AT4G34200
Chr1	8097088	8097408	8095501	8097709	AT1G22880
Chr1	8097088	8097408	8098766	8101351	AT1G22882
Chr1	8025609	8025963	8024966	8026356	AT1G22680
Chr1	8025609	8025963	8027293	8028168	AT1G22690
Chr5	19410011	19410293	19409241	19411893	AT5G47940
Chr1	21635125	21635376	21631946	21633642	AT1G58310
Chr1	21635125	21635376	21634122	21635303	AT1G58320
Chr4	15484410	15484699	15479523	15485353	AT4G32010
Chr5	20341057	20341717	20337640	20341881	AT5G49990
Chr5	20341057	20341717	20342586	20345133	AT5G50000
Chr5	738138	738378	736089	736669	AT5G03130
Chr5	738138	738378	737589	740016	AT5G03140
Chr1	11650225	11650622	11650221	11650567	AT1G32290
Chr1	11650225	11650622	11651341	11653365	AT1G32300
Chr3	3112757	3113909	3111777	3115437	AT3G10100
Chr3	3112757	3113909	3111777	3115437	AT3G10100.1
Chr4	9367577	9367940	9361983	9366748	AT4G16630
Chr4	9367577	9367940	9367247	9368775	AT4G16640
Chr2	14393564	14393888	14393180	14394858	AT2G34080
Chr2	14393564	14393888	14392550	14403317	AT2G34110
Chr4	1347790	1348017	1344181	1346501	AT4G03050
Chr4	7759712	7760928	7758609	7761057	AT4G13340
Chr2	806443	807037	804173	807208	AT2G02820
Chr2	806443	807037	808371	808872	AT2G02830
Chr2	806443	807037	808371	808872	AT2G02830.1
Chr4	10984994	10985254	10982516	10984521	AT4G20330
Chr4	10984994	10985254	10984706	10987748	AT4G20340
Chr5	17155041	17155369	17154775	17155757	AT5G42780
Chr5	17155041	17155369	17156907	17157779	AT5G42785
Chr5	17155041	17155369	17151987	17154522	AT5G42770
Chr4	18550849	18551058	18548703	18551056	AT4G40010
Chr4	18550849	18551058	18551197	18551404	AT4G40011
Chr3	19322333	19322669	19319342	19322773	AT3G52100
Chr3	19322333	19322669	19323331	19323827	AT3G52105
Chr3	19322333	19322669	19323749	19325713	AT3G52110
Chr5	15664428	15665043	15665501	15666444	AT5G39130
Chr5	15664428	15665043	15662704	15663486	AT5G39120
Chr5	26323018	26323218	26322947	26324578	AT5G65790
Chr2	520916	521184	518158	521707	AT2G02080
Chr3	23420775	23421072	23420365	23422399	AT3G63430
Chr3	23420775	23421072	23422652	23426362	AT3G63445
Chr5	9584235	9584626	9578756	9582752	AT5G27220
Chr5	9584235	9584626	9584091	9588049	AT5G27230
Chr1	24036094	24036407	24036020	24037401	AT1G64680
Chr1	24036094	24036407	24038033	24039177	AT1G64690
Chr5	19035001	19035386	19031349	19035731	AT5G46880
Chr5	19035001	19035386	19036295	19036916	AT5G46890
Chr4	15233125	15233411	15233073	15237109	AT4G31390
Chr3	20754016	20754252	20753690	20756395	AT3G55950
Chr5	1013087	1013322	1010779	1013586	AT5G03800
Chr5	1013087	1013322	1013938	1015345	AT5G03810
Chr4	14341140	14341460	14340999	14344930	AT4G29100
Chr5	21186981	21187248	21184521	21186872	AT5G52140
Chr5	21186981	21187248	21188601	21189001	AT5G52145
Chr1	2501066	2501265	2498835	2501427	AT1G08050
Chr1	2501066	2501265	2501741	2511084	AT1G08060
Chr1	25144971	25145270	25140814	25144043	AT1G67210
Chr1	25144971	25145270	25145586	25150558	AT1G67220
Chr4	946426	946823	944359	947085	AT4G02130
Chr5	8694098	8694338	8693136	8695095	AT5G25170
Chr5	8694098	8694338	8694629	8697108	AT5G25180
Chr1	20017465	20017770	20016220	20017332	AT1G53630
Chr1	20017465	20017770	20016220	20017332	AT1G53630.1
Chr1	20017465	20017770	20017388	20017932	AT1G53633
Chr1	20017465	20017770	20019292	20019799	AT1G53635
Chr3	1349296	1349877	1346272	1347377	AT3G04880
Chr3	1349296	1349877	1347645	1349202	AT3G04890
Chr3	1349296	1349877	1349301	1349928	AT3G04900
Chr3	1349296	1349877	1350509	1350989	AT3G04903
Chr2	17975363	17975742	17977227	17979608	AT2G43250
Chr2	17975363	17975742	17970858	17975867	AT2G43240
Chr3	1853328	1853769	1852883	1855063	AT3G06130
Chr5	7608080	7608454	7606734	7607667	AT5G22792
Chr5	7608080	7608454	7608241	7611591	AT5G22794
Chr2	6677314	6677614	6677286	6677819	AT2G15340
Chr5	8284942	8285173	8281975	8284001	AT5G24318
Chr5	8284942	8285173	8284435	8288039	AT5G24320
Chr4	286521	287009	283913	285975	AT4G00695
Chr4	286521	287009	286050	289514	AT4G00700
Chr1	7988525	7988890	7987140	7989217	AT1G22600
Chr3	23459429	23459769	23456156	23458459	AT3G63530
Chr3	23459429	23459769	23459181	23459804	AT3G63540
Chr1	19374155	19374367	19372154	19372421	AT1G52085
Chr1	19374155	19374367	19375641	19378214	AT1G52087
Chr1	19374155	19374367	19375641	19378214	AT1G52087.1
Chr1	16907596	16907978	16909707	16912270	AT1G44780
Chr1	16907596	16907978	16907538	16909495	AT1G44770
Chr5	17331091	17331547	17329274	17331352	AT5G43160
Chr5	17331091	17331547	17330944	17331646	AT5G43170
Chr1	23337468	23337688	23337364	23340688	AT1G62990
Chr2	5708401	5708609	5706506	5708957	AT2G13690
Chr2	5708401	5708609	5709856	5713067	AT2G13700
Chr2	5708401	5708609	5709856	5713067	AT2G13700.1
Chr2	14006430	14006674	14003249	14006017	AT2G32990
Chr2	14006430	14006674	14006134	14008535	AT2G33000
Chr1	29832606	29832841	29819141	29833016	AT1G79280
Chr1	29832606	29832841	29833116	29833188	AT1G79290
Chr1	29832606	29832841	29833717	29833789	AT1G79300
Chr1	29832606	29832841	29833920	29835545	AT1G79310
Chr4	14345355	14345557	14340999	14344930	AT4G29100
Chr4	14345355	14345557	14346287	14346500	AT4G29103
Chr3	18896544	18896829	18893844	18895497	AT3G50830
Chr3	18896544	18896829	18896174	18898621	AT3G50840
Chr3	18896544	18896829	18896870	18896943	AT3G50835
Chr3	8534170	8534490	8531428	8533788	AT3G23700
Chr3	8534170	8534490	8534031	8536374	AT3G23710
Chr4	9557258	9557495	9556977	9557812	AT4G16980
Chr4	9557258	9557495	9551427	9555784	AT4G16970
Chr4	17660244	17660489	17658611	17660878	AT4G37580
Chr5	8168342	8168768	8164346	8167673	AT5G24140
Chr4	8320793	8321895	8314077	8318830	AT4G14460
Chr4	8320793	8321895	8314077	8318830	AT4G14460.1
Chr4	8320793	8321895	8320629	8322201	AT4G14465
Chr5	26476510	26476713	26473232	26475783	AT5G66270
Chr5	26476510	26476713	26477660	26479441	AT5G66290
Chr5	26476510	26476713	26476165	26477754	AT5G66280
Chr5	15640691	15640937	15640052	15640789	AT5G39070
Chr5	15640691	15640937	15640052	15640789	AT5G39070.1
Chr5	15640691	15640937	15641657	15643161	AT5G39080
Chr2	17024514	17024723	17021504	17022916	AT2G40780
Chr2	17024514	17024723	17024390	17026973	AT2G40800
Chr2	17024514	17024723	17022962	17024270	AT2G40790
Chr1	10183764	10184115	10180517	10182703	AT1G29150
Chr1	10183764	10184115	10183796	10184324	AT1G29160
Chr2	11031227	11031442	11031114	11034454	AT2G25870
Chr2	11031227	11031442	11025419	11030776	AT2G25850
Chr2	17447527	17447734	17446743	17450071	AT2G41820
Chr5	16646646	16646931	16646329	16648968	AT5G41620
Chr1	18412435	18412708	18410928	18412801	AT1G49750
Chr1	4465190	4465546	4461805	4463543	AT1G13090
Chr1	4465190	4465546	4463923	4465538	AT1G13100
Chr1	4465190	4465546	4467219	4469033	AT1G13110
Chr5	26543876	26544192	26544540	26546986	AT5G66480
Chr5	26543876	26544192	26541694	26544359	AT5G66470
Chr4	1298943	1299178	1295408	1298404	AT4G02930
Chr1	11650243	11650630	11650221	11650567	AT1G32290
Chr1	11650243	11650630	11651341	11653365	AT1G32300
Chr2	5675278	5675668	5671492	5673586	AT2G13600
Chr2	5675278	5675668	5673687	5675831	AT2G13610
Chr5	8588808	8589051	8589233	8591236	AT5G24930
Chr5	10783382	10783780	10783982	10785722	AT5G28750
Chr5	10783382	10783780	10780646	10783911	AT5G28740
Chr5	20522466	20522738	20520788	20522980	AT5G50390
Chr5	20522466	20522738	20523574	20526469	AT5G50400
Chr3	13489038	13489243	13485293	13488783	AT3G32920
Chr3	13489038	13489243	13486980	13488632	AT3G32925
Chr3	13489038	13489243	13486980	13488632	AT3G32925.1
Chr3	13489038	13489243	13489517	13490849	AT3G32930
Chr3	13489038	13489243	13490944	13493787	AT3G32940
Chr4	14015788	14016180	14014652	14017068	AT4G28300
Chr4	14015788	14016180	14017407	14018208	AT4G28310
Chr1	5137299	5137603	5137013	5137957	AT1G14890
Chr1	5137299	5137603	5138333	5139432	AT1G14900
Chr4	9544059	9544268	9538797	9544467	AT4G16950
Chr1	6627104	6627339	6625019	6625856	AT1G19200
Chr1	6627104	6627339	6626821	6627530	AT1G19210
Chr1	6627104	6627339	6628067	6633087	AT1G19220
Chr1	6692890	6693174	6690455	6692477	AT1G19360
Chr1	6692890	6693174	6692763	6694934	AT1G19370
Chr3	3097529	3097852	3096215	3096288	AT3G10035
Chr3	3097529	3097852	3098724	3101761	AT3G10050
Chr3	3097529	3097852	3096414	3098071	AT3G10040
Chr2	15833008	15833465	15830988	15831558	AT2G37750
Chr2	15833008	15833465	15831853	15833920	AT2G37760
Chr2	15833008	15833465	15834866	15837001	AT2G37770
Chr4	3356859	3357797	3356869	3358087	AT4G06534
Chr4	3356859	3357797	3359447	3360128	AT4G06535
Chr4	3356859	3357797	3359447	3360128	AT4G06535.1
Chr1	13155090	13155505	13153582	13153948	AT1G35617
Chr1	13155090	13155505	13156367	13158467	AT1G35620
Chr2	7487096	7487296	7481880	7485240	AT2G17200
Chr2	7487096	7487296	7487653	7490176	AT2G17220
Chr2	7487096	7487296	7485397	7487602	AT2G17210
Chr1	1436875	1437235	1435253	1437667	AT1G05020
Chr1	1436875	1437235	1438151	1441417	AT1G05030
Chr5	1679410	1679799	1676931	1679104	AT5G05610
Chr5	1679410	1679799	1679243	1681719	AT5G05620
Chr5	20023617	20023845	20023455	20024530	AT5G49370
Chr5	20023617	20023845	20025564	20027078	AT5G49380
Chr5	18036242	18036454	18032863	18036894	AT5G44700
Chr3	5249219	5249445	5249111	5249754	AT3G15518
Chr3	5249219	5249445	5249598	5252506	AT3G15520
Chr5	22604388	22604596	22598037	22602566	AT5G55840
Chr5	22604388	22604596	22603371	22605268	AT5G55850
Chr5	22604388	22604596	22606253	22606491	AT5G55855
Chr1	1138210	1138424	1136257	1138613	AT1G04250
Chr5	14549619	14549880	14546923	14548203	AT5G36900
Chr3	21522465	21523059	21520973	21523327	AT3G58120
Chr4	13745618	13745940	13743109	13746211	AT4G27500
Chr4	13745618	13745940	13746175	13749031	AT4G27510
Chr5	26261554	26261979	26258458	26259916	AT5G65676
Chr5	26261554	26261979	26258458	26259916	AT5G65676.1
Chr5	26261554	26261979	26261319	26263783	AT5G65683
Chr3	23222092	23222715	23218632	23221232	AT3G62770
Chr3	23222092	23222715	23221844	23222995	AT3G62780
Chr3	23222092	23222715	23223060	23224308	AT3G62790
Chr5	19434914	19435323	19434826	19436689	AT5G47990
Chr4	7140383	7140753	7134083	7138503	AT4G11860
Chr4	7140383	7140753	7140494	7140719	AT4G11870
Chr4	7140383	7140753	7142302	7142434	AT4G11876
Chr2	11071857	11072450	11068643	11070661	AT2G25950
Chr2	11071857	11072450	11070638	11071287	AT2G25964
Chr2	11071857	11072450	11071650	11075669	AT2G25970
Chr3	8433640	8433849	8427659	8433314	AT3G23510
Chr5	4734003	4734475	4730906	4733081	AT5G14680
Chr5	4734003	4734475	4733761	4734547	AT5G14690
Chr3	3360100	3360444	3360887	3365414	AT3G10740
Chr3	3360100	3360444	3358327	3360682	AT3G10730
Chr1	21129985	21130262	21128911	21130839	AT1G56423
Chr3	17504395	17504699	17503999	17506058	AT3G47500
Chr2	6644814	6645018	6642299	6644037	AT2G15290
Chr2	6644814	6645018	6644280	6645533	AT2G15292
Chr4	17147579	17147796	17145585	17146251	AT4G36230
Chr4	17147579	17147796	17147195	17148221	AT4G36240
Chr4	17147579	17147796	17149470	17149542	AT4G36245
Chr4	11599978	11600202	11600004	11601577	AT4G21860
Chr4	11599978	11600202	11601904	11603276	AT4G21865
Chr1	17075777	17076160	17074941	17076330	AT1G45145
Chr1	17075777	17076160	17077447	17082503	AT1G45150
Chr1	17075777	17076160	17071357	17074556	AT1G45140
Chr1	17075777	17076160	17071357	17074556	AT1G45140.1
Chr1	28163714	28164070	28164839	28170054	AT1G75010
Chr1	28163714	28164070	28163649	28164586	AT1G75000
Chr2	18810518	18810756	18807537	18811047	AT2G45660
Chr4	16608759	16609057	16606273	16608024	AT4G34840
Chr4	16608759	16609057	16608312	16609829	AT4G34850
Chr4	16608759	16609057	16609745	16612907	AT4G34860
Chr5	7026056	7026362	7024328	7024472	AT5G20736
Chr5	7026056	7026362	7025685	7026532	AT5G20740
Chr5	7026056	7026362	7027772	7031290	AT5G20750
Chr5	7026056	7026362	7027772	7031290	AT5G20750.1
Chr3	9932703	9932942	9930269	9932120	AT3G26932
Chr3	9932703	9932942	9932599	9935499	AT3G26935
Chr3	15598434	15598963	15592266	15597394	AT3G43688
Chr3	15598434	15598963	15592266	15597394	AT3G43688.1
Chr3	15598434	15598963	15598178	15600798	AT3G43690
Chr3	15598434	15598963	15598178	15600798	AT3G43690.1
Chr1	28047663	28048021	28047575	28048127	AT1G74660
Chr5	102849	103277	102292	103770	AT5G01250
Chr5	102849	103277	97893	101835	AT5G01240
Chr4	15204920	15205131	15202295	15203431	AT4G31330
Chr4	15204920	15205131	15205479	15209601	AT4G31340
Chr5	711600	712126	708317	709703	AT5G03030
Chr5	711600	712126	710101	712994	AT5G03040
Chr4	7859243	7859539	7856766	7857933	AT4G13500
Chr4	7859243	7859539	7857999	7859691	AT4G13505
Chr4	7859243	7859539	7858182	7859918	AT4G13510
Chr4	13571965	13572350	13568431	13571474	AT4G27020
Chr4	13571965	13572350	13571920	13573070	AT4G27030
Chr4	13571965	13572350	13572884	13575538	AT4G27040
Chr1	24921704	24921905	24921103	24921194	AT1G66795
Chr4	11358356	11358652	11356142	11357267	AT4G21350
Chr2	15218384	15218599	15214518	15216612	AT2G36305
Chr2	15218384	15218599	15218039	15219415	AT2G36307
Chr4	16376052	16376499	16373818	16376622	AT4G34200
Chr1	12482019	12482248	12483163	12483634	AT1G34250
Chr1	12482019	12482248	12483163	12483634	AT1G34250.1
Chr3	18612896	18613272	18609113	18611169	AT3G50190
Chr3	18612896	18613272	18612461	18613323	AT3G50200
Chr3	18612896	18613272	18614169	18616452	AT3G50210
Chr5	26048566	26048782	26045360	26048031	AT5G65180
Chr5	26048566	26048782	26048064	26049952	AT5G65200
Chr5	9661528	9661854	9657025	9662559	AT5G27360
Chr5	23587377	23587658	23584788	23587801	AT5G58350
Chr2	16201953	16202369	16200993	16202669	AT2G38760
Chr2	16201953	16202369	16202962	16210338	AT2G38770
Chr1	29004532	29004957	29004356	29005091	AT1G77200
Chr4	18458575	18458884	18457956	18459180	AT4G39780
Chr1	27547592	27548014	27545005	27546435	AT1G73250
Chr1	27547592	27548014	27547273	27548190	AT1G73260
Chr1	27547592	27548014	27549020	27552517	AT1G73270
Chr3	8534104	8534509	8531428	8533788	AT3G23700
Chr3	8534104	8534509	8534031	8536374	AT3G23710
Chr2	11299767	11299985	11299143	11302191	AT2G26570
Chr1	10478133	10478450	10478004	10479048	AT1G29930
Chr1	10478133	10478450	10479120	10486819	AT1G29940
Chr4	17524555	17524892	17524460	17525159	AT4G37240
Chr1	11604733	11604953	11601780	11605060	AT1G32200
Chr1	11604733	11604953	11605856	11607768	AT1G32210
Chr2	8078606	8079207	8078287	8079360	AT2G18620
Chr2	8078606	8079207	8080502	8082698	AT2G18630
Chr2	8078606	8079207	8076347	8077314	AT2G18610
Chr3	4546483	4546713	4544363	4547513	AT3G13810
Chr1	450046	450331	448462	450426	AT1G02280
Chr1	450046	450331	450526	452737	AT1G02290
Chr3	20228351	20228706	20225772	20228921	AT3G54650
Chr3	20228351	20228706	20229743	20233182	AT3G54660
Chr1	7238930	7239141	7238799	7239669	AT1G20823
Chr4	15780311	15780887	15781044	15783461	AT4G32710
Chr4	15780311	15780887	15767316	15779697	AT4G32700
Chr2	17663677	17663936	17663443	17665295	AT2G42430
Chr2	17663677	17663936	17661833	17662358	AT2G42425
Chr1	2304669	2304999	2304765	2305031	AT1G07500
Chr1	2304669	2304999	2305377	2309544	AT1G07510
Chr2	12161528	12161843	12159561	12160451	AT2G28430
Chr2	12161528	12161843	12161225	12162032	AT2G28440
Chr2	12161528	12161843	12162050	12166039	AT2G28450
Chr1	17212832	17213193	17212569	17217336	AT1G46192
Chr1	17212832	17213193	17212569	17217336	AT1G46192.1
Chr4	8321012	8321701	8320629	8322201	AT4G14465
Chr1	28208136	28208367	28204386	28208573	AT1G75150
Chr1	28208136	28208367	28209436	28211804	AT1G75160
Chr2	6287246	6287488	6283800	6286055	AT2G14690
Chr2	6287246	6287488	6287639	6287771	AT2G14692
Chr5	25975833	25976121	25973814	25975726	AT5G65020
Chr5	25975833	25976121	25975696	25976305	AT5G65030
Chr5	25975833	25976121	25977620	25978417	AT5G65040
Chr1	4090276	4090494	4089846	4090725	AT1G12090
Chr3	7478288	7478551	7477986	7482070	AT3G21280
Chr5	20341129	20341703	20337640	20341881	AT5G49990
Chr5	20341129	20341703	20342586	20345133	AT5G50000
Chr3	10976679	10977090	10970272	10975947	AT3G28945
Chr3	10976679	10977090	10970272	10975947	AT3G28945.1
Chr3	10976679	10977090	10978067	10978935	AT3G28955
Chr3	10976679	10977090	10978067	10978935	AT3G28955.1
Chr3	10976679	10977090	10976107	10977492	AT3G28950
Chr2	18073355	18073687	18072370	18072963	AT2G43540
Chr2	18073355	18073687	18073233	18073905	AT2G43550
Chr2	18073355	18073687	18073858	18075498	AT2G43560
Chr2	18073355	18073687	18070972	18071676	AT2G43535
Chr5	3728231	3728453	3727533	3728726	AT5G11590
Chr2	16791118	16791342	16791097	16792090	AT2G40200
Chr2	16791118	16791342	16792316	16792531	AT2G40205
Chr2	16791118	16791342	16793212	16794328	AT2G40210
Chr3	4230858	4231145	4227739	4229651	AT3G13150
Chr3	4230858	4231145	4229970	4231286	AT3G13160
Chr3	4230858	4231145	4231559	4234192	AT3G13170
Chr2	16949968	16950183	16946869	16948561	AT2G40600
Chr2	16949968	16950183	16948862	16950557	AT2G40610
Chr5	19916857	19917182	19915867	19917277	AT5G49138
Chr5	19916857	19917182	19915871	19917525	AT5G49130
Chr5	19916857	19917182	19919084	19923415	AT5G49140
Chr2	10365367	10365624	10361125	10364492	AT2G24350
Chr2	10365367	10365624	10364450	10366902	AT2G24360
Chr3	23459389	23459766	23456156	23458459	AT3G63530
Chr3	23459389	23459766	23459181	23459804	AT3G63540
Chr1	27787256	27787478	27784980	27786804	AT1G73880
Chr1	27787256	27787478	27787902	27788658	AT1G73890
Chr1	27787256	27787478	27788982	27789054	AT1G73900
Chr1	27787256	27787478	27789292	27790187	AT1G73910
Chr1	27787256	27787478	27786863	27787708	AT1G73885
Chr1	23173356	23173555	23169135	23172105	AT1G62570
Chr1	23173356	23173555	23173332	23176931	AT1G62580
Chr4	13257884	13258111	13255250	13256760	AT4G26160
Chr4	13257884	13258111	13256929	13259382	AT4G26170
Chr4	13257884	13258111	13260060	13262035	AT4G26180
Chr3	21007228	21007440	21006749	21007565	AT3G56710
Chr4	15233110	15233408	15233073	15237109	AT4G31390
Chr3	5131652	5131903	5133605	5135902	AT3G15240
Chr3	5131652	5131903	5126596	5132306	AT3G15220
Chr3	3062065	3062337	3060089	3060633	AT3G09950
Chr3	3062065	3062337	3061951	3063594	AT3G09960
Chr3	3062065	3062337	3063773	3065575	AT3G09970
Chr1	27488326	27488578	27484512	27488201	AT1G73080
Chr1	27488326	27488578	27488216	27490766	AT1G73090
Chr1	8212808	8213136	8209231	8211325	AT1G23160
Chr1	8212808	8213136	8212555	8215807	AT1G23170
Chr2	17648359	17648703	17646899	17648945	AT2G42380
Chr2	17648359	17648703	17650224	17651083	AT2G42388
Chr4	9714768	9714981	9708683	9714135	AT4G17380
Chr4	9714768	9714981	9714091	9715612	AT4G17390
Chr4	9714768	9714981	9715760	9721931	AT4G17410
Chr3	1349306	1349799	1346272	1347377	AT3G04880
Chr3	1349306	1349799	1347645	1349202	AT3G04890
Chr3	1349306	1349799	1349301	1349928	AT3G04900
Chr3	1349306	1349799	1350509	1350989	AT3G04903
Chr3	2751792	2752019	2749952	2752276	AT3G09010
Chr3	2751792	2752019	2753306	2754621	AT3G09020
Chr4	9065926	9066238	9063844	9064481	AT4G16000
Chr4	9065926	9066238	9067829	9068512	AT4G16008
Chr1	18351623	18352087	18351457	18354619	AT1G49580
Chr5	18431626	18431875	18432457	18435469	AT5G45500
Chr5	18431626	18431875	18429046	18432397	AT5G45490
Chr4	17834443	17834703	17831730	17834927	AT4G37930
Chr4	17834443	17834703	17835571	17838621	AT4G37940
Chr1	25646449	25647101	25642733	25645607	AT1G68390
Chr1	25646449	25647101	25646038	25648946	AT1G68400
Chr1	25967425	25967795	25964467	25967450	AT1G69060
Chr1	25967425	25967795	25967311	25971389	AT1G69070
Chr5	2895046	2895367	2892364	2895422	AT5G09330
Chr5	2895046	2895367	2896674	2896914	AT5G09340
Chr5	21390990	21391432	21389765	21390189	AT5G52770
Chr5	21390990	21391432	21390872	21391474	AT5G52780
Chr5	21390990	21391432	21391716	21394359	AT5G52790
Chr3	5593722	5593975	5592581	5595717	AT3G16460
Chr3	5593722	5593975	5595928	5599224	AT3G16470
Chr3	1051124	1051462	1049794	1051522	AT3G04050
Chr3	1051124	1051462	1053365	1055163	AT3G04060
Chr3	1051124	1051462	1047639	1049260	AT3G04040
Chr1	12937525	12937777	12935646	12936553	AT1G35255
Chr1	12937525	12937777	12936848	12937787	AT1G35260
Chr1	12937525	12937777	12939578	12941565	AT1G35270
Chr5	19684405	19684671	19684005	19687151	AT5G48560
Chr1	11172242	11172484	11171224	11171835	AT1G31258
Chr4	16699169	16699519	16698333	16700321	AT4G35080
Chr4	16699169	16699519	16700341	16703325	AT4G35090
Chr1	10504388	10504595	10503277	10506117	AT1G29980
Chr2	13136547	13136756	13135429	13136849	AT2G30840
Chr2	13136547	13136756	13137235	13137308	AT2G30850
Chr5	23882565	23882780	23879336	23881688	AT5G59160
Chr5	23882565	23882780	23881987	23883122	AT5G59170
Chr5	23882565	23882780	23883416	23885208	AT5G59180
Chr5	4012299	4012607	4009222	4010687	AT5G12380
Chr5	4012299	4012607	4010442	4012039	AT5G12390
Chr5	4012299	4012607	4013812	4021543	AT5G12400
Chr4	10308850	10309387	10308162	10309458	AT4G18760
Chr4	10308850	10309387	10311029	10313104	AT4G18770
Chr4	10308850	10309387	10304849	10307570	AT4G18750
Chr2	14883312	14883801	14881038	14884116	AT2G35350
Chr4	4198594	4199112	4195679	4197571	AT4G07390
Chr4	4198594	4199112	4197846	4199511	AT4G07400
Chr4	4198594	4199112	4201004	4201193	AT4G07408
Chr1	1436798	1437213	1435253	1437667	AT1G05020
Chr1	1436798	1437213	1438151	1441417	AT1G05030
Chr4	16928278	16928497	16927971	16929170	AT4G35720
Chr4	16928278	16928497	16929942	16930560	AT4G35725
Chr3	8391881	8392095	8387507	8393296	AT3G23430
Chr5	24955112	24955314	24954505	24955385	AT5G62140
Chr5	24955112	24955314	24950263	24953232	AT5G62130
Chr3	10600549	10600773	10593752	10598775	AT3G28345
Chr5	2263641	2263841	2265255	2266967	AT5G07220
Chr5	2263641	2263841	2257474	2262962	AT5G07215
Chr5	2263641	2263841	2257474	2262962	AT5G07215.1
Chr1	30244157	30244420	30241606	30243071	AT1G80440
Chr1	30244157	30244420	30243929	30244783	AT1G80450
Chr3	16001738	16001964	15996571	15999922	AT3G44325
Chr3	16001738	16001964	15996571	15999922	AT3G44325.1
Chr3	16001738	16001964	16000878	16002118	AT3G44326
Chr2	6058279	6058559	6056037	6056778	AT2G14288
Chr2	6058279	6058559	6056912	6057020	AT2G14289
Chr2	6058279	6058559	6057287	6058524	AT2G14290
Chr2	6058279	6058559	6060316	6065238	AT2G14300
Chr2	6058279	6058559	6060316	6065238	AT2G14300.1
Chr2	772953	773192	771150	773540	AT2G02750
Chr2	772953	773192	771376	771522	AT2G02741
Chr2	772953	773192	773683	775371	AT2G02760
Chr2	772953	773192	769343	771248	AT2G02740
Chr5	15175007	15175278	15176230	15180696	AT5G38035
Chr5	15175007	15175278	15176230	15180696	AT5G38035.1
Chr5	15175007	15175278	15171245	15175457	AT5G38030
Chr1	20490407	20490665	20490527	20491275	AT1G54950
Chr1	11188329	11189074	11188292	11192317	AT1G31290
Chr2	15612131	15612691	15608826	15612934	AT2G37160
Chr2	15612131	15612691	15613401	15614857	AT2G37170
Chr2	705033	705487	701945	703770	AT2G02580
Chr2	705033	705487	704917	706669	AT2G02590
Chr2	705033	705487	706795	706868	AT2G02600
Chr1	25016776	25017115	25016542	25017512	AT1G67030
Chr1	25016776	25017115	25019104	25022542	AT1G67040
Chr1	25016776	25017115	25018076	25019057	AT1G67035
Chr5	25975872	25976151	25973814	25975726	AT5G65020
Chr5	25975872	25976151	25975696	25976305	AT5G65030
Chr5	25975872	25976151	25977620	25978417	AT5G65040
Chr5	19686599	19686862	19684005	19687151	AT5G48560
Chr1	8536255	8537008	8534182	8535430	AT1G24130
Chr1	8536255	8537008	8536044	8537387	AT1G24140
Chr1	27815906	27816115	27805044	27814446	AT1G73960
Chr1	27815906	27816115	27815796	27816468	AT1G73965
Chr1	27815906	27816115	27816813	27820078	AT1G73970
Chr1	450020	450322	448462	450426	AT1G02280
Chr1	450020	450322	450526	452737	AT1G02290
Chr4	11416697	11417021	11416813	11417404	AT4G21437
Chr4	11416697	11417021	11418245	11419760	AT4G21440
Chr3	6091390	6091818	6089604	6091231	AT3G17790
Chr3	6091390	6091818	6091109	6093151	AT3G17800
Chr5	671116	671440	670064	671471	AT5G02890
Chr3	10841304	10841525	10838408	10839946	AT3G28840
Chr3	15745217	15745436	15741467	15743453	AT3G43890
Chr3	15745217	15745436	15746839	15747094	AT3G43900
Chr4	7858322	7859568	7856766	7857933	AT4G13500
Chr4	7858322	7859568	7857999	7859691	AT4G13505
Chr4	7858322	7859568	7858182	7859918	AT4G13510
Chr2	7039474	7039707	7035462	7038326	AT2G16230
Chr2	7039474	7039707	7039093	7039165	AT2G16240
Chr2	7039474	7039707	7039676	7040592	AT2G16245
Chr2	7039474	7039707	7039681	7042933	AT2G16250
Chr2	14997121	14997342	14992564	14996756	AT2G35670
Chr2	14997121	14997342	14996712	14999085	AT2G35680
Chr4	9367496	9367829	9361983	9366748	AT4G16630
Chr4	9367496	9367829	9367247	9368775	AT4G16640
Chr5	2895044	2895382	2892364	2895422	AT5G09330
Chr5	2895044	2895382	2896674	2896914	AT5G09340
Chr3	1727545	1728015	1727305	1728296	AT3G05800
Chr5	21927936	21928156	21925983	21927243	AT5G54030
Chr5	21927936	21928156	21928846	21930637	AT5G54040
Chr5	5818118	5818356	5816697	5818347	AT5G17650
Chr5	5818118	5818356	5818547	5820864	AT5G17660
Chr4	412239	412570	412117	413327	AT4G00955
Chr4	412239	412570	414360	416180	AT4G00960
Chr3	15929310	15929538	15928159	15929758	AT3G44220
Chr3	9407483	9407682	9406872	9407955	AT3G25770
Chr3	9407483	9407682	9409289	9410567	AT3G25780
Chr2	705161	705477	701945	703770	AT2G02580
Chr2	705161	705477	704917	706669	AT2G02590
Chr2	705161	705477	706795	706868	AT2G02600
Chr2	17879118	17879428	17879030	17880563	AT2G42990
Chr2	17879118	17879428	17880614	17882636	AT2G43000
Chr3	7999053	7999286	7998856	7999533	AT3G22560
Chr3	7999053	7999286	8000514	8001238	AT3G22570
Chr4	11404437	11404751	11405811	11407512	AT4G21420
Chr4	11404437	11404751	11405811	11407512	AT4G21420.1
Chr4	11404437	11404751	11402313	11405056	AT4G21410
Chr4	11118992	11119434	11117797	11120595	AT4G20730
Chr4	11118992	11119434	11117797	11120595	AT4G20730.1
Chr4	1151860	1152093	1149247	1151346	AT4G02620
Chr4	1151860	1152093	1151612	1153356	AT4G02630
Chr4	1151860	1152093	1153996	1156320	AT4G02640
Chr3	10147619	10147826	10145243	10145642	AT3G27410
Chr3	10147619	10147826	10147065	10147992	AT3G27415
Chr3	10147619	10147826	10147312	10147984	AT3G27416
Chr3	10147619	10147826	10148584	10150301	AT3G27420
Chr3	5977056	5977492	5972670	5976118	AT3G17450
Chr3	5977056	5977492	5976948	5977545	AT3G17460
Chr3	5977056	5977492	5977816	5979652	AT3G17465
Chr1	7759463	7759791	7759163	7760556	AT1G22030
Chr1	25646676	25647116	25642733	25645607	AT1G68390
Chr1	25646676	25647116	25646038	25648946	AT1G68400
Chr5	23842353	23842719	23839156	23842677	AT5G59050
Chr5	23842353	23842719	23844205	23844277	AT5G59055
Chr5	23842353	23842719	23844300	23844777	AT5G59060
Chr5	21391024	21391358	21389765	21390189	AT5G52770
Chr5	21391024	21391358	21390872	21391474	AT5G52780
Chr5	21391024	21391358	21391716	21394359	AT5G52790
Chr5	6066065	6066272	6064430	6066186	AT5G18320
Chr2	12612194	12612470	12610542	12612894	AT2G29390
Chr2	12612194	12612470	12613080	12615399	AT2G29400
Chr5	16824255	16824603	16820283	16824757	AT5G42080
Chr3	11198782	11198998	11198725	11198975	AT3G29252
Chr3	4230838	4231144	4227739	4229651	AT3G13150
Chr3	4230838	4231144	4229970	4231286	AT3G13160
Chr3	4230838	4231144	4231559	4234192	AT3G13170
Chr1	21512883	21513090	21510509	21511625	AT1G58090
Chr1	21512883	21513090	21512383	21514022	AT1G58100
Chr2	13277920	13278456	13277810	13278745	AT2G31160
Chr2	10906782	10907041	10902942	10905245	AT2G25620
Chr2	10906782	10907041	10906427	10907288	AT2G25625
Chr2	10906782	10907041	10908359	10909880	AT2G25630
Chr1	24806851	24807085	24805634	24807557	AT1G66480
Chr3	259081	259305	256536	258547	AT3G01690
Chr3	259081	259305	258878	259631	AT3G01700
Chr3	259081	259305	259633	259705	AT3G01705
Chr3	259081	259305	259638	261840	AT3G01710
Chr1	26710722	26710949	26709946	26711462	AT1G70830
Chr1	312068	312561	313100	315902	AT1G01910
Chr1	312068	312561	310315	313130	AT1G01900
Chr4	12889606	12889998	12887517	12890262	AT4G25110
Chr4	12889606	12889998	12890693	12898501	AT4G25120
Chr4	17330473	17331078	17326616	17330208	AT4G36760
Chr4	17330473	17331078	17330145	17331624	AT4G36770
Chr4	17330473	17331078	17332516	17334349	AT4G36780
Chr5	3261307	3261550	3258473	3260234	AT5G10360
Chr5	3261307	3261550	3261244	3267344	AT5G10370
Chr4	6300472	6300680	6295607	6299836	AT4G10070
Chr4	6300472	6300680	6300057	6302654	AT4G10080
Chr4	17330519	17330954	17326616	17330208	AT4G36760
Chr4	17330519	17330954	17330145	17331624	AT4G36770
Chr4	17330519	17330954	17332516	17334349	AT4G36780
Chr2	16183386	16183739	16180695	16183946	AT2G38700
Chr2	16183386	16183739	16184368	16187173	AT2G38710
Chr1	8536245	8537007	8534182	8535430	AT1G24130
Chr1	8536245	8537007	8536044	8537387	AT1G24140
Chr4	8796040	8796384	8792811	8794293	AT4G15390
Chr1	27569277	27569675	27567517	27568186	AT1G73325
Chr1	27569277	27569675	27568717	27569717	AT1G73330
Chr1	7988368	7988789	7987140	7989217	AT1G22600
Chr5	6679663	6679958	6677068	6679384	AT5G19750
Chr5	6679663	6679958	6679305	6682001	AT5G19760
Chr1	26057504	26057877	26054307	26058105	AT1G69310
Chr1	16623589	16624355	16617128	16622049	AT1G43850
Chr1	16623589	16624355	16622067	16624469	AT1G43860
Chr1	10478196	10478452	10478004	10479048	AT1G29930
Chr1	10478196	10478452	10479120	10486819	AT1G29940
Chr1	26767563	26767943	26767296	26768076	AT1G70990
Chr1	26767563	26767943	26769335	26770111	AT1G71000
Chr1	22640226	22640438	22637727	22641825	AT1G61360
Chr1	22640226	22640438	22642095	22645147	AT1G61370
Chr3	202147	202435	198678	201742	AT3G01510
Chr3	202147	202435	201919	202740	AT3G01513
Chr1	10728262	10728658	10727637	10738055	AT1G30400
Chr3	7709362	7709600	7706747	7708093	AT3G21880
Chr3	7709362	7709600	7709112	7709733	AT3G21890
Chr3	909024	909250	907499	910807	AT3G03680
Chr3	909024	909250	911237	913677	AT3G03690
Chr1	2076769	2077217	2072978	2076505	AT1G06750
Chr1	2076769	2077217	2076503	2077698	AT1G06760
Chr1	2076769	2077217	2078910	2081939	AT1G06770
Chr3	16689867	16690262	16686961	16687893	AT3G45490
Chr3	16689867	16690262	16688417	16689693	AT3G45500
Chr3	16689867	16690262	16690789	16691728	AT3G45510
Chr3	18501049	18501327	18499169	18500722	AT3G49890
Chr3	18501049	18501327	18500574	18502725	AT3G49900
Chr1	7997013	7997459	7997675	8002944	AT1G22620
Chr1	7997013	7997459	7994290	7997588	AT1G22610
Chr3	17783657	17783869	17779652	17782645	AT3G48150
Chr3	17783657	17783869	17783330	17786099	AT3G48160
Chr2	6506579	6506869	6507522	6508565	AT2G15040
Chr2	6506579	6506869	6504366	6506172	AT2G15030
Chr3	17203350	17203577	17200300	17201889	AT3G46700
Chr1	29004598	29004856	29004356	29005091	AT1G77200
Chr1	2889127	2889419	2887284	2887706	AT1G08985
Chr1	2889127	2889419	2888752	2890959	AT1G08990
Chr1	2889127	2889419	2891036	2895182	AT1G09000
Chr4	12143009	12143304	12141031	12143833	AT4G23190
Chr4	12143009	12143304	12144242	12144958	AT4G23205
Chr5	3469349	3469724	3469267	3470086	AT5G10970
Chr2	18495515	18496034	18495340	18496272	AT2G44840
Chr3	15598347	15599046	15592266	15597394	AT3G43688
Chr3	15598347	15599046	15592266	15597394	AT3G43688.1
Chr3	15598347	15599046	15598178	15600798	AT3G43690
Chr3	15598347	15599046	15598178	15600798	AT3G43690.1
Chr2	11448566	11448783	11443560	11447171	AT2G26830
Chr2	11448566	11448783	11447196	11448949	AT2G26840
Chr2	11448566	11448783	11449268	11451239	AT2G26850
Chr5	11386566	11386915	11388163	11395249	AT5G30584
Chr5	11386566	11386915	11388163	11395249	AT5G30584.1
Chr5	6530116	6530433	6526806	6530592	AT5G19380
Chr5	6530116	6530433	6531537	6538483	AT5G19390
Chr4	9557114	9557572	9556977	9557812	AT4G16980
Chr4	9557114	9557572	9551427	9555784	AT4G16970
Chr5	24914403	24914644	24910357	24915210	AT5G62000
Chr5	24914403	24914644	24916088	24917643	AT5G62020
Chr3	5593416	5593966	5592581	5595717	AT3G16460
Chr3	5593416	5593966	5595928	5599224	AT3G16470
Chr3	1286096	1286334	1284850	1285293	AT3G04717
Chr3	1286096	1286334	1285523	1286562	AT3G04720
Chr3	1286096	1286334	1286926	1287097	AT3G04721
Chr5	9245990	9246226	9243510	9247066	AT5G26340
Chr5	23746534	23746740	23742449	23744619	AT5G58787
Chr5	23746534	23746740	23744875	23745981	AT5G58790
Chr5	23746534	23746740	23745882	23747274	AT5G58800
Chr5	23746534	23746740	23747961	23750853	AT5G58810
Chr1	12272451	12272666	12273242	12274646	AT1G33813
Chr1	12272451	12272666	12273242	12274646	AT1G33813.1
Chr5	17075482	17075721	17073778	17075856	AT5G42630
Chr5	17075482	17075721	17076226	17076725	AT5G42635
Chr5	21927937	21928175	21925983	21927243	AT5G54030
Chr5	21927937	21928175	21928846	21930637	AT5G54040
Chr2	15612206	15612749	15608826	15612934	AT2G37160
Chr2	15612206	15612749	15613401	15614857	AT2G37170
Chr2	14539920	14541167	14539478	14541406	AT2G34500
Chr2	17286030	17286255	17285722	17288928	AT2G41460
Chr2	17286030	17286255	17282898	17285361	AT2G41451
Chr3	6926456	6926984	6922566	6925066	AT3G19900
Chr3	6926456	6926984	6926307	6929567	AT3G19910
Chr4	18301794	18301993	18302889	18303619	AT4G39360
Chr4	18301794	18301993	18296796	18302192	AT4G39350
Chr5	21881947	21882159	21876860	21880461	AT5G53890
Chr5	21881947	21882159	21880618	21881204	AT5G53895
Chr5	21881947	21882159	21881141	21883416	AT5G53900
Chr2	7137447	7137667	7133389	7135652	AT2G16460
Chr2	7137447	7137667	7136943	7145222	AT2G16485
Chr1	12919076	12919411	12917148	12917763	AT1G35230
Chr5	24779494	24779764	24778245	24779098	AT5G61650
Chr5	24779494	24779764	24779214	24779930	AT5G61660
Chr1	523633	523835	520497	521668	AT1G02510
Chr1	523633	523835	523650	528745	AT1G02520
Chr4	14412588	14412874	14410337	14414956	AT4G29230
Chr3	17968026	17968250	17967353	17968538	AT3G48510
Chr1	11188366	11189036	11188292	11192317	AT1G31290
Chr1	8959699	8959989	8955248	8957978	AT1G25500
Chr1	8959699	8959989	8959185	8960848	AT1G25510
Chr5	26626039	26626385	26625079	26626793	AT5G66690
Chr3	1770706	1771094	1770278	1771716	AT3G05932
Chr3	1770706	1771094	1770336	1771409	AT3G05930
Chr3	1770706	1771094	1771961	1772599	AT3G05935
Chr3	1770706	1771094	1768789	1769586	AT3G05920
Chr1	3940231	3940561	3938500	3940754	AT1G11680
Chr1	3940231	3940561	3941102	3941300	AT1G11684
Chr1	3940231	3940561	3941468	3942212	AT1G11690
Chr1	20852711	20852952	20851038	20851566	AT1G55770
Chr1	20852711	20852952	20852323	20856122	AT1G55790
Chr4	18028116	18028431	18025619	18028492	AT4G38552
Chr4	18028116	18028431	18025634	18028800	AT4G38550
Chr4	18028116	18028431	18029195	18031333	AT4G38560
Chr2	13927801	13928546	13927698	13929713	AT2G32830
Chr2	13927801	13928546	13925816	13926979	AT2G32820
Chr5	17024609	17025040	17023645	17025229	AT5G42580
Chr1	5448586	5450132	5446461	5447859	AT1G15820
Chr1	5448586	5450132	5448148	5448529	AT1G15825
Chr1	5448586	5450132	5448725	5450177	AT1G15830
Chr1	5448586	5450132	5451431	5452374	AT1G15840
Chr4	7570879	7571091	7568285	7569455	AT4G12920
Chr4	18027907	18028519	18025619	18028492	AT4G38552
Chr4	18027907	18028519	18025634	18028800	AT4G38550
Chr4	18027907	18028519	18029195	18031333	AT4G38560
Chr2	8035023	8035264	8031181	8033619	AT2G18510
Chr2	8035023	8035264	8033881	8035363	AT2G18520
Chr3	6798051	6798469	6797484	6801740	AT3G19570
Chr1	27581744	27582050	27578695	27582521	AT1G73360
Chr5	17170525	17170746	17166817	17169459	AT5G42810
Chr5	17170525	17170746	17171963	17172742	AT5G42825
Chr5	17170525	17170746	17169282	17171704	AT5G42820
Chr4	15878941	15879172	15878721	15881041	AT4G32900
Chr5	17975349	17975565	17973837	17974998	AT5G44575
Chr5	17975349	17975565	17977176	17978638	AT5G44578
Chr1	18497752	18498017	18494102	18497239	AT1G49950
Chr1	18497752	18498017	18498638	18501886	AT1G49960
Chr1	5139930	5140600	5137013	5137957	AT1G14890
Chr1	5139930	5140600	5138333	5139432	AT1G14900
Chr1	5139930	5140600	5139711	5143689	AT1G14910
Chr5	8083080	8083324	8082743	8083604	AT5G23950
Chr5	8083080	8083324	8085081	8090422	AT5G23955
Chr5	8083080	8083324	8085081	8090422	AT5G23955.1
Chr1	17418747	17419208	17417578	17419432	AT1G47480
Chr3	1770646	1771180	1770278	1771716	AT3G05932
Chr3	1770646	1771180	1770336	1771409	AT3G05930
Chr3	1770646	1771180	1771961	1772599	AT3G05935
Chr3	1770646	1771180	1768789	1769586	AT3G05920
Chr1	29852883	29853247	29854037	29855821	AT1G79360
Chr1	29852883	29853247	29844632	29853414	AT1G79350
Chr5	1506145	1506360	1503231	1504494	AT5G05090
Chr5	1506145	1506360	1505121	1507224	AT5G05100
Chr5	1506145	1506360	1507418	1508867	AT5G05110
Chr4	7900614	7900960	7900373	7901328	AT4G13580
Chr4	7900614	7900960	7901215	7904025	AT4G13590
Chr3	4399926	4400132	4395724	4399325	AT3G13490
Chr3	4399926	4400132	4399973	4400306	AT3G13500
Chr2	14540092	14541095	14539478	14541406	AT2G34500
Chr2	18216856	18217181	18214323	18215571	AT2G44000
Chr2	18216856	18217181	18216683	18217438	AT2G44010
Chr2	18216856	18217181	18217558	18219385	AT2G44020
Chr1	23001992	23002202	23000156	23002093	AT1G62262
Chr4	560493	561140	560258	562438	AT4G01350
Chr4	560493	561140	562560	562634	AT4G01355
Chr5	15501325	15501792	15501244	15504109	AT5G38710
Chr1	20525786	20526063	20525707	20530273	AT1G55020
Chr4	13983270	13983514	13981634	13982837	AT4G28170
Chr4	13983270	13983514	13982795	13983717	AT4G28180
Chr4	13983270	13983514	13983910	13984021	AT4G28181
Chr4	13983270	13983514	13985177	13987442	AT4G28190
Chr5	16860530	16861169	16860466	16861232	AT5G42200
Chr5	16860530	16861169	16863119	16863215	AT5G42203
Chr5	15664007	15664349	15665501	15666444	AT5G39130
Chr5	15664007	15664349	15662704	15663486	AT5G39120
Chr2	17234432	17234846	17231340	17233557	AT2G41350
Chr2	17234432	17234846	17234373	17236279	AT2G41360
Chr5	8814713	8814912	8815229	8817566	AT5G25380
Chr4	8285839	8286391	8285765	8286772	AT4G14380
Chr4	8285839	8286391	8286985	8288800	AT4G14385
Chr1	9447021	9447503	9439858	9446106	AT1G27180
Chr1	9447021	9447503	9446656	9448825	AT1G27190
Chr4	2349430	2349630	2347902	2349156	AT4G04635
Chr4	2349430	2349630	2347902	2349156	AT4G04635.1
Chr4	2349430	2349630	2350497	2352018	AT4G04640
Chr2	10830181	10830402	10826734	10829402	AT2G25440
Chr2	10830181	10830402	10829915	10831655	AT2G25450
Chr5	7072533	7072793	7070585	7072951	AT5G20850
Chr5	7072533	7072793	7073529	7073601	AT5G20852
Chr5	7072533	7072793	7073942	7074014	AT5G20854
Chr5	7072533	7072793	7074355	7074427	AT5G20856
Chr5	7072533	7072793	7074771	7074843	AT5G20858
Chr2	7107980	7108190	7105751	7108972	AT2G16405
Chr5	15609559	15609880	15608813	15611598	AT5G38990
Chr5	15609559	15609880	15611859	15614481	AT5G39000
Chr3	16713507	16714086	16712367	16713009	AT3G45555
Chr3	16713507	16714086	16709444	16712000	AT3G45550
Chr3	16713507	16714086	16709444	16712000	AT3G45550.1
Chr4	8852914	8853457	8852697	8854545	AT4G15490
Chr5	14128330	14128612	14127983	14136324	AT5G35980
Chr1	5651501	5651781	5648759	5651167	AT1G16520
Chr1	5651501	5651781	5651369	5652883	AT1G16530
Chr3	17025693	17026010	17026657	17031842	AT3G46340
Chr3	17025693	17026010	17020746	17025011	AT3G46330
Chr3	586861	587143	583112	585948	AT3G02710
Chr3	586861	587143	586085	586167	AT3G02715
Chr3	586861	587143	586223	588365	AT3G02720
Chr3	586861	587143	588407	589685	AT3G02730
Chr3	5635238	5635481	5633425	5634542	AT3G16555
Chr3	5635238	5635481	5635595	5638482	AT3G16560
Chr2	12249769	12250027	12244858	12248450	AT2G28580
Chr2	12249769	12250027	12249678	12251668	AT2G28590
Chr2	12249769	12250027	12251783	12254823	AT2G28600
Chr4	8853209	8853514	8852697	8854545	AT4G15490
Chr2	8282196	8282544	8278880	8286445	AT2G19110
Chr4	18327107	18327414	18324660	18328826	AT4G39400
Chr4	18327107	18327414	18329093	18329699	AT4G39403
Chr1	18412307	18412749	18410928	18412801	AT1G49750
Chr4	17147857	17148078	17145585	17146251	AT4G36230
Chr4	17147857	17148078	17147195	17148221	AT4G36240
Chr4	17147857	17148078	17149470	17149542	AT4G36245
Chr1	18240001	18240276	18237862	18238367	AT1G49310
Chr3	17539828	17540168	17539337	17541230	AT3G47600
Chr1	2170918	2171255	2168563	2169851	AT1G07070
Chr1	2170918	2171255	2169981	2172194	AT1G07080
Chr3	10453444	10453645	10451485	10455267	AT3G28080
Chr2	14696051	14696315	14693755	14696378	AT2G34830
Chr3	14228876	14229166	14227678	14228304	AT3G42047
Chr3	14228876	14229166	14228494	14233245	AT3G42050
Chr4	10713696	10713954	10713560	10714707	AT4G19700
Chr3	11996395	11996727	11996834	11996939	AT3G30391
Chr1	23538575	23538788	23536518	23539220	AT1G63470
Chr1	23538575	23538788	23539556	23542137	AT1G63480
Chr1	5137332	5137607	5137013	5137957	AT1G14890
Chr1	5137332	5137607	5138333	5139432	AT1G14900
Chr4	17038055	17038474	17035027	17036963	AT4G35987
Chr4	17038055	17038474	17037582	17038713	AT4G36000
Chr4	17038055	17038474	17039062	17041141	AT4G36010
Chr1	27054393	27054818	27054179	27056341	AT1G71880
Chr3	11004546	11005048	11002350	11003072	AT3G28990
Chr3	11004546	11005048	11005778	11006414	AT3G29000
Chr3	11004546	11005048	11006752	11007977	AT3G29010
Chr2	9903251	9903603	9899926	9901439	AT2G23260
Chr2	9903251	9903603	9903214	9903845	AT2G23270
Chr2	9903251	9903603	9904786	9905920	AT2G23290
Chr5	25409558	25410422	25406301	25408423	AT5G63440
Chr5	25409558	25410422	25408894	25410573	AT5G63450
Chr3	259049	259324	256536	258547	AT3G01690
Chr3	259049	259324	258878	259631	AT3G01700
Chr3	259049	259324	259633	259705	AT3G01705
Chr3	259049	259324	259638	261840	AT3G01710
Chr4	9272528	9272773	9269093	9271669	AT4G16440
Chr4	9272528	9272773	9271855	9273089	AT4G16442
Chr4	9272528	9272773	9274442	9276327	AT4G16444
Chr1	11719359	11719581	11715149	11719970	AT1G32450
Chr1	11647124	11647400	11646219	11646816	AT1G32280
Chr4	13295166	13295441	13293940	13296465	AT4G26255
Chr2	13799269	13799469	13798820	13799939	AT2G32510
Chr3	17931939	17932156	17929646	17931701	AT3G48420
Chr3	17931939	17932156	17931817	17934744	AT3G48425
Chr5	21238803	21239080	21237055	21239529	AT5G52300
Chr5	21238803	21239080	21240848	21243613	AT5G52310
Chr5	25461136	25461776	25459086	25460436	AT5G63595
Chr5	25461136	25461776	25463436	25465897	AT5G63610
Chr5	25461136	25461776	25460683	25462458	AT5G63600
Chr1	20001515	20001769	19996314	20000265	AT1G53590
Chr1	20001515	20001769	20001262	20003416	AT1G53600
Chr5	671066	671403	662063	669107	AT5G02880
Chr5	671066	671403	670064	671471	AT5G02890
Chr1	24620185	24620822	24619836	24622004	AT1G66140
Chr4	14271483	14271687	14268414	14269885	AT4G28920
Chr4	14271483	14271687	14271071	14271652	AT4G28930
Chr1	7180341	7180616	7176774	7178820	AT1G20693
Chr1	7180341	7180616	7179451	7181499	AT1G20696
Chr1	7180341	7180616	7182557	7184009	AT1G20700
Chr4	15195802	15196076	15193992	15194562	AT4G31320
Chr3	20961695	20961937	20958659	20961137	AT3G56570
Chr3	20961695	20961937	20961550	20963749	AT3G56580
Chr1	29136143	29136372	29133953	29134531	AT1G77525
Chr1	29136143	29136372	29136036	29137555	AT1G77530
Chr1	29136143	29136372	29137625	29138212	AT1G77540
Chr1	29136143	29136372	29138298	29143011	AT1G77550
Chr2	12825936	12826183	12824450	12826684	AT2G30050
Chr2	12825936	12826183	12826914	12828919	AT2G30060
Chr3	16076577	16076786	16074095	16074678	AT3G44450
Chr2	14996939	14997532	14992564	14996756	AT2G35670
Chr2	14996939	14997532	14996712	14999085	AT2G35680
Chr1	5688108	5688422	5685502	5686368	AT1G16635
Chr1	5688108	5688422	5686602	5687715	AT1G16640
Chr1	5688108	5688422	5687942	5691198	AT1G16650
Chr1	28947931	28948288	28944842	28947031	AT1G77020
Chr1	28947931	28948288	28947553	28947625	AT1G77040
Chr1	28947931	28948288	28947742	28951599	AT1G77030
Chr5	5093002	5093353	5092156	5094494	AT5G15650
Chr3	18197358	18197592	18194153	18196727	AT3G49080
Chr3	18197358	18197592	18196838	18198457	AT3G49100
Chr4	14544567	14545011	14543456	14545138	AT4G29700
Chr4	14544567	14545011	14547000	14547402	AT4G29710
Chr1	7903965	7904256	7900386	7902332	AT1G22380
Chr1	7903965	7904256	7903659	7906673	AT1G22400
Chr3	1088294	1088561	1083973	1086385	AT3G04130
Chr3	1088294	1088561	1086876	1089229	AT3G04140
Chr3	1088294	1088561	1089416	1090468	AT3G04150
Chr2	13790952	13791173	13788516	13790073	AT2G32480
Chr2	13790952	13791173	13791886	13793177	AT2G32487
Chr5	24397232	24397841	24397022	24402195	AT5G60690
Chr3	3494158	3494546	3492866	3494653	AT3G11150
Chr3	3494158	3494546	3496066	3497163	AT3G11160
Chr5	23672917	23673128	23670394	23672877	AT5G58560
Chr5	23672917	23673128	23672694	23673287	AT5G58570
Chr5	23672917	23673128	23673999	23675498	AT5G58575
Chr5	24648523	24648726	24648557	24650815	AT5G61290
Chr5	24648523	24648726	24650703	24652776	AT5G61300
Chr4	17038121	17038506	17035027	17036963	AT4G35987
Chr4	17038121	17038506	17037582	17038713	AT4G36000
Chr4	17038121	17038506	17039062	17041141	AT4G36010
Chr5	15155216	15155432	15155066	15156088	AT5G38005
Chr5	19031998	19032328	19031349	19035731	AT5G46880
Chr3	1862144	1862939	1859923	1860650	AT3G06145
Chr3	1862144	1862939	1861796	1864116	AT3G06150
Chr3	1862144	1862939	1864272	1867267	AT3G06160
Chr4	11934919	11935229	11933296	11933886	AT4G22700
Chr4	11934919	11935229	11934968	11936755	AT4G22710
Chr4	11934919	11935229	11936941	11938966	AT4G22720
Chr2	16274180	16274437	16273900	16276872	AT2G38970
Chr4	12547072	12547337	12543205	12546805	AT4G24170
Chr4	12547072	12547337	12546968	12548960	AT4G24175
Chr5	18110628	18111245	18108303	18109593	AT5G44850
Chr5	18110628	18111245	18110457	18111812	AT5G44860
Chr3	3112830	3113502	3111777	3115437	AT3G10100
Chr3	3112830	3113502	3111777	3115437	AT3G10100.1
Chr3	15233835	15234136	15233895	15245133	AT3G43300
Chr1	13054251	13054485	13051409	13055014	AT1G35470
Chr1	13054251	13054485	13055397	13056364	AT1G35480
Chr1	13054251	13054485	13055397	13056364	AT1G35480.1
Chr2	17492900	17493208	17490404	17493922	AT2G41900
Chr4	412228	412464	412117	413327	AT4G00955
Chr4	412228	412464	414360	416180	AT4G00960
Chr2	6058250	6058546	6056037	6056778	AT2G14288
Chr2	6058250	6058546	6056912	6057020	AT2G14289
Chr2	6058250	6058546	6057287	6058524	AT2G14290
Chr2	6058250	6058546	6060316	6065238	AT2G14300
Chr2	6058250	6058546	6060316	6065238	AT2G14300.1
Chr1	4990063	4990287	4989561	4992732	AT1G14580
Chr4	13022048	13022282	13021779	13022725	AT4G25490
Chr3	7918535	7918966	7912904	7919510	AT3G22380
Chr4	7858622	7858907	7856766	7857933	AT4G13500
Chr4	7858622	7858907	7857999	7859691	AT4G13505
Chr4	7858622	7858907	7858182	7859918	AT4G13510
Chr3	5424811	5425036	5426986	5430880	AT3G15990
Chr2	11758519	11758743	11756565	11757829	AT2G27505
Chr2	11758519	11758743	11758078	11759476	AT2G27510
Chr1	12381135	12381903	12379426	12379687	AT1G34042
Chr3	7121183	7121564	7119281	7120919	AT3G20420
Chr3	7121183	7121564	7121101	7123173	AT3G20430
Chr3	7121183	7121564	7123196	7130477	AT3G20440
Chr1	24621295	24621519	24619836	24622004	AT1G66140
Chr3	6476087	6476542	6474541	6474685	AT3G18779
Chr3	6476087	6476542	6474841	6477204	AT3G18780
Chr3	6476087	6476542	6477698	6479548	AT3G18790
Chr4	17908677	17909178	17904557	17906821	AT4G38170
Chr4	17908677	17909178	17909918	17913641	AT4G38190
Chr4	17908677	17909178	17906513	17909677	AT4G38180
Chr4	17558427	17558750	17555926	17558943	AT4G37310
Chr4	17558427	17558750	17559579	17561727	AT4G37320
Chr4	9895811	9896149	9895289	9896668	AT4G17800
Chr5	20387784	20388017	20389996	20393263	AT5G50130
Chr4	18530751	18531026	18527679	18530007	AT4G39952
Chr4	18530751	18531026	18530542	18532259	AT4G39955
Chr3	7704619	7704837	7701024	7703385	AT3G21865
Chr3	7704619	7704837	7703865	7704829	AT3G21870
Chr3	7704619	7704837	7706747	7708093	AT3G21880
Chr4	12441701	12441950	12437107	12441968	AT4G23940
Chr4	12441701	12441950	12442046	12444547	AT4G23950
Chr1	17075741	17076174	17074941	17076330	AT1G45145
Chr1	17075741	17076174	17077447	17082503	AT1G45150
Chr1	17075741	17076174	17071357	17074556	AT1G45140
Chr1	17075741	17076174	17071357	17074556	AT1G45140.1
Chr4	7571199	7571767	7573280	7573706	AT4G12930
Chr4	7571199	7571767	7568285	7569455	AT4G12920
Chr1	1477727	1478781	1477499	1478821	AT1G05135
Chr1	1477727	1478781	1478922	1479063	AT1G05136
Chr1	1477727	1478781	1471405	1476078	AT1G05120
Chr1	12762236	12762477	12763901	12765638	AT1G34790
Chr2	15833198	15833598	15830988	15831558	AT2G37750
Chr2	15833198	15833598	15831853	15833920	AT2G37760
Chr2	15833198	15833598	15834866	15837001	AT2G37770
Chr5	4557058	4557310	4555948	4558710	AT5G14120
Chr5	4557058	4557310	4558703	4560067	AT5G14130
Chr2	8078740	8079094	8078287	8079360	AT2G18620
Chr2	8078740	8079094	8080502	8082698	AT2G18630
Chr2	8078740	8079094	8076347	8077314	AT2G18610
Chr1	24373196	24373520	24371386	24373798	AT1G65560
Chr1	24373196	24373520	24374097	24375846	AT1G65570
Chr1	23325238	23325437	23323316	23326053	AT1G62970
Chr3	2751727	2752039	2749952	2752276	AT3G09010
Chr3	2751727	2752039	2753306	2754621	AT3G09020
Chr3	16447343	16447542	16446974	16448764	AT3G44990
Chr1	18072550	18072756	18068706	18071466	AT1G48860
Chr1	18072550	18072756	18072324	18074457	AT1G48870
Chr2	7189979	7190228	7190936	7191938	AT2G16586
Chr3	1039182	1039404	1036840	1039482	AT3G04010
Chr3	1039182	1039404	1040547	1042518	AT3G04020
Chr4	13273808	13274007	13275306	13277188	AT4G26200
Chr4	8284767	8284986	8279640	8283263	AT4G14370
Chr4	8284767	8284986	8285765	8286772	AT4G14380
Chr4	8284767	8284986	8286985	8288800	AT4G14385
Chr5	17413525	17413774	17415771	17417798	AT5G43370
Chr5	21031868	21032086	21031029	21032994	AT5G51770
Chr3	5814780	5815378	5816671	5818498	AT3G17060
Chr3	5814780	5815378	5814747	5816592	AT3G17050
Chr3	5814780	5815378	5814747	5816592	AT3G17050.1
Chr2	14910515	14910802	14910409	14912048	AT2G35480
Chr2	14910515	14910802	14912143	14913877	AT2G35490
Chr2	14910515	14910802	14908843	14909863	AT2G35470
Chr4	1515127	1515401	1511838	1514030	AT4G03420
Chr4	1515127	1515401	1517133	1520563	AT4G03430
Chr1	27547756	27548039	27545005	27546435	AT1G73250
Chr1	27547756	27548039	27547273	27548190	AT1G73260
Chr1	27547756	27548039	27549020	27552517	AT1G73270
Chr1	311971	312523	313100	315902	AT1G01910
Chr1	311971	312523	310315	313130	AT1G01900
Chr3	9804805	9805055	9801213	9804282	AT3G26680
Chr3	9804805	9805055	9804252	9805715	AT3G26690
Chr4	18016234	18016570	18010811	18015173	AT4G38510
Chr4	18016234	18016570	18015735	18018306	AT4G38520
Chr5	9130829	9131050	9130795	9131636	AT5G26140
Chr4	785775	785984	780733	785329	AT4G01820
Chr4	785775	785984	785682	790447	AT4G01830
Chr1	6363273	6363769	6361628	6363007	AT1G18480
Chr1	6363273	6363769	6363171	6366235	AT1G18485
Chr5	14817620	14817908	14812574	14816628	AT5G37370
Chr5	14817620	14817908	14816758	14819296	AT5G37380
Chr2	18039530	18039806	18035368	18038255	AT2G43430
Chr2	18039530	18039806	18039310	18040722	AT2G43440
Chr2	18039530	18039806	18041484	18043086	AT2G43445
Chr3	18056426	18056997	18052465	18054755	AT3G48740
Chr4	6883695	6884069	6883550	6885517	AT4G11310
Chr5	3277856	3278160	3273552	3276490	AT5G10420
Chr5	3277856	3278160	3277531	3278313	AT5G10430
Chr3	6394086	6394407	6393909	6394785	AT3G18560
Chr3	6394086	6394407	6395859	6396606	AT3G18570
Chr4	10713685	10713884	10713560	10714707	AT4G19700
Chr5	26625209	26625411	26625079	26626793	AT5G66690
Chr5	9033574	9033948	9033414	9034834	AT5G25890
Chr5	144265	144558	143054	144720	AT5G01340
Chr5	144265	144558	145635	147200	AT5G01350
Chr3	22334516	22334724	22331484	22333652	AT3G60410
Chr3	22334516	22334724	22334423	22337617	AT3G60420
Chr1	2076756	2077090	2072978	2076505	AT1G06750
Chr1	2076756	2077090	2076503	2077698	AT1G06760
Chr1	2076756	2077090	2078910	2081939	AT1G06770
Chr1	13319930	13320197	13321213	13322122	AT1G35830
Chr1	25305386	25305669	25302725	25305857	AT1G67520
Chr1	25305386	25305669	25307657	25311308	AT1G67530
Chr2	15529181	15529401	15522919	15527758	AT2G36960
Chr2	15529181	15529401	15529005	15530749	AT2G36970
Chr2	15529181	15529401	15531160	15533265	AT2G36980
Chr5	24701610	24701857	24701121	24702761	AT5G61430
Chr1	10900976	10901255	10898171	10899912	AT1G30720
Chr1	10900976	10901255	10900853	10902534	AT1G30730
Chr1	10900976	10901255	10903028	10904630	AT1G30740
Chr1	26943331	26943562	26939561	26942952	AT1G71528
Chr1	26943331	26943562	26939566	26942952	AT1G71530
Chr1	26943331	26943562	26944586	26947188	AT1G71680
Chr5	4763650	4763965	4757971	4762615	AT5G14740
Chr5	4763650	4763965	4763451	4764738	AT5G14750
Chr2	17368014	17368741	17367821	17369189	AT2G41660
Chr1	12937021	12937278	12935646	12936553	AT1G35255
Chr1	12937021	12937278	12936848	12937787	AT1G35260
Chr2	12489954	12490196	12487273	12489518	AT2G29070
Chr2	12489954	12490196	12489626	12493285	AT2G29080
Chr3	1481560	1481772	1479537	1482042	AT3G05210
Chr2	16225773	16226116	16224071	16225296	AT2G38823
Chr2	16225773	16226116	16225776	16226872	AT2G38830
Chr2	16225773	16226116	16227050	16232456	AT2G38840
Chr1	12323806	12324088	12322573	12322753	AT1G33925
Chr1	12323806	12324088	12323887	12327084	AT1G33930
Chr5	18505949	18506189	18501485	18504117	AT5G45620
Chr5	18505949	18506189	18505808	18506323	AT5G45630
Chr5	18505949	18506189	18507488	18511616	AT5G45640
Chr5	24307632	24307831	24306293	24307716	AT5G60440
Chr5	24307632	24307831	24308321	24312698	AT5G60450
Chr3	20943679	20943882	20941501	20943469	AT3G56490
Chr3	20943679	20943882	20943637	20943970	AT3G56500
Chr3	20943679	20943882	20943927	20946661	AT3G56510
Chr1	24708079	24708417	24706511	24709785	AT1G66280
Chr1	4939264	4939656	4938823	4940903	AT1G14440
Chr2	10672042	10672526	10670466	10672653	AT2G25090
Chr5	2488785	2489301	2486575	2489296	AT5G07800
Chr5	2488785	2489301	2491282	2498484	AT5G07810
Chr1	1477678	1478769	1477499	1478821	AT1G05135
Chr1	1477678	1478769	1478922	1479063	AT1G05136
Chr1	1477678	1478769	1471405	1476078	AT1G05120
Chr5	17589114	17589372	17585762	17588597	AT5G43760
Chr5	17589114	17589372	17588789	17589467	AT5G43770
Chr5	17589114	17589372	17589393	17591535	AT5G43780
Chr3	18510250	18510553	18510245	18510963	AT3G49930
Chr4	12889642	12889939	12887517	12890262	AT4G25110
Chr4	12889642	12889939	12890693	12898501	AT4G25120
Chr5	25527193	25527509	25526508	25528013	AT5G63790
Chr5	25527193	25527509	25523844	25526593	AT5G63780
Chr5	16973659	16973882	16971311	16972499	AT5G42430
Chr5	16973659	16973882	16973303	16974574	AT5G42440
Chr1	14159018	14159612	14158526	14161938	AT1G37130
Chr5	13940590	13940801	13936085	13940867	AT5G35770
Chr3	5814783	5815399	5816671	5818498	AT3G17060
Chr3	5814783	5815399	5814747	5816592	AT3G17050
Chr3	5814783	5815399	5814747	5816592	AT3G17050.1
Chr1	23953903	23954281	23952132	23952713	AT1G64490
Chr1	23953903	23954281	23954802	23956255	AT1G64510
Chr1	23953903	23954281	23953232	23954492	AT1G64500
Chr5	4985039	4985349	4982272	4984144	AT5G15340
Chr5	4985039	4985349	4984958	4986239	AT5G15350
Chr5	8508629	8508874	8507589	8508957	AT5G24780
Chr2	6811293	6811522	6810475	6812939	AT2G15620
Chr5	9308524	9308880	9308289	9309625	AT5G26700
Chr5	9308524	9308880	9310796	9311572	AT5G26690
Chr5	9308524	9308880	9305512	9308440	AT5G26710
Chr4	2215286	2215645	2212145	2214394	AT4G04440
Chr4	2215286	2215645	2212145	2214394	AT4G04440.1
Chr1	28180509	28180729	28177702	28178940	AT1G75040
Chr1	28180509	28180729	28181274	28183503	AT1G75060
Chr1	28180509	28180729	28180115	28181062	AT1G75050
Chr4	359511	359738	357550	359194	AT4G00850
Chr4	359511	359738	359314	360493	AT4G00860
Chr1	1231602	1231838	1231577	1234032	AT1G04520
Chr1	1231602	1231838	1226574	1230827	AT1G04510
Chr5	7502998	7503310	7502673	7503449	AT5G22580
Chr5	7502998	7503310	7504535	7505838	AT5G22590
Chr2	13928242	13928479	13927698	13929713	AT2G32830
Chr2	13928242	13928479	13925816	13926979	AT2G32820
Chr4	6642481	6642729	6640598	6643062	AT4G10790
Chr4	6642481	6642729	6643308	6644845	AT4G10800
Chr4	733100	733502	729886	732433	AT4G01690
Chr4	733100	733502	732312	733510	AT4G01700
Chr4	733100	733502	734251	734365	AT4G01703
Chr1	5591489	5591799	5587789	5590651	AT1G16340
Chr1	5591489	5591799	5590950	5593007	AT1G16350
Chr1	5591489	5591799	5593300	5595179	AT1G16360
Chr1	2891200	2891410	2888752	2890959	AT1G08990
Chr1	2891200	2891410	2891036	2895182	AT1G09000
Chr4	10758706	10759161	10755965	10756808	AT4G19790
Chr4	10758706	10759161	10755965	10756808	AT4G19790.1
Chr4	10758706	10759161	10760829	10762104	AT4G19800
Chr1	26701774	26701994	26700411	26702346	AT1G70790
Chr1	26701774	26701994	26702704	26703790	AT1G70800
Chr4	5647357	5648054	5646438	5648727	AT4G08870
Chr4	18430527	18430803	18429891	18430950	AT4G39720
Chr1	27432370	27432589	27429915	27431960	AT1G72890
Chr1	27432370	27432589	27432194	27433782	AT1G72900
Chr4	8069107	8069569	8066137	8067577	AT4G13965
Chr4	8069107	8069569	8069133	8069901	AT4G13968
Chr4	8069107	8069569	8070188	8075501	AT4G13970
Chr5	1206565	1206804	1203202	1207352	AT5G04310
Chr1	8031761	8032067	8030640	8033117	AT1G22710
Chr1	8031761	8032067	8028157	8029971	AT1G22700
Chr4	1873104	1873318	1869051	1874687	AT4G03935
Chr4	1873104	1873318	1870421	1872387	AT4G03930
Chr4	1873104	1873318	1873623	1875233	AT4G03940
Chr5	2341025	2341423	2335894	2339913	AT5G07390
Chr5	2341025	2341423	2340641	2345458	AT5G07400
Chr4	692421	692659	688812	690434	AT4G01590
Chr4	692421	692659	690709	692169	AT4G01593
Chr4	692421	692659	690725	691993	AT4G01595
Chr4	692421	692659	693180	694340	AT4G01600
Chr5	8598463	8598736	8595208	8597761	AT5G24950
Chr5	8598463	8598736	8599987	8603194	AT5G24960
Chr5	7166834	7167149	7164602	7167255	AT5G21090
Chr5	7166834	7167149	7168183	7170928	AT5G21100
Chr4	14015808	14016700	14014652	14017068	AT4G28300
Chr4	14015808	14016700	14017407	14018208	AT4G28310
Chr4	14015808	14016700	14018182	14020251	AT4G28320
Chr2	9806353	9806591	9803491	9806700	AT2G23030
Chr2	9806353	9806591	9807892	9809209	AT2G23040
Chr4	14300932	14301216	14297043	14302147	AT4G29010
Chr1	13130194	13130496	13131934	13135837	AT1G35590
Chr1	13130194	13130496	13131934	13135837	AT1G35590.1
Chr3	17326601	17326898	17324161	17327152	AT3G47040
Chr3	17326601	17326898	17328032	17330889	AT3G47050
Chr5	6440103	6440352	6433769	6438242	AT5G19165
Chr5	6440103	6440352	6433769	6438242	AT5G19165.1
Chr5	10136571	10136812	10135433	10136977	AT5G28150
Chr5	10136571	10136812	10137925	10139013	AT5G28160
Chr5	15502831	15503030	15501244	15504109	AT5G38710
Chr4	11934947	11935215	11933296	11933886	AT4G22700
Chr4	11934947	11935215	11934968	11936755	AT4G22710
Chr4	11934947	11935215	11936941	11938966	AT4G22720
Chr5	20168123	20168629	20167001	20169474	AT5G49665
Chr4	6938664	6939005	6938716	6940539	AT4G11400
Chr5	18811411	18811636	18809575	18811772	AT5G46370
Chr5	18811411	18811636	18813087	18815974	AT5G46380
Chr2	8684378	8684725	8684495	8687218	AT2G20110
Chr3	10607690	10608063	10608358	10610924	AT3G28350
Chr1	16818862	16819078	16820945	16821808	AT1G44224
Chr3	17725584	17725797	17721334	17724028	AT3G48010
Chr3	17725584	17725797	17724589	17725198	AT3G48020
Chr3	17725584	17725797	17725409	17727954	AT3G48030
Chr4	9778950	9779409	9775840	9777835	AT4G17540
Chr4	9778950	9779409	9777647	9779738	AT4G17550
Chr4	9778950	9779409	9780278	9782183	AT4G17560
Chr4	12975985	12976362	12972707	12974870	AT4G25370
Chr4	12975985	12976362	12977003	12977138	AT4G25386
Chr4	12975985	12976362	12977340	12979568	AT4G25390
Chr4	12975985	12976362	12975935	12976328	AT4G25380
Chr1	11716521	11716739	11715149	11719970	AT1G32450
Chr1	11716521	11716739	11712161	11715112	AT1G32440
Chr2	17368354	17368724	17367821	17369189	AT2G41660
Chr4	607292	607703	608453	610724	AT4G01450
Chr4	17606233	17606650	17604093	17604933	AT4G37445
Chr4	17606233	17606650	17605757	17606755	AT4G37450
Chr4	17606233	17606650	17608377	17615776	AT4G37460
Chr2	12645275	12645600	12642520	12643944	AT2G29540
Chr2	12645275	12645600	12644046	12646037	AT2G29550
Chr2	12645275	12645600	12646559	12649906	AT2G29560
Chr1	7534458	7534706	7531311	7532629	AT1G21510
Chr1	7534458	7534706	7534153	7534789	AT1G21520
Chr1	9615699	9616119	9611102	9614336	AT1G27630
Chr1	9615699	9616119	9614462	9614906	AT1G27640
Chr1	9615699	9616119	9614550	9616357	AT1G27650
Chr5	20149417	20149722	20151162	20151842	AT5G49640
Chr2	14740512	14740741	14737065	14739904	AT2G34930
Chr2	14740512	14740741	14740467	14743417	AT2G34940
Chr1	24798080	24798434	24795213	24796988	AT1G66470
Chr1	18492556	18492925	18488359	18491179	AT1G49940
Chr1	18492556	18492925	18492122	18493258	AT1G49952
Chr1	18492556	18492925	18494102	18497239	AT1G49950
Chr3	13527600	13527840	13526096	13529997	AT3G32980
Chr2	17952916	17953125	17948061	17953669	AT2G43160
Chr2	17952916	17953125	17953496	17955829	AT2G43180
Chr5	5782774	5783003	5777594	5782150	AT5G17530
Chr5	5782774	5783003	5781986	5783706	AT5G17540
Chr5	21993677	21993899	21990911	21992812	AT5G54190
Chr5	21993677	21993899	21993348	21997076	AT5G54200
Chr2	15294451	15294831	15292647	15292872	AT2G36440
Chr2	15294451	15294831	15294302	15294857	AT2G36450
Chr2	15294451	15294831	15296700	15298514	AT2G36460
Chr2	14740481	14740715	14737065	14739904	AT2G34930
Chr2	14740481	14740715	14740467	14743417	AT2G34940
Chr1	20154439	20154666	20154168	20156419	AT1G54000
Chr1	20154439	20154666	20151015	20152752	AT1G53990
Chr4	9605502	9605747	9601450	9604207	AT4G17080
Chr4	9605502	9605747	9604501	9604974	AT4G17085
Chr4	9605502	9605747	9604961	9607334	AT4G17090
Chr4	15274820	15275161	15273470	15275310	AT4G31500
Chr4	15274820	15275161	15276179	15277219	AT4G31510
Chr4	15274820	15275161	15268532	15273147	AT4G31490
Chr2	13446833	13447318	13440908	13445851	AT2G31580
Chr2	13446833	13447318	13446001	13446729	AT2G31585
Chr2	13446833	13447318	13446828	13448133	AT2G31590
Chr2	13446833	13447318	13448189	13450095	AT2G31600
Chr2	10848770	10849029	10847374	10850532	AT2G25490
Chr2	6503214	6503480	6501125	6501704	AT2G15025
Chr2	6503214	6503480	6504069	6504171	AT2G15029
Chr2	6503214	6503480	6504366	6506172	AT2G15030
Chr2	675294	675560	673304	674740	AT2G02510
Chr2	675294	675560	675255	675656	AT2G02515
Chr2	675294	675560	676770	678145	AT2G02520
Chr5	14027745	14028053	14025862	14026726	AT5G35890
Chr5	14027745	14028053	14028681	14029426	AT5G35900
Chr5	14027745	14028053	14029685	14035493	AT5G35910
Chr2	1429911	1430267	1427480	1430342	AT2G04190
Chr3	2635456	2635918	2633727	2636715	AT3G08670
Chr3	2635456	2635918	2637559	2640838	AT3G08680
Chr4	1277652	1278002	1278529	1280031	AT4G02890
Chr4	1277652	1278002	1274464	1278718	AT4G02880
Chr2	4311231	4311896	4310411	4312103	AT2G10940
Chr2	495642	495865	495569	497747	AT2G02060
Chr1	7895248	7895629	7892877	7894498	AT1G22350
Chr1	7895248	7895629	7894857	7897591	AT1G22360
Chr3	20789347	20789547	20788669	20789924	AT3G56010
Chr3	20789347	20789547	20790569	20791085	AT3G56020
Chr3	20789347	20789547	20791248	20792532	AT3G56030
Chr2	16795254	16795489	16796598	16797585	AT2G40220
Chr2	16795254	16795489	16793212	16794328	AT2G40210
Chr5	25251631	25251911	25248796	25249942	AT5G62900
Chr5	25251631	25251911	25250255	25252236	AT5G62910
Chr5	25251631	25251911	25252385	25254212	AT5G62920
Chr5	22301052	22301369	22302000	22305795	AT5G54920
Chr5	22301052	22301369	22298556	22301719	AT5G54910
Chr2	17406897	17407098	17403602	17407135	AT2G41720
Chr5	2932300	2932895	2928315	2931949	AT5G09420
Chr5	2932300	2932895	2932161	2933362	AT5G09430
Chr5	14153	14583	9868	13235	AT5G01030
Chr5	14153	14583	13127	16173	AT5G01040
Chr5	4797923	4798161	4794768	4798102	AT5G14830
Chr5	4797923	4798161	4794768	4798102	AT5G14830.1
Chr5	4797923	4798161	4798328	4800738	AT5G14840
Chr5	8198537	8198916	8195599	8197119	AT5G24180
Chr5	8198537	8198916	8199756	8201051	AT5G24190
Chr2	120975	121200	118016	119342	AT2G01200
Chr2	120975	121200	119440	121846	AT2G01210
Chr1	4061560	4061922	4062461	4063337	AT1G12020
[truncated: 2,120 more rows]
