# Supplementary material for: EIN2-dependent regulation of acetylation of histone H3K14 and non-canonical histone H3K23 in ethylene signalling
Source: Nat Commun. 2016 Oct 3;7:13018. doi: 10.1038/ncomms13018 (PMC5063967; doi:10.1038/ncomms13018)
Supplement: Supplementary Data 4 — ENAP1ox altered gene list and GO analysis. [file ncomms13018-s5.xlsx]

## Sheet: 4a
Supplementary data 4a: Gene list of ENAPox1 vs. Col (>=2 fold)
gene_id	log2(ENAP1ox/COL)	q_value	TAIR10 Primary Gene Symbol/Gene Model Description
AT1G68250	10.4425	0	unknown protein
AT3G22640	9.79787	0	PAP85
AT1G03880	8.25609	0	cruciferin 2 (CRU2)
AT2G15010	8.20022	0	Plant thionin
AT3G11100	8.15946	0.00334667	sequence-specific DNA binding transcription factors
AT1G35730	8.04358	1.71e-11	pumilio 9 (PUM9)
AT3G05950	8.03642	3.96e-10	RmlC-like cupins superfamily protein
AT1G04660	8.02368	0	glycine-rich protein
AT3G22490	7.88461	0	Seed maturation protein
AT4G08550	7.84058	4.32e-07	electron carriers
AT4G09610	7.72187	0	GAST1 protein homolog 2 (GASA2)
AT5G54740	7.69255	0	seed storage albumin 5 (SESA5)
AT1G28640	7.61168	9.62e-07	GDSL-like Lipase/Acylhydrolase superfamily protein
AT1G65090	7.56631	0	unknown protein
AT4G28520	7.54764	0	cruciferin 3 (CRU3)
AT1G41835	7.54429	0.000141628	copia-like retrotransposon family, has a 1.5e-96 P-value blast match to GB:BAA22288 pol polyprotein (Ty1_Copia-element) (Oryza australiensis)GB:BAA22288 polyprotein (Ty1_Copia-element) (Oryza australiensis)gi|2443320|dbj|BAA22288.1| polyprotein (RIRE1) (Oryza australiensis) (Ty1_Copia-element)
AT5G40010	7.49676	0	AAA-ATPase 1 (AATP1)
AT4G01180	7.42351	1.83e-06	XH/XS domain-containing protein
AT5G07190	7.25917	0.000316892	seed gene 3 (ATS3)
AT2G33790	7.23957	3.38e-06	arabinogalactan protein 30 (AGP30)
AT2G36640	7.18826	0	embryonic cell protein 63 (ECP63)
AT1G18830	7.16597	1.89e-07	Transducin/WD40 repeat-like superfamily protein
AT3G27660	7.10073	0	oleosin 4 (OLEO4)
AT2G03230	7.03636	0.000406234	GCK domain-containing protein
AT1G80090	7.00766	0	Cystathionine beta-synthase (CBS) family protein
AT2G27940	6.9953	0.0010926	RING/U-box superfamily protein
AT4G27150	6.96689	0	seed storage albumin 2 (SESA2)
AT1G04560	6.90951	0	AWPM-19-like family protein
AT5G10000	6.89502	1.11e-11	ferredoxin 4 (FD4)
AT4G27140	6.8783	3.5e-08	seed storage albumin 1 (SESA1)
AT1G75600	6.85001	4.01e-08	Histone superfamily protein
AT2G18340	6.7625	0	late embryogenesis abundant domain-containing protein / LEA domain-containing protein
AT2G02120	6.71999	0	PDF2.1
AT1G03106	6.69104	0	unknown protein
AT2G34740	6.6657	5.79e-06	Protein phosphatase 2C family protein
AT3G22500	6.63087	7.4e-12	LATE EMBRYOGENESIS ABUNDANT PROTEIN ECP31 (ATECP31)
AT5G43770	6.61307	0	proline-rich family protein
AT1G70440	6.59749	0	similar to RCD one 3 (SRO3)
AT4G26740	6.58722	0	seed gene 1 (ATS1)
AT1G32710	6.58483	9.87e-11	Cytochrome c oxidase, subunit Vib family protein
AT2G28420	6.56344	0	Lactoylglutathione lyase / glyoxalase I family protein
AT5G52940	6.53625	3.1e-05	Protein of unknown function (DUF295)
AT2G25980	6.52184	0	Mannose-binding lectin superfamily protein
AT5G40000	6.48198	0.00119368	P-loop containing nucleoside triphosphate hydrolases superfamily protein
AT1G27461	6.44255	0	unknown protein
AT4G05370	6.44244	3.24e-06	BCS1 AAA-type ATPase
AT2G42000	6.42784	7.39e-07	Plant EC metallothionein-like protein, family 15
AT3G03660	6.42529	1.66e-05	WUSCHEL related homeobox 11 (WOX11)
AT3G26200	6.40154	0.00138559	cytochrome P450, family 71, subfamily B, polypeptide 22 (CYP71B22)
AT2G28490	6.39687	0	RmlC-like cupins superfamily protein
AT2G21490	6.391	0	dehydrin LEA (LEA)
AT3G53040	6.36339	0	late embryogenesis abundant protein, putative / LEA protein, putative
AT1G54870	6.3619	0	NAD(P)-binding Rossmann-fold superfamily protein
AT4G09600	6.3507	0	GAST1 protein homolog 3 (GASA3)
AT5G22470	6.33963	0	NAD+ ADP-ribosyltransferases
AT4G25140	6.3206	0	oleosin 1 (OLEO1)
AT2G18660	6.3205	0	plant natriuretic peptide A (PNP-A)
AT5G18910	6.31882	5.88e-05	Protein kinase superfamily protein
AT5G44310	6.30693	0	Late embryogenesis abundant protein (LEA) family protein
AT3G54940	6.28108	0	Papain family cysteine protease
AT2G01008	6.24344	1.59e-06	FUNCTIONS IN: molecular_function unknown
AT5G53270	6.23898	3.66e-10	Seed maturation protein
AT3G15670	6.22574	0	Late embryogenesis abundant protein (LEA) family protein
AT4G16160	6.21325	0	ATOEP16-2
AT1G77950	6.19316	0	AGAMOUS-like 67 (AGL67)
AT4G28420	6.17279	0.00209989	Tyrosine transaminase family protein
AT3G18570	6.1269	3.33e-13	Oleosin family protein
AT1G67856	6.12343	0	RING/U-box superfamily protein
AT4G01630	6.09883	0.00477503	expansin A17 (EXPA17)
AT1G06030	6.09127	0.00482584	pfkB-like carbohydrate kinase family protein
AT4G05380	6.08841	5.38e-11	P-loop containing nucleoside triphosphate hydrolases superfamily protein
AT1G14940	6.0791	2.64e-11	Polyketide cyclase/dehydrase and lipid transport superfamily protein
AT1G20350	6.06728	1.17e-09	translocase inner membrane subunit 17-1 (TIM17-1)
AT5G46130	6.0624	2.02e-07	Protein of unknown function (DUF295)
AT3G10710	6.06048	9.71e-06	root hair specific 12 (RHS12)
AT5G04010	6.05224	9.27e-14	F-box family protein
AT4G22960	6.04016	5.64e-10	Protein of unknown function (DUF544)
AT3G23120	6.02662	0.000135255	receptor like protein 38 (RLP38)
AT5G64060	6.0175	0	NAC domain containing protein 103 (NAC103)
AT4G36700	5.97514	0	RmlC-like cupins superfamily protein
AT5G44120	5.9699	2.73e-06	CRUCIFERINA (CRA1)
AT4G12735	5.96885	0.00582613	unknown protein
AT3G01570	5.95128	0	Oleosin family protein
AT4G36430	5.92326	0	Peroxidase superfamily protein
AT3G05260	5.92281	0	NAD(P)-binding Rossmann-fold superfamily protein
AT1G16730	5.92094	0	unknown protein 6 (UP6)
AT1G14550	5.90884	0.00334014	Peroxidase superfamily protein
AT5G07330	5.89801	0	unknown protein
AT5G65165	5.89149	0	succinate dehydrogenase 2-3 (SDH2-3)
AT3G03620	5.88602	0	MATE efflux family protein
AT1G80470	5.88117	0.0034983	F-box/RNI-like/FBD-like domains-containing protein
AT4G32950	5.87465	2.48e-05	Protein phosphatase 2C family protein
AT2G05580	5.86643	0	Glycine-rich protein family
AT4G22080	5.84819	0.000221273	root hair specific 14 (RHS14)
AT1G43780	5.84482	3.41e-10	serine carboxypeptidase-like 44 (scpl44)
AT1G48990	5.8182	0	Oleosin family protein
AT1G07500	5.81638	0.00391182	unknown protein
AT4G27530	5.80929	0	unknown protein
AT1G26390	5.80319	2.7e-12	FAD-binding Berberine family protein
AT4G36600	5.80251	0	Late embryogenesis abundant (LEA) protein
AT2G30750	5.78123	2.95e-09	cytochrome P450, family 71, subfamily A, polypeptide 12 (CYP71A12)
AT5G53895	5.78008	0	unknown protein
AT2G38340	5.77665	0	Integrase-type DNA-binding superfamily protein
AT1G27990	5.77105	0	unknown protein
AT3G46080	5.76592	0	C2H2-type zinc finger family protein
AT1G16770	5.75399	0	unknown protein
AT1G44090	5.74958	2.34e-06	gibberellin 20-oxidase 5 (GA20OX5)
AT5G45690	5.74678	0	Protein of unknown function (DUF1264)
AT1G08170	5.73295	3.02e-12	Histone superfamily protein
AT1G22600	5.71553	0	Late embryogenesis abundant protein (LEA) family protein
AT1G26410	5.70032	0	FAD-binding Berberine family protein
AT3G02480	5.68669	0	Late embryogenesis abundant protein (LEA) family protein
AT1G71370	5.68653	0.00034345	DEA(D/H)-box RNA helicase family protein
AT1G77960	5.68385	6.63e-06	unknown protein
AT5G51760	5.6727	0	ABA-hypersensitive germination 1 (AHG1)
AT1G07180	5.66567	0	alternative NAD(P)H dehydrogenase 1 (NDA1)
AT5G06760	5.66512	0	Late Embryogenesis Abundant 4-5 (LEA4-5)
AT2G42560	5.66252	0	late embryogenesis abundant domain-containing protein / LEA domain-containing protein
AT5G55240	5.6591	0	ARABIDOPSIS THALIANA PEROXYGENASE 2 (ATPXG2)
AT5G57540	5.64552	5.39e-05	xyloglucan endotransglucosylase/hydrolase 13 (XTH13)
AT1G23070	5.62969	0	Protein of unknown function (DUF300)
AT3G30842	5.62655	8.49e-06	pleiotropic drug resistance 10 (PDR10)
AT2G41260	5.6118	0	M17
AT5G66780	5.61091	0	unknown protein
AT1G48470	5.60477	0	glutamine synthetase 1
AT2G37370	5.58989	0.0102051	unknown protein
AT1G15002	5.56172	5.84e-05	Potential natural antisense gene, locus overlaps with AT1G15000
AT5G66830	5.54449	0.000498549	CONTAINS InterPro DOMAIN/s: F-box domain, cyclin-like (InterPro:IPR001810), F-box domain, Skp2-like (InterPro:IPR022364), Protein of unknown function DUF295 (InterPro:IPR005174)
AT1G24580	5.54302	0	RING/U-box superfamily protein
AT1G71250	5.51146	0	GDSL-like Lipase/Acylhydrolase superfamily protein
AT3G09530	5.49739	9.17e-09	exocyst subunit exo70 family protein H3 (EXO70H3)
AT2G23240	5.4944	0	Plant EC metallothionein-like protein, family 15
AT2G41970	5.48941	8.98e-05	Protein kinase superfamily protein
AT5G38900	5.48727	6.08e-14	Thioredoxin superfamily protein
AT2G41470	5.48167	9.23e-05	unknown protein
AT1G14950	5.47986	0	Polyketide cyclase/dehydrase and lipid transport superfamily protein
AT2G02250	5.46898	1.59e-05	phloem protein 2-B2 (PP2-B2)
AT4G21020	5.4619	0	Late embryogenesis abundant protein (LEA) family protein
AT1G77100	5.45541	0	Peroxidase superfamily protein
AT2G23640	5.44393	0	Reticulan like protein B13 (RTNLB13)
AT5G18450	5.43435	0	Integrase-type DNA-binding superfamily protein
AT4G18650	5.42973	0	transcription factor-related
AT4G22217	5.41943	0.00753832	Arabidopsis defensin-like protein
AT2G19320	5.41044	1.23e-10	unknown protein
AT3G17520	5.39787	0	Late embryogenesis abundant protein (LEA) family protein
AT1G10710	5.38419	0.0298529	POOR HOMOLOGOUS SYNAPSIS 1 (PHS1)
AT1G44130	5.38398	0	Eukaryotic aspartyl protease family protein
AT5G66400	5.37612	0	RESPONSIVE TO ABA 18 (RAB18)
AT5G62490	5.37487	0	HVA22 homologue B (HVA22B)
AT3G15280	5.36327	0	unknown protein
AT2G36660	5.35972	0	poly(A) binding protein 7 (PAB7)
AT1G07645	5.34067	0	dessication-induced 1VOC superfamily protein (DSI-1VOC)
AT2G43100	5.33723	5.83e-06	isopropylmalate isomerase 2 (IPMI2)
AT3G46090	5.33372	0.00862613	ZAT7
AT4G31830	5.3292	0	unknown protein
AT3G22910	5.3254	0	ATPase E1-E2 type family protein / haloacid dehalogenase-like hydrolase family protein
AT1G05450	5.31525	0.000133483	Bifunctional inhibitor/lipid-transfer protein/seed storage 2S albumin superfamily protein
AT3G51750	5.31052	0	unknown protein
AT5G55270	5.29431	3.92e-06	Protein of unknown function (DUF295)
AT5G43520	5.29154	0.00921724	Cysteine/Histidine-rich C1 domain family protein
AT1G72100	5.2891	0	late embryogenesis abundant domain-containing protein / LEA domain-containing protein
AT3G12960	5.2846	7.86e-08	unknown protein
AT5G48390	5.28208	0	ATZIP4
AT5G26250	5.21894	0.0171426	Major facilitator superfamily protein
AT1G30660	5.2122	7.15e-13	nucleic acid binding
AT3G21380	5.21022	0	Mannose-binding lectin superfamily protein
AT3G01600	5.19114	0	NAC domain containing protein 44 (NAC044)
AT3G48270	5.17241	2.56e-05	cytochrome P450, family 71, subfamily A, polypeptide 26 (CYP71A26)
AT5G42290	5.16672	0	transcription activator-related
AT5G61490	5.16485	3.44e-10	Uncharacterised conserved protein (UCP012943)
AT2G18590	5.15998	0.0013209	Major facilitator superfamily protein
AT2G18540	5.13478	0	RmlC-like cupins superfamily protein
AT5G07200	5.12819	0	gibberellin 20-oxidase 3 (GA20OX3)
AT2G33880	5.11898	0	homeobox-3 (HB-3)
AT2G41280	5.1113	0	M10
AT4G31398	5.08027	0.0365511	Potential natural antisense gene, locus overlaps with AT4G31400
AT4G33020	5.07629	0.00161496	ZIP9
AT2G38905	5.07098	0	Low temperature and salt responsive protein family
AT3G28210	5.06199	0	PMZ
AT5G05390	5.03712	0	laccase 12 (LAC12)
AT5G10130	5.02163	0.000147976	Pollen Ole e 1 allergen and extensin family protein
AT1G01520	5.01903	0	Homeodomain-like superfamily protein
AT1G47620	5.01846	0.00185163	cytochrome P450, family 96, subfamily A, polypeptide 8 (CYP96A8)
AT1G30870	5.01733	0	Peroxidase superfamily protein
AT5G58170	5.01151	1.3e-11	SHV3-like 5 (SVL5)
AT4G10510	5.00318	0	Subtilase family protein
AT3G48770	4.98375	8.99e-11	DNA binding
AT5G24130	4.96709	0	unknown protein
AT1G32560	4.96606	0	Late embryogenesis abundant protein, group 1 protein
AT1G80740	4.96016	5.82e-05	chromomethylase 1 (CMT1)
AT5G40860	4.95927	0.0153189	unknown protein
AT5G40420	4.95574	0	oleosin 2 (OLEO2)
AT1G30100	4.94984	0	nine-cis-epoxycarotenoid dioxygenase 5 (NCED5)
AT1G12040	4.94725	0	leucine-rich repeat/extensin 1 (LRX1)
AT5G50770	4.94342	0	hydroxysteroid dehydrogenase 6 (HSD6)
AT1G73190	4.94158	0	TIP3
AT5G61350	4.92471	6.31e-07	Protein kinase superfamily protein
AT3G41762	4.91331	1.28e-05	unknown protein.
AT2G24710	4.90893	7.07e-05	glutamate receptor 2.3 (GLR2.3)
AT1G64930	4.90362	1.08e-08	cytochrome P450, family 87, subfamily A, polypeptide 7 (CYP89A7)
AT5G58610	4.90319	5.3e-09	PHD finger transcription factor, putative
AT2G29090	4.90268	0	cytochrome P450, family 707, subfamily A, polypeptide 2 (CYP707A2)
AT4G02690	4.89888	0	Bax inhibitor-1 family protein
AT5G54370	4.8955	1.44e-06	Late embryogenesis abundant (LEA) protein-related
AT5G62800	4.89277	8.61e-15	Protein with RING/U-box and TRAF-like domains
AT5G24313	4.8764	0.0267946	unknown protein
AT1G71280	4.87521	0.02687	DEA(D/H)-box RNA helicase family protein
AT2G18190	4.87404	4.02e-05	P-loop containing nucleoside triphosphate hydrolases superfamily protein
AT5G05290	4.8722	0	expansin A2 (EXPA2)
AT1G36180	4.86566	0	acetyl-CoA carboxylase 2 (ACC2)
AT2G30770	4.864	8.37e-05	cytochrome P450, family 71, subfamily A, polypeptide 13 (CYP71A13)
AT1G11080	4.86151	9.13e-09	serine carboxypeptidase-like 31 (scpl31)
AT1G12560	4.8611	0	expansin A7 (EXPA7)
AT1G75830	4.86053	0	low-molecular-weight cysteine-rich 67 (LCR67)
AT2G40220	4.85487	0	ABA INSENSITIVE 4 (ABI4)
AT1G73620	4.8492	0.000642025	Pathogenesis-related thaumatin superfamily protein
AT1G26380	4.84661	1.18e-08	FAD-binding Berberine family protein
AT1G73050	4.84	0.0281394	Glucose-methanol-choline (GMC) oxidoreductase family protein
AT3G58450	4.83867	0	Adenine nucleotide alpha hydrolases-like superfamily protein
AT3G50980	4.82759	0	dehydrin xero 1 (XERO1)
AT4G25010	4.82658	0.000282151	Nodulin MtN3 family protein
AT5G55135	4.8242	1.15e-08	unknown protein
AT5G23030	4.82217	0.0288205	tetraspanin12 (TET12)
AT4G26770	4.8024	1.74e-06	Phosphatidate cytidylyltransferase family protein
AT4G37420	4.77734	1.55e-06	Domain of unknown function (DUF23)
AT1G68240	4.76385	0.0300963	basic helix-loop-helix (bHLH) DNA-binding superfamily protein
AT4G11040	4.7627	9.31e-13	Protein phosphatase 2C family protein
AT3G01960	4.75495	0.0313273	unknown protein
AT1G32880	4.74693	0.00129593	ARM repeat superfamily protein
AT5G05490	4.73903	0	SYNAPTIC 1 (SYN1)
AT2G21820	4.73109	0	unknown protein
AT3G55780	4.72952	0.000718179	Glycosyl hydrolase superfamily protein
AT1G62980	4.72629	0	expansin A18 (EXPA18)
AT1G15330	4.72256	0	Cystathionine beta-synthase (CBS) protein
AT3G51810	4.72164	0	LATE EMBRYOGENESIS ABUNDANT 1 (EM1)
AT3G14880	4.71393	0	FUNCTIONS IN: molecular_function unknown
AT2G34910	4.70651	1.09e-05	BEST Arabidopsis thaliana protein match is: root hair specific 4 (TAIR:AT1G30850.1)
AT2G28700	4.6958	0.00396381	AGAMOUS-like 46 (AGL46)
AT3G30720	4.68973	0	QUA-QUINE STARCH (QQS)
AT1G02700	4.6847	0	unknown protein
AT2G20520	4.67429	1.72e-12	FASCICLIN-like arabinogalactan 6 (FLA6)
AT5G14150	4.67276	8.58e-06	Protein of unknown function, DUF642
AT2G35300	4.66755	0	Late embryogenesis abundant protein, group 1 protein
AT3G56891	4.65454	6.8e-08	Heavy metal transport/detoxification superfamily protein
AT2G24610	4.65417	0	cyclic nucleotide-gated channel 14 (CNGC14)
AT5G05500	4.65037	0	Pollen Ole e 1 allergen and extensin family protein
AT3G19615	4.63421	0.00461447	unknown protein
AT3G61090	4.62834	0.0302828	Putative endonuclease or glycosyl hydrolase
AT4G33880	4.62578	0.0368486	ROOT HAIR DEFECTIVE 6-LIKE 2 (RSL2)
AT4G00680	4.6201	4.21e-12	actin depolymerizing factor 8 (ADF8)
AT1G30050	4.61467	0.00124897	unknown protein
AT2G16450	4.60535	0.00021452	F-box and associated interaction domains-containing protein
AT1G48930	4.60141	0	glycosyl hydrolase 9C1 (GH9C1)
AT5G19520	4.59501	0	mechanosensitive channel of small conductance-like 9 (MSL9)
AT2G47340	4.58484	0.0388218	Plant invertase/pectin methylesterase inhibitor superfamily protein
AT3G21180	4.5834	3.89e-08	autoinhibited Ca(2+)-ATPase 9 (ACA9)
AT5G54070	4.57966	0.0029905	heat shock transcription factor A9 (HSFA9)
AT2G20800	4.5731	9.73e-10	NAD(P)H dehydrogenase B4 (NDB4)
AT3G54520	4.56944	8.08e-06	unknown protein
AT5G06755	4.55672	0.00171625	unknown protein
AT1G47590	4.55634	0.000661648	pseudogene, purine permease family protein, contains similarity to purine permease (Arabidopsis thaliana) GI:7620007, also similar to Ras-related proteins Rab11C SP|Q40193 from (Lotus japonicus), Rab 11A SP|Q96283 {Arabidopsis thaliana}, Rab2BV SP|Q39434 {Beta vulgaris}
AT2G27880	4.54857	0	ARGONAUTE 5 (AGO5)
AT2G14820	4.5405	0.000438134	NAKED PINS IN YUC MUTANTS 2 (NPY2)
AT5G04000	4.53371	0	unknown protein
AT4G14805	4.53065	0.0282771	Bifunctional inhibitor/lipid-transfer protein/seed storage 2S albumin superfamily protein
AT1G42980	4.52911	0.0413662	Actin-binding FH2 (formin homology 2) family protein
AT2G25890	4.51696	0	Oleosin family protein
AT1G77790	4.51209	0.00604303	Glycosyl hydrolase superfamily protein
ATMG00120	4.51209	0.00604303	FUNCTIONS IN: molecular_function unknown
AT2G28210	4.51079	0.00593641	alpha carbonic anhydrase 2 (ACA2)
AT4G11590	4.50034	3.04e-05	F-box associated ubiquitination effector family protein
AT2G07677	4.49966	0.00137149	auxin-responsive factor (ARF) -related, low similarity to auxin response factor 10 (Arabidopsis thaliana) GI:6165644
AT1G22980	4.48923	3.18e-13	unknown protein
AT4G25790	4.48422	7.7e-08	CAP (Cysteine-rich secretory proteins, Antigen 5, and Pathogenesis-related 1 protein) superfamily protein
AT2G03720	4.47817	1.3e-05	morphogenesis of root hair 6 (MRH6)
AT3G56350	4.47783	0	Iron/manganese superoxide dismutase family protein
AT5G19790	4.47336	9.12e-09	related to AP2 11 (RAP2.11)
AT2G21810	4.46537	0.0309015	Cysteine/Histidine-rich C1 domain family protein
AT4G33800	4.46141	0.0447522	unknown protein
AT5G67310	4.46021	0.00265919	cytochrome P450, family 81, subfamily G, polypeptide 1 (CYP81G1)
AT5G54000	4.44958	0	2-oxoglutarate (2OG) and Fe(II)-dependent oxygenase superfamily protein
AT1G04920	4.44458	0	sucrose phosphate synthase 3F (SPS3F)
AT3G23060	4.43328	0	RING/U-box superfamily protein
AT2G25340	4.43152	3.72e-06	vesicle-associated membrane protein 712 (VAMP712)
AT4G31320	4.43115	0.0324445	SAUR-like auxin-responsive protein family
AT1G29680	4.42892	0	Protein of unknown function (DUF1264)
AT1G16400	4.42193	0.000408645	cytochrome P450, family 79, subfamily F, polypeptide 2 (CYP79F2)
AT3G60280	4.40579	2.23e-07	uclacyanin 3 (UCC3)
AT1G36920	4.40188	0.00743677	FUNCTIONS IN: molecular_function unknown
AT3G24650	4.39894	0	ABA INSENSITIVE 3 (ABI3)
AT4G13890	4.39689	1.19e-05	EMBRYO SAC DEVELOPMENT ARREST 37 (EDA36)
AT4G15236	4.3917	0	ABC-2 and Plant PDR ABC-type transporter family protein
AT3G49960	4.38978	0	Peroxidase superfamily protein
AT4G27170	4.38958	1.18e-05	seed storage albumin 4 (SESA4)
AT1G71140	4.38655	0	MATE efflux family protein
AT1G11655	4.37724	0.00787474	unknown protein
AT5G10340	4.37438	1.27e-10	F-box family protein
AT4G33930	4.37204	9.18e-14	Cupredoxin superfamily protein
AT4G15740	4.37004	0.00195342	Calcium-dependent lipid-binding (CaLB domain) family protein
AT1G52690	4.37	0	Late embryogenesis abundant protein (LEA) family protein
AT1G54860	4.36446	0	Glycoprotein membrane precursor GPI-anchored
AT2G36970	4.3639	0	UDP-Glycosyltransferase superfamily protein
AT4G30430	4.36179	2.15e-14	tetraspanin9 (TET9)
AT5G61550	4.36147	0.000391211	U-box domain-containing protein kinase family protein
AT1G17180	4.35806	0	glutathione S-transferase TAU 25 (GSTU25)
AT3G13900	4.34831	9.03e-13	ATPase E1-E2 type family protein / haloacid dehalogenase-like hydrolase family protein
AT3G26830	4.34712	0	PHYTOALEXIN DEFICIENT 3 (PAD3)
AT3G24220	4.32945	2.68e-05	nine-cis-epoxycarotenoid dioxygenase 6 (NCED6)
AT1G20180	4.32393	3.52e-07	Protein of unknown function (DUF677)
AT5G57625	4.32221	0	CAP (Cysteine-rich secretory proteins, Antigen 5, and Pathogenesis-related 1 protein) superfamily protein
AT2G40370	4.31973	0	laccase 5 (LAC5)
AT1G62560	4.31911	0.00276149	flavin-monooxygenase glucosinolate S-oxygenase 3 (FMO GS-OX3)
AT1G69930	4.31471	0	glutathione S-transferase TAU 11 (GSTU11)
AT4G33467	4.31373	0	unknown protein
AT1G67020	4.30548	0.00230251	unknown protein
AT2G21720	4.29659	0	Plant protein of unknown function (DUF639)
AT3G03500	4.29293	0.00145802	TatD related DNase
AT1G54970	4.29077	2.93e-15	proline-rich protein 1 (PRP1)
AT2G19060	4.2872	8.78e-07	SGNH hydrolase-type esterase superfamily protein
AT3G19920	4.28315	0	unknown protein
AT5G60150	4.28259	0	unknown protein
AT1G08080	4.2815	0.00959755	alpha carbonic anhydrase 7 (ACA7)
AT3G03760	4.28051	0.00964635	LOB domain-containing protein 20 (LBD20)
AT5G62310	4.27542	5.17e-13	INCOMPLETE ROOT HAIR ELONGATION (IRE)
AT5G67400	4.27486	0	root hair specific 19 (RHS19)
AT3G03450	4.26824	0	RGA-like 2 (RGL2)
AT1G03980	4.26565	4.01e-06	phytochelatin synthase 2 (PCS2)
AT5G63750	4.25062	0	ARIADNE 13 (ARI13)
AT1G12130	4.24976	0	Flavin-binding monooxygenase family protein
AT4G13190	4.24792	1.16e-08	Protein kinase superfamily protein
AT1G70400	4.24743	0.00165161	FUNCTIONS IN: molecular_function unknown
AT3G11050	4.24583	0	ferritin 2 (FER2)
AT5G09730	4.24488	0.00112428	beta-xylosidase 3 (BXL3)
AT4G18920	4.24247	0	Protein of unknown function (DUF1264)
AT1G64940	4.2373	0	cytochrome P450, family 87, subfamily A, polypeptide 6 (CYP89A6)
AT1G71890	4.23625	0	SUC5
AT5G47600	4.23283	5.09e-09	HSP20-like chaperones superfamily protein
AT5G05220	4.23279	0	unknown protein
AT5G52290	4.23179	0	SHORTAGE IN CHIASMATA 1 (SHOC1)
AT3G22740	4.20004	2.93e-15	homocysteine S-methyltransferase 3 (HMT3)
AT1G24095	4.18605	0	Putative thiol-disulphide oxidoreductase DCC
AT3G03341	4.18222	0	unknown protein
AT1G23540	4.17322	1.46e-12	INFLORESCENCE GROWTH INHIBITOR 1 (IGI1)
AT1G34510	4.16584	0	Peroxidase superfamily protein
AT1G05510	4.16132	0	FUNCTIONS IN: molecular_function unknown
AT1G23560	4.16039	4.84e-15	Domain of unknown function (DUF220)
AT5G06720	4.16013	0	peroxidase 2 (PA2)
AT5G64210	4.15726	0	alternative oxidase 2 (AOX2)
AT3G29380	4.1571	0.0467161	Cyclin-like family protein
AT1G28550	4.15669	0.0467312	RAB GTPase homolog A1I (RABA1i)
AT5G61320	4.155	0.00342031	cytochrome P450, family 89, subfamily A, polypeptide 3 (CYP89A3)
AT5G33399	4.1489	6.49e-05
AT5G01300	4.14887	0	PEBP (phosphatidylethanolamine-binding protein) family protein
AT1G60050	4.14759	1.17e-12	Nodulin MtN21 /EamA-like transporter family protein
AT1G73160	4.13958	0.00436959	UDP-Glycosyltransferase superfamily protein
AT3G08810	4.12886	7.13e-05	Galactose oxidase/kelch repeat superfamily protein
AT2G36295	4.12764	1.76e-06	unknown protein
AT3G07070	4.1224	0.00043432	Protein kinase superfamily protein
AT5G22410	4.11889	0	root hair specific 18 (RHS18)
AT1G47540	4.11652	1.22e-11	Scorpion toxin-like knottin superfamily protein
AT2G07676	4.11114	0.000119658	unknown protein
AT1G09260	4.10614	0.0494008	Chaperone DnaJ-domain superfamily protein
AT1G02580	4.10601	9.54e-07	MEDEA (MEA)
AT5G01680	4.10576	0.000463497	cation/H+ exchanger 26 (CHX26)
AT2G18150	4.10304	0	Peroxidase superfamily protein
ATMG01350	4.10088	5.62e-09	unknown protein.
AT1G32350	4.10066	1.31e-06	alternative oxidase 1D (AOX1D)
AT3G58150	4.10015	1.32e-06	Optic atrophy 3 protein (OPA3)
AT5G65100	4.0997	0	Ethylene insensitive 3 family protein
AT4G11910	4.09838	0	INVOLVED IN: biological_process unknown
AT3G29220	4.09121	0.0142747	similar to unknown protein [Arabidopsis thaliana] (TAIR:AT3G30843.1)
AT2G19900	4.08885	0	NADP-malic enzyme 1 (NADP-ME1)
AT2G26040	4.08658	5.88e-11	PYR1-like 2 (PYL2)
AT4G18660	4.0815	0.00411461	unknown protein
AT5G19410	4.07888	0	ABC-2 type transporter family protein
AT3G22142	4.07498	0	Bifunctional inhibitor/lipid-transfer protein/seed storage 2S albumin superfamily protein
AT1G15825	4.0727	1.6e-09	hydroxyproline-rich glycoprotein family protein
AT3G05190	4.07084	0	D-aminoacid aminotransferase-like PLP-dependent enzymes superfamily protein
ATMG00040	4.0675	2.89e-08	ATP synthase subunit C family protein
AT5G65550	4.0672	0	UDP-Glycosyltransferase superfamily protein
ATMG00090	4.06611	0	RESISTANCE TO PSEUDOMONAS SYRINGAE 3 (RPS3)
AT1G36220	4.06028	0.0152999	pseudogene, seryl-tRNA synthetase, similar to GI:3319776 from (Zea mays)
AT4G39130	4.0595	0	Dehydrin family protein
AT1G23550	4.05937	0	similar to RCD one 2 (SRO2)
AT4G18620	4.05338	9.86e-08	PYR1-like 13 (PYL13)
AT4G09110	4.05307	0.00445318	RING/U-box superfamily protein
AT1G27940	4.05157	5.86e-07	P-glycoprotein 13 (PGP13)
AT2G34870	4.05043	0	maternal effect embryo arrest 26 (MEE26)
AT3G12955	4.05	8.38e-14	SAUR-like auxin-responsive protein family
AT5G64540	4.04359	0.00497638	unknown protein
AT2G28710	4.04197	0.00293978	C2H2-type zinc finger family protein
AT3G21370	4.04172	0	beta glucosidase 19 (BGLU19)
AT2G07811	4.03273	0	pseudogene of mitochondrial protein
AT2G07732	4.02971	0.0163664	Ribulose bisphosphate carboxylase large chain, catalytic domain
AT3G07920	4.0291	0.0164198	Translation initiation factor IF2/IF5
AT1G66700	4.02872	0	PXMT1
AT3G44290	4.02871	0	NAC domain containing protein 60 (NAC060)
AT1G30860	4.02222	0	RING/U-box superfamily protein
AT1G67770	4.0086	0.00612221	terminal EAR1-like 2 (TEL2)
AT1G72125	4.005	0	Major facilitator superfamily protein
AT4G29180	4.00386	1.64e-08	root hair specific 16 (RHS16)
AT5G51500	4.00258	0	Plant invertase/pectin methylesterase inhibitor superfamily
AT1G63930	4.00255	5.35e-05	from the Czech 'roh' meaning 'corner' (ROH1)
AT1G04600	3.9995	0	myosin XI A (XIA)
AT5G57550	3.99928	0	xyloglucan endotransglucosylase/hydrolase 25 (XTH25)
AT2G29380	3.99807	0	highly ABA-induced PP2C gene 3 (HAI3)
AT2G07715	3.99294	7.14e-08	Nucleic acid-binding, OB-fold-like protein
AT5G14450	3.98849	0	GDSL-like Lipase/Acylhydrolase superfamily protein
AT1G02520	3.98559	0	P-glycoprotein 11 (PGP11)
AT3G28955	3.97908	0.00356396	pseudogene, hypothetical protein, contains similarity to many putative replication proteins, A1
AT3G21340	3.97766	7.22e-06	Leucine-rich repeat protein kinase family protein
AT2G07080	3.97715	4.79e-06	copia-like retrotransposon family, has a 5.0e-74 P-value blast match to gb|AAG52949.1| gag/pol polyprotein (Endovir1-1) (Arabidopsis thaliana) (Ty1_Copia-family)
AT1G03120	3.97469	0	responsive to abscisic acid 28 (RAB28)
AT5G19560	3.96926	0.00358187	ROP uanine nucleotide exchange factor 10 (ROPGEF10)
AT4G19720	3.96489	6.14e-12	Glycosyl hydrolase family protein with chitinase insertion domain
AT3G07250	3.95821	0	nuclear transport factor 2 (NTF2) family protein / RNA recognition motif (RRM)-containing protein
AT2G18460	3.95735	0.0178783	like COV 3 (LCV3)
AT4G28850	3.95307	4.76e-06	xyloglucan endotransglucosylase/hydrolase 26 (XTH26)
AT3G63040	3.94498	0.000222018	unknown protein
AT5G64750	3.93301	9.99e-16	ABA REPRESSOR1 (ABR1)
AT5G53820	3.92871	0.00201738	Late embryogenesis abundant protein (LEA) family protein
AT1G13340	3.92836	0	Regulator of Vps4 activity in the MVB pathway protein
AT4G26150	3.92237	0.00017679	cytokinin-responsive gata factor 1 (CGA1)
AT5G09570	3.9138	0.00134537	Cox19-like CHCH family protein
AT1G74500	3.91064	1.53e-11	activation-tagged BRI1(brassinosteroid-insensitive 1)-suppressor 1 (BS1)
AT4G18450	3.90792	0.0204463	Integrase-type DNA-binding superfamily protein
AT3G09925	3.90102	0	Pollen Ole e 1 allergen and extensin family protein
AT5G49270	3.89858	1.32e-08	SHAVEN 2 (SHV2)
AT5G09640	3.89564	0	serine carboxypeptidase-like 19 (SCPL19)
AT3G48300	3.8913	4.85e-06	cytochrome P450, family 71, subfamily A, polypeptide 23 (CYP71A23)
AT5G01550	3.88234	0	lectin receptor kinase a4.1 (LECRKA4.2)
AT2G42660	3.88157	0.000210535	Homeodomain-like superfamily protein
AT5G23010	3.87748	0.000149516	methylthioalkylmalate synthase 1 (MAM1)
AT3G13280	3.87289	0.00236763	Putative endonuclease or glycosyl hydrolase
AT3G17600	3.87254	0.0220487	indole-3-acetic acid inducible 31 (IAA31)
AT5G08391	3.86745	0.000102475	Protein of unknown function (DUF 3339)
AT5G52930	3.86688	0.00155264	Protein of unknown function (DUF295)
AT5G11920	3.86545	6.8e-09	6-&1-fructan exohydrolase (cwINV6)
AT5G49340	3.86178	0	TRICHOME BIREFRINGENCE-LIKE 4 (TBL4)
AT2G07717	3.85995	2.93e-15	pseudogene, similar to NADH-ubiquinone oxidoreductase chain 4 (EC 1.6.5.3). (Field mustard), blastp match of 99% identity and 2.0e-226 P-value to SP|Q04050|NU4M_BRACM NADH-ubiquinone oxidoreductase chain 4 (EC 1.6.5.3). (Field mustard) {Brassica campestris}
AT2G07808	3.8574	4.25e-07	Pseudogene of ATMG01330
AT1G54020	3.85585	2.93e-15	GDSL-like Lipase/Acylhydrolase superfamily protein
AT1G78990	3.85392	0	HXXXD-type acyl-transferase family protein
AT5G16460	3.8533	0	Putative adipose-regulatory protein (Seipin)
AT2G18450	3.85232	0.00163969	succinate dehydrogenase 1-2 (SDH1-2)
AT1G34670	3.85167	0	myb domain protein 93 (MYB93)
AT3G11325	3.84394	0.00895729	Phospholipid/glycerol acyltransferase family protein
AT3G50030	3.84031	0.00509969	ARM-repeat/Tetratricopeptide repeat (TPR)-like protein
ATMG00570	3.83829	0.0236857	Sec-independent periplasmic protein translocase
AT5G38240	3.83731	1.19e-08	Protein kinase family protein
AT3G54590	3.83557	0	hydroxyproline-rich glycoprotein (HRGP1)
AT2G23050	3.83527	2.75e-06	NAKED PINS IN YUC MUTANTS 4 (NPY4)
AT4G27160	3.83498	0	seed storage albumin 3 (SESA3)
AT2G43610	3.83375	0	Chitinase family protein
AT5G65890	3.83176	0	ACT domain repeat 1 (ACR1)
AT1G33750	3.82768	0	Terpenoid cyclases/Protein prenyltransferases superfamily protein
ATMG00080	3.82723	0	ribosomal protein L16 (RPL16)
AT5G60220	3.82694	0	tetraspanin4 (TET4)
AT4G14368	3.82005	2.63e-08	Regulator of chromosome condensation (RCC1) family protein
AT1G49960	3.81963	0	Xanthine/uracil permease family protein
AT4G12870	3.81127	6.21e-07	Gamma interferon responsive lysosomal thiol (GILT) reductase family protein
AT2G07709	3.80882	0	pseudogene, similar to NADH dehydrogenase, blastp match of 93% identity and 1.1e-175 P-value to GP|485862|emb|CAA52952.1||X75036 NADH dehydrogenase {Triticum aestivum}
AT5G49350	3.80208	0	Glycine-rich protein family
AT2G47370	3.79861	5.35e-07	Calcium-dependent phosphotriesterase superfamily protein
AT1G78340	3.7953	0	glutathione S-transferase TAU 22 (GSTU22)
ATMG00110	3.79143	0	cytochrome C biogenesis 206 (CCB206)
AT2G23110	3.77832	0	Late embryogenesis abundant protein, group 6
AT5G50360	3.77592	0	unknown protein
AT4G22214	3.7758	0.00598678	Defensin-like (DEFL) family protein
ATMG00140	3.7748	0.00209644	unknown protein.
AT5G35190	3.77023	0	proline-rich extensin-like family protein
AT4G11230	3.76984	4.52e-12	Riboflavin synthase-like superfamily protein
AT3G22100	3.76713	1.03e-07	basic helix-loop-helix (bHLH) DNA-binding superfamily protein
AT2G07070	3.76312	5.24e-08	pseudogene of unknown protein
AT1G24090	3.7618	9.99e-16	RNase H family protein
AT2G40435	3.76099	0.00012591	BEST Arabidopsis thaliana protein match is: transcription regulators (TAIR:AT3G56220.1)
AT1G69920	3.76067	0.00220023	glutathione S-transferase TAU 12 (GSTU12)
AT2G38465	3.76002	0	unknown protein
AT3G52748	3.75988	0	Unknown gene
AT5G35660	3.75242	0	Glycine-rich protein family
AT3G26480	3.74882	0	Transducin family protein / WD-40 repeat family protein
AT4G10860	3.74748	0.000147582	unknown protein
ATMG01410	3.74544	0.00232273	open reading frame 204 (ORF204)
AT4G33730	3.74057	1.76e-05	CAP (Cysteine-rich secretory proteins, Antigen 5, and Pathogenesis-related 1 protein) superfamily protein
AT1G62420	3.73577	0	Protein of unknown function (DUF506)
AT1G17285	3.72647	0.0050293	unknown protein
AT1G54280	3.72189	2.79e-14	ATPase E1-E2 type family protein / haloacid dehalogenase-like hydrolase family protein
AT1G64970	3.71886	0	gamma-tocopherol methyltransferase (G-TMT)
AT2G47770	3.71499	0	TSPO(outer membrane tryptophan-rich sensory protein)-related (TSPO)
AT1G27720	3.71368	0	TBP-associated factor 4B (TAF4B)
AT5G60250	3.71024	0	zinc finger (C3HC4-type RING finger) family protein
AT1G49900	3.70798	0	C2H2 type zinc finger transcription factor family
AT3G43200	3.70777	0.00532305	pseudogene, hypothetical protein, predicted proteins, Arabidopsis thaliana
AT5G52050	3.70102	0.000692746	MATE efflux family protein
AT5G57530	3.69803	5.2e-13	xyloglucan endotransglucosylase/hydrolase 12 (XTH12)
AT3G10986	3.69654	0.0305393	Protein of unknown function (DUF567)
AT2G04170	3.69255	9.99e-16	TRAF-like family protein
AT1G33030	3.69213	7.25e-08	O-methyltransferase family protein
AT5G49080	3.69198	0	similar to proline-rich extensin-like family protein [Arabidopsis thaliana] (TAIR:AT5G06640.1)
AT5G49200	3.68707	2.44e-05	WD-40 repeat family protein / zfwd4 protein (ZFWD4)
AT3G48790	3.68532	0.0106881	Pyridoxal phosphate (PLP)-dependent transferases superfamily protein
AT2G43440	3.68503	0.0107047	F-box and associated interaction domains-containing protein
AT1G48130	3.68474	0	1-cysteine peroxiredoxin 1 (PER1)
AT1G68850	3.68314	0	Peroxidase superfamily protein
AT2G39410	3.68172	0.00152409	alpha/beta-Hydrolases superfamily protein
AT3G50400	3.68169	0	GDSL-like Lipase/Acylhydrolase superfamily protein
AT3G42850	3.67375	0	Mevalonate/galactokinase family protein
ATMG00960	3.67341	1.78e-06	CCB203
AT1G63210	3.67153	9.97e-14	Transcription elongation factor Spt6
AT5G45310	3.66908	0	unknown protein
AT4G36052	3.66718	7.49e-07	Potential natural antisense gene, locus overlaps with AT4G36050
AT3G61760	3.66585	5.29e-14	DYNAMIN-like 1B (DL1B)
AT5G58860	3.66114	0	cytochrome P450, family 86, subfamily A, polypeptide 1 (CYP86A1)
AT3G23190	3.65282	5.89e-10	HR-like lesion-inducing protein-related
AT4G34060	3.65117	0	demeter-like protein 3 (DML3)
AT4G18470	3.64893	0	SUPPRESSOR OF NPR1-1, INDUCIBLE 1 (SNI1)
AT4G08410	3.64691	0	Proline-rich extensin-like family protein
AT4G04680	3.64561	0.00843646	INVOLVED IN: biological_process unknown
AT5G55750	3.64511	0.000599552	hydroxyproline-rich glycoprotein family protein
AT3G62680	3.6413	0	proline-rich protein 3 (PRP3)
AT2G39040	3.63892	4.75e-05	Peroxidase superfamily protein
AT2G45360	3.63659	8.81e-09	Protein of unknown function (DUF1442)
ATMG00070	3.63225	0	NADH dehydrogenase subunit 9 (NAD9)
AT2G30130	3.63194	5.51e-05	ASL5
AT3G60900	3.62387	1.05e-14	FASCICLIN-like arabinogalactan-protein 10 (FLA10)
AT2G35310	3.62322	0	Transcriptional factor B3 family protein
AT3G46660	3.62212	0	UDP-glucosyl transferase 76E12 (UGT76E12)
AT1G08290	3.62094	1.27e-08	WIP domain protein 3 (WIP3)
AT3G55485	3.61842	0.000471005
AT1G65500	3.61567	0	unknown protein
AT1G15870	3.61079	9.99e-16	Mitochondrial glycoprotein family protein
AT5G43980	3.60632	0	plasmodesmata-located protein 1 (PDLP1)
AT1G26420	3.60417	0	FAD-binding Berberine family protein
AT1G75030	3.59538	0	thaumatin-like protein 3 (TLP-3)
AT2G31865	3.59345	0	poly(ADP-ribose) glycohydrolase 2 (PARG2)
AT2G07783	3.59336	2.37e-06	pseudogene, similar to Ccl1, blastp match of 86% identity and 6.4e-177 P-value to GP|1694629|dbj|BAA12329.1||D84373 Ccl1 {Brassica napus}
AT1G29000	3.59261	8.96e-09	Heavy metal transport/detoxification superfamily protein
AT5G22545	3.59214	1.36e-08	unknown protein
AT5G66710	3.58908	0.00216238	Protein kinase superfamily protein
AT2G31985	3.58222	1.42e-10	Protein of unknown function (DUF1264)
AT5G47920	3.5757	8.98e-11	unknown protein
AT3G02670	3.57449	0.0392283	Glycine-rich protein family
AT3G05820	3.57101	2.68e-07	invertase H (INVH)
AT5G01670	3.56305	0	NAD(P)-linked oxidoreductase superfamily protein
AT4G08770	3.56167	5.72e-08	Peroxidase superfamily protein
AT1G25310	3.56008	3.48e-08	maternal effect embryo arrest 8 (MEE8)
ATMG01370	3.5494	7.57e-08	unknown protein.
AT4G03540	3.54645	0	Uncharacterised protein family (UPF0497)
AT5G04960	3.54586	0	Plant invertase/pectin methylesterase inhibitor superfamily
AT5G14200	3.53701	1.24e-11	isopropylmalate dehydrogenase 1
AT1G02065	3.53672	0.0008941	squamosa promoter binding protein-like 8 (SPL8)
AT5G09480	3.53621	0	hydroxyproline-rich glycoprotein family protein
AT3G13610	3.53426	0	2-oxoglutarate (2OG) and Fe(II)-dependent oxygenase superfamily protein
AT4G25530	3.53055	0	FLOWERING WAGENINGEN (FWA)
ATMG00670	3.52927	4.44e-07	FUNCTIONS IN: molecular_function unknown
AT2G35980	3.52726	0	YELLOW-LEAF-SPECIFIC GENE 9 (YLS9)
ATMG01130	3.52606	3.32e-11	FUNCTIONS IN: molecular_function unknown
AT5G57810	3.52518	0.000924824	tetraspanin15 (TET15)
AT1G54540	3.52352	0	Late embryogenesis abundant (LEA) hydroxyproline-rich glycoprotein family
AT1G27140	3.51999	2.84e-06	glutathione S-transferase tau 14 (GSTU14)
AT4G24140	3.5193	0	alpha/beta-Hydrolases superfamily protein
AT2G47540	3.51355	7.77e-05	Pollen Ole e 1 allergen and extensin family protein
ATMG00630	3.51179	6.81e-05	unknown protein.
AT5G60530	3.51019	5.99e-06	late embryogenesis abundant protein-related / LEA protein-related
AT1G70170	3.49706	0	matrix metalloproteinase (MMP)
AT1G53625	3.49318	1.81e-10	unknown protein
AT3G03640	3.49079	0	beta glucosidase 25 (BGLU25)
AT3G28540	3.49045	2.15e-13	P-loop containing nucleoside triphosphate hydrolases superfamily protein
AT1G49640	3.48923	0.0165648	alpha/beta-Hydrolases superfamily protein
AT3G48240	3.4891	0	Octicosapeptide/Phox/Bem1p family protein
AT1G30160	3.47469	0.00010529	Protein of unknown function (DUF295)
AT1G16850	3.47405	0	unknown protein
AT5G56490	3.4677	7.75e-09	D-arabinono-1,4-lactone oxidase family protein
AT2G22510	3.46464	0	hydroxyproline-rich glycoprotein family protein
AT3G60780	3.45847	0.000144986	Protein of unknown function (DUF1442)
AT2G43390	3.45512	1.48e-09	unknown protein
AT1G12950	3.45244	1.97e-15	root hair specific 2 (RSH2)
AT3G48580	3.45124	0	xyloglucan endotransglucosylase/hydrolase 11 (XTH11)
AT2G18193	3.45062	0	P-loop containing nucleoside triphosphate hydrolases superfamily protein
AT4G08620	3.44911	5.09e-08	sulphate transporter 1
AT3G03060	3.44706	0	P-loop containing nucleoside triphosphate hydrolases superfamily protein
AT5G65230	3.44246	2.24e-14	myb domain protein 53 (MYB53)
AT5G14330	3.44022	0	unknown protein
AT5G65090	3.43304	1.3e-06	BRISTLED 1 (BST1)
AT5G57560	3.43257	0	Touch 4 (TCH4)
AT3G15240	3.43032	3.87e-14	Serine/threonine-protein kinase WNK (With No Lysine)-related
AT1G79580	3.41855	8.37e-05	SOMBRERO (SMB)
AT2G24980	3.41671	0	Proline-rich extensin-like family protein
AT4G08400	3.41628	0	Proline-rich extensin-like family protein
AT2G07787	3.41525	9.48e-06	unknown protein
AT5G37820	3.41336	0.0114214	NOD26-like intrinsic protein 4
AT1G15125	3.41201	8.12e-14	S-adenosyl-L-methionine-dependent methyltransferases superfamily protein
AT2G07835	3.41008	0.00619909	unknown protein
AT3G04620	3.40799	0	Alba DNA/RNA-binding protein
AT3G44550	3.40472	0	fatty acid reductase 5 (FAR5)
AT2G45760	3.40381	0.000814453	BON association protein 2 (BAP2)
ATMG00660	3.40186	0	unknown protein.
AT5G10572	3.40097	0.0492389	Encodes a H/ACA-box snoRNA (snoR77). Gb: AL353995
AT1G22260	3.39994	0	ZYP1a
AT2G21450	3.39533	1.3e-08	chromatin remodeling 34 (CHR34)
AT1G34330	3.39376	0.00470985	pseudogene, putative peroxidase, similar to anionic peroxidase GI:559235 from (Petroselinum crispum)
AT3G56220	3.39288	1.49e-09	transcription regulators
AT2G33720	3.39263	0.020286	AP2/B3-like transcriptional factor family protein
AT2G18550	3.39246	0.0202904	homeobox protein 21 (HB21)
AT5G07130	3.39209	0	laccase 13 (LAC13)
AT1G23720	3.39131	0	Proline-rich extensin-like family protein
AT1G73580	3.38652	0.00942822	Calcium-dependent lipid-binding (CaLB domain) family protein
AT4G25090	3.38566	0	Riboflavin synthase-like superfamily protein
AT5G54560	3.38417	0	Protein of unknown function (DUF295)
AT5G49110	3.38227	0	unknown protein
ATMG00060	3.38202	0	NADH dehydrogenase subunit 5C (NAD5C)
AT5G52300	3.38005	0	LOW-TEMPERATURE-INDUCED 65 (LTI65)
AT2G29470	3.3773	0.00236626	glutathione S-transferase tau 3 (GSTU3)
AT1G22400	3.37616	0	UGT85A1
AT5G07475	3.37399	0	Cupredoxin superfamily protein
AT5G06640	3.37294	0	Proline-rich extensin-like family protein
AT1G62710	3.37183	0	beta vacuolar processing enzyme (BETA-VPE)
AT1G66360	3.36991	0.0213777	Calcium-dependent lipid-binding (CaLB domain) family protein
AT5G58010	3.36799	8.2e-14	LJRHL1-like 3 (LRL3)
AT4G24000	3.36269	4.38e-12	cellulose synthase like G2 (CSLG2)
AT3G10200	3.36144	0	S-adenosyl-L-methionine-dependent methyltransferases superfamily protein
AT1G51035	3.35728	0.0265088	unknown protein.
AT5G61865	3.35651	0	unknown protein
AT4G22666	3.3545	3.29e-12	Bifunctional inhibitor/lipid-transfer protein/seed storage 2S albumin superfamily protein
AT4G02270	3.35301	0	root hair specific 13 (RHS13)
AT2G29300	3.35148	0.00138783	NAD(P)-binding Rossmann-fold superfamily protein
AT2G40180	3.35124	0.0168475	phosphatase 2C5 (PP2C5)
AT1G17810	3.34315	0	beta-tonoplast intrinsic protein (BETA-TIP)
AT1G19490	3.34237	0	Basic-leucine zipper (bZIP) transcription factor family protein
AT4G26050	3.34237	2.11e-07	plant intracellular ras group-related LRR 8 (PIRL8)
AT4G11700	3.33828	0.00206124	Protein of unknown function (DUF626)
AT5G53902	3.33732	6.91e-06	U3 small nucleolar RNA
AT5G36100	3.33486	0	unknown protein
AT5G56050	3.33407	0	FUNCTIONS IN: molecular_function unknown
AT3G42180	3.32803	1.08e-11	Exostosin family protein
AT2G42540	3.32673	2.42e-05	cold-regulated 15a (COR15A)
AT2G02240	3.32597	3.34e-08	maternal effect embryo arrest 66 (MEE66)
AT2G05330	3.32579	0.0180031	BTB/POZ domain-containing protein
AT5G38780	3.31963	4.8e-13	S-adenosyl-L-methionine-dependent methyltransferases superfamily protein
AT5G55470	3.31818	0	Na+/H+ (sodium hydrogen) exchanger 3 (NHX3)
AT5G27037	3.31805	0.00123492	pseudogene, hypothetical protein
AT3G02410	3.31652	0	Isoprenylcysteine methylesterase-like 2 (ICME-LIKE2)
AT1G01580	3.31362	0	ferric reduction oxidase 2 (FRO2)
AT1G08090	3.31177	1.78e-05	nitrate transporter 2:1 (NRT2:1)
AT4G25580	3.30828	0	CAP160 protein
AT4G19680	3.30724	2.92e-08	iron regulated transporter 2 (IRT2)
AT3G50230	3.30459	2.49e-12	Leucine-rich repeat protein kinase family protein
AT5G64080	3.30432	0	Bifunctional inhibitor/lipid-transfer protein/seed storage 2S albumin superfamily protein
AT1G23840	3.29984	7.24e-07	unknown protein
AT3G62730	3.29219	2.82e-05	unknown protein
AT5G41570	3.29031	9.99e-16	WRKY DNA-binding protein 24 (WRKY24)
AT2G30680	3.28485	2.44e-05	BEST Arabidopsis thaliana protein match is: glucan synthase-like 3 (TAIR:AT2G31960.2)
AT2G33280	3.27414	4.17e-07	Major facilitator superfamily protein
AT3G45140	3.27335	6.28e-08	lipoxygenase 2 (LOX2)
AT4G15396	3.27219	0	cytochrome P450, family 702, subfamily A, polypeptide 6 (CYP702A6)
AT3G20440	3.27157	0	EMBRYO DEFECTIVE 2729 (EMB2729)
AT4G37400	3.27065	0	cytochrome P450, family 81, subfamily F, polypeptide 3 (CYP81F3)
AT5G05340	3.26898	0	Peroxidase superfamily protein
AT1G66270	3.2659	0	BGLU21
AT2G24560	3.2657	0	GDSL-like Lipase/Acylhydrolase family protein
AT1G58330	3.26186	0.00952669	ZW2
AT1G09500	3.26157	0	NAD(P)-binding Rossmann-fold superfamily protein
AT4G12120	3.26034	0	SEC1B
AT3G21050	3.25975	2.01e-05	copia-like retrotransposon family, has a 8.8e-18 P-value blast match to gb|AAO73527.1| gag-pol polyprotein (Glycine max) (SIRE1) (Ty1_Copia-family)
AT3G48660	3.25969	0.00186244	Protein of unknown function (DUF 3339)
AT1G36622	3.25399	0.0133375	unknown protein
AT5G50260	3.25339	0	Cysteine proteinases superfamily protein
AT5G57390	3.25303	0	AINTEGUMENTA-like 5 (AIL5)
AT5G55460	3.25058	0	Bifunctional inhibitor/lipid-transfer protein/seed storage 2S albumin superfamily protein
AT1G09950	3.24671	0	RESPONSE TO ABA AND SALT 1 (RAS1)
AT5G09520	3.24647	0	hydroxyproline-rich glycoprotein family protein
AT1G78320	3.24608	4.07e-05	glutathione S-transferase TAU 23 (GSTU23)
AT1G56470	3.24561	0.0351991	pseudogene, disease resistance protein (fragment), blastp match of 58% identity and 1.1e-16 P-value to GP|15787901|gb|AAL07542.1||AF316412 resistance gene analog NBS7 {Helianthus annuus}
AT2G36270	3.245	0	ABA INSENSITIVE 5 (ABI5)
ATMG00130	3.24029	0.0101909	FUNCTIONS IN: molecular_function unknown
AT5G55590	3.23511	1.25e-13	QUARTET 1 (QRT1)
AT4G34930	3.23396	0.00215284	PLC-like phosphodiesterases superfamily protein
AT1G65340	3.22976	0	cytochrome P450, family 96, subfamily A, polypeptide 3 (CYP96A3)
AT3G14360	3.22611	0	alpha/beta-Hydrolases superfamily protein
AT3G14780	3.22487	0	CONTAINS InterPro DOMAIN/s: Transposase, Ptta/En/Spm, plant (InterPro:IPR004252)
AT5G45990	3.22112	9.48e-07	crooked neck protein, putative / cell cycle protein, putative
AT4G26010	3.21799	0	Peroxidase superfamily protein
AT5G09585	3.21799	1.09e-05	gi|17664|emb|X06476.1|ATU25 Arabidopsis thaliana U2 RNA gene (U2.5)
AT4G01970	3.21766	0	stachyose synthase (STS)
AT2G23960	3.21066	5.93e-05	Class I glutamine amidotransferase-like superfamily protein
AT2G41240	3.20539	0.00143773	basic helix-loop-helix protein 100 (BHLH100)
AT1G63820	3.20529	2.35e-06	CCT motif family protein
AT2G34990	3.2006	1.64e-06	RING/U-box superfamily protein
AT3G41761	3.20003	0.00712788
AT5G06090	3.19872	0	glycerol-3-phosphate acyltransferase 7 (GPAT7)
AT1G60470	3.19729	0.000425817	galactinol synthase 4 (GolS4)
AT1G73810	3.19301	0.000421047	Core-2/I-branching beta-1,6-N-acetylglucosaminyltransferase family protein
AT4G38080	3.19157	0	hydroxyproline-rich glycoprotein family protein
AT1G74460	3.18949	0	GDSL-like Lipase/Acylhydrolase superfamily protein
AT1G15405	3.18946	0	Unknown gene
AT5G46650	3.18935	0.000387326	RING/U-box superfamily protein
AT1G60750	3.1876	0	NAD(P)-linked oxidoreductase superfamily protein
AT3G49830	3.18566	9.99e-16	P-loop containing nucleoside triphosphate hydrolases superfamily protein
AT1G17010	3.18525	1.2e-10	2-oxoglutarate (2OG) and Fe(II)-dependent oxygenase superfamily protein
AT1G51090	3.18074	4.46e-09	Heavy metal transport/detoxification superfamily protein
AT1G08860	3.18066	0.0003673	BONZAI 3 (BON3)
AT3G60330	3.17765	0	H(+)-ATPase 7 (HA7)
AT2G30340	3.17515	2.34e-10	LOB domain-containing protein 13 (LBD13)
AT3G22090	3.17472	0.0017442	unknown protein
AT5G23020	3.17352	1.06e-12	2-isopropylmalate synthase 2 (IMS2)
AT5G37690	3.17281	0	SGNH hydrolase-type esterase superfamily protein
AT1G79890	3.17164	0	RAD3-like DNA-binding helicase protein
AT5G48410	3.16945	0	glutamate receptor 1.3 (GLR1.3)
AT3G28500	3.16859	1.19e-06	60S acidic ribosomal protein family
AT2G35743	3.16696	6.55e-07	Pseudogene of AT2G35750; unknown protein
AT2G23540	3.16677	0	GDSL-like Lipase/Acylhydrolase superfamily protein
AT1G55207	3.16568	0.00503235	unknown protein
AT4G01925	3.16522	0.00501295	Cysteine/Histidine-rich C1 domain family protein
AT2G41850	3.16385	0	polygalacturonase abscission zone A. thaliana (PGAZAT)
AT5G04500	3.16121	0	glycosyltransferase family protein 47
AT3G13680	3.15978	1.33e-07	F-box and associated interaction domains-containing protein
AT1G02770	3.15702	0	Protein of unknown function (DUF626)
AT3G58990	3.15354	0.0038507	isopropylmalate isomerase 1 (IPMI1)
AT2G29740	3.15228	0	UDP-glucosyl transferase 71C2 (UGT71C2)
AT5G15960	3.15213	0	KIN1
AT1G10530	3.15177	1.4e-12	unknown protein
AT3G04370	3.15126	0	plasmodesmata-located protein 4 (PDLP4)
AT5G06250	3.14851	3.55e-05	AP2/B3-like transcriptional factor family protein
AT1G71770	3.13898	1.22e-08	poly(A)-binding protein 5 (PAB5)
AT1G26970	3.13862	0.000650576	Protein kinase superfamily protein
AT1G56320	3.13633	0	BEST Arabidopsis thaliana protein match is: Glycine-rich protein family (TAIR:AT5G49350.2)
AT3G51570	3.13541	9.27e-10	Disease resistance protein (TIR-NBS-LRR class) family
AT1G61390	3.13293	5.46e-06	S-locus lectin protein kinase family protein
AT3G54870	3.12698	7.11e-13	MORPHOGENESIS OF ROOT HAIR 2 (MRH2)
AT5G50800	3.12694	0.0100436	Nodulin MtN3 family protein
AT1G67370	3.12668	0	ASYNAPTIC 1 (ASY1)
AT3G30460	3.12502	0.000615745	RING/U-box superfamily protein
AT4G15690	3.12006	8.85e-05	Thioredoxin superfamily protein
AT1G67100	3.11879	0	LOB domain-containing protein 40 (LBD40)
ATMG01360	3.11696	0	cytochrome oxidase (COX1)
AT4G09080	3.11372	2.34e-10	TOC75-IV
AT5G03795	3.11044	0	Exostosin family protein
AT2G02930	3.10951	0	glutathione S-transferase F3 (GSTF3)
AT1G32900	3.10635	0	UDP-Glycosyltransferase superfamily protein
AT4G15165	3.10567	0	N-terminal nucleophile aminohydrolases (Ntn hydrolases) superfamily protein
AT3G54580	3.10299	0	Proline-rich extensin-like family protein
AT5G07450	3.10045	0.00371794	cyclin p4
ATMG00650	3.09809	1.93e-12	NADH dehydrogenase subunit 4L (NAD4L)
AT5G06990	3.09774	3.85e-13	Protein of unknown function, DUF617
AT2G19200	3.09641	5.11e-14	unknown protein
AT4G15290	3.09528	2.19e-09	ATCSLB05
AT5G10120	3.09496	0	Ethylene insensitive 3 family protein
AT3G53230	3.09479	0	ATPase, AAA-type, CDC48 protein
AT1G63600	3.09476	0.0366008	Receptor-like protein kinase-related family protein
AT4G12680	3.08846	0	unknown protein
AT1G05730	3.08679	2.02e-08	Eukaryotic protein of unknown function (DUF842)
AT1G01355	3.08675	0.000731229	Putative endonuclease or glycosyl hydrolase
AT1G52920	3.08465	3.75e-06	G protein coupled receptor (GPCR)
AT1G13520	3.079	0	Protein of unknown function (DUF1262)
AT4G31520	3.07548	5.01e-10	SDA1 family protein
AT3G13210	3.07107	7.7e-05	crooked neck protein, putative / cell cycle protein, putative
AT5G41550	3.06854	0	Disease resistance protein (TIR-NBS-LRR class) family
AT1G14540	3.06316	0	Peroxidase superfamily protein
AT3G48830	3.06296	0	polynucleotide adenylyltransferase family protein / RNA recognition motif (RRM)-containing protein
AT5G20860	3.06156	1.12e-09	Plant invertase/pectin methylesterase inhibitor superfamily
AT1G27740	3.06094	2.5e-05	root hair defective 6-like 4 (RSL4)
AT4G24580	3.05982	0	ROP1 ENHANCER 1 (REN1)
AT5G13830	3.05897	3.38e-06	FtsJ-like methyltransferase family protein
AT5G64710	3.0572	0	Putative endonuclease or glycosyl hydrolase
AT3G58270	3.05333	0	Arabidopsis phospholipase-like protein (PEARLI 4) with TRAF-like domain
AT1G55990	3.05327	0	glycine-rich protein
AT2G02020	3.05257	0	Major facilitator superfamily protein
AT1G67820	3.04863	0	Protein phosphatase 2C family protein
AT2G31141	3.04778	0	unknown protein.
AT4G25820	3.04764	0	xyloglucan endotransglucosylase/hydrolase 14 (XTH14)
AT1G50400	3.04386	1.55e-11	Eukaryotic porin family protein
AT5G06730	3.04236	2.42e-09	Peroxidase superfamily protein
AT1G43640	3.03998	4.02e-07	tubby like protein 5 (TLP5)
AT1G43800	3.03712	0	Plant stearoyl-acyl-carrier-protein desaturase family protein
AT4G21820	3.03283	0	binding
AT1G16440	3.03274	0.000739704	root hair specific 3 (RSH3)
AT2G18000	3.03252	2.59e-08	TBP-associated factor 14 (TAF14)
AT1G02940	3.02942	0.00473042	glutathione S-transferase (class phi) 5 (GSTF5)
AT3G49832	3.02583	3.2e-05	pseudogene of kelch repeat-containing F-box family
AT1G60090	3.02547	0	beta glucosidase 4 (BGLU4)
AT5G58910	3.01981	1.51e-06	laccase 16 (LAC16)
AT5G45810	3.0184	6.83e-07	CBL-interacting protein kinase 19 (CIPK19)
AT3G44750	3.01186	0	histone deacetylase 3 (HDA3)
AT3G46680	3.01006	0.00508148	UDP-Glycosyltransferase superfamily protein
ATMG00513	3.00979	1.84e-08	NADH dehydrogenase 5A (NAD5A)
AT3G48450	3.00818	0	RPM1-interacting protein 4 (RIN4) family protein
AT3G55580	3.008	0.0038778	Regulator of chromosome condensation (RCC1) family protein
AT4G02390	3.00774	0	poly(ADP-ribose) polymerase (PP)
AT5G59130	3.00435	6.24e-07	Subtilase family protein
AT1G77120	2.99845	0	alcohol dehydrogenase 1 (ADH1)
AT3G52740	2.99643	0.00436575	unknown protein
AT1G02930	2.99485	0	glutathione S-transferase 6 (GSTF6)
AT1G62720	2.99287	8.08e-07	Pentatricopeptide repeat (PPR-like) superfamily protein
AT5G43040	2.98949	5.68e-06	Cysteine/Histidine-rich C1 domain family protein
AT4G36580	2.98673	0	AAA-type ATPase family protein
AT1G61110	2.98595	0.00876988	NAC domain containing protein 25 (NAC025)
AT3G28550	2.98496	0	Proline-rich extensin-like family protein
AT3G44830	2.98149	2.59e-13	Lecithin:cholesterol acyltransferase family protein
AT5G20000	2.97905	0	AAA-type ATPase family protein
AT5G57790	2.97824	0	unknown protein
AT1G25422	2.97715	1.19e-06	unknown protein
AT2G46130	2.97358	0.000760985	WRKY DNA-binding protein 43 (WRKY43)
AT5G03495	2.97004	6.86e-06	RNA-binding (RRM/RBD/RNP motifs) family protein
AT1G34355	2.96464	0	PARALLEL SPINDLE 1 (PS1)
AT2G37070	2.96194	1.91e-11	unknown protein
AT5G02180	2.96074	0	Transmembrane amino acid transporter family protein
AT4G17785	2.95882	0.00030025	myb domain protein 39 (MYB39)
AT5G46600	2.9586	7.76e-06	Aluminium activated malate transporter family protein
AT1G53270	2.95849	0	ABC-2 type transporter family protein
AT5G26860	2.95827	0	lon protease 1 (LON1)
AT5G22540	2.95666	2.05e-07	Plant protein of unknown function (DUF247)
AT1G64000	2.95606	1.4e-11	WRKY DNA-binding protein 56 (WRKY56)
AT5G63130	2.95376	0	Octicosapeptide/Phox/Bem1p family protein
AT3G49320	2.95088	0	Metal-dependent protein hydrolase
AT2G13960	2.95036	0.00120712	Homeodomain-like superfamily protein
AT5G04895	2.94873	0	DEA(D/H)-box RNA helicase family protein
AT5G17810	2.94466	0	WUSCHEL related homeobox 12 (WOX12)
AT5G22660	2.94464	2.14e-05	FBD, F-box, Skp2-like and Leucine Rich Repeat domains containing protein
AT3G47780	2.94432	0	ABC2 homolog 6 (ATH6)
ATMG01220	2.94087	0.00488673	unknown protein
AT5G48400	2.94032	0	ATGLR1.2
AT2G47200	2.94027	0	unknown protein
AT5G17390	2.93942	9.34e-06	Adenine nucleotide alpha hydrolases-like superfamily protein
AT5G44417	2.9369	0	pseudogene, similar to CPRD2, blastp match of 42% identity and 7.0e-94 P-value to GP|13161397|dbj|BAB33033.1||AB056448 CPRD2 {Vigna unguiculata}
AT1G61290	2.93216	0.0356065	syntaxin of plants 124 (SYP124)
AT2G40170	2.93164	0	LATE EMBRYOGENESIS ABUNDANT 6 (GEA6)
AT4G04870	2.93033	0	cardiolipin synthase (CLS)
AT4G12130	2.92729	0	Glycine cleavage T-protein family
AT3G55090	2.92367	0	ABC-2 type transporter family protein
AT5G16900	2.92289	2.1e-06	Leucine-rich repeat protein kinase family protein
AT1G19415	2.92174	5.88e-05	copia-like retrotransposon family, has a 6.1e-43 P-value blast match to gb|AAO73529.1| gag-pol polyprotein (Glycine max) (SIRE1) (Ty1_Copia-family)
AT3G27630	2.92106	7.23e-08	unknown protein
AT4G01895	2.91986	0	systemic acquired resistance (SAR) regulator protein NIMIN-1-related
AT4G40090	2.91794	0	arabinogalactan protein 3 (AGP3)
AT5G50170	2.9167	0	C2 calcium/lipid-binding and GRAM domain containing protein
AT1G12064	2.91497	0	unknown protein
AT1G06330	2.91417	9.99e-16	Heavy metal transport/detoxification superfamily protein
AT4G34950	2.91075	0	Major facilitator superfamily protein
AT3G27130	2.90984	4.75e-13	BEST Arabidopsis thaliana protein match is: P-loop containing nucleoside triphosphate hydrolases superfamily protein (TAIR:AT3G27120.1)
AT3G21600	2.9091	0	Senescence/dehydration-associated protein-related
AT5G48940	2.9067	0	Leucine-rich repeat transmembrane protein kinase family protein
AT5G24240	2.90554	1.47e-08	Phosphatidylinositol 3- and 4-kinase
AT5G16010	2.90506	0	3-oxo-5-alpha-steroid 4-dehydrogenase family protein
AT2G35380	2.90435	0	Peroxidase superfamily protein
AT1G05660	2.9033	0.00570754	Pectin lyase-like superfamily protein
AT1G14750	2.90327	0	SOLO DANCERS (SDS)
AT2G47140	2.90307	1.45e-08	NAD(P)-binding Rossmann-fold superfamily protein
AT5G13200	2.90182	0	GRAM domain family protein
AT5G19110	2.89294	0	Eukaryotic aspartyl protease family protein
AT2G43670	2.88749	0	Carbohydrate-binding X8 domain superfamily protein
AT1G18320	2.88505	3.42e-06	Mitochondrial import inner membrane translocase subunit Tim17/Tim22/Tim23 family protein
AT5G37240	2.8812	0.0336529	unknown protein
ATCG00660	2.8804	0	ribosomal protein L20 (RPL20)
AT5G53990	2.8781	0	UDP-Glycosyltransferase superfamily protein
AT5G13210	2.87766	0	Uncharacterised conserved protein UCP015417, vWA
AT3G11430	2.87626	0	glycerol-3-phosphate acyltransferase 5 (GPAT5)
AT2G01010	2.87618	1.23e-05	18SrRNA
AT2G43520	2.87356	4.03e-11	trypsin inhibitor protein 2 (TI2)
AT1G21790	2.87225	0	TRAM, LAG1 and CLN8 (TLC) lipid-sensing domain containing protein
AT3G10100	2.8686	0	similar to ASY2, DNA binding [Arabidopsis thaliana] (TAIR:AT4G32200.1)
AT5G66150	2.86516	2.01e-09	Glycosyl hydrolase family 38 protein
AT3G55110	2.86436	9.09e-07	ABC-2 type transporter family protein
AT1G51420	2.86265	0	sucrose-phosphatase 1 (SPP1)
AT3G12410	2.86082	0.00016786	Polynucleotidyl transferase, ribonuclease H-like superfamily protein
AT2G34350	2.86009	5.11e-10	Nodulin-like / Major Facilitator Superfamily protein
AT2G04450	2.85824	0.00147777	nudix hydrolase homolog 6 (NUDT6)
AT3G56790	2.85769	0.0486137	RNA splicing factor-related
AT4G24420	2.8575	8.74e-05	RNA-binding (RRM/RBD/RNP motifs) family protein
AT3G10750	2.85727	0.0487695	FBD domain family
ATMG00690	2.85546	6.34e-11	unknown protein
AT4G17215	2.85454	0	Pollen Ole e 1 allergen and extensin family protein
AT5G06165	2.85117	0.000145369
AT1G48740	2.85022	0.000479863	2-oxoglutarate (2OG) and Fe(II)-dependent oxygenase superfamily protein
AT4G08040	2.84898	4.45e-06	1-aminocyclopropane-1-carboxylate synthase 11 (ACS11)
AT2G25460	2.84769	0	CONTAINS InterPro DOMAIN/s: C2 calcium-dependent membrane targeting (InterPro:IPR000008)
AT4G14970	2.84719	0	unknown protein
AT3G08770	2.84666	0	lipid transfer protein 6 (LTP6)
AT5G01490	2.84562	8.26e-09	cation exchanger 4 (CAX4)
AT2G34220	2.84513	1.37e-07	maternal effect embryo arrest 20 (MEE20)
AT4G18690	2.84501	2.05e-05	unknown protein
AT3G56070	2.84315	0	rotamase cyclophilin 2 (ROC2)
AT4G02830	2.84283	0	unknown protein
AT3G18400	2.84168	0	NAC domain containing protein 58 (NAC058)
AT3G14900	2.83979	0	unknown protein
ATCG00065	2.83958	2.27e-06	ribosomal protein S12A (RPS12A)
AT2G47530	2.83932	0.00108901	Pollen Ole e 1 allergen and extensin family protein
AT1G78780	2.8381	0	pathogenesis-related family protein
AT4G38780	2.83602	0	Pre-mRNA-processing-splicing factor
AT5G55180	2.83354	0	O-Glycosyl hydrolases family 17 protein
AT3G60660	2.832	0	unknown protein
AT1G62320	2.83098	5.23e-12	ERD (early-responsive to dehydration stress) family protein
AT5G06190	2.82889	4.23e-14	unknown protein
AT1G17950	2.82781	9.99e-16	myb domain protein 52 (MYB52)
AT4G14630	2.82722	6.45e-08	germin-like protein 9 (GLP9)
AT5G23190	2.82216	0	cytochrome P450, family 86, subfamily B, polypeptide 1 (CYP86B1)
AT5G45840	2.81706	0	Leucine-rich repeat protein kinase family protein
AT2G33793	2.81628	5.98e-08	unknown protein
AT3G19210	2.81151	0	homolog of RAD54 (RAD54)
AT3G26340	2.81045	0	N-terminal nucleophile aminohydrolases (Ntn hydrolases) superfamily protein
AT3G20475	2.80998	1.95e-12	MUTS-homologue 5 (MSH5)
AT4G05210	2.80989	0.000926396	Trimeric LpxA-like enzymes superfamily protein
AT2G02850	2.80649	0	plantacyanin (ARPN)
AT2G29940	2.80331	0	pleiotropic drug resistance 3 (PDR3)
AT3G16300	2.80115	0.00713348	Uncharacterised protein family (UPF0497)
AT5G52310	2.80029	0	LOW-TEMPERATURE-INDUCED 78 (LTI78)
AT1G14930	2.80019	0	Polyketide cyclase/dehydrase and lipid transport superfamily protein
AT4G25220	2.79961	4.02e-09	root hair specific 15 (RHS15)
AT5G25230	2.79877	2.61e-06	Ribosomal protein S5/Elongation factor G/III/V family protein
AT3G57150	2.79849	0	homologue of NAP57 (NAP57)
AT3G04320	2.79837	0.000223867	Kunitz family trypsin and protease inhibitor protein
AT2G07767	2.79699	0.0130588	expressed protein, similar to putative non-LTR retroelement reverse transcriptase
AT5G49680	2.79406	0	Golgi-body localisation protein domain
AT3G04420	2.79273	0.0155748	NAC domain containing protein 48 (NAC048)
AT1G22380	2.79253	0	UDP-glucosyl transferase 85A3 (UGT85A3)
AT5G12420	2.78988	0	O-acyltransferase (WSD1-like) family protein
AT2G03430	2.78979	0	Ankyrin repeat family protein
AT3G13960	2.78935	0	growth-regulating factor 5 (GRF5)
AT4G35380	2.78913	0	SEC7-like guanine nucleotide exchange family protein
AT5G44550	2.78871	0	Uncharacterised protein family (UPF0497)
AT5G54075	2.78733	0.0231081	U3 small nucleolar RNA
AT4G24150	2.78666	0	growth-regulating factor 8 (GRF8)
AT5G15940	2.77727	0.00312831	NAD(P)-binding Rossmann-fold superfamily protein
AT4G25630	2.77285	0	fibrillarin 2 (FIB2)
AT4G33610	2.7721	0	glycine-rich protein
AT5G43590	2.7694	0.000622873	Acyl transferase/acyl hydrolase/lysophospholipase superfamily protein
AT5G66110	2.76813	0	Heavy metal transport/detoxification superfamily protein
AT4G40000	2.7657	0	S-adenosyl-L-methionine-dependent methyltransferases superfamily protein
AT1G16140	2.76289	1.12e-09	pseudogene similar to wall-associated kinase protein family
AT5G13900	2.76113	0	Bifunctional inhibitor/lipid-transfer protein/seed storage 2S albumin superfamily protein
AT5G58840	2.7564	9.76e-06	Subtilase family protein
AT4G15380	2.75334	0	cytochrome P450, family 705, subfamily A, polypeptide 4 (CYP705A4)
AT1G23410	2.75254	0	Ribosomal protein S27a / Ubiquitin family protein
AT5G65070	2.75128	1.97e-15	MADS AFFECTING FLOWERING 4 (MAF4)
AT2G35990	2.74892	0.0238434	Putative lysine decarboxylase family protein
ATMG00030	2.74714	0	unknown protein.
AT3G27870	2.74667	0	ATPase E1-E2 type family protein / haloacid dehalogenase-like hydrolase family protein
AT1G23149	2.74649	0	conserved peptide upstream open reading frame 29 (CPuORF29)
AT1G66620	2.74626	0	Protein with RING/U-box and TRAF-like domains
AT2G27300	2.74417	5.94e-09	NTM1-like 8 (NTL8)
AT1G67120	2.74275	0	ATPases
AT1G78950	2.74271	0	Terpenoid cyclases family protein
AT1G62350	2.74231	1.67e-10	Pentatricopeptide repeat (PPR) superfamily protein
AT5G22290	2.73317	0	NAC domain containing protein 89 (NAC089)
AT5G13580	2.73186	0	ABC-2 type transporter family protein
AT2G35730	2.73137	0.0187441	Heavy metal transport/detoxification superfamily protein
AT5G52420	2.72855	0	unknown protein
AT3G53150	2.7271	4.57e-08	UDP-glucosyl transferase 73D1 (UGT73D1)
AT1G73910	2.72655	0.012584	actin-related proteins 4A (ARP4A)
AT1G49475	2.72609	2.82e-11	AP2/B3-like transcriptional factor family protein
AT2G39620	2.72589	4.58e-05	Pentatricopeptide repeat (PPR) superfamily protein
AT5G62420	2.72559	0.0469042	NAD(P)-linked oxidoreductase superfamily protein
AT5G57450	2.7214	3.17e-09	homolog of X-ray repair cross complementing 3 (XRCC3) (XRCC3)
AT3G15180	2.7206	0	ARM repeat superfamily protein
AT1G34520	2.7193	0.00383929	MBOAT (membrane bound O-acyl transferase) family protein
AT4G14780	2.71816	1.18e-05	Protein kinase superfamily protein
AT2G43720	2.71736	0	Eukaryotic protein of unknown function (DUF842)
AT3G62740	2.71639	0.00053713	beta glucosidase 7 (BGLU7)
AT1G20570	2.71463	5.89e-12	Spc97 / Spc98 family of spindle pole body (SBP) component
AT1G75160	2.71252	0.0033757	Protein of unknown function (DUF620)
AT1G57560	2.71152	1.1e-06	myb domain protein 50 (MYB50)
AT5G46040	2.71087	9.51e-05	Major facilitator superfamily protein
AT2G15128	2.71075	2.02e-08
AT2G40340	2.71057	0	DREB2C
AT1G03790	2.71009	0	SOMNUS (SOM)
AT5G18320	2.7082	0.00286454	ARM repeat superfamily protein
AT2G45135	2.70719	0.0049862	RING/U-box superfamily protein
AT2G19800	2.70489	0	myo-inositol oxygenase 2 (MIOX2)
AT5G39610	2.70336	0	NAC domain containing protein 6 (NAC6)
AT3G09520	2.70295	0	exocyst subunit exo70 family protein H4 (EXO70H4)
AT5G48950	2.70086	0.000333084	Thioesterase superfamily protein
AT2G25330	2.70032	1.37e-05	TRAF-like family protein
AT3G27120	2.70019	0	P-loop containing nucleoside triphosphate hydrolases superfamily protein
AT2G34240	2.69608	6.72e-08	Protein with domains of unknown function DUF627 and DUF632
AT4G37060	2.69438	0.0147061	PATATIN-like protein 5 (PLP5)
AT2G43000	2.69384	0	NAC domain containing protein 42 (NAC042)
AT5G09530	2.69306	0	hydroxyproline-rich glycoprotein family protein
AT1G50930	2.69184	0.0274187	unknown protein
AT4G15150	2.6918	0.00370822	glycine-rich protein
AT1G78390	2.69027	0	nine-cis-epoxycarotenoid dioxygenase 9 (NCED9)
AT3G48340	2.68875	0	Cysteine proteinases superfamily protein
AT1G17170	2.68841	0	glutathione S-transferase TAU 24 (GSTU24)
AT1G72210	2.6878	6.6e-09	basic helix-loop-helix (bHLH) DNA-binding superfamily protein
AT4G27940	2.68693	0	manganese tracking factor for mitochondrial SOD2 (MTM1)
AT5G40580	2.68533	0	20S proteasome beta subunit PBB2 (PBB2)
AT5G27845	2.6832	1.02e-11	non-LTR retrotransposon family (LINE), has a 6.6e-32 P-value blast match to GB:AAA39398 ORF2 (Mus musculus) (LINE-element)
AT4G12430	2.68097	0	Haloacid dehalogenase-like hydrolase (HAD) superfamily protein
AT1G52450	2.68055	1.96e-08	Ubiquitin carboxyl-terminal hydrolase-related protein
AT3G14225	2.67681	0.00137921	GDSL-motif lipase 4 (GLIP4)
AT3G48700	2.67266	0	carboxyesterase 13 (CXE13)
AT1G70390	2.67232	0.00140068	F-box and associated interaction domains-containing protein
AT3G18600	2.67082	0	P-loop containing nucleoside triphosphate hydrolases superfamily protein
AT3G13175	2.66999	8.95e-13	unknown protein
AT5G14580	2.66981	0	polyribonucleotide nucleotidyltransferase, putative
AT4G36710	2.66859	0	GRAS family transcription factor
AT4G00390	2.66742	9.59e-05	DNA-binding storekeeper protein-related transcriptional regulator
AT1G12805	2.66635	0	nucleotide binding
ATMG00510	2.66524	0	NADH dehydrogenase subunit 7 (NAD7)
AT1G53100	2.66398	2.77e-07	Core-2/I-branching beta-1,6-N-acetylglucosaminyltransferase family protein
AT2G22600	2.66306	8.9e-09	RNA-binding KH domain-containing protein
AT4G11600	2.66249	0	glutathione peroxidase 6 (GPX6)
AT5G45630	2.66038	1.54e-08	CONTAINS InterPro DOMAIN/s: Protein of unknown function DUF584 (InterPro:IPR007608)
AT5G58670	2.65752	0	phospholipase C1 (PLC1)
AT3G16390	2.65481	7.11e-09	nitrile specifier protein 3 (NSP3)
AT5G07390	2.64735	2.39e-07	respiratory burst oxidase homolog A (RBOHA)
AT2G47520	2.64726	0.000360326	HYPOXIA RESPONSIVE ERF (ETHYLENE RESPONSE FACTOR) 2 (HRE2)
AT5G42510	2.6469	9.53e-09	Disease resistance-responsive (dirigent-like protein) family protein
AT5G61650	2.64587	7.68e-08	CYCLIN P4
AT4G11350	2.64537	0	Protein of unknown function (DUF604)
AT3G62090	2.64262	0	phytochrome interacting factor 3-like 2 (PIL2)
AT5G38750	2.63844	0.025363	asparaginyl-tRNA synthetase family
AT1G18100	2.63617	0	E12A11
AT3G51300	2.63426	1.61e-05	RHO-related protein from plants 1 (ROP1)
AT5G53740	2.63346	0.00147777	unknown protein
AT4G16600	2.63327	8.91e-05	Nucleotide-diphospho-sugar transferases superfamily protein
AT3G56970	2.63286	0	BHLH038
AT1G30475	2.6309	0	FUNCTIONS IN: molecular_function unknown
AT3G52780	2.63042	0	PAP20
AT2G01730	2.63029	0	cleavage and polyadenylation specificity factor 73 kDa subunit-II (CPSF73-II)
AT5G38940	2.62448	0.00142183	RmlC-like cupins superfamily protein
AT1G62510	2.62344	0	Bifunctional inhibitor/lipid-transfer protein/seed storage 2S albumin superfamily protein
AT5G39720	2.62277	0.000114018	avirulence induced gene 2 like protein (AIG2L)
AT4G27950	2.62256	1.5e-08	cytokinin response factor 4 (CRF4)
AT2G32210	2.61742	4.72e-11	unknown protein
AT2G01280	2.61633	0.000647469	maternal effect embryo arrest 65 (MEE65)
AT3G42725	2.61384	5.65e-08	Putative membrane lipoprotein
AT4G34580	2.61278	0	CAN OF WORMS1 (COW1)
AT5G60760	2.61193	0	P-loop containing nucleoside triphosphate hydrolases superfamily protein
AT5G65980	2.61115	0	Auxin efflux carrier family protein
AT2G06950	2.60799	0	copia-like retrotransposon family, has a 2.7e-243 P-value blast match to dbj|BAA78426.1| polyprotein (AtRE2-1) (Arabidopsis thaliana) (Ty1_Copia-element)
ATMG00640	2.60735	0	hydrogen ion transporting ATP synthases, rotational mechanism
AT5G24640	2.60682	7.19e-09	unknown protein
AT4G27250	2.60468	2.33e-13	NAD(P)-binding Rossmann-fold superfamily protein
AT4G19130	2.60132	0	Replication factor-A protein 1-related
AT4G17380	2.59792	4.66e-09	MUTS-like protein 4 (MSH4)
AT3G53650	2.59495	0	Histone superfamily protein
AT1G16635	2.59355	0.0013529
AT1G54000	2.59206	0	GDSL-like Lipase/Acylhydrolase superfamily protein
AT1G06120	2.5916	0.0227083	Fatty acid desaturase family protein
AT5G15380	2.58628	0.000440217	domains rearranged methylase 1 (DRM1)
AT4G34360	2.58392	3.22e-10	S-adenosyl-L-methionine-dependent methyltransferases superfamily protein
AT1G16150	2.58327	1.64e-09	wall associated kinase-like 4 (WAKL4)
AT3G06145	2.58259	4.6e-13	unknown protein
AT5G05400	2.58117	0	LRR and NB-ARC domains-containing disease resistance protein
AT4G39740	2.57889	0	Thioredoxin superfamily protein
AT5G62820	2.57838	0	Uncharacterised protein family (UPF0497)
AT1G30515	2.57682	7.55e-05	unknown protein
AT5G41315	2.57453	7.37e-07	GLABROUS 3 (GL3)
AT1G23100	2.57249	1.53e-10	GroES-like family protein
AT1G24735	2.57242	0	S-adenosyl-L-methionine-dependent methyltransferases superfamily protein
AT5G50240	2.57025	0	protein-l-isoaspartate methyltransferase 2 (PIMT2)
AT1G13530	2.56974	8.07e-06	Protein of unknown function (DUF1262)
AT2G21930	2.56894	4.93e-05	F-box associated ubiquitination effector family protein
AT3G25250	2.56776	1.77e-11	AGC2-1
AT1G74540	2.56753	5.29e-10	cytochrome P450, family 98, subfamily A, polypeptide 8 (CYP98A8)
AT5G61800	2.56623	2.16e-11	Pentatricopeptide repeat (PPR) superfamily protein
AT3G29000	2.56531	3.9e-05	Calcium-binding EF-hand family protein
AT2G07711	2.5623	0	pseudogene, similar to NADH dehydrogenase subunit 5, blastp match of 97% identity and 2.2e-244 P-value to GP|1066145|dbj|BAA07176.1||D37958 NADH dehydrogenase subunit 5 {Malus x domestica}
AT5G55410	2.56085	0	Bifunctional inhibitor/lipid-transfer protein/seed storage 2S albumin superfamily protein
AT5G24280	2.56057	0	GAMMA-IRRADIATION AND MITOMYCIN C INDUCED 1 (GMI1)
AT5G16770	2.55869	0	myb domain protein 9 (MYB9)
AT2G34360	2.55857	3.33e-11	MATE efflux family protein
AT3G44540	2.55728	0	fatty acid reductase 4 (FAR4)
AT1G55420	2.5553	0.000292289	embryo sac development arrest 11 (EDA11)
AT4G29550	2.55468	0.00858629	Protein of unknown function (DUF626)
AT3G52970	2.55423	0.00401945	cytochrome P450, family 76, subfamily G, polypeptide 1 (CYP76G1)
AT3G26230	2.5539	2.22e-10	cytochrome P450, family 71, subfamily B, polypeptide 24 (CYP71B24)
AT2G03200	2.54539	0	Eukaryotic aspartyl protease family protein
AT1G15830	2.54221	0	unknown protein
AT3G10110	2.54207	4.31e-09	maternal effect embryo arrest 67 (MEE67)
AT5G42450	2.54172	2.29e-07	Pentatricopeptide repeat (PPR) superfamily protein
AT3G12510	2.53963	0	MADS-box family protein
AT5G17460	2.53897	0	unknown protein
AT3G17890	2.53726	0	unknown protein
AT5G43860	2.53709	0	chlorophyllase 2 (CLH2)
AT5G24140	2.53647	0	squalene monooxygenase 2 (SQP2)
AT5G25180	2.53625	2.35e-10	cytochrome P450, family 71, subfamily B, polypeptide 14 (CYP71B14)
AT3G51350	2.53527	4.84e-15	Eukaryotic aspartyl protease family protein
AT5G06590	2.53499	0	unknown protein
AT1G13330	2.53498	0	Arabidopsis Hop2 homolog (AHP2)
AT2G14520	2.52975	0	FUNCTIONS IN: molecular_function unknown
AT5G24155	2.52573	0.0082443	FAD/NAD(P)-binding oxidoreductase family protein
AT1G30960	2.52289	0	GTP-binding family protein
AT5G55490	2.52265	0	gamete expressed protein 1 (GEX1)
AT3G19508	2.52232	0	unknown protein
AT1G65300	2.52201	0.0183594	AGAMOUS-like 38 (AGL38)
AT2G32940	2.51974	0	ARGONAUTE 6 (AGO6)
AT3G51450	2.51831	0	Calcium-dependent phosphotriesterase superfamily protein
AT4G14180	2.51782	2.73e-08	putative recombination initiation defect 1 (PRD1)
AT2G29410	2.51554	2.9e-05	metal tolerance protein B1 (MTPB1)
AT4G29150	2.51539	0.00279488	IQ-domain 25 (IQD25)
AT4G39500	2.50923	0	cytochrome P450, family 96, subfamily A, polypeptide 11 (CYP96A11)
AT1G56240	2.509	0.00532471	phloem protein 2-B13 (PP2-B13)
AT3G44300	2.50648	0	nitrilase 2 (NIT2)
AT5G07060	2.50545	6.7e-07	CCCH-type zinc fingerfamily protein with RNA-binding domain
AT3G63350	2.50544	0	AT-HSFA7B
AT2G32460	2.50511	0	myb domain protein 101 (MYB101)
AT1G79150	2.50459	0	binding
AT1G68238	2.50353	0.000648214	unknown protein
AT2G16630	2.50187	0	Pollen Ole e 1 allergen and extensin family protein
AT3G03530	2.50027	1.22e-13	non-specific phospholipase C4 (NPC4)
AT5G15022	2.49993	0.000379955	Potential natural antisense gene, locus overlaps with AT5G15030
AT4G13680	2.49984	1.59e-05	Protein of unknown function (DUF295)
AT3G25597	2.49714	0	unknown protein
AT4G37030	2.49637	0	unknown protein
AT1G27880	2.49558	0	DEAD/DEAH box RNA helicase family protein
AT3G60160	2.49518	1.68e-11	multidrug resistance-associated protein 9 (MRP9)
AT4G38010	2.49111	2.62e-11	Pentatricopeptide repeat (PPR-like) superfamily protein
AT2G16890	2.4876	7.92e-11	UDP-Glycosyltransferase superfamily protein
AT1G61560	2.48576	0	MILDEW RESISTANCE LOCUS O 6 (MLO6)
AT1G26590	2.4847	3.82e-05	C2H2-like zinc finger protein
AT2G07727	2.48372	0.00243463	Di-haem cytochrome, transmembrane
AT4G39190	2.48335	0	unknown protein
ATMG01120	2.48047	1.19e-06	NADH dehydrogenase 1B (NAD1B)
AT3G24927	2.48016	0	expressed protein
ATMG01390	2.47644	0	Mitochondrial 18S ribosomal RNA, which is a component of the 30S small subunit of mitochondrial ribosome. The rRNA is degraded by a polynucleotide phosphorylase-like protein (AtmtPNPase).
AT5G02780	2.47594	4.5e-10	glutathione transferase lambda 1 (GSTL1)
AT1G48605	2.4744	9.99e-16	ATHAL3B
AT5G57890	2.4743	9.99e-16	Glutamine amidotransferase type 1 family protein
AT1G80820	2.47363	0	cinnamoyl coa reductase (CCR2)
AT2G29260	2.47237	2.01e-08	NAD(P)-binding Rossmann-fold superfamily protein
AT5G61610	2.47185	0.00101902	Oleosin family protein
AT3G27280	2.46921	0	prohibitin 4 (PHB4)
AT4G29040	2.46791	0	regulatory particle AAA-ATPase 2A (RPT2a)
AT4G30662	2.46657	3e-05	unknown protein
AT3G07970	2.46612	1.11e-09	QUARTET 2 (QRT2)
AT4G27070	2.46407	0	tryptophan synthase beta-subunit 2 (TSB2)
AT3G13432	2.46389	0.00111018	unknown protein
AT3G16120	2.4638	0	Dynein light chain type 1 family protein
AT5G66130	2.46179	0	RADIATION SENSITIVE 17 (ATRAD17)
AT1G73010	2.4581	4.93e-14	phosphate starvation-induced gene 2 (PS2)
AT1G21460	2.45475	0	Nodulin MtN3 family protein
AT2G35750	2.4535	0	unknown protein
AT3G57940	2.45341	0	FUNCTIONS IN: molecular_function unknown
AT5G18810	2.45211	1.5e-12	SC35-like splicing factor 28 (SCL28)
AT1G03270	2.44999	0	CBS domain-containing protein with a domain of unknown function (DUF21)
AT4G13480	2.44588	0.0428321	myb domain protein 79 (MYB79)
AT3G16980	2.44487	3.12e-07	NRPB9A
AT2G37360	2.44482	0	ABC-2 type transporter family protein
AT2G46730	2.44367	5.58e-11	pseudogene, similar to 68 kDa protein, blastp match of 68% identity and 4.7e-17 P-value to GP|7271113|emb|CAB81547.1||AJ276420 68 kDa protein {Cicer arietinum}
AT2G35930	2.44348	1.97e-15	plant U-box 23 (PUB23)
AT1G65080	2.4427	0	Membrane insertion protein, OxaA/YidC with tetratricopeptide repeat domain
AT3G10690	2.44257	0	DNA GYRASE A (GYRA)
AT1G70640	2.44256	0.0372269	octicosapeptide/Phox/Bem1p (PB1) domain-containing protein
AT1G26200	2.44191	0.00585975	TRAM, LAG1 and CLN8 (TLC) lipid-sensing domain containing protein
AT2G26480	2.44146	7.63e-06	UDP-glucosyl transferase 76D1 (UGT76D1)
AT5G24206	2.43866	0.0259725	Unknown gene
AT4G38950	2.43747	0	ATP binding microtubule motor family protein
AT1G56430	2.43658	0	nicotianamine synthase 4 (NAS4)
AT5G20910	2.43572	0	RING/U-box superfamily protein
AT5G17760	2.43557	0	P-loop containing nucleoside triphosphate hydrolases superfamily protein
AT2G02230	2.43381	0	phloem protein 2-B1 (PP2-B1)
AT5G01870	2.43317	0	Bifunctional inhibitor/lipid-transfer protein/seed storage 2S albumin superfamily protein
AT1G06520	2.43241	6.84e-13	glycerol-3-phosphate acyltransferase 1 (GPAT1)
AT1G22290	2.43202	0.00573195	14-3-3 family protein
AT1G73410	2.43107	1.26e-12	myb domain protein 54 (MYB54)
AT2G23620	2.42841	0	methyl esterase 1 (MES1)
AT2G32190	2.42836	9.99e-16	unknown protein
ATMG00020	2.42781	0.00110359	mitochondrial 26S ribosomal RNA protein
AT2G44578	2.42638	0.0356875	RING/U-box superfamily protein
AT2G38110	2.42476	0	glycerol-3-phosphate acyltransferase 6 (GPAT6)
AT4G36610	2.424	0	alpha/beta-Hydrolases superfamily protein
AT2G26410	2.42321	0.000479863	IQ-domain 4 (Iqd4)
AT5G64905	2.42244	0.0319885	elicitor peptide 3 precursor (PROPEP3)
AT3G57200	2.42096	6.81e-05	unknown protein
AT5G40230	2.42073	2.42e-06	nodulin MtN21 /EamA-like transporter family protein
AT5G18820	2.41928	0	embryo defective 3007 (EMB3007)
AT1G74055	2.41842	1.12e-08	unknown protein
AT4G20390	2.41828	0	Uncharacterised protein family (UPF0497)
AT4G24130	2.41799	0	Protein of unknown function, DUF538
AT4G11310	2.41718	2.97e-12	Papain family cysteine protease
AT2G21780	2.41704	0.0262597	unknown protein
AT5G66960	2.41558	0	Prolyl oligopeptidase family protein
AT4G02970	2.41402	0	7SL RNA1 (AT7SL-1)
AT5G23370	2.41087	8.37e-06	GRAM domain-containing protein / ABA-responsive protein-related
AT5G44306	2.41086	0.0324034	unknown protein
AT5G08305	2.40949	1.76e-08	Pentatricopeptide repeat (PPR) superfamily protein
AT5G48470	2.40704	0	unknown protein
AT2G42060	2.40652	2.12e-09	Cysteine/Histidine-rich C1 domain family protein
AT2G35770	2.40217	0	serine carboxypeptidase-like 28 (scpl28)
AT1G56630	2.40189	0.000213292	alpha/beta-Hydrolases superfamily protein
AT1G04650	2.40059	0	unknown protein
AT2G21100	2.39933	0	Disease resistance-responsive (dirigent-like protein) family protein
AT2G33847	2.39432	0.0345587	unknown protein
AT5G67550	2.39411	0	unknown protein
AT5G24150	2.39399	9.19e-06	SQP1
AT4G14800	2.39396	0	20S proteasome beta subunit D2 (PBD2)
AT3G09950	2.39224	0.0350921	unknown protein
AT3G53220	2.38953	2.37e-09	Thioredoxin superfamily protein
AT5G08250	2.38759	9.66e-12	Cytochrome P450 superfamily protein
AT4G10020	2.38728	0	hydroxysteroid dehydrogenase 5 (HSD5)
AT5G65510	2.38626	0	AINTEGUMENTA-like 7 (AIL7)
AT3G17830	2.38522	0	Molecular chaperone Hsp40/DnaJ family protein
AT2G47050	2.38259	0.0019331	Plant invertase/pectin methylesterase inhibitor superfamily protein
AT1G66470	2.3819	1.6e-08	ROOT HAIR DEFECTIVE6 (RHD6)
AT5G09420	2.38174	0	translocon at the outer membrane of chloroplasts 64-V (TOC64-V)
AT3G19500	2.3809	0.00169511	basic helix-loop-helix (bHLH) DNA-binding superfamily protein
AT5G23480	2.37793	4.35e-12	SWIB/MDM2 domain
AT3G30213	2.37665	8.93e-06	gypsy-like retrotransposon family (Athila), has a 3.2e-53 P-value blast match to GB:CAA57397 Athila ORF 1 (Arabidopsis thaliana)
AT2G19670	2.37631	0	protein arginine methyltransferase 1A (PRMT1A)
AT4G06746	2.37615	0.000228658	related to AP2 9 (RAP2.9)
AT1G69880	2.37171	0.000916157	thioredoxin H-type 8 (TH8)
AT5G44390	2.37151	0	FAD-binding Berberine family protein
AT1G25360	2.36813	1.23e-10	Pentatricopeptide repeat (PPR) superfamily protein
AT1G53490	2.3674	0	RING/U-box superfamily protein
AT1G44740	2.36704	0.018006	unknown protein
AT3G04050	2.36702	1.25e-05	Pyruvate kinase family protein
AT5G25090	2.3656	1.23e-14	early nodulin-like protein 13 (ENODL13)
AT4G37940	2.36464	0.00116102	AGAMOUS-like 21 (AGL21)
AT5G60870	2.36255	0	Regulator of chromosome condensation (RCC1) family protein
AT5G23540	2.36236	0	Mov34/MPN/PAD-1 family protein
AT3G20710	2.36154	0.0387615	F-box family protein
AT4G04940	2.36031	0	transducin family protein / WD-40 repeat family protein
AT5G52170	2.35925	5.27e-05	homeodomain GLABROUS 7 (HDG7)
AT1G09100	2.35922	0	26S proteasome AAA-ATPase subunit RPT5B (RPT5B)
AT1G64900	2.35916	0	cytochrome P450, family 89, subfamily A, polypeptide 2 (CYP89A2)
AT1G23170	2.35761	0	Protein of unknown function DUF2359, transmembrane
AT3G24240	2.35609	0	Leucine-rich repeat receptor-like protein kinase family protein
AT2G25940	2.35605	0	alpha-vacuolar processing enzyme (ALPHA-VPE)
AT4G13560	2.35587	0.0182701	unfertilized embryo sac 15 (UNE15)
AT2G42150	2.35508	2.37e-06	DNA-binding bromodomain-containing protein
AT2G46480	2.35315	3.01e-05	galacturonosyltransferase 2 (GAUT2)
AT3G02832	2.35018	1.41e-05
AT2G15490	2.34996	0	UDP-glycosyltransferase 73B4 (UGT73B4)
AT1G80340	2.34865	0.00679308	gibberellin 3-oxidase 2 (GA3OX2)
AT3G13420	2.34782	0	unknown protein
AT4G02280	2.34487	0	sucrose synthase 3 (SUS3)
AT1G32870	2.34472	0	NAC domain protein 13 (NAC13)
AT4G14090	2.34457	3.29e-06	UDP-Glycosyltransferase superfamily protein
AT2G18900	2.34369	0	Transducin/WD40 repeat-like superfamily protein
AT5G24600	2.34322	0.000426193	Protein of unknown function, DUF599
AT1G14520	2.34192	0	myo-inositol oxygenase 1 (MIOX1)
AT1G61440	2.33974	0.000213615	S-locus lectin protein kinase family protein
AT4G39530	2.33784	0	Tetratricopeptide repeat (TPR)-like superfamily protein
AT3G45638	2.33771	1.14e-07	Unknown gene
AT3G26770	2.33729	0	NAD(P)-binding Rossmann-fold superfamily protein
AT1G67250	2.33716	0	Proteasome maturation factor UMP1
AT5G38310	2.33687	0.0150626	unknown protein
AT1G02230	2.33671	0.00234711	NAC domain containing protein 4 (NAC004)
AT1G64560	2.33526	1.27e-09	pseudogene of S-adenosylmethionine-dependent methyltransferase/rRNA (adenine-N6,N6-)-dimethyltransferase/rRNA methyltransferase
AT1G72570	2.33513	0.015368	Integrase-type DNA-binding superfamily protein
AT4G04077	2.33404	0.0155334	Potential natural antisense gene, locus overlaps with AT4G04078
AT1G80120	2.3336	0	Protein of unknown function (DUF567)
ATCG00670	2.3334	0	plastid-encoded CLP P (PCLPP)
AT5G42630	2.33227	0.000896052	ABERRANT TESTA SHAPE (ATS)
AT5G55450	2.32961	0	Bifunctional inhibitor/lipid-transfer protein/seed storage 2S albumin superfamily protein
AT3G03440	2.32954	0	ARM repeat superfamily protein
AT4G02140	2.32946	0.044089	unknown protein
AT2G35345	2.32937	2.99e-06	unknown protein
AT1G03445	2.32616	0	BRI1 SUPPRESSOR 1 (BSU1)
AT1G48660	2.32589	0	Auxin-responsive GH3 family protein
AT4G26830	2.32537	0.00645627	O-Glycosyl hydrolases family 17 protein
AT2G16760	2.32528	0	Calcium-dependent phosphotriesterase superfamily protein
AT1G69710	2.3251	2.87e-11	Regulator of chromosome condensation (RCC1) family with FYVE zinc finger domain
AT1G69870	2.32505	0	nitrate transporter 1.7 (NRT1.7)
AT4G18350	2.32339	0.00298256	nine-cis-epoxycarotenoid dioxygenase 2 (NCED2)
AT1G56165	2.32211	2.89e-05	Potential natural antisense gene, locus overlaps with AT1G56160
AT5G16930	2.31937	0	AAA-type ATPase family protein
AT4G00695	2.31797	0.00327638	FUNCTIONS IN: molecular_function unknown
AT1G04900	2.31762	0	Protein of unknown function (DUF185)
AT4G11400	2.31618	4.88e-05	ARID/BRIGHT DNA-binding domain
AT2G15000	2.31534	0	unknown protein
AT2G43620	2.314	0	Chitinase family protein
AT4G28450	2.31197	0	nucleotide binding
AT1G02920	2.31099	0	glutathione S-transferase 7 (GSTF7)
AT2G25240	2.31097	5.12e-09	Serine protease inhibitor (SERPIN) family protein
AT4G04180	2.31059	0	P-loop containing nucleoside triphosphate hydrolases superfamily protein
AT3G50970	2.31008	0	LOW TEMPERATURE-INDUCED 30 (LTI30)
AT4G22970	2.30994	0	homolog of separase (ESP)
AT5G56090	2.30563	0	cytochrome c oxidase 15 (COX15)
AT5G01050	2.30499	4.89e-07	Laccase/Diphenol oxidase family protein
AT1G74870	2.30478	6.17e-05	RING/U-box superfamily protein
AT5G22570	2.30387	0.00850649	WRKY DNA-binding protein 38 (WRKY38)
ATCG01010	2.30335	0	NDHF
AT1G04880	2.30124	0.00227232	HMG (high mobility group) box protein with ARID/BRIGHT DNA-binding domain
AT4G02930	2.30037	0	GTP binding Elongation factor Tu family protein
AT5G28640	2.29863	0	ANGUSTIFOLIA 3 (AN3)
AT3G49725	2.29398	0	GTP-binding protein, HflX
AT3G22310	2.29305	0	putative mitochondrial RNA helicase 1 (PMH1)
AT3G18000	2.29155	0.00283595	XIPOTL 1 (XPL1)
AT2G16570	2.28813	0	GLN phosphoribosyl pyrophosphate amidotransferase 1 (ASE1)
AT5G38650	2.28802	0	Proteasome maturation factor UMP1
AT1G62290	2.28504	0	Saposin-like aspartyl protease family protein
AT1G30920	2.28457	0.00709165	F-box family protein
AT5G28646	2.28347	0.00802439	WAVE-DAMPENED 2 (WVD2)
AT5G45780	2.2828	0	Leucine-rich repeat protein kinase family protein
AT5G06630	2.28066	0	proline-rich extensin-like family protein
AT4G24690	2.27908	9.99e-16	ubiquitin-associated (UBA)/TS-N domain-containing protein / octicosapeptide/Phox/Bemp1 (PB1) domain-containing protein
ATMG01170	2.27897	9.01e-13	ATP6-2
AT1G19610	2.27842	0	PDF1.4
AT2G47810	2.27687	0.00796382	nuclear factor Y, subunit B5 (NF-YB5)
ATCG00650	2.27469	0	ribosomal protein S18 (RPS18)
AT1G49700	2.27329	0.00106094	Plant protein 1589 of unknown function
AT4G13390	2.27068	0	Proline-rich extensin-like family protein
AT5G61390	2.27068	0	Polynucleotidyl transferase, ribonuclease H-like superfamily protein
AT2G20030	2.27003	0.00315088	RING/U-box superfamily protein
AT4G29230	2.26774	0	NAC domain containing protein 75 (NAC075)
AT1G17630	2.26748	0	Pentatricopeptide repeat (PPR-like) superfamily protein
AT2G02810	2.26669	0	UDP-galactose transporter 1 (UTR1)
AT2G46450	2.26662	0	cyclic nucleotide-gated channel 12 (CNGC12)
AT3G61270	2.26651	0	CONTAINS InterPro DOMAIN/s: Lipopolysaccharide-modifying protein (InterPro:IPR006598), Protein of unknown function DUF821, CAP10-like (InterPro:IPR008539)
AT5G50940	2.26537	1.17e-05	RNA-binding KH domain-containing protein
AT1G03840	2.26533	1.52e-06	Magpie (MGP)
AT3G25970	2.26498	4.66e-11	Pentatricopeptide repeat (PPR) superfamily protein
ATCG00170	2.26496	0	RPOC2
AT1G55790	2.26495	0.0471054	FUNCTIONS IN: metal ion binding
ATMG01380	2.26443	0.0192952	Mitochondrial 5S ribosomal RNA, which is a component of the 50S large subunit of mitochondrial ribosome.
AT2G36980	2.26202	1.05e-10	Tetratricopeptide repeat (TPR)-like superfamily protein
AT3G03920	2.26013	0	H/ACA ribonucleoprotein complex, subunit Gar1/Naf1 protein
AT2G46950	2.25777	0	cytochrome P450, family 709, subfamily B, polypeptide 2 (CYP709B2)
AT4G13000	2.2576	0.000107852	AGC (cAMP-dependent, cGMP-dependent and protein kinase C) kinase family protein
AT3G11270	2.25447	0	maternal effect embryo arrest 34 (MEE34)
AT5G66670	2.25397	4.41e-05	Protein of unknown function (DUF677)
AT2G01580	2.25282	6.68e-11	unknown protein
AT4G10650	2.2527	3.33e-10	P-loop containing nucleoside triphosphate hydrolases superfamily protein
AT1G53850	2.25023	0	20S proteasome alpha subunit E1 (PAE1)
AT2G03880	2.25018	0.00021541	Pentatricopeptide repeat (PPR) superfamily protein
AT4G14365	2.24879	1.75e-11	XB3 ortholog 4 in Arabidopsis thaliana (XBAT34)
AT3G08000	2.2486	1.26e-06	RNA-binding (RRM/RBD/RNP motifs) family protein
AT5G11520	2.24819	0	aspartate aminotransferase 3 (ASP3)
AT5G24960	2.24807	0.00142179	cytochrome P450, family 71, subfamily A, polypeptide 14 (CYP71A14)
AT3G15357	2.24566	4.37e-08	unknown protein
AT1G31750	2.24374	0	proline-rich family protein
AT3G14550	2.24245	6.92e-06	geranylgeranyl pyrophosphate synthase 3 (GGPS3)
AT4G15910	2.24142	0	drought-induced 21 (DI21)
AT1G48580	2.24109	9.99e-16	unknown protein
AT3G19440	2.24048	1.34e-09	Pseudouridine synthase family protein
AT2G32830	2.23848	1.39e-06	phosphate transporter 1
AT5G41160	2.23801	0.000557391	purine permease 12 (PUP12)
AT1G10790	2.23598	2.39e-06	BEST Arabidopsis thaliana protein match is: hydroxyproline-rich glycoprotein family protein (TAIR:AT3G56590.2)
AT2G15630	2.2352	6.52e-10	Pentatricopeptide repeat (PPR) superfamily protein
AT4G28780	2.23409	1.92e-07	GDSL-like Lipase/Acylhydrolase superfamily protein
AT5G43420	2.23168	0	RING/U-box superfamily protein
AT1G05061	2.23134	0.00142556	Pseudogene of AT2G32630; pentatricopeptide (PPR) repeat-containing protein
AT3G13672	2.23079	0.000823629	TRAF-like superfamily protein
AT1G06440	2.22902	7.14e-12	Ubiquitin carboxyl-terminal hydrolase family protein
AT4G32770	2.22769	0	VITAMIN E DEFICIENT 1 (VTE1)
AT1G64220	2.22731	0.00375419	translocase of outer membrane 7 kDa subunit 2 (TOM7-2)
AT5G58160	2.226	0	actin binding
AT3G13640	2.22574	4.6e-08	RNAse l inhibitor protein 1 (RLI1)
AT2G38823	2.22351	0	unknown protein
AT3G15140	2.22335	0	Polynucleotidyl transferase, ribonuclease H-like superfamily protein
AT2G37260	2.22212	9.54e-15	TRANSPARENT TESTA GLABRA 2 (TTG2)
AT3G49170	2.22165	0	embryo defective 2261 (EMB2261)
AT4G17550	2.22035	0	Major facilitator superfamily protein
AT4G30660	2.21951	0	Low temperature and salt responsive protein family
AT1G64600	2.21919	0	methyltransferases
AT4G38390	2.21839	1.13e-05	root hair specific 17 (RHS17)
AT2G37540	2.21769	2.37e-05	NAD(P)-binding Rossmann-fold superfamily protein
AT5G56700	2.21656	0.0228758	FBD / Leucine Rich Repeat domains containing protein
AT1G77765	2.21645	0.00548918	unknown protein
AT5G20230	2.21605	0	blue-copper-binding protein (BCB)
AT2G15800	2.21392	0.000698921
AT3G15340	2.21212	4.71e-06	proton pump interactor 2 (PPI2)
AT4G26600	2.21146	0	S-adenosyl-L-methionine-dependent methyltransferases superfamily protein
AT3G06710	2.21093	1.45e-07	FUNCTIONS IN: molecular_function unknown
AT1G21520	2.2109	1.02e-13	unknown protein
AT1G68880	2.2107	1.1e-05	basic leucine-zipper 8 (bZIP)
AT5G53290	2.2091	0	cytokinin response factor 3 (CRF3)
AT5G41040	2.20853	0	HXXXD-type acyl-transferase family protein
AT1G05490	2.20846	0	chromatin remodeling 31 (chr31)
AT1G08115	2.20725	0.0287164	gi|22293581|emb|AJ505685.1|ATH505685 Arabidopsis putative U1a snRNA (U1asnRNA gene), 5' end incomplete, At5g05684
AT5G15700	2.20618	0	DNA/RNA polymerases superfamily protein
AT5G37570	2.20581	2.24e-14	Pentatricopeptide repeat (PPR-like) superfamily protein
AT4G33870	2.20373	2.45e-06	Peroxidase superfamily protein
AT1G24575	2.20357	0.00622305	unknown protein
AT1G49570	2.20259	0	Peroxidase superfamily protein
AT2G27775	2.20222	0	FUNCTIONS IN: molecular_function unknown
AT5G19550	2.20221	0	aspartate aminotransferase 2 (ASP2)
AT2G03260	2.20158	1.61e-11	EXS (ERD1/XPR1/SYG1) family protein
AT5G49555	2.19891	0	FAD/NAD(P)-binding oxidoreductase family protein
AT1G08840	2.19785	0	embryo defective 2411 (emb2411)
AT1G72870	2.19766	0.000143079	Disease resistance protein (TIR-NBS class)
AT4G15120	2.19542	2.25e-10	VQ motif-containing protein
AT1G44180	2.19426	1.23e-05	Peptidase M20/M25/M40 family protein
AT5G08380	2.19369	0	alpha-galactosidase 1 (AGAL1)
AT5G61950	2.19172	1.27e-10	Ubiquitin carboxyl-terminal hydrolase-related protein
AT1G46552	2.19029	2.52e-10	copia-like retrotransposon family, has a 1.6e-184 P-value blast match to GB:CAA72989 open reading frame 1 (Ty1_Copia-element) (Brassica oleracea)
AT5G50200	2.1884	0	WOUND-RESPONSIVE 3 (WR3)
AT5G65750	2.18626	0	2-oxoglutarate dehydrogenase, E1 component
AT4G26470	2.18403	0	Calcium-binding EF-hand family protein
AT5G59490	2.18337	0	Haloacid dehalogenase-like hydrolase (HAD) superfamily protein
AT3G54040	2.18274	0	PAR1 protein
AT3G16330	2.18269	0	unknown protein
AT3G03770	2.18251	0	Leucine-rich repeat protein kinase family protein
AT5G02490	2.18173	0	Heat shock protein 70 (Hsp 70) family protein
AT3G20490	2.18164	0	unknown protein
AT4G31810	2.17878	0	ATP-dependent caseinolytic (Clp) protease/crotonase family protein
AT4G28950	2.17846	2.38e-07	RHO-related protein from plants 9 (ROP9)
AT5G09950	2.17822	3.51e-14	Tetratricopeptide repeat (TPR)-like superfamily protein
AT4G01080	2.17794	2.73e-06	TRICHOME BIREFRINGENCE-LIKE 26 (TBL26)
AT3G02940	2.17596	6.61e-12	myb domain protein 107 (MYB107)
AT4G19006	2.17563	0	Proteasome component (PCI) domain protein
AT1G63250	2.17482	0	DEA(D/H)-box RNA helicase family protein
AT1G09680	2.17456	1.09e-07	Pentatricopeptide repeat (PPR) superfamily protein
AT3G60540	2.17445	1.23e-05	Preprotein translocase Sec, Sec61-beta subunit protein
AT1G10417	2.17397	1.31e-06	unknown protein
AT5G22800	2.172	0	EMBRYO DEFECTIVE 1030 (EMB1030)
AT5G14140	2.17104	0	zinc ion binding
AT3G54700	2.17082	1.72e-05	phosphate transporter 1
AT3G13330	2.17056	0	proteasome activating protein 200 (PA200)
AT4G39952	2.16951	0	Pentatricopeptide repeat (PPR) superfamily protein
AT2G39110	2.16932	0	Protein kinase superfamily protein
AT2G33210	2.16714	0	heat shock protein 60-2 (HSP60-2)
AT1G01190	2.16696	9.3e-05	cytochrome P450, family 78, subfamily A, polypeptide 8 (CYP78A8)
AT1G07119	2.16644	1.32e-09	Potential natural antisense gene, locus overlaps with AT1G07120
AT1G26330	2.16601	0	DNA binding
AT4G30230	2.16169	0.0314802	unknown protein
AT2G42395	2.16052	0.0058782	unknown protein
AT2G39530	2.15991	0.0241205	Uncharacterised protein family (UPF0497)
AT1G30455	2.15945	0.0353423	transcription regulators
AT3G21720	2.15907	1.6e-06	isocitrate lyase (ICL)
AT4G12330	2.15875	0	cytochrome P450, family 706, subfamily A, polypeptide 7 (CYP706A7)
AT4G11010	2.15848	0	nucleoside diphosphate kinase 3 (NDPK3)
AT1G62730	2.15821	0	Terpenoid synthases superfamily protein
AT5G66750	2.15794	0	chromatin remodeling 1 (CHR1)
AT3G47040	2.15772	3.42e-08	Glycosyl hydrolase family protein
AT4G22990	2.15701	0	Major Facilitator Superfamily with SPX (SYG1/Pho81/XPR1) domain-containing protein
AT3G06530	2.15695	0	ARM repeat superfamily protein
AT4G34200	2.15492	0	embryo sac development arrest 9 (EDA9)
AT1G06490	2.15434	0	glucan synthase-like 7 (GSL07)
AT4G21070	2.15348	0	breast cancer susceptibility1 (BRCA1)
AT3G25790	2.15306	0.00591444	myb-like transcription factor family protein
AT4G34332	2.1526	0.0152484	Potential natural antisense gene, locus overlaps with AT4G34330
AT5G08260	2.15229	0	serine carboxypeptidase-like 35 (scpl35)
AT2G41670	2.15217	0	P-loop containing nucleoside triphosphate hydrolases superfamily protein
AT5G46890	2.15217	0	Bifunctional inhibitor/lipid-transfer protein/seed storage 2S albumin superfamily protein
AT5G52220	2.15146	8.06e-05	FUNCTIONS IN: molecular_function unknown
AT1G53750	2.14953	0	regulatory particle triple-A 1A (RPT1A)
AT1G48570	2.14852	0	zinc finger (Ran-binding) family protein
AT3G47530	2.14638	0	Pentatricopeptide repeat (PPR) superfamily protein
AT4G31300	2.14624	0	PBA1
AT2G05840	2.14332	0	20S proteasome subunit PAA2 (PAA2)
AT3G23570	2.14323	0	alpha/beta-Hydrolases superfamily protein
AT5G23780	2.14285	9.62e-10	DOMAIN OF UNKNOWN FUNCTION 724 9 (DUF9)
AT5G02050	2.1412	0	Mitochondrial glycoprotein family protein
AT5G09270	2.14119	0	unknown protein
AT2G19550	2.14046	0.0194842	alpha/beta-Hydrolases superfamily protein
AT3G48850	2.14005	0.0139079	phosphate transporter 3
AT4G23590	2.13937	1.88e-11	Tyrosine transaminase family protein
ATCG00020	2.13865	0	photosystem II reaction center protein A (PSBA)
AT5G40840	2.13841	0	SYN2
AT4G31250	2.13796	6.87e-06	Leucine-rich repeat protein kinase family protein
AT1G77030	2.1378	0	hydrolases, acting on acid anhydrides, in phosphorus-containing anhydrides
AT5G60040	2.13766	0	nuclear RNA polymerase C1 (NRPC1)
AT1G80200	2.13584	0.000509067	unknown protein
AT2G26290	2.13548	0	root-specific kinase 1 (ARSK1)
AT5G56080	2.13253	0.0243938	nicotianamine synthase 2 (NAS2)
AT5G23940	2.13157	0	PERMEABLE LEAVES3 (PEL3)
AT1G16900	2.13096	0	Alg9-like mannosyltransferase family
AT4G25070	2.13088	1.01e-12	unknown protein
AT4G28110	2.13041	5.91e-07	myb domain protein 41 (MYB41)
AT1G36060	2.12932	0	Integrase-type DNA-binding superfamily protein
AT3G23830	2.12895	0	glycine-rich RNA-binding protein 4 (GRP4)
AT5G61890	2.12665	3.62e-05	Integrase-type DNA-binding superfamily protein
AT5G17190	2.12604	0	FUNCTIONS IN: molecular_function unknown
AT5G15550	2.12506	0	Transducin/WD40 repeat-like superfamily protein
AT3G14890	2.12446	0	phosphoesterase
AT1G68450	2.12297	6.11e-09	VQ motif-containing protein
AT3G53880	2.12041	0	NAD(P)-linked oxidoreductase superfamily protein
AT1G74240	2.12034	0	Mitochondrial substrate carrier family protein
AT3G58200	2.11938	6.71e-09	TRAF-like family protein
AT1G80270	2.1181	0	PENTATRICOPEPTIDE REPEAT 596 (PPR596)
AT4G14660	2.11801	0	NRPE7
AT1G47980	2.11774	0	unknown protein
AT2G28720	2.11578	0	Histone superfamily protein
AT3G08490	2.11474	0.000276663	BEST Arabidopsis thaliana protein match is: Late embryogenesis abundant protein, group 2 (TAIR:AT3G24600.1)
AT5G20950	2.11258	0	Glycosyl hydrolase family protein
AT3G12750	2.11243	0	zinc transporter 1 precursor (ZIP1)
AT5G61030	2.11215	0	glycine-rich RNA-binding protein 3 (GR-RBP3)
AT2G27390	2.1115	0.0101922	proline-rich family protein
AT4G04790	2.11149	0	Tetratricopeptide repeat (TPR)-like superfamily protein
AT1G13970	2.11123	0	Protein of unknown function (DUF1336)
AT1G28530	2.11073	0	unknown protein
AT1G55230	2.1103	0.000158003	Family of unknown function (DUF716)
AT1G61080	2.10829	6.54e-06	Hydroxyproline-rich glycoprotein family protein
ATCG01210	2.10771	0.000121339	chloroplast-encoded 16S ribosomal RNA
AT5G13520	2.10721	0	peptidase M1 family protein
AT1G32950	2.10586	9.21e-07	Subtilase family protein
AT2G33070	2.10568	0	nitrile specifier protein 2 (NSP2)
AT1G62180	2.105	0	5'adenylylphosphosulfate reductase 2 (APR2)
AT1G09155	2.10357	0.00130468	phloem protein 2-B15 (PP2-B15)
AT3G48250	2.10286	0	Pentatricopeptide repeat (PPR) superfamily protein
AT1G53680	2.10107	8.17e-07	glutathione S-transferase TAU 28 (GSTU28)
AT3G63320	2.1009	0.0136618	Protein phosphatase 2C family protein
AT4G20325	2.09812	0	FUNCTIONS IN: molecular_function unknown
AT4G14370	2.09689	0	Disease resistance protein (TIR-NBS-LRR class) family
AT4G02880	2.09632	0	unknown protein
AT3G11120	2.09549	0	Ribosomal protein L41 family
AT3G57090	2.09542	0	BIGYIN
AT1G20870	2.0953	3.89e-15	HSP20-like chaperones superfamily protein
AT4G12600	2.09344	0	Ribosomal protein L7Ae/L30e/S12e/Gadd45 family protein
AT5G46690	2.09088	1.42e-14	beta HLH protein 71 (bHLH071)
AT1G56600	2.09065	0	galactinol synthase 2 (GolS2)
AT4G13570	2.0905	0.00380054	histone H2A 4 (HTA4)
AT5G27120	2.08963	0	NOP56-like pre RNA processing ribonucleoprotein
AT5G25640	2.08909	0.0126034	Rhomboid-related intramembrane serine protease family protein
AT1G75360	2.08896	0.000326539	unknown protein
AT5G09840	2.08849	0	Putative endonuclease or glycosyl hydrolase
AT2G27610	2.08843	6.53e-07	Tetratricopeptide repeat (TPR)-like superfamily protein
AT1G08910	2.08742	0	FUNCTIONS IN: zinc ion binding
AT3G47950	2.08703	0	H(+)-ATPase 4 (HA4)
AT4G15720	2.08601	0.000397631	Tetratricopeptide repeat (TPR)-like superfamily protein
AT3G29670	2.0858	1.58e-10	HXXXD-type acyl-transferase family protein
AT5G27110	2.08528	1.04e-07	Tetratricopeptide repeat (TPR)-like superfamily protein
AT5G58290	2.0847	0	regulatory particle triple-A ATPase 3 (RPT3)
AT1G79320	2.08334	7.03e-11	metacaspase 6 (MC6)
AT1G12320	2.08262	0	Protein of unknown function (DUF1442)
AT1G52855	2.08197	0	unknown protein
AT5G08490	2.08056	2.15e-09	Tetratricopeptide repeat (TPR)-like superfamily protein
AT1G19200	2.07907	8.14e-06	Protein of unknown function (DUF581)
AT2G20770	2.07878	0	GCR2-like 2 (GCL2)
AT2G38860	2.07785	0	YLS5
AT2G38060	2.07725	1.25e-09	phosphate transporter 4
ATCG00160	2.07724	0	ribosomal protein S2 (RPS2)
AT1G64110	2.07608	0	P-loop containing nucleoside triphosphate hydrolases superfamily protein
AT4G26810	2.07551	1.23e-14	SWIB/MDM2 domain superfamily protein
AT3G12145	2.0738	0	FLOR1 (FLR1)
ATCG00040	2.0729	0	maturase K (MATK)
AT3G58060	2.07226	0	Cation efflux family protein
AT1G71960	2.07162	0	ATP-binding casette family G25 (ABCG25)
AT1G31790	2.07153	1.1e-11	Tetratricopeptide repeat (TPR)-like superfamily protein
AT3G47840	2.0704	3.51e-09	Tetratricopeptide repeat (TPR)-like superfamily protein
AT3G59100	2.06937	0	glucan synthase-like 11 (GSL11)
AT4G40020	2.06799	0.000406781	Myosin heavy chain-related protein
AT3G60730	2.0679	0.000132914	Plant invertase/pectin methylesterase inhibitor superfamily
AT1G16470	2.06784	0	proteasome subunit PAB1 (PAB1)
AT1G04800	2.06608	0	glycine-rich protein
AT5G36270	2.06589	0.0128202	similar to DHAR2, glutathione dehydrogenase (ascorbate) [Arabidopsis thaliana] (TAIR:AT1G75270.1)
AT3G46870	2.06534	5.95e-11	Pentatricopeptide repeat (PPR) superfamily protein
AT1G23130	2.06514	0.0323603	Polyketide cyclase/dehydrase and lipid transport superfamily protein
AT1G15415	2.06483	0.0015475	FUNCTIONS IN: molecular_function unknown
AT2G34440	2.06387	0.00299789	AGAMOUS-like 29 (AGL29)
AT1G64590	2.06337	0	NAD(P)-binding Rossmann-fold superfamily protein
AT1G10110	2.06313	0.0106701	F-box family protein
AT5G44700	2.06253	0	GASSHO 2 (GSO2)
AT3G12460	2.06151	0.0248986	Polynucleotidyl transferase, ribonuclease H-like superfamily protein
AT2G45930	2.06098	0.000218215	unknown protein
AT3G12720	2.05909	0.000270677	myb domain protein 67 (MYB67)
AT5G52330	2.05828	1.31e-09	TRAF-like superfamily protein
AT4G26780	2.05821	0	AR192
AT1G26762	2.05737	0.0101512	unknown protein
AT5G35770	2.05581	0.00230964	STERILE APETALA (SAP)
AT3G02800	2.0555	0	Tyrosine phosphatase family protein
AT3G21950	2.05344	7.34e-07	S-adenosyl-L-methionine-dependent methyltransferases superfamily protein
AT1G52400	2.05306	1.84e-06	beta glucosidase 18 (BGLU18)
AT1G32380	2.05223	0	phosphoribosyl pyrophosphate (PRPP) synthase 2 (PRS2)
AT1G43910	2.05076	0	P-loop containing nucleoside triphosphate hydrolases superfamily protein
AT4G30150	2.05051	0	CONTAINS InterPro DOMAIN/s: Nucleolar 27S pre-rRNA processing, Urb2/Npa2 (InterPro:IPR018849)
AT3G18940	2.04893	0	clast3-related
AT4G08590	2.04891	0	ORTHRUS-like (ORTHL)
AT4G28820	2.04807	2.35e-12	HIT-type Zinc finger family protein
AT2G18370	2.04734	0	Bifunctional inhibitor/lipid-transfer protein/seed storage 2S albumin superfamily protein
AT2G44120	2.04726	0	Ribosomal protein L30/L7 family protein
AT3G23370	2.04662	2.67e-06	RNA-binding (RRM/RBD/RNP motifs) family protein
AT1G45191	2.04518	0.00613575	beta glucosidase 1 (BGLU1)
AT3G27550	2.04516	2.96e-13	RNA-binding CRS1 / YhbY (CRM) domain protein
AT5G06620	2.04436	9.99e-16	SET domain protein 38 (SDG38)
AT5G47810	2.04387	0	phosphofructokinase 2 (PFK2)
AT4G28590	2.04215	0	FUNCTIONS IN: molecular_function unknown
AT5G09990	2.04168	0.00916852	elicitor peptide 5 precursor (PROPEP5)
AT1G68030	2.04084	1.35e-07	RING/FYVE/PHD zinc finger superfamily protein
ATCG01040	2.03982	0	YCF5
AT1G01250	2.03799	0.0108571	Integrase-type DNA-binding superfamily protein
AT1G07985	2.03777	0	Expressed protein
AT1G24405	2.03623	0.04985	unknown protein
ATCG00180	2.03543	0	RPOC1
AT3G01319	2.03516	0.00259726	unknown protein
AT1G10490	2.03391	0	CONTAINS InterPro DOMAIN/s: Domain of unknown function DUF1726 (InterPro:IPR013562), Domain of unknown function DUF699, exodeoxyribonuclease V alpha chain (InterPro:IPR007807)
AT1G72680	2.03343	0	cinnamyl-alcohol dehydrogenase (CAD1)
AT1G33102	2.0334	3.47e-08	unknown protein
AT1G65120	2.03218	1.41e-10	Ubiquitin carboxyl-terminal hydrolase-related protein
AT1G65110	2.03163	1.76e-05	Ubiquitin carboxyl-terminal hydrolase-related protein
AT3G19330	2.03116	0	Protein of unknown function (DUF677)
AT5G42890	2.03018	0	sterol carrier protein 2 (SCP2)
AT5G60610	2.02979	7.68e-15	F-box/RNI-like superfamily protein
AT3G04770	2.0294	0	40s ribosomal protein SA B (RPSAb)
AT5G54860	2.02932	0	Major facilitator superfamily protein
AT4G24320	2.0279	6.72e-07	Ubiquitin carboxyl-terminal hydrolase family protein
AT1G22510	2.02574	0	RING/U-box protein with domain of unknown function (DUF 1232)
AT1G71330	2.02533	0	non-intrinsic ABC protein 5 (NAP5)
AT5G54100	2.02499	0	SPFH/Band 7/PHB domain-containing membrane-associated protein family
AT4G12480	2.0243	3.85e-08	pEARLI 1
AT3G63480	2.02428	0	ATP binding microtubule motor family protein
AT5G55370	2.02412	1.91e-06	MBOAT (membrane bound O-acyl transferase) family protein
AT4G23050	2.023	0	PAS domain-containing protein tyrosine kinase family protein
AT5G42790	2.02278	0	proteasome alpha subunit F1 (PAF1)
AT3G11000	2.02093	2.42e-14	DCD (Development and Cell Death) domain protein
AT5G07640	2.01983	1.15e-05	RING/U-box superfamily protein
AT3G26790	2.01923	0.00506448	FUSCA 3 (FUS3)
AT1G30700	2.0192	0	FAD-binding Berberine family protein
AT2G37770	2.01887	0	NAD(P)-linked oxidoreductase superfamily protein
AT5G13840	2.01868	0	FIZZY-related 3 (FZR3)
AT1G52930	2.0186	0	Ribosomal RNA processing Brix domain protein
AT3G57360	2.01846	3.04e-08	unknown protein
AT1G75290	2.01833	0.0155125	NAD(P)-binding Rossmann-fold superfamily protein
AT3G11020	2.0174	0	DRE/CRT-binding protein 2B (DREB2B)
AT5G19097	2.01713	0	copia-like retrotransposon family, has a 1.4e-284 P-value blast match to GB:CAA72989 open reading frame 1 (Ty1_Copia-element) (Brassica oleracea)
AT5G20880	2.01582	0	retrotransposon family
AT2G21800	2.01568	3.51e-14	essential meiotic endonuclease 1A (EME1A)
AT1G56690	2.01453	3.53e-09	Pentatricopeptide repeat (PPR) superfamily protein
AT5G15300	2.01386	1.13e-05	Pentatricopeptide repeat (PPR) superfamily protein
AT5G39550	2.01356	9.99e-16	VARIANT IN METHYLATION 3 (VIM3)
AT3G06600	2.01355	6.28e-06	unknown protein
AT5G55200	2.01338	0	Co-chaperone GrpE family protein
AT1G15480	2.01309	0	Tetratricopeptide repeat (TPR)-like superfamily protein
AT2G24430	2.01236	2.58e-08	Arabidopsis NAC domain containing protein 39 (ANAC039)
ATMG00160	2.01143	0	cytochrome oxidase 2 (COX2)
AT4G30800	2.01115	1.21e-12	Nucleic acid-binding, OB-fold-like protein
AT5G05410	2.01009	0	DRE-binding protein 2A (DREB2A)
AT1G69970	2.00958	0.0476176	CLAVATA3/ESR-RELATED 26 (CLE26)
AT3G01580	2.00955	4.89e-08	Tetratricopeptide repeat (TPR)-like superfamily protein
AT3G04040	2.00953	3.3e-07	unknown protein
AT1G09960	2.00904	0	sucrose transporter 4 (SUT4)
AT5G58210	2.00792	0	hydroxyproline-rich glycoprotein family protein
AT5G47220	2.00746	1.33e-07	ethylene responsive element binding factor 2 (ERF2)
AT5G24330	2.00641	1.11e-11	ARABIDOPSIS TRITHORAX-RELATED PROTEIN 6 (ATXR6)
AT1G79610	2.00606	0	Na+/H+ antiporter 6 (NHX6)
AT1G34160	2.00561	0	Tetratricopeptide repeat (TPR)-like superfamily protein
AT4G09920	2.00548	0.023388	FBD, F-box and Leucine Rich Repeat domains containing protein
AT3G25545	2.00541	0	unknown protein
AT1G61415	2.00409	0.0131551	unknown protein
AT2G40250	2.0039	6.88e-07	SGNH hydrolase-type esterase superfamily protein
AT3G59200	2.00331	3.77e-10	F-box/RNI-like superfamily protein
AT1G68552	2.00273	0	conserved peptide upstream open reading frame 53 (CPuORF53)
AT1G33430	2.00185	2.69e-08	Galactosyltransferase family protein
AT3G02810	2.00177	2.03e-09	Protein kinase superfamily protein
AT3G12770	2.00118	3.7e-12	mitochondrial editing factor 22 (MEF22)
AT1G71528	2.00067	0	Potential natural antisense gene, locus overlaps with AT1G71530
AT3G59530	1.9983	9.99e-16	Calcium-dependent phosphotriesterase superfamily protein
AT4G29640	1.99809	0.0235599	Cytidine/deoxycytidylate deaminase family protein
AT2G47990	1.9978	0	SLOW WALKER1 (SWA1)
AT2G33760	1.99775	4.52e-06	Pentatricopeptide repeat (PPR) superfamily protein
AT2G38430	1.99759	1.07e-12	unknown protein
AT5G52910	1.99738	0	TIMELESS (ATIM)
AT1G31485	1.99675	0.000888015	Potential natural antisense gene, locus overlaps with AT1G31490
AT4G03320	1.9965	0	translocon at the inner envelope membrane of chloroplasts 20-IV (tic20-IV)
AT1G52640	1.99602	7.43e-06	Pentatricopeptide repeat (PPR) superfamily protein
AT3G62455	1.99523	0	copia-like retrotransposon family, has a 7.1e-232 P-value blast match to gb|AAO73529.1| gag-pol polyprotein (Glycine max) (SIRE1) (Ty1_Copia-family)
AT2G48140	1.99515	0	embryo sac development arrest 4 (EDA4)
AT5G04150	1.99497	0.00039718	BHLH101
AT2G37270	1.99264	0	ribosomal protein 5B (RPS5B)
AT4G13195	1.99206	1.57e-08	CLAVATA3/ESR-RELATED 44 (CLE44)
AT3G62890	1.99186	1.78e-11	Pentatricopeptide repeat (PPR) superfamily protein
AT3G59190	1.99156	1.34e-07	F-box/RNI-like superfamily protein
AT5G64980	1.99139	1.6e-11	unknown protein
AT4G35985	1.98879	0	Senescence/dehydration-associated protein-related
AT5G50315	1.98772	1.13e-10	Mutator-like transposase family, has a 5.0e-14 P-value blast match to Q9XE24 /118-277 Pfam PF03108 MuDR family transposase (MuDr-element domain)
AT4G36280	1.98725	1.3e-05	Histidine kinase-, DNA gyrase B-, and HSP90-like ATPase family protein
AT3G11964	1.98724	0	RNA binding
AT1G64400	1.98685	0	long-chain acyl-CoA synthetase 3 (LACS3)
AT1G33811	1.98378	0	GDSL-like Lipase/Acylhydrolase superfamily protein
AT4G24860	1.98314	3.91e-10	P-loop containing nucleoside triphosphate hydrolases superfamily protein
AT2G36650	1.98171	1.35e-07	unknown protein
AT5G42830	1.98002	0	HXXXD-type acyl-transferase family protein
AT5G19440	1.9796	0	NAD(P)-binding Rossmann-fold superfamily protein
ATCG00360	1.97912	0	YCF3
AT2G31830	1.97869	1.99e-07	endonuclease/exonuclease/phosphatase family protein
AT3G23250	1.97781	3.62e-07	myb domain protein 15 (MYB15)
AT3G49620	1.97773	0.0156797	DARK INDUCIBLE 11 (DIN11)
AT2G44070	1.97671	0.000138054	NagB/RpiA/CoA transferase-like superfamily protein
AT1G78770	1.97621	0	anaphase promoting complex 6 (APC6)
AT3G61450	1.97618	6.71e-05	syntaxin of plants 73 (SYP73)
AT4G02520	1.9756	0	glutathione S-transferase PHI 2 (GSTF2)
AT3G03650	1.97499	9.15e-10	embryo sac development arrest 5 (EDA5)
AT4G35050	1.97335	0	MULTICOPY SUPPRESSOR OF IRA1 3 (MSI3)
AT3G28150	1.97242	0	TRICHOME BIREFRINGENCE-LIKE 22 (TBL22)
AT5G52390	1.97237	0.0113304	PAR1 protein
AT4G10950	1.97132	0.00193036	SGNH hydrolase-type esterase superfamily protein
AT4G17970	1.97112	1.14e-06	aluminum-activated, malate transporter 12 (ALMT12)
AT3G56980	1.9698	3.89e-15	BHLH039
AT3G09270	1.96927	0	glutathione S-transferase TAU 8 (GSTU8)
AT1G09300	1.96873	0	Metallopeptidase M24 family protein
AT5G22140	1.96813	0	FAD/NAD(P)-binding oxidoreductase family protein
AT3G52820	1.96795	1.23e-14	purple acid phosphatase 22 (PAP22)
AT5G19490	1.96779	0.00198977	Histone superfamily protein
AT4G02660	1.96778	0	Beige/BEACH domain
AT3G41768	1.96666	0	18SrRNA
AT1G63160	1.96653	0	replication factor C 2 (RFC2)
AT3G49400	1.96595	0	Transducin/WD40 repeat-like superfamily protein
AT4G02110	1.96579	0	transcription coactivators
AT3G18840	1.96567	0.00253867	Tetratricopeptide repeat (TPR)-like superfamily protein
AT3G13860	1.96464	0	heat shock protein 60-3A (HSP60-3A)
AT5G57220	1.96445	6.4e-08	cytochrome P450, family 81, subfamily F, polypeptide 2 (CYP81F2)
AT2G21640	1.96378	0	unknown protein
AT4G10690	1.96359	0	copia-like retrotransposon family, has a 1.5e-256 P-value blast match to dbj|BAA78426.1| polyprotein (AtRE2-1) (Arabidopsis thaliana) (Ty1_Copia-element)
AT5G01100	1.96344	3.63e-11	O-fucosyltransferase family protein
AT5G39680	1.96305	2.24e-06	EMBRYO DEFECTIVE 2744 (EMB2744)
AT4G20020	1.96276	0	unknown protein
AT3G63060	1.96204	8.64e-09	EID1-like 3 (EDL3)
AT1G07910	1.961	0	RNAligase (RNL)
AT5G47700	1.95936	0	60S acidic ribosomal protein family
AT1G14770	1.95834	0	RING/FYVE/PHD zinc finger superfamily protein
AT2G25355	1.95818	3.79e-12	PNAS-3 related
AT5G14020	1.95699	0.00215221	Endosomal targeting BRO1-like domain-containing protein
AT4G34570	1.95621	0	thymidylate synthase 2 (THY-2)
AT5G63990	1.95564	0	Inositol monophosphatase family protein
AT2G44110	1.95548	3.55e-09	MILDEW RESISTANCE LOCUS O 15 (MLO15)
AT3G04290	1.95459	0	Li-tolerant lipase 1 (LTL1)
AT1G50910	1.95458	7.74e-12	unknown protein
AT4G12750	1.95441	0	Homeodomain-like transcriptional regulator
AT3G07290	1.95374	1.04e-08	Pentatricopeptide repeat (PPR) superfamily protein
AT4G34510	1.9535	0.000101207	3-ketoacyl-CoA synthase 17 (KCS17)
AT2G04460	1.95323	0.00226916	similar to unknown protein [Arabidopsis thaliana] (TAIR:AT2G10090.1)
AT1G56450	1.95278	0	20S proteasome beta subunit G1 (PBG1)
AT3G61170	1.95254	2.23e-06	Tetratricopeptide repeat (TPR)-like superfamily protein
AT1G74550	1.95248	0.00360555	cytochrome P450, family 98, subfamily A, polypeptide 9 (CYP98A9)
AT1G01750	1.95211	2.37e-08	actin depolymerizing factor 11 (ADF11)
AT4G39955	1.95121	0	alpha/beta-Hydrolases superfamily protein
AT3G28580	1.94921	8.37e-06	P-loop containing nucleoside triphosphate hydrolases superfamily protein
AT5G53920	1.94886	0	ribosomal protein L11 methyltransferase-related
AT3G03680	1.94858	0	C2 calcium/lipid-binding plant phosphoribosyltransferase family protein
AT3G49710	1.94804	8.2e-14	Pentatricopeptide repeat (PPR) superfamily protein
AT1G75700	1.94625	0.000250163	HVA22-like protein G (HVA22G)
AT1G24320	1.94527	6.5e-06	Six-hairpin glycosidases superfamily protein
AT4G33905	1.94393	3.45e-11	Peroxisomal membrane 22 kDa (Mpv17/PMP22) family protein
AT1G04360	1.94377	0	RING/U-box superfamily protein
AT3G13160	1.94297	0	Tetratricopeptide repeat (TPR)-like superfamily protein
AT3G60820	1.94264	0	PBF1
AT5G08400	1.94257	0	Protein of unknown function (DUF3531)
AT2G34260	1.94227	0	transducin family protein / WD-40 repeat family protein
AT5G40510	1.94049	4.69e-13	Sucrase/ferredoxin-like family protein
AT5G51750	1.94033	0	subtilase 1.3 (SBT1.3)
AT4G21990	1.93995	0	APS reductase 3 (APR3)
AT4G34320	1.93909	1.09e-10	Protein of unknown function (DUF677)
AT2G27020	1.93897	0	20S proteasome alpha subunit G1 (PAG1)
AT5G53730	1.93896	2.88e-12	Late embryogenesis abundant (LEA) hydroxyproline-rich glycoprotein family
AT3G09240	1.93475	1.4e-13	Protein kinase protein with tetratricopeptide repeat domain
AT3G04950	1.93366	5.1e-11	CONTAINS InterPro DOMAIN/s: SEC-C motif (InterPro:IPR004027)
AT3G14570	1.93243	0	glucan synthase-like 4 (GSL04)
AT3G10180	1.93227	0	P-loop containing nucleoside triphosphate hydrolases superfamily protein
AT5G50820	1.93219	1.02e-06	NAC domain containing protein 97 (NAC097)
AT4G18750	1.93169	1.35e-11	DEFECTIVELY ORGANIZED TRIBUTARIES 4 (DOT4)
AT2G20142	1.93084	1.23e-09	Toll-Interleukin-Resistance (TIR) domain family protein
AT4G39210	1.92902	0	APL3
AT5G06230	1.92775	3.56e-07	TRICHOME BIREFRINGENCE-LIKE 9
AT1G79210	1.92659	0	N-terminal nucleophile aminohydrolases (Ntn hydrolases) superfamily protein
AT1G34380	1.92652	1.51e-14	5'-3' exonuclease family protein
AT5G24990	1.92487	2.79e-11	Protein of unknown function (DUF1336)
AT5G23300	1.92474	0	pyrimidine d (PYRD)
AT3G52790	1.92468	0	peptidoglycan-binding LysM domain-containing protein
AT1G14530	1.92336	0	TOM THREE HOMOLOG 1 (THH1)
AT5G44980	1.92324	9.1e-07	F-box/RNI-like/FBD-like domains-containing protein
AT4G12030	1.92307	0.00741607	bile acid transporter 5 (BAT5)
AT2G36780	1.92274	0	UDP-Glycosyltransferase superfamily protein
AT5G51850	1.92183	5.48e-10	unknown protein
AT4G16700	1.92112	1.72e-07	phosphatidylserine decarboxylase 1 (PSD1)
AT3G14290	1.92085	0	20S proteasome alpha subunit E2 (PAE2)
AT1G23935	1.9204	2.47e-07	CONTAINS InterPro DOMAIN/s: Apoptosis inhibitory 5 (InterPro:IPR008383)
AT2G26780	1.91986	0	ARM repeat superfamily protein
AT5G26760	1.9197	0	unknown protein
AT5G63290	1.91938	6.64e-11	Radical SAM superfamily protein
AT3G59820	1.91898	0	LETM1-like protein
AT2G40360	1.91756	0	Transducin/WD40 repeat-like superfamily protein
AT1G75670	1.91694	0	DNA-directed RNA polymerases
AT3G58660	1.91668	0	Ribosomal protein L1p/L10e family
AT4G30810	1.91659	0	serine carboxypeptidase-like 29 (scpl29)
AT3G18510	1.91623	8.82e-08	unknown protein
AT1G56120	1.91622	4.7e-06	Leucine-rich repeat transmembrane protein kinase
AT2G02150	1.91486	5.73e-14	Tetratricopeptide repeat (TPR)-like superfamily protein
AT3G19250	1.91411	3.46e-08	Protein of unknown function (DUF677)
AT3G12860	1.91206	9.54e-15	NOP56-like pre RNA processing ribonucleoprotein
AT1G04730	1.91172	0	CHROMOSOME TRANSMISSION FIDELITY 18 (CTF18)
AT1G04810	1.911	0	26S proteasome regulatory complex, non-ATPase subcomplex, Rpn2/Psmd1 subunit
AT5G11240	1.91087	0	transducin family protein / WD-40 repeat family protein
AT3G63090	1.91045	0	Ubiquitin carboxyl-terminal hydrolase family protein
AT5G43990	1.90752	0	SUVR2
ATCG00050	1.90679	8.59e-05	ribosomal protein S16 (RPS16)
AT4G16790	1.90594	0	hydroxyproline-rich glycoprotein family protein
AT4G39470	1.90558	0	Tetratricopeptide repeat (TPR)-like superfamily protein
AT5G63350	1.90506	0	unknown protein
AT2G23010	1.9039	0	serine carboxypeptidase-like 9 (SCPL9)
AT3G15170	1.90335	0.01048	CUP-SHAPED COTYLEDON1 (CUC1)
AT5G48070	1.90299	3.83e-07	xyloglucan endotransglucosylase/hydrolase 20 (XTH20)
AT1G29330	1.90268	0	ENDOPLASMIC RETICULUM RETENTION DEFECTIVE 2 (ERD2)
AT4G24610	1.90241	0	unknown protein
AT4G16630	1.9006	0	DEA(D/H)-box RNA helicase family protein
AT3G16150	1.89978	0.000226809	N-terminal nucleophile aminohydrolases (Ntn hydrolases) superfamily protein
AT2G31060	1.89948	0	elongation factor family protein
AT3G02120	1.8994	0	hydroxyproline-rich glycoprotein family protein
AT4G30930	1.8981	0	NUCLEAR FUSION DEFECTIVE 1 (NFD1)
AT1G33265	1.89804	0	Transmembrane proteins 14C
AT1G17310	1.8973	0.00980322	MADS-box transcription factor family protein
AT3G12320	1.8973	0	unknown protein
AT5G17270	1.89673	0	Protein prenylyltransferase superfamily protein
AT2G38250	1.89594	0	Homeodomain-like superfamily protein
AT5G23155	1.89518	0.00071498	Unknown gene
AT5G65280	1.8948	0	GCR2-like 1 (GCL1)
AT1G28390	1.8945	0	Protein kinase superfamily protein
AT3G21800	1.89399	0.00160921	UDP-glucosyl transferase 71B8 (UGT71B8)
AT1G18080	1.89387	0	ATARCA
AT3G01800	1.89328	0	Ribosome recycling factor
AT5G10180	1.89296	0	slufate transporter 2
AT1G61275	1.89289	0.044337	gi|22293600|emb|AJ505704.1|ATH505704 Arabidopsis thaliana U12 snRNA, partial
AT5G64650	1.8924	0	Ribosomal protein L17 family protein
AT4G04260	1.89182	0.0406007	Bromo-adjacent homology (BAH) domain-containing protein
AT1G66580	1.89167	0	senescence associated gene 24 (SAG24)
AT2G24680	1.88937	0.00470994	transcriptional factor B3 family protein
AT4G17098	1.88923	0.00631985	Potential natural antisense gene, locus overlaps with AT4G17100
AT5G11210	1.88917	1.54e-07	glutamate receptor 2.5 (GLR2.5)
AT2G05120	1.88894	0	Nucleoporin, Nup133/Nup155-like
AT5G54300	1.88873	0	Protein of unknown function (DUF761)
AT1G30680	1.88782	0	toprim domain-containing protein
AT3G25110	1.88587	0	fatA acyl-ACP thioesterase (FaTA)
AT1G60640	1.88435	0	unknown protein
AT1G29250	1.884	0	Alba DNA/RNA-binding protein
AT5G22100	1.8839	0	RNA cyclase family protein
AT4G08910	1.88316	0.0215358	unknown protein
AT3G19184	1.88125	0.000182042	AP2/B3-like transcriptional factor family protein
AT4G15890	1.88035	0	binding
AT2G32960	1.87975	3.2e-07	Phosphotyrosine protein phosphatases superfamily protein
AT2G44860	1.87879	0	Ribosomal protein L24e family protein
AT3G50060	1.87842	0	myb domain protein 77 (MYB77)
AT1G04945	1.87791	0	HIT-type Zinc finger family protein
AT3G15130	1.87786	5.36e-10	Tetratricopeptide repeat (TPR)-like superfamily protein
AT2G27389	1.87742	0.00333879	unknown protein
AT4G03130	1.8769	8.19e-06	BRCT domain-containing DNA repair protein
AT5G42010	1.87652	3.21e-10	Transducin/WD40 repeat-like superfamily protein
AT5G06980	1.87613	0	unknown protein
AT3G05860	1.87558	0.00150982	MADS-box transcription factor family protein
AT3G43210	1.87545	0	TETRASPORE (TES)
AT2G01120	1.87488	0	origin recognition complex subunit 4 (ORC4)
AT1G61490	1.87392	3.99e-10	S-locus lectin protein kinase family protein
AT5G10510	1.87311	0	AINTEGUMENTA-like 6 (AIL6)
AT5G40410	1.87299	0.000771093	Tetratricopeptide repeat (TPR)-like superfamily protein
AT2G04030	1.8727	0	CR88
AT1G15180	1.87264	0	MATE efflux family protein
AT3G14160	1.87192	0	2-oxoglutarate-dependent dioxygenase family protein
AT3G13150	1.87133	0	Tetratricopeptide repeat (TPR)-like superfamily protein
AT4G28330	1.87124	0.000105964	unknown protein
AT1G16480	1.87091	4.14e-14	Tetratricopeptide repeat (TPR)-like superfamily protein
AT5G41750	1.87081	1.22e-06	Disease resistance protein (TIR-NBS-LRR class) family
AT5G18430	1.86938	1.41e-09	GDSL-like Lipase/Acylhydrolase superfamily protein
AT2G13550	1.86923	9.99e-16	unknown protein
AT3G07050	1.86852	0	GTP-binding family protein
AT2G20390	1.86597	0	unknown protein
AT4G35300	1.86516	0	tonoplast monosaccharide transporter2 (TMT2)
AT3G22450	1.86417	4.54e-07	Ribosomal L18p/L5e family protein
AT2G11300	1.86414	0.000204062	pseudogene, hypothetical protein, similar to GB:AAD38224
AT3G25855	1.86408	0.0219212	Copper transport protein family
AT4G38210	1.86322	0	expansin A20 (EXPA20)
AT4G29340	1.8632	1.8e-07	profilin 4 (PRF4)
AT5G47635	1.86231	1.09e-12	Pollen Ole e 1 allergen and extensin family protein
AT1G22460	1.86213	7.08e-05	O-fucosyltransferase family protein
AT3G18730	1.86191	0	TONSOKU (TSK)
AT5G27395	1.86158	0	Mitochondrial inner membrane translocase complex, subunit Tim44-related protein
AT1G48920	1.86157	0	nucleolin like 1 (NUC-L1)
AT1G20720	1.86115	9.99e-16	RAD3-like DNA-binding helicase protein
AT5G09590	1.86114	0	mitochondrial HSO70 2 (MTHSC70-2)
AT1G64920	1.86107	0.0202072	UDP-Glycosyltransferase superfamily protein
AT5G08180	1.86073	0	Ribosomal protein L7Ae/L30e/S12e/Gadd45 family protein
AT5G50740	1.85972	7.65e-12	Heavy metal transport/detoxification superfamily protein
AT4G32050	1.85732	0	neurochondrin family protein
AT3G59650	1.85674	0	mitochondrial ribosomal protein L51/S25/CI-B8 family protein
AT2G37510	1.85659	2.28e-06	RNA-binding (RRM/RBD/RNP motifs) family protein
ATCG00500	1.85659	0	acetyl-CoA carboxylase carboxyl transferase subunit beta (ACCD)
AT1G19750	1.85571	0.000342776	Transducin/WD40 repeat-like superfamily protein
AT4G04490	1.85502	0.000350938	cysteine-rich RLK (RECEPTOR-like protein kinase) 36 (CRK36)
AT4G10845	1.85331	0.0137672	unknown protein
AT3G58520	1.85296	3.52e-13	Ubiquitin carboxyl-terminal hydrolase family protein
AT1G17920	1.85087	0	homeodomain GLABROUS 12 (HDG12)
AT2G28870	1.85073	6.19e-07	unknown protein
AT3G18485	1.85062	0.00623786	IAA-LEUCINE RESISTANT 2 (ILR2)
AT1G80450	1.8505	6.66e-08	VQ motif-containing protein
AT3G23990	1.85016	0	heat shock protein 60 (HSP60)
AT4G14820	1.85001	1.35e-10	Pentatricopeptide repeat (PPR) superfamily protein
AT2G18520	1.84806	4.29e-12	Tetratricopeptide repeat (TPR)-like superfamily protein
AT3G13065	1.84798	0	STRUBBELIG-receptor family 4 (SRF4)
AT4G22920	1.84731	0	NON-YELLOWING 1 (NYE1)
AT3G48930	1.84707	0	embryo defective 1080 (EMB1080)
AT3G13170	1.84654	0.000230294	ATSPO11-1
AT4G05020	1.84645	0	NAD(P)H dehydrogenase B2 (NDB2)
AT5G62340	1.84632	4.54e-10	Plant invertase/pectin methylesterase inhibitor superfamily protein
AT1G56110	1.84538	0	homolog of nucleolar protein NOP56 (NOP56)
AT3G16990	1.84479	0	Haem oxygenase-like, multi-helical
AT2G46430	1.84323	2.01e-08	cyclic nucleotide gated channel 3 (CNGC3)
AT4G26200	1.84314	8.46e-10	1-amino-cyclopropane-1-carboxylate synthase 7 (ACS7)
AT4G31330	1.84259	0	Protein of unknown function, DUF599
AT1G77450	1.84221	0	NAC domain containing protein 32 (NAC032)
ATCG00640	1.83997	0	ribosomal protein L33 (RPL33)
AT4G18730	1.83991	0	ribosomal protein L16B (RPL16B)
AT1G61460	1.83977	2.25e-10	S-locus protein kinase, putative
AT1G64320	1.83926	1.59e-06	myosin heavy chain-related
AT5G01340	1.83696	0	Mitochondrial substrate carrier family protein
AT1G19230	1.83692	0	Riboflavin synthase-like superfamily protein
AT1G78930	1.83628	0	Mitochondrial transcription termination factor family protein
AT3G15790	1.83628	0	methyl-CPG-binding domain 11 (MBD11)
AT2G32520	1.83516	0	alpha/beta-Hydrolases superfamily protein
AT4G13572	1.83454	0.0408895	unknown protein
AT3G16610	1.83419	2.34e-06	pentatricopeptide (PPR) repeat-containing protein
AT4G24820	1.83377	0	26S proteasome, regulatory subunit Rpn7
AT5G01640	1.83354	2.88e-14	prenylated RAB acceptor 1.B5 (PRA1.B5)
AT4G30250	1.8318	1.29e-05	P-loop containing nucleoside triphosphate hydrolases superfamily protein
AT4G20770	1.83166	6.62e-05	Pentatricopeptide repeat (PPR) superfamily protein
AT1G54840	1.83074	1.1e-06	HSP20-like chaperones superfamily protein
AT5G10730	1.83073	0	NAD(P)-binding Rossmann-fold superfamily protein
AT2G20580	1.83054	0	26S proteasome regulatory subunit S2 1A (RPN1A)
AT3G02330	1.82964	1.22e-08	Pentatricopeptide repeat (PPR) superfamily protein
AT5G13880	1.829	1.41e-09	unknown protein
AT4G29170	1.82875	2.23e-11	ATMND1
AT4G29800	1.82859	0	PATATIN-like protein 8 (PLP8)
AT4G37170	1.82732	4.28e-09	Pentatricopeptide repeat (PPR) superfamily protein
AT1G04425	1.82606	0.000939792
AT1G65560	1.82584	0	Zinc-binding dehydrogenase family protein
AT1G26740	1.82522	0	Ribosomal L32p protein family
AT1G77730	1.82442	0.0364811	Pleckstrin homology (PH) domain superfamily protein
AT3G07640	1.82427	0	unknown protein
AT4G29030	1.82393	0	Putative membrane lipoprotein
AT5G06330	1.82258	2.54e-11	Late embryogenesis abundant (LEA) hydroxyproline-rich glycoprotein family
AT1G53330	1.82256	0.00104669	Pentatricopeptide repeat (PPR) superfamily protein
AT4G37895	1.82194	0.0190208	Potential natural antisense gene, locus overlaps with AT4G37890
AT1G49450	1.82157	0	Transducin/WD40 repeat-like superfamily protein
AT1G15930	1.82136	0	Ribosomal protein L7Ae/L30e/S12e/Gadd45 family protein
AT2G43780	1.81956	0	unknown protein
AT3G48540	1.81945	6.91e-06	Cytidine/deoxycytidylate deaminase family protein
AT1G61570	1.81842	0	translocase of the inner mitochondrial membrane 13 (TIM13)
AT2G29680	1.81674	1.97e-15	cell division control 6 (CDC6)
AT5G24270	1.81665	1.16e-10	SALT OVERLY SENSITIVE 3 (SOS3)
AT3G15000	1.81615	0	cobalt ion binding
AT3G16160	1.81602	0.0407956	Tesmin/TSO1-like CXC domain-containing protein
AT4G37910	1.81577	0	mitochondrial heat shock protein 70-1 (mtHsc70-1)
AT5G18270	1.81496	0	Arabidopsis NAC domain containing protein 87 (ANAC087)
AT3G46690	1.81388	8.71e-10	UDP-Glycosyltransferase superfamily protein
AT3G21730	1.81385	0.000370386	FOLB3
AT3G17690	1.81384	1.39e-05	cyclic nucleotide gated channel 19 (CNGC19)
AT3G06860	1.81346	0	multifunctional protein 2 (MFP2)
AT3G07770	1.81309	0	HEAT SHOCK PROTEIN 89.1 (Hsp89.1)
AT5G49120	1.8126	3.16e-07	Protein of unknown function (DUF581)
AT3G25060	1.81203	0.000213002	Tetratricopeptide repeat (TPR)-like superfamily protein
AT1G79490	1.81196	0	embryo defective 2217 (EMB2217)
AT3G23800	1.81122	0	selenium-binding protein 3 (SBP3)
AT3G52390	1.80901	0	TatD related DNase
AT5G62575	1.80732	0	unknown protein
AT2G45490	1.80718	1.15e-13	ataurora3 (AUR3)
AT5G24970	1.80692	0	Protein kinase superfamily protein
AT4G03210	1.80601	0	xyloglucan endotransglucosylase/hydrolase 9 (XTH9)
AT2G36620	1.80597	0	ribosomal protein L24 (RPL24A)
AT3G27025	1.80508	0.00106501	unknown protein
AT1G64790	1.80313	0	ILITYHIA (ILA)
AT1G63660	1.80308	0	GMP synthase (glutamine-hydrolyzing), putative / glutamine amidotransferase, putative
AT1G18630	1.80286	0	glycine-rich RNA-binding protein 6 (GR-RBP6)
AT4G28510	1.80174	0	prohibitin 1 (PHB1)
AT4G00100	1.80013	0	ribosomal protein S13A (RPS13A)
AT1G55040	1.79997	0	zinc finger (Ran-binding) family protein
AT5G05630	1.79992	1.83e-13	Amino acid permease family protein
AT2G38380	1.79965	0	Peroxidase superfamily protein
AT4G33790	1.79963	5.03e-07	ECERIFERUM 4 (CER4)
AT1G30240	1.79948	0	unknown protein
AT1G67630	1.79934	0	DNA polymerase alpha 2 (POLA2)
AT5G58780	1.79808	0.000419272	Undecaprenyl pyrophosphate synthetase family protein
AT4G32800	1.79779	0.00279776	Integrase-type DNA-binding superfamily protein
AT3G24360	1.79677	3.52e-06	ATP-dependent caseinolytic (Clp) protease/crotonase family protein
AT4G35520	1.79558	3.51e-10	MUTL protein homolog 3 (MLH3)
AT1G22570	1.79554	0	Major facilitator superfamily protein
AT5G16690	1.79518	0	origin recognition complex subunit 3 (ORC3)
AT4G33260	1.79436	0	CDC20.2
AT5G23535	1.79346	0	KOW domain-containing protein
AT5G49990	1.7933	0	Xanthine/uracil permease family protein
AT5G51440	1.79169	0	HSP20-like chaperones superfamily protein
AT4G21880	1.79167	0	Pentatricopeptide repeat (PPR) superfamily protein
AT3G19390	1.79107	0	Granulin repeat cysteine protease family protein
AT2G07170	1.79106	0	ARM repeat superfamily protein
AT5G19221	1.79102	6.94e-11	Potential natural antisense gene, locus overlaps with AT5G19220
AT5G57123	1.79091	0.0279602	unknown protein
AT3G20000	1.78948	0	translocase of the outer mitochondrial membrane 40 (TOM40)
AT2G27730	1.78927	0	copper ion binding
AT1G51840	1.78861	0.00227581	protein kinase-related
AT5G38565	1.78776	1.25e-05	F-box/FBD-like domains containing protein
AT1G07290	1.78744	2.41e-12	golgi nucleotide sugar transporter 2 (GONST2)
AT3G54420	1.78735	3.45e-10	homolog of carrot EP3-3 chitinase (EP3)
AT4G18910	1.78708	0	NOD26-like intrinsic protein 1
AT3G51860	1.78653	0	cation exchanger 3 (CAX3)
AT1G11540	1.78473	0.00470723	Sulfite exporter TauE/SafE family protein
AT3G19200	1.78455	5.75e-05	unknown protein
AT2G18220	1.78264	0	Noc2p family
AT1G79390	1.78202	0	unknown protein
AT2G41840	1.78109	0	Ribosomal protein S5 family protein
AT3G26410	1.78104	0	methyltransferases
AT3G10530	1.78082	0	Transducin/WD40 repeat-like superfamily protein
AT3G21540	1.7808	0	transducin family protein / WD-40 repeat family protein
AT1G51380	1.78071	3.12e-06	DEA(D/H)-box RNA helicase family protein
AT2G47300	1.77968	0	ribonuclease Ps
AT1G77390	1.77951	5.48e-07	CYCLIN A1
AT2G42710	1.77858	0	Ribosomal protein L1p/L10e family
AT2G29530	1.77857	0	TIM10
AT3G59580	1.77834	0	Plant regulator RWP-RK family protein
AT5G12340	1.77735	0.0451774	unknown protein
AT2G44510	1.77681	0	CDK inhibitor P21 binding protein
AT5G59310	1.77676	0	lipid transfer protein 4 (LTP4)
AT4G31120	1.77604	0	PROTEIN ARGININE METHYLTRANSFERASE 5 (PRMT5)
AT1G22220	1.77455	0.000141524	F-box family protein
AT2G44580	1.77407	2.06e-14	zinc ion binding
AT2G20060	1.77397	0	Ribosomal protein L4/L1 family
AT5G62620	1.77322	0	Galactosyltransferase family protein
AT5G04390	1.77282	0.00234917	C2H2-type zinc finger family protein
AT3G06360	1.77277	0.000114515	arabinogalactan protein 27 (AGP27)
AT1G75200	1.77154	0	flavodoxin family protein / radical SAM domain-containing protein
AT5G51130	1.77119	0	S-adenosyl-L-methionine-dependent methyltransferases superfamily protein
AT2G15690	1.77114	0	Tetratricopeptide repeat (TPR)-like superfamily protein
[truncated: 4,131 more rows]

## Sheet: 4b
Supplementary data 4b: GO analysis of ENAP1ox altered genes
GO_acc	term_type	Term	queryitem	querytotal	bgitem	bgtotal	pvalue	entries
GO:0043414	P	macromolecule methylation	290	5977	540	28397	6.9e-35	// AT2G22610 // AT5G13960 // AT3G09500 // AT4G34060 // AT2G25880 // AT3G53430 // AT2G44190 // AT3G42660 // AT3G62870 // AT3G09630 // AT1G18850 // AT5G07660 // AT3G21540 // AT3G18130 // AT3G02650 // AT4G31810 // AT4G21820 // AT5G66750 // AT1G02580 // AT1G09760 // AT1G56110 // AT4G30860 // AT5G17270 // AT3G06530 // AT3G42860 // AT1G63660 // AT3G18600 // AT5G52470 // AT4G29410 // AT1G63780 // AT3G61…
GO:0032259	P	methylation	291	5977	548	28397	2.3e-34	// AT2G22610 // AT5G13960 // AT3G09500 // AT4G34060 // AT2G25880 // AT3G53430 // AT2G44190 // AT3G42660 // AT3G62870 // AT3G09630 // AT1G18850 // AT5G07660 // AT3G21540 // AT3G18130 // AT3G02650 // AT4G31810 // AT4G21820 // AT5G66750 // AT1G02580 // AT1G09760 // AT1G56110 // AT4G30860 // AT5G17270 // AT3G06530 // AT3G42860 // AT1G63660 // AT3G18600 // AT5G52470 // AT4G29410 // AT1G63780 // AT3G61…
GO:0006730	P	one-carbon metabolic process	298	5977	578	28397	1.9e-33	// AT2G22610 // AT5G13960 // AT3G09500 // AT4G34060 // AT2G25880 // AT3G53430 // AT4G10760 // AT2G44190 // AT3G25520 // AT3G62870 // AT3G09630 // AT1G18850 // AT5G07660 // AT3G21540 // AT3G18130 // AT3G02650 // AT4G31810 // AT5G67200 // AT5G66750 // AT1G02580 // AT1G09760 // AT1G56110 // AT4G30860 // AT5G17270 // AT3G06530 // AT3G42860 // AT1G63660 // AT3G18600 // AT5G52470 // AT4G29410 // AT1G63…
GO:0001510	P	RNA methylation	150	5977	185	28397	1.4e-31	// AT3G47370 // AT3G09500 // AT3G20050 // AT3G62870 // AT3G09630 // AT1G18850 // AT3G21540 // AT3G18130 // AT1G50920 // AT4G30220 // AT5G16750 // AT3G06530 // AT1G63660 // AT3G18600 // AT5G52470 // AT4G29410 // AT1G63780 // AT3G61110 // AT4G16720 // AT3G05560 // AT3G55510 // AT5G16130 // AT3G57490 // AT3G25520 // AT4G10760 // AT2G38810 // AT1G56110 // AT2G28600 // AT1G02780 // AT5G02870 // AT2G29…
GO:0044281	P	small molecule metabolic process	1188	5977	4065	28397	2.9e-26	// AT2G17630 // AT2G32920 // AT1G23310 // AT4G15560 // AT3G47950 // AT5G60160 // AT1G79040 // AT2G46740 // AT5G57350 // AT1G65040 // AT1G64780 // AT4G35640 // AT1G28395 // AT3G46440 // AT3G17170 // AT1G10030 // AT3G60330 // AT1G71030 // AT4G10390 // AT5G08690 // AT4G17380 // AT1G08630 // AT3G61430 // AT3G24090 // AT3G59400 // AT4G28940 // AT1G72430 // AT3G15020 // AT5G14600 // AT3G14390 // AT4G29…
GO:0050896	P	response to stimulus	1700	5977	6292	28397	5.9e-25	// AT5G25610 // AT1G64780 // AT4G17380 // AT1G51140 // AT2G46280 // AT3G15020 // AT3G53870 // AT1G49910 // AT1G35530 // AT1G30100 // AT4G38780 // AT1G64520 // AT5G48300 // AT5G62480 // AT1G10520 // AT5G10140 // AT1G12740 // AT1G75280 // AT5G58710 // AT3G01280 // AT3G20390 // AT3G15150 // AT2G31865 // AT4G02930 // AT5G26030 // AT1G07000 // AT2G30750 // AT3G10500 // AT5G26780 // AT1G67330 // AT2G19…
GO:0042221	P	response to chemical stimulus	1157	5977	3978	28397	7.1e-25	// AT2G17630 // AT2G32920 // AT3G53200 // AT1G33080 // AT5G60160 // AT5G64100 // AT1G51830 // AT4G23550 // AT3G24240 // AT3G46440 // AT2G43090 // AT5G13370 // AT4G25140 // AT4G10390 // AT4G35050 // AT1G08630 // AT3G53970 // AT2G25810 // AT2G46280 // AT1G72430 // AT2G34060 // AT3G12955 // AT1G49910 // AT3G05500 // AT1G09350 // AT5G49555 // AT1G27740 // AT1G30100 // AT4G20910 // AT5G47370 // AT4G33…
GO:0008152	P	metabolic process	3289	5977	13633	28397	3.2e-23	// AT1G14185 // AT3G57370 // AT5G42840 // AT1G09690 // AT1G28390 // AT1G64780 // AT3G10690 // AT1G28395 // AT1G67470 // AT3G51430 // AT3G14550 // AT4G37400 // AT3G60330 // AT2G04890 // AT4G17380 // AT1G51140 // AT2G29380 // AT3G59400 // AT3G15020 // AT3G53870 // AT3G15840 // AT1G49910 // AT1G35530 // AT3G02030 // AT2G02250 // AT4G24670 // AT1G30100 // AT3G56150 // AT5G10920 // AT1G64520 // AT3G01…
// AT5G14600 // AT1G74350 // AT4G01660 // AT5G10700 // AT4G36580 // AT2G41730 // AT5G47370 // AT4G33560 // AT4G31670 // AT1G70080 // AT1G05010 // AT3G55720 // AT1G36060 // AT5G58420 // AT2G36630 // AT5G54860 // AT4G31580 // AT3G55290 // AT5G67030 // AT1G63930 // AT1G33120 // ATCG01050 // AT4G18450 // AT5G46110 // AT1G61170 // AT5G40820 // ATCG00500 // AT4G00620 // AT4G11140 // AT3G51800 // AT1G22…
GO:0009220	P	pyrimidine ribonucleotide biosynthetic process	106	5977	140	28397	3.6e-21	// AT1G71850 // AT1G48570 // AT5G08610 // AT1G80270 // AT2G34260 // AT5G07090 // AT3G18130 // AT2G45730 // AT4G31810 // AT3G25520 // AT1G16870 // AT3G06530 // AT1G63660 // AT5G47210 // AT3G18600 // AT4G29410 // AT5G22650 // AT3G07430 // AT4G36580 // AT4G26780 // AT3G55510 // AT1G53645 // AT5G39840 // AT3G57490 // AT3G23940 // AT1G28530 // AT1G56110 // AT3G18510 // AT1G64880 // AT3G53940 // AT5G02…
GO:0006807	P	nitrogen compound metabolic process	1522	5977	5675	28397	9.2e-21	// AT3G57370 // AT5G64530 // AT1G28395 // AT4G37400 // AT3G60330 // AT4G28740 // AT4G17380 // AT1G51140 // AT3G59400 // AT1G49910 // AT1G35530 // AT1G07910 // AT1G64520 // AT3G01600 // AT1G10520 // AT3G20710 // AT4G34570 // AT3G18510 // AT5G16130 // AT2G20980 // AT4G12600 // AT3G15150 // AT4G02930 // AT5G26030 // AT3G10500 // AT5G26780 // AT3G10690 // AT1G20350 // AT5G45990 // AT2G29680 // AT3G16…
GO:0006220	P	pyrimidine nucleotide metabolic process	110	5977	154	28397	1.5e-20	// AT3G46940 // AT1G71850 // AT1G48570 // AT5G08610 // AT1G80270 // AT2G34260 // AT5G07090 // AT3G18130 // AT2G45730 // AT4G31810 // AT3G25520 // AT1G16870 // AT3G06530 // AT1G63660 // AT5G47210 // AT3G18600 // AT4G29410 // AT5G22650 // AT3G07430 // AT4G36580 // AT4G26780 // AT3G55510 // AT1G53645 // AT5G39840 // AT3G57490 // AT3G23940 // AT1G28530 // AT1G56110 // AT4G34570 // AT3G18510 // AT1G64…
GO:0009218	P	pyrimidine ribonucleotide metabolic process	107	5977	147	28397	1.9e-20	// AT1G71850 // AT1G48570 // AT5G08610 // AT1G80270 // AT2G34260 // AT5G07090 // AT3G18130 // AT2G45730 // AT4G31810 // AT3G25520 // AT1G16870 // AT3G06530 // AT1G63660 // AT5G47210 // AT3G18600 // AT4G29410 // AT5G22650 // AT3G07430 // AT4G36580 // AT4G26780 // AT3G55510 // AT1G53645 // AT5G39840 // AT3G57490 // AT3G23940 // AT1G28530 // AT1G56110 // AT3G18510 // AT1G64880 // AT3G53940 // AT5G02…
GO:0006221	P	pyrimidine nucleotide biosynthetic process	108	5977	150	28397	2.2e-20	// AT1G71850 // AT1G48570 // AT5G08610 // AT1G80270 // AT2G34260 // AT5G07090 // AT3G18130 // AT2G45730 // AT4G31810 // AT3G25520 // AT1G16870 // AT3G06530 // AT1G63660 // AT5G47210 // AT3G18600 // AT4G29410 // AT5G22650 // AT3G07430 // AT4G36580 // AT4G26780 // AT3G55510 // AT1G53645 // AT5G39840 // AT3G57490 // AT3G23940 // AT1G28530 // AT1G56110 // AT4G34570 // AT3G18510 // AT1G64880 // AT3G53…
GO:0009165	P	nucleotide biosynthetic process	174	5977	336	28397	3.6e-20	// AT3G47950 // AT1G71850 // AT5G57350 // AT5G46740 // AT5G08610 // AT1G80270 // AT2G34260 // AT1G28395 // AT5G23070 // AT3G18130 // AT2G21790 // AT4G31810 // AT3G25520 // AT5G08690 // AT1G56110 // AT1G16870 // AT3G06530 // AT1G63660 // AT5G47210 // AT3G18600 // AT4G29410 // AT5G22650 // AT3G07430 // AT4G36580 // AT3G18510 // AT1G48570 // AT4G26780 // AT1G07370 // AT3G55510 // AT1G53645 // AT5G39…
GO:0006139	P	nucleobase, nucleoside, nucleotide and nucleic acid metabolic process	1313	5977	4798	28397	4.4e-20	// AT4G15560 // AT3G47950 // AT1G14640 // AT1G60850 // AT4G10240 // AT1G17560 // AT5G57350 // AT5G64060 // AT2G03880 // AT4G24270 // AT1G04730 // AT1G28395 // AT3G57370 // AT3G52910 // AT3G46440 // AT4G20280 // AT3G05590 // AT5G45600 // AT1G30660 // AT1G28360 // AT3G60330 // AT1G71030 // AT2G03280 // AT4G35050 // AT4G17380 // AT1G51140 // ATCG00020 // AT3G53970 // AT2G35350 // AT3G59400 // AT4G28…
GO:0009451	P	RNA modification	196	5977	418	28397	7.1e-19	// AT1G06450 // AT3G09500 // AT3G20050 // AT3G25520 // AT2G03880 // AT3G62870 // AT3G09630 // AT1G18850 // AT4G10760 // AT3G21540 // AT3G18130 // AT1G50920 // AT1G09760 // AT5G16750 // AT3G06530 // AT1G63660 // AT3G18600 // AT5G52470 // AT4G29410 // AT1G63780 // AT3G61110 // AT3G11460 // AT4G16720 // AT5G09950 // AT4G28780 // AT3G05560 // AT4G09800 // AT3G18890 // AT5G16130 // AT3G57490 // AT4G04…
GO:0009260	P	ribonucleotide biosynthetic process	133	5977	229	28397	8.8e-19	// AT3G47950 // AT1G71850 // AT5G57350 // AT5G08610 // AT1G80270 // AT2G34260 // AT5G07090 // AT3G18130 // AT2G45730 // AT4G31810 // AT3G25520 // AT5G08690 // AT1G16870 // AT3G06530 // AT1G63660 // AT5G47210 // AT3G18600 // AT4G29410 // AT5G22650 // AT3G07430 // AT4G36580 // AT1G48570 // AT4G26780 // AT3G55510 // AT1G53645 // AT5G39840 // AT3G57490 // AT3G23940 // AT1G28530 // AT1G56110 // AT3G18…
GO:0006259	P	DNA metabolic process	305	5977	790	28397	1.7e-18	// AT5G04470 // AT2G42260 // AT1G20720 // AT3G47950 // AT5G26680 // AT5G13960 // AT3G46940 // AT1G52500 // AT1G02670 // AT5G40820 // AT1G04730 // AT5G15380 // AT4G38780 // AT1G50030 // AT4G14970 // AT5G18810 // AT4G02460 // AT1G13330 // AT2G21790 // AT5G57450 // AT3G51280 // AT5G66750 // AT4G17380 // AT4G02390 // AT3G53970 // AT3G08690 // AT3G15620 // AT3G05740 // AT4G14180 // AT3G42860 // AT3G63…
GO:0006950	P	response to stress	1129	5977	4089	28397	5.2e-18	// AT1G72200 // AT2G32920 // AT5G52750 // AT3G47950 // AT5G06300 // AT5G25610 // AT5G44870 // AT3G59700 // AT5G64100 // AT2G31610 // AT4G14180 // AT1G13330 // AT4G25140 // AT4G10390 // AT4G35050 // AT4G17380 // AT1G19610 // AT5G23880 // AT3G53970 // AT1G76260 // AT2G39110 // AT2G46280 // AT3G15020 // AT3G53870 // AT1G49910 // AT1G35530 // AT1G09350 // AT5G49555 // AT4G24670 // AT1G30100 // AT1G05…
GO:0032504	P	multicellular organism reproduction	188	5977	405	28397	8.2e-18	// AT1G67370 // AT1G51380 // AT4G27660 // AT5G62490 // AT5G45140 // AT4G24270 // AT5G66730 // AT4G38780 // AT4G14970 // AT2G36270 // AT2G41280 // AT3G05530 // AT5G58410 // AT5G26860 // AT3G56990 // AT5G06460 // AT4G35050 // AT4G17380 // AT5G16750 // AT2G02880 // AT5G22650 // AT2G22840 // AT1G48580 // AT1G30100 // AT3G51810 // AT4G36580 // AT1G06590 // AT3G55605 // AT1G52500 // AT3G02990 // AT2G34…
GO:0006260	P	DNA replication	166	5977	337	28397	1e-17	// AT5G04470 // AT2G42260 // AT1G20720 // AT5G13960 // AT3G46940 // AT5G40820 // AT1G04730 // AT4G02460 // AT1G13330 // AT2G21790 // AT3G53970 // AT3G08690 // AT3G05740 // AT1G49910 // AT1G80370 // AT3G01330 // AT1G35530 // AT5G61000 // AT1G14410 // AT3G12530 // AT3G17360 // AT5G56740 // AT1G64520 // AT1G06590 // AT2G07170 // AT2G22490 // AT2G23430 // AT4G32700 // AT3G23740 // AT2G34780 // AT1G78…
GO:0044237	P	cellular metabolic process	2778	5977	11509	28397	1.6e-17	// AT3G57370 // AT1G09690 // AT1G28390 // AT1G64780 // AT3G10690 // AT1G28395 // AT1G67470 // AT3G51430 // AT3G14550 // AT4G37400 // AT3G60330 // AT3G21340 // AT4G17380 // AT1G51140 // AT4G38470 // AT3G59400 // AT3G15020 // AT3G53870 // AT3G15840 // AT1G49910 // AT1G35530 // AT2G02250 // AT4G24670 // AT1G30100 // AT3G56150 // AT5G10920 // AT1G64520 // AT3G01600 // AT5G62480 // AT1G10520 // AT5G10…
// AT3G11510 // AT5G47220 // AT2G19800 // AT3G51280 // AT1G48630 // ATCG00700 // AT2G45960 // AT2G44690 // AT3G63400 // AT4G03430 // AT5G23330 // AT1G15930 // AT1G80640 // AT4G23590 // AT4G23220 // AT3G02650 // AT5G42790 // AT2G41500 // AT5G02780 // AT3G07770 // AT3G57940 // AT4G09730 // AT3G18535 // AT2G26290 // AT5G40580 // AT5G50810 // AT5G58730 // AT4G16570 // AT1G57720 // AT3G11020 // AT5G51…
GO:0033365	P	protein localization in organelle	141	5977	272	28397	1.2e-16	// AT5G26110 // AT1G65700 // AT4G34910 // AT3G52170 // AT5G54910 // AT1G14300 // AT1G18850 // AT3G21540 // AT1G11240 // AT2G45730 // AT3G56990 // AT5G40930 // AT1G60620 // AT3G07750 // AT1G63660 // AT4G10620 // AT2G19385 // AT3G49320 // AT4G14110 // AT1G15310 // AT3G19130 // AT3G51790 // AT5G15750 // AT3G55605 // AT5G06550 // AT2G18410 // AT2G29530 // AT1G80270 // AT2G34357 // AT2G21910 // AT1G64…
GO:0009987	P	cellular process	3374	5977	14419	28397	7.6e-16	// AT3G57370 // AT1G09690 // AT1G28390 // AT1G64780 // AT3G10690 // AT1G28395 // AT3G53200 // AT1G67470 // AT3G51430 // AT3G14550 // AT4G37400 // AT3G60330 // AT1G30850 // AT2G04890 // AT4G17380 // AT1G51140 // AT2G36390 // AT2G29380 // AT3G59400 // AT3G15020 // AT3G53870 // AT3G15840 // AT1G49910 // AT1G35530 // AT2G02250 // AT4G24670 // AT1G30100 // AT3G56150 // AT5G10920 // AT1G64520 // AT3G01…
// AT5G47880 // AT4G04830 // AT3G52905 // AT5G03850 // AT5G16770 // AT3G14130 // AT5G53290 // AT5G38860 // AT3G12410 // AT3G52580 // AT4G04610 // AT3G55470 // AT3G25220 // AT3G44540 // AT1G68240 // AT5G58490 // AT2G45720 // AT2G29480 // AT1G47210 // AT1G37130 // AT4G30180 // AT2G38340 // AT4G31120 // AT3G11250 // AT3G41768 // AT1G15510 // AT5G50160 // AT4G38470 // AT1G14640 // AT2G17730 // AT2G39…
GO:0048609	P	reproductive process in a multicellular organism	172	5977	378	28397	8.5e-16	// AT1G51380 // AT4G27660 // AT5G62490 // AT5G45140 // AT4G24270 // AT5G66730 // AT5G48030 // AT1G11240 // AT2G36270 // AT2G41280 // AT3G05530 // AT5G58410 // AT5G26860 // AT3G56990 // AT5G06460 // AT5G16750 // AT2G02880 // AT5G22650 // AT2G22840 // AT1G48580 // AT1G30100 // AT3G51810 // AT4G36580 // AT1G06590 // AT3G55605 // AT1G52500 // AT3G02990 // AT2G34780 // AT1G78770 // AT1G52920 // AT5G24…
GO:0009259	P	ribonucleotide metabolic process	154	5977	323	28397	1.3e-15	// AT3G47950 // AT1G71850 // AT5G57350 // AT1G28010 // AT1G80270 // AT2G34260 // AT5G07090 // AT3G18130 // AT2G45730 // AT4G31810 // AT3G25520 // AT5G08690 // AT4G17380 // AT1G16870 // AT3G06530 // AT1G63660 // AT5G47210 // AT3G18600 // AT4G29410 // AT5G22650 // AT3G07430 // AT4G36580 // AT1G48570 // AT4G26780 // AT3G55510 // AT1G53645 // AT5G39840 // AT3G57490 // AT3G23940 // AT1G28530 // AT1G56…
GO:0006261	P	DNA-dependent DNA replication	132	5977	256	28397	1.5e-15	// AT5G04470 // AT2G42260 // AT5G13960 // AT3G46940 // AT1G04730 // AT4G02460 // AT2G21790 // AT3G53970 // AT3G08690 // AT3G05740 // AT1G49910 // AT1G80370 // AT3G01330 // AT1G35530 // AT1G67320 // AT5G56740 // AT1G64520 // AT1G06590 // AT2G07170 // AT2G22490 // AT2G23430 // AT3G23740 // AT2G34780 // AT1G78770 // AT1G77390 // AT5G24330 // AT1G44900 // AT2G04660 // AT1G09450 // AT5G22220 // AT3G27…
GO:0051276	P	chromosome organization	275	5977	752	28397	1.7e-14	// AT5G11780 // AT5G11260 // AT3G47950 // AT5G13960 // AT4G30860 // AT5G65350 // AT2G25880 // AT3G20050 // AT3G57060 // AT2G44190 // AT3G52170 // AT5G43810 // AT1G04730 // AT5G15380 // AT4G38780 // AT1G50030 // AT5G27750 // AT4G14970 // AT3G02210 // AT5G18810 // AT4G02460 // AT1G13330 // AT5G57450 // AT3G26744 // AT4G31810 // ATMG00630 // AT5G66750 // AT1G18800 // AT4G17380 // AT1G02580 // AT4G15…
GO:0051052	P	regulation of DNA metabolic process	109	5977	198	28397	1.7e-14	// AT1G67370 // AT4G04670 // AT5G13960 // AT4G38780 // AT4G14970 // AT4G25120 // AT5G66750 // AT4G17380 // AT1G80370 // AT1G35530 // AT1G14410 // AT3G17360 // AT3G54560 // AT2G07170 // AT2G23430 // AT3G23740 // AT2G34780 // AT2G38810 // AT1G78770 // AT5G24330 // AT1G44900 // AT3G02680 // AT2G04660 // AT1G09450 // AT5G66130 // AT1G04020 // AT3G15150 // AT5G05560 // AT5G56580 // AT3G03130 // AT5G48…
GO:0022613	P	ribonucleoprotein complex biogenesis	186	5977	447	28397	4.6e-14	// AT2G30570 // AT5G11750 // AT3G09500 // AT3G17040 // AT3G55750 // AT5G18440 // AT2G19740 // AT3G62870 // AT3G06680 // AT5G19220 // AT5G02610 // AT1G54385 // AT1G12900 // AT5G47930 // AT1G20020 // AT5G27820 // AT4G39460 // AT5G52470 // AT4G29410 // AT1G63780 // AT3G61110 // AT1G69620 // AT1G07070 // AT3G53890 // AT3G17170 // AT4G09800 // AT1G15250 // AT5G08600 // AT5G16130 // AT5G10620 // AT2G19…
GO:0042254	P	ribosome biogenesis	183	5977	437	28397	4.6e-14	// AT2G30570 // AT5G11750 // AT3G09500 // AT3G17040 // AT3G55750 // AT2G19740 // AT3G62870 // AT3G06680 // AT5G19220 // AT5G02610 // AT1G12900 // AT5G47930 // AT1G20020 // AT5G27820 // AT4G39460 // AT5G52470 // AT4G29410 // AT1G63780 // AT3G61110 // AT1G69620 // AT1G07070 // AT3G53890 // AT3G17170 // AT4G09800 // AT1G15250 // AT5G08600 // AT5G16130 // AT5G10620 // AT2G19730 // AT3G25520 // AT4G26…
GO:0006091	P	generation of precursor metabolites and energy	265	5977	730	28397	9.9e-14	// AT1G29930 // AT3G60820 // AT1G26220 // ATCG00740 // AT3G17040 // AT2G41730 // AT1G14150 // AT5G19220 // AT5G08050 // ATMG01120 // AT2G30570 // AT5G23070 // AT5G56350 // ATCG00380 // AT2G42220 // ATCG00330 // AT5G24120 // AT2G43560 // AT5G08690 // AT5G65165 // ATCG00020 // AT3G52880 // AT1G12900 // AT1G20020 // ATCG01040 // ATCG01090 // AT5G49740 // AT2G43090 // AT3G15840 // ATCG00150 // AT5G10…
GO:0044238	P	primary metabolic process	2774	5977	11717	28397	1.5e-13	// AT3G57370 // AT1G09690 // AT1G28390 // AT1G64780 // AT3G10690 // AT1G28395 // AT1G67470 // AT3G14550 // AT4G37400 // AT3G60330 // AT3G21340 // AT4G17380 // AT1G51140 // AT2G29380 // AT3G59400 // AT3G15020 // AT3G53870 // AT1G49910 // AT1G35530 // AT2G02250 // AT1G30100 // AT3G56150 // AT5G10920 // AT1G64520 // AT3G01600 // AT1G10520 // AT5G10140 // AT5G45775 // AT3G20710 // AT5G47930 // ATMG00…
// AT2G19060 // AT1G15930 // AT3G51350 // AT1G56630 // AT1G80640 // AT4G23590 // AT4G23220 // AT3G02650 // AT5G42790 // AT2G41500 // AT1G35910 // AT5G02780 // AT3G07770 // AT3G57940 // AT4G09730 // AT3G18535 // AT2G26290 // AT5G40580 // AT5G50810 // AT5G58730 // AT4G16570 // AT1G57720 // AT3G11020 // AT5G51540 // AT1G76260 // AT2G18600 // AT3G07150 // AT5G20020 // AT5G24270 // AT5G43330 // AT2G37…
GO:0009117	P	nucleotide metabolic process	249	5977	685	28397	5e-13	// AT4G15560 // AT3G47950 // AT3G46940 // AT1G71850 // AT5G57350 // AT5G46740 // AT1G14150 // AT1G28010 // AT1G80270 // AT2G34260 // AT5G19220 // AT1G28395 // AT5G01410 // AT5G23070 // AT3G18130 // AT4G02460 // AT2G21790 // AT4G31810 // AT3G25520 // AT5G08690 // AT4G17380 // AT1G56110 // AT1G20020 // AT1G16870 // AT3G06530 // AT1G68530 // AT1G63660 // AT5G47210 // AT3G18600 // AT4G13770 // AT1G17…
GO:0006753	P	nucleoside phosphate metabolic process	249	5977	687	28397	6.4e-13	// AT4G15560 // AT3G47950 // AT3G46940 // AT1G71850 // AT5G57350 // AT5G46740 // AT1G14150 // AT1G28010 // AT1G80270 // AT2G34260 // AT5G19220 // AT1G28395 // AT5G01410 // AT5G23070 // AT3G18130 // AT4G02460 // AT2G21790 // AT4G31810 // AT3G25520 // AT5G08690 // AT4G17380 // AT1G56110 // AT1G20020 // AT1G16870 // AT3G06530 // AT1G68530 // AT1G63660 // AT5G47210 // AT3G18600 // AT4G13770 // AT1G17…
GO:0009553	P	embryo sac development	119	5977	245	28397	8.4e-13	// AT1G72440 // AT1G03360 // AT1G51380 // AT4G27660 // AT5G45140 // AT4G24270 // AT5G48030 // AT1G11240 // AT3G43210 // AT4G02460 // AT5G26860 // AT3G56990 // AT5G06460 // AT2G02880 // AT4G00020 // AT5G55490 // AT4G36580 // AT1G48580 // AT3G02680 // AT3G55605 // AT1G52500 // AT2G34780 // AT4G05440 // AT1G09100 // AT2G02810 // AT2G28600 // AT3G63400 // AT1G02065 // AT2G04660 // AT5G17930 // AT1G18…
GO:0010033	P	response to organic substance	766	5977	2754	28397	1.1e-12	// AT1G75750 // AT3G53200 // AT5G06300 // AT2G39730 // AT4G23550 // AT3G24240 // AT3G46440 // AT5G13370 // AT4G10390 // AT4G35050 // AT1G08630 // AT3G53970 // AT2G25810 // AT1G72430 // AT1G49910 // AT3G05500 // AT2G22840 // AT1G27740 // AT4G20910 // AT5G47370 // AT4G33560 // AT1G64520 // AT5G48300 // AT1G05010 // AT1G78100 // AT1G10070 // AT3G20490 // AT4G19700 // AT3G12955 // AT5G18060 // AT2G24…
GO:0055086	P	nucleobase, nucleoside and nucleotide metabolic process	257	5977	726	28397	2.1e-12	// AT4G15560 // AT3G47950 // AT3G46940 // AT1G71850 // AT5G57350 // AT5G46740 // AT1G14150 // AT1G28010 // AT1G80270 // AT2G34260 // AT5G19220 // AT1G28395 // AT5G01410 // AT5G23070 // AT3G18130 // AT4G02460 // AT2G21790 // AT4G31810 // AT3G25520 // AT5G08690 // AT4G17380 // AT1G56110 // AT1G20020 // AT4G28940 // AT3G06530 // AT1G68530 // AT1G63660 // AT5G47210 // AT3G18600 // AT4G13770 // AT1G17…
GO:0032501	P	multicellular organismal process	1059	5977	4020	28397	2.7e-12	// AT1G72440 // AT4G15560 // AT3G47950 // AT5G42890 // AT2G02950 // AT2G25880 // AT5G09530 // AT1G08910 // AT3G52770 // AT4G24270 // AT3G06930 // AT3G24240 // AT3G57370 // AT4G23410 // AT2G41280 // AT4G17220 // AT2G35210 // AT1G30850 // AT4G35050 // AT4G17380 // AT1G51140 // AT2G35350 // AT3G59400 // AT1G09600 // AT4G29410 // AT3G50700 // AT2G22840 // AT5G21140 // AT5G55490 // AT1G30100 // AT1G55…
GO:0006626	P	protein targeting to mitochondrion	69	5977	106	28397	4.4e-12	// AT1G15420 // AT5G26110 // AT3G20000 // AT5G24840 // AT4G01560 // AT1G55900 // AT3G51790 // AT2G31060 // AT3G07860 // AT5G19300 // AT1G18850 // AT5G62290 // AT3G57000 // AT3G46560 // AT3G08950 // AT1G26470 // AT1G04510 // AT5G40930 // AT2G36070 // AT4G01790 // AT1G65700 // AT2G37410 // AT3G23990 // AT1G61570 // AT1G14300 // AT4G26210 // AT1G60620 // AT3G07750 // AT3G01800 // AT2G37990 // AT2G19…
GO:0070585	P	protein localization in mitochondrion	69	5977	106	28397	4.4e-12	// AT1G15420 // AT5G26110 // AT3G20000 // AT5G24840 // AT4G01560 // AT1G55900 // AT3G51790 // AT2G31060 // AT3G07860 // AT5G19300 // AT1G18850 // AT5G62290 // AT3G57000 // AT3G46560 // AT3G08950 // AT1G26470 // AT1G04510 // AT5G40930 // AT2G36070 // AT4G01790 // AT1G65700 // AT2G37410 // AT3G23990 // AT1G61570 // AT1G14300 // AT4G26210 // AT1G60620 // AT3G07750 // AT3G01800 // AT2G37990 // AT2G19…
GO:0022402	P	cell cycle process	216	5977	586	28397	6.2e-12	// AT2G46980 // AT5G04470 // AT3G47950 // AT5G58410 // AT5G13960 // AT3G57060 // AT2G44190 // AT1G04730 // AT4G38780 // AT4G14970 // AT5G18810 // AT1G14750 // AT1G13330 // AT4G25120 // AT5G06460 // AT4G17380 // AT3G53970 // AT3G08690 // AT5G16750 // AT4G14180 // AT1G80070 // AT1G49910 // AT1G80370 // AT4G00020 // AT1G35530 // AT5G37630 // AT2G38720 // AT3G17360 // AT1G64520 // AT1G06590 // AT1G10…
GO:0009561	P	megagametogenesis	97	5977	187	28397	6.3e-12	// AT1G72440 // AT1G03360 // AT1G51380 // AT4G27660 // AT5G45140 // AT4G24270 // AT5G48030 // AT1G11240 // AT3G43210 // AT3G05530 // AT5G26860 // AT3G56990 // AT5G06460 // AT2G02880 // AT4G00020 // AT1G48580 // AT4G36580 // AT3G55605 // AT1G52500 // AT2G34780 // AT4G05440 // AT3G02680 // AT2G28600 // AT2G04660 // AT5G17930 // AT1G18370 // AT4G34200 // AT3G48250 // AT5G19020 // AT4G27010 // AT2G34…
GO:0009628	P	response to abiotic stimulus	730	5977	2635	28397	8e-12	// AT2G32920 // AT1G23310 // AT4G15560 // AT3G47950 // AT2G17730 // AT2G39730 // AT2G31610 // AT4G17380 // AT1G51140 // AT1G76260 // AT2G46280 // AT3G53870 // AT1G09350 // AT1G30100 // AT5G58780 // AT5G47370 // AT1G64520 // AT1G51710 // AT5G48300 // AT1G10522 // AT1G02700 // AT1G10520 // AT1G01160 // AT5G10140 // AT1G78290 // AT3G02990 // AT3G20490 // AT5G57450 // AT1G66580 // AT3G02680 // AT1G07…
GO:0009314	P	response to radiation	393	5977	1263	28397	1.2e-11	// AT2G32920 // AT4G15560 // AT2G17730 // AT4G17380 // AT1G51140 // AT5G47370 // AT1G64520 // AT1G51710 // AT5G48300 // AT1G10522 // AT1G02700 // AT1G10520 // AT3G20490 // AT4G25120 // AT1G66580 // AT3G02680 // AT1G07180 // AT5G67030 // AT3G07150 // AT5G46110 // AT5G40820 // AT4G37490 // AT4G11140 // AT1G80340 // AT3G51800 // AT1G02400 // AT1G79810 // AT3G57000 // AT4G24820 // AT5G27630 // AT1G56…
GO:0007275	P	multicellular organismal development	1016	5977	3864	28397	1.2e-11	// AT1G72440 // AT4G15560 // AT3G47950 // AT5G42890 // AT2G25880 // AT5G09530 // AT1G08910 // AT3G52770 // AT4G24270 // AT3G06930 // AT3G24240 // AT3G57370 // AT4G23410 // AT2G41280 // AT4G17220 // AT2G35210 // AT1G30850 // AT4G35050 // AT1G18800 // AT1G51140 // AT2G35350 // AT3G59400 // AT1G09600 // AT4G29410 // AT3G50700 // AT2G22840 // AT5G21140 // AT5G55490 // AT1G30100 // AT1G55420 // AT4G36…
GO:0007049	P	cell cycle	273	5977	802	28397	1.3e-11	// AT2G46980 // AT5G04470 // AT3G47950 // AT5G58410 // AT5G13960 // AT3G44550 // AT3G57060 // AT2G44190 // AT1G04730 // AT4G38780 // AT5G27750 // AT4G14970 // AT5G18810 // AT1G14750 // AT1G13330 // AT2G45730 // AT4G25120 // AT3G51280 // AT4G21820 // AT5G06460 // AT4G17380 // AT3G53970 // AT3G08690 // AT5G40930 // AT5G16750 // AT4G14180 // AT1G80070 // AT1G49910 // AT1G80370 // AT4G00020 // AT1G35…
GO:0006839	P	mitochondrial transport	84	5977	153	28397	1.8e-11	// AT1G15420 // AT5G26110 // AT3G20000 // AT1G74240 // AT5G24840 // AT4G01560 // AT1G55900 // AT3G51790 // AT3G07750 // AT2G19385 // AT3G07860 // AT4G27940 // AT5G19300 // AT1G18850 // AT5G62290 // AT3G57000 // AT4G28390 // AT3G08950 // AT1G26470 // AT1G04510 // AT5G40930 // ATCG00470 // AT5G01340 // AT1G65700 // AT2G37410 // AT2G36070 // AT3G23990 // AT1G61570 // AT1G14300 // AT4G26210 // AT1G60…
GO:0006354	P	RNA elongation	77	5977	133	28397	1.9e-11	// AT2G44065 // ATCG00730 // ATCG01120 // ATCG00740 // AT2G03130 // AT1G31817 // ATCG00480 // AT1G17560 // ATCG00810 // ATCG00720 // ATCG00530 // AT2G34520 // AT5G64670 // ATCG00340 // AT3G25940 // AT3G49080 // ATCG01070 // ATCG01080 // ATCG00380 // ATCG00470 // ATCG01100 // ATCG00660 // AT2G20060 // ATCG00065 // ATCG00700 // ATCG00140 // ATCG00020 // AT1G77750 // AT5G27820 // ATCG00350 // ATCG00…
GO:0044085	P	cellular component biogenesis	446	5977	1480	28397	2e-11	// AT3G57370 // AT1G67370 // AT3G55750 // AT5G18440 // AT4G14180 // AT4G20280 // AT4G17220 // AT5G26860 // AT1G54385 // AT4G17380 // ATCG00020 // AT3G53970 // AT3G59400 // AT1G74420 // AT4G29410 // AT4G01660 // AT5G59870 // AT2G28740 // AT1G64520 // AT1G62990 // AT5G47930 // AT5G55250 // AT5G16130 // AT3G11270 // AT3G01280 // AT4G12600 // AT2G44065 // AT4G38630 // AT1G18080 // AT5G42480 // AT4G02…
GO:0006302	P	double-strand break repair	68	5977	110	28397	3.4e-11	// AT1G67370 // AT2G03430 // AT4G02460 // AT3G52115 // AT3G48210 // AT5G24280 // AT5G48720 // AT5G05490 // AT1G64750 // AT5G61460 // AT1G67630 // AT3G16610 // AT4G22970 // AT5G64630 // AT3G19210 // AT5G03780 // AT3G18524 // AT4G18470 // AT1G14750 // AT3G13170 // AT5G43080 // AT1G57820 // AT1G71310 // AT3G04620 // AT1G11240 // AT4G17380 // AT4G02390 // AT5G01630 // AT4G19130 // AT4G14180 // AT3G42…
GO:0007005	P	mitochondrion organization	74	5977	127	28397	3.7e-11	// AT1G15420 // AT5G26110 // AT5G60870 // AT3G20000 // AT5G24840 // AT3G57090 // AT1G55900 // AT3G51790 // AT2G31060 // AT3G07860 // AT5G19300 // AT1G18850 // AT5G62290 // AT3G57000 // AT3G46560 // AT3G08950 // AT1G26470 // AT1G04510 // AT5G40930 // AT2G36070 // AT4G05410 // AT1G65700 // AT2G37410 // AT3G23990 // AT1G61570 // AT1G14300 // AT4G26210 // AT1G60620 // AT3G07750 // AT3G01800 // AT2G37…
GO:0017038	P	protein import	150	5977	368	28397	4.2e-11	// AT5G60160 // AT5G26110 // AT1G65700 // AT4G34910 // AT3G52170 // AT5G56290 // AT5G54910 // AT1G14300 // AT1G18850 // AT3G21540 // AT1G11240 // AT2G45730 // AT3G56990 // AT4G35050 // AT5G40930 // AT1G60620 // AT5G17270 // AT1G63660 // AT4G10620 // AT2G19385 // AT3G49320 // AT4G14110 // AT3G19130 // AT4G03320 // AT5G15750 // AT3G55605 // AT5G06550 // AT2G15290 // AT2G18410 // AT2G29530 // AT1G80…
GO:0006479	P	protein amino acid methylation	131	5977	305	28397	4.8e-11	// AT4G16570 // AT5G13960 // AT4G30860 // AT2G25880 // AT3G20050 // AT3G42660 // AT4G02060 // AT5G27750 // AT3G26744 // AT4G31810 // AT5G66750 // AT3G42860 // AT3G18600 // AT5G52470 // AT4G29410 // AT1G65650 // AT4G20910 // AT1G51710 // AT2G07170 // AT3G55605 // AT3G23740 // AT2G38810 // AT1G78770 // AT5G24330 // AT1G44900 // AT3G02680 // AT5G06550 // AT1G09450 // AT3G56900 // AT1G15660 // AT3G02…
GO:0008213	P	protein amino acid alkylation	131	5977	305	28397	4.8e-11	// AT4G16570 // AT5G13960 // AT4G30860 // AT2G25880 // AT3G20050 // AT3G42660 // AT4G02060 // AT5G27750 // AT3G26744 // AT4G31810 // AT5G66750 // AT3G42860 // AT3G18600 // AT5G52470 // AT4G29410 // AT1G65650 // AT4G20910 // AT1G51710 // AT2G07170 // AT3G55605 // AT3G23740 // AT2G38810 // AT1G78770 // AT5G24330 // AT1G44900 // AT3G02680 // AT5G06550 // AT1G09450 // AT3G56900 // AT1G15660 // AT3G02…
GO:0006310	P	DNA recombination	115	5977	255	28397	7.3e-11	// AT1G67370 // AT3G47950 // AT1G52500 // AT3G66652 // AT4G14970 // AT5G18810 // AT4G02460 // AT4G25120 // AT5G06460 // AT4G17380 // AT3G05740 // AT4G14180 // AT3G42860 // AT4G00020 // AT1G35530 // AT2G39090 // AT1G10520 // AT4G32700 // AT4G29170 // AT4G04670 // AT2G34780 // AT5G57450 // AT3G20710 // AT1G78770 // AT3G02680 // AT5G17930 // AT4G33925 // AT1G13050 // AT3G02280 // AT5G40820 // AT4G37…
GO:0032502	P	developmental process	1059	5977	4094	28397	9.9e-11	// AT1G72440 // AT4G15560 // AT3G47950 // AT5G42890 // AT2G25880 // AT5G09530 // AT1G08910 // AT3G52770 // AT4G24270 // AT3G06930 // AT3G24240 // AT5G45700 // AT2G40170 // AT4G23410 // AT2G41280 // AT4G17220 // AT2G35210 // AT1G30850 // AT4G35050 // AT1G18800 // AT1G51140 // AT3G53970 // AT2G35350 // AT3G59400 // AT1G09600 // AT1G49910 // AT4G29410 // AT3G50700 // AT2G22840 // AT5G21140 // AT5G55…
GO:0016571	P	histone methylation	127	5977	296	28397	9.9e-11	// AT4G05400 // AT5G13960 // AT4G30860 // AT2G25880 // AT3G20050 // AT3G42660 // AT4G02060 // AT5G27750 // AT3G26744 // AT4G31810 // AT5G66750 // AT3G42860 // AT3G18600 // AT5G52470 // AT4G29410 // AT1G65650 // AT4G20910 // AT1G51710 // AT2G07170 // AT3G55605 // AT3G23740 // AT2G38810 // AT1G78770 // AT5G24330 // AT1G44900 // AT3G02680 // AT5G06550 // AT1G09450 // AT3G56900 // AT1G15660 // AT3G02…
GO:0006325	P	chromatin organization	204	5977	566	28397	1.1e-10	// AT5G11780 // AT4G05400 // AT5G13960 // AT4G30860 // AT5G65350 // AT2G25880 // AT3G20050 // AT3G52170 // AT5G43810 // AT4G02060 // AT5G64630 // AT5G27750 // AT3G02210 // AT3G26744 // AT4G31810 // AT5G66750 // AT1G18800 // AT2G28720 // AT1G80070 // AT3G42860 // AT3G18600 // AT5G52470 // AT4G29410 // AT1G65650 // AT5G35600 // AT5G59870 // AT4G20910 // AT1G67320 // AT5G56740 // AT1G51710 // AT3G54…
GO:0015979	P	photosynthesis	167	5977	435	28397	1.4e-10	// AT1G29930 // AT4G09080 // AT4G05180 // AT1G26220 // ATCG00740 // AT3G17040 // AT1G14150 // AT5G19220 // AT5G08050 // AT2G30570 // AT2G42220 // AT2G06520 // AT5G24120 // ATCG00180 // ATCG00020 // ATCG00350 // AT1G12900 // AT1G20020 // ATCG01040 // ATCG01090 // AT5G49740 // AT5G10170 // AT1G37150 // ATCG00750 // AT1G43670 // AT3G18890 // AT3G01440 // ATCG00120 // ATCG00190 // AT1G77490 // ATCG01…
GO:0022403	P	cell cycle phase	143	5977	352	28397	1.4e-10	// AT2G46980 // AT5G04470 // AT3G47950 // AT1G67370 // AT3G57060 // AT2G44190 // AT4G38780 // AT4G14970 // AT5G18810 // AT1G14750 // AT4G25120 // AT5G06460 // AT4G17380 // AT3G55340 // AT4G14180 // AT1G80370 // AT4G00020 // AT1G35530 // AT5G37630 // AT2G38720 // AT3G17360 // AT1G10520 // AT2G23430 // AT4G04670 // AT5G57450 // AT3G20710 // AT1G78770 // AT1G77390 // AT5G24330 // AT3G02680 // AT1G09…
GO:0006275	P	regulation of DNA replication	75	5977	135	28397	1.4e-10	// AT1G15660 // AT4G02460 // AT2G07170 // AT5G13960 // AT5G67100 // AT2G34780 // AT5G48310 // AT1G14410 // AT5G61460 // AT1G67630 // AT3G42660 // AT1G34355 // AT1G67320 // AT3G57860 // AT4G22970 // AT5G20850 // AT2G18290 // AT3G18524 // AT4G18470 // AT3G58650 // AT2G39090 // AT3G51280 // AT4G21820 // AT5G49010 // AT1G59540 // AT3G56870 // AT2G29570 // AT5G43990 // AT2G16440 // AT5G46280 // AT1G07…
GO:0007276	P	gamete generation	93	5977	189	28397	1.5e-10	// AT1G51380 // AT4G27660 // AT5G45140 // AT4G24270 // AT5G48030 // AT1G11240 // AT3G05530 // AT5G26860 // AT3G56990 // AT5G06460 // AT2G02880 // AT1G48580 // AT4G36580 // AT1G06590 // AT3G55605 // AT1G52500 // AT2G34780 // AT1G78770 // AT3G02680 // AT2G28600 // AT2G04660 // AT5G17930 // AT3G48250 // AT5G19020 // AT4G27010 // AT2G47990 // AT3G63400 // AT2G18330 // AT1G80620 // AT5G27630 // AT5G45…
GO:0007292	P	female gamete generation	77	5977	141	28397	1.5e-10	// AT3G12270 // AT1G79490 // AT2G18330 // AT1G51380 // AT4G27660 // AT3G48210 // AT2G41500 // AT5G27630 // AT5G45140 // AT1G79150 // AT2G05120 // AT4G24270 // AT5G19300 // AT5G48030 // AT3G12860 // AT1G26660 // AT4G02460 // AT1G69210 // AT1G80620 // AT3G05530 // AT3G12340 // AT5G26860 // AT3G56990 // AT5G06460 // AT4G35050 // AT5G46840 // AT3G49240 // AT2G28450 // AT4G28820 // AT3G48250 // AT4G29…
GO:0016570	P	histone modification	148	5977	371	28397	1.9e-10	// AT5G11780 // AT4G05400 // AT5G13960 // AT4G30860 // AT2G25880 // AT3G20050 // AT3G42660 // AT4G02060 // AT5G27750 // AT3G02210 // AT3G26744 // AT4G31810 // AT5G66750 // AT3G42860 // AT3G18600 // AT5G52470 // AT4G29410 // AT1G65650 // AT5G35600 // AT4G20910 // AT5G56740 // AT1G51710 // AT2G07170 // AT3G55605 // AT3G23740 // AT2G38810 // AT1G78770 // AT5G24330 // AT1G44900 // AT3G02680 // AT5G06…
GO:0009560	P	embryo sac egg cell differentiation	76	5977	139	28397	1.9e-10	// AT3G12270 // AT1G79490 // AT2G18330 // AT1G51380 // AT4G27660 // AT3G48210 // AT2G41500 // AT5G27630 // AT5G45140 // AT1G79150 // AT2G05120 // AT4G24270 // AT5G19300 // AT5G48030 // AT3G12860 // AT1G26660 // AT4G02460 // AT1G69210 // AT1G80620 // AT3G05530 // AT3G12340 // AT5G26860 // AT3G56990 // AT5G06460 // AT4G35050 // AT5G46840 // AT3G49240 // AT2G28450 // AT4G28820 // AT3G48250 // AT2G02…
GO:0010035	P	response to inorganic substance	338	5977	1086	28397	3.3e-10	// AT2G17630 // AT2G32920 // AT3G60820 // AT2G35840 // AT1G78050 // AT2G39110 // AT5G56080 // AT5G60160 // AT1G72200 // AT5G35590 // AT5G47450 // AT5G19790 // AT2G34830 // AT5G45620 // AT3G25230 // AT5G18750 // AT5G53680 // AT3G08590 // AT2G40370 // AT1G21750 // AT2G21790 // AT1G58290 // AT2G21250 // AT1G12740 // AT2G36830 // AT3G10920 // AT1G56560 // AT3G52880 // AT5G01490 // AT5G07390 // AT5G05…
GO:0016568	P	chromatin modification	167	5977	447	28397	6.9e-10	// AT5G11780 // AT4G05400 // AT5G13960 // AT4G30860 // AT2G25880 // AT3G20050 // AT3G42660 // AT5G43810 // AT4G02060 // AT5G64630 // AT5G27750 // AT3G02210 // AT3G26744 // AT4G31810 // AT5G66750 // AT1G80070 // AT3G42860 // AT3G18600 // AT5G52470 // AT4G29410 // AT1G65650 // AT5G35600 // AT4G20910 // AT1G67320 // AT5G56740 // AT1G51710 // AT3G54560 // AT2G07170 // AT3G55605 // AT3G23740 // AT2G34…
GO:0006913	P	nucleocytoplasmic transport	98	5977	213	28397	7.9e-10	// AT5G11260 // AT3G07250 // AT4G34910 // AT3G52170 // AT5G54910 // AT3G21540 // AT1G11240 // AT2G45730 // AT3G56990 // AT5G16750 // AT1G63660 // AT4G10620 // AT3G04770 // AT3G19130 // AT5G48650 // AT5G11390 // AT2G34780 // AT3G25520 // AT5G05680 // AT5G64990 // AT1G80270 // AT4G27010 // AT2G34357 // AT2G21910 // AT1G64550 // AT4G11140 // AT3G51800 // AT5G53290 // AT5G02770 // AT5G41190 // AT4G02…
GO:0051169	P	nuclear transport	98	5977	213	28397	7.9e-10	// AT5G11260 // AT3G07250 // AT4G34910 // AT3G52170 // AT5G54910 // AT3G21540 // AT1G11240 // AT2G45730 // AT3G56990 // AT5G16750 // AT1G63660 // AT4G10620 // AT3G04770 // AT3G19130 // AT5G48650 // AT5G11390 // AT2G34780 // AT3G25520 // AT5G05680 // AT5G64990 // AT1G80270 // AT4G27010 // AT2G34357 // AT2G21910 // AT1G64550 // AT4G11140 // AT3G51800 // AT5G53290 // AT5G02770 // AT5G41190 // AT4G02…
GO:0034968	P	histone lysine methylation	107	5977	243	28397	9.3e-10	// AT5G13960 // AT4G30860 // AT2G25880 // AT3G20050 // AT3G42660 // AT4G02060 // AT4G31810 // AT5G66750 // AT3G18600 // AT4G29410 // AT4G20910 // AT2G07170 // AT3G55605 // AT3G23740 // AT2G38810 // AT1G78770 // AT5G24330 // AT1G44900 // AT1G09450 // AT3G56900 // AT1G15660 // AT4G37490 // AT1G13030 // AT2G18330 // AT5G48310 // AT4G30800 // AT2G45490 // AT3G57000 // AT5G27630 // AT4G21820 // AT3G56…
GO:0010162	P	seed dormancy	80	5977	158	28397	1e-09	// AT1G72560 // AT2G27300 // AT2G27840 // AT4G02460 // AT5G58410 // AT3G49240 // AT1G78390 // AT2G41500 // AT3G20490 // AT4G11140 // AT3G44750 // AT1G72100 // AT3G51810 // AT4G22970 // AT5G40420 // AT1G74670 // AT2G36270 // AT2G41280 // AT5G07190 // AT3G50850 // AT1G18620 // AT4G25420 // AT3G27660 // AT5G51760 // AT5G01300 // AT4G35050 // AT1G52920 // AT2G02560 // AT4G26740 // AT4G24660 // AT3G44…
GO:0022611	P	dormancy process	80	5977	158	28397	1e-09	// AT1G72560 // AT2G27300 // AT2G27840 // AT4G02460 // AT5G58410 // AT3G49240 // AT1G78390 // AT2G41500 // AT3G20490 // AT4G11140 // AT3G44750 // AT1G72100 // AT3G51810 // AT4G22970 // AT5G40420 // AT1G74670 // AT2G36270 // AT2G41280 // AT5G07190 // AT3G50850 // AT1G18620 // AT4G25420 // AT3G27660 // AT5G51760 // AT5G01300 // AT4G35050 // AT1G52920 // AT2G02560 // AT4G26740 // AT4G24660 // AT3G44…
GO:0044249	P	cellular biosynthetic process	1856	5977	7737	28397	1.8e-09	// AT3G57370 // AT1G09690 // AT1G64780 // AT5G64530 // AT1G28395 // AT3G51430 // AT3G14550 // AT4G32920 // AT3G60330 // AT3G21340 // AT1G51140 // AT3G24090 // AT3G59400 // AT3G15020 // AT3G53870 // AT1G49910 // AT1G35530 // AT2G02250 // AT1G30100 // AT3G56150 // AT5G10920 // AT1G64520 // AT3G01600 // AT5G10140 // AT5G45775 // AT3G20710 // AT5G47930 // ATMG00020 // AT1G16040 // AT3G18510 // AT5G16…
GO:0016070	P	RNA metabolic process	961	5977	3734	28397	2.2e-09	// AT4G15560 // AT1G14640 // AT1G60850 // AT4G10240 // AT1G17560 // AT2G03880 // AT4G24270 // AT5G64530 // AT3G57370 // AT3G52910 // AT4G20280 // AT1G28360 // AT1G71030 // AT2G03280 // AT1G51140 // ATCG00020 // ATCG01120 // AT2G35350 // AT3G59400 // AT2G17730 // AT4G10760 // AT1G74350 // AT3G50700 // AT2G25880 // AT1G25260 // AT1G42990 // AT1G07910 // AT4G20910 // ATCG00750 // AT5G47370 // AT3G53…
GO:0051716	P	cellular response to stimulus	640	5977	2355	28397	2.5e-09	// AT2G32920 // AT5G06300 // AT5G44870 // AT4G14180 // AT1G13330 // AT5G26860 // AT2G03280 // AT4G17380 // AT2G25810 // AT1G14550 // AT1G35530 // AT5G49555 // AT1G14410 // AT4G20910 // AT5G47370 // AT4G33560 // AT1G05010 // AT1G10520 // AT3G20490 // AT1G67600 // AT1G73220 // AT5G55920 // AT1G12740 // AT1G78770 // AT3G46530 // AT3G02680 // AT1G07180 // AT3G52400 // AT5G66130 // AT5G58710 // AT5G67…
GO:0010431	P	seed maturation	85	5977	180	28397	4e-09	// AT1G72560 // AT2G27300 // AT2G27840 // AT4G02460 // AT5G58410 // AT3G49240 // AT1G78390 // AT2G41500 // AT3G20490 // AT4G11140 // AT3G44750 // AT1G72100 // AT3G51810 // AT4G22970 // AT5G40420 // AT3G21720 // AT1G74670 // AT2G36270 // AT2G41280 // AT5G07190 // AT3G50850 // AT1G18620 // AT4G25420 // AT3G27660 // AT5G51760 // AT5G01300 // AT4G35050 // AT1G52920 // AT5G66730 // AT2G02560 // AT4G26…
GO:0051726	P	regulation of cell cycle	119	5977	293	28397	4.8e-09	// AT5G04470 // AT5G13960 // AT1G14750 // AT5G06460 // AT4G17380 // AT5G16750 // AT1G80370 // AT1G35530 // AT3G21870 // AT3G17360 // AT1G06590 // AT2G07170 // AT2G22490 // AT2G23430 // AT3G23740 // AT2G34780 // AT1G78770 // AT1G77390 // AT5G24330 // AT1G44900 // AT3G02680 // AT2G04660 // AT1G09450 // AT3G16320 // AT3G27060 // AT3G11270 // AT1G04020 // AT3G15150 // AT4G37490 // AT5G56580 // AT3G03…
GO:0009640	P	photomorphogenesis	101	5977	233	28397	5.1e-09	// AT5G11260 // AT5G40420 // AT5G58410 // AT5G13960 // AT3G20050 // AT5G61270 // AT5G27750 // AT2G36270 // AT3G26744 // AT4G31810 // AT5G06460 // AT4G35050 // AT5G16750 // AT3G42860 // AT5G52470 // AT1G65650 // AT4G14110 // AT3G51810 // AT1G51710 // AT3G55605 // AT3G20490 // AT3G02680 // AT2G27300 // AT2G28290 // AT2G02560 // AT1G13050 // AT3G02280 // AT5G03740 // AT1G80340 // AT4G26430 // AT3G51…
GO:0048229	P	gametophyte development	186	5977	533	28397	5.5e-09	// AT1G72440 // AT1G03360 // AT1G51380 // AT4G27660 // AT3G44550 // AT5G45140 // AT2G34830 // AT4G24270 // AT5G64630 // AT3G08590 // AT3G43210 // AT3G05530 // AT2G35210 // AT3G56990 // AT5G06460 // AT1G09100 // AT2G02880 // AT4G00020 // AT1G48580 // AT4G36580 // AT4G37940 // AT2G02810 // AT1G33430 // AT3G55605 // AT4G20050 // AT1G52500 // AT2G34780 // AT3G23940 // AT4G05440 // AT1G78770 // AT1G77…
GO:0009058	P	biosynthetic process	1896	5977	7962	28397	7.4e-09	// AT3G57370 // AT1G09690 // AT1G64780 // AT5G64530 // AT1G28395 // AT3G51430 // AT3G14550 // AT4G32920 // AT3G60330 // AT3G21340 // AT1G51140 // AT3G24090 // AT3G59400 // AT3G15020 // AT3G53870 // AT1G49910 // AT1G35530 // AT2G02250 // AT1G30100 // AT3G56150 // AT5G10920 // AT1G64520 // AT3G01600 // AT5G10140 // AT5G45775 // AT3G20710 // AT5G47930 // ATMG00020 // AT1G16040 // AT3G18510 // AT5G16…
GO:0016569	P	covalent chromatin modification	154	5977	419	28397	7.5e-09	// AT5G11780 // AT4G05400 // AT5G13960 // AT4G30860 // AT2G25880 // AT3G20050 // AT3G42660 // AT5G43810 // AT4G02060 // AT5G27750 // AT3G02210 // AT3G26744 // AT4G31810 // AT5G66750 // AT1G80070 // AT3G42860 // AT3G18600 // AT5G52470 // AT4G29410 // AT1G65650 // AT5G35600 // AT4G20910 // AT5G56740 // AT1G51710 // AT2G07170 // AT3G55605 // AT3G23740 // AT2G34780 // AT2G38810 // AT1G78770 // AT5G24…
GO:0007126	P	meiosis	96	5977	219	28397	7.9e-09	// AT2G46980 // AT1G67370 // AT3G47950 // AT3G66652 // AT4G14970 // AT5G18810 // AT4G02460 // AT4G25120 // AT5G06460 // AT4G17380 // AT4G14180 // AT4G00020 // AT1G35530 // AT4G38780 // AT1G10520 // AT4G04670 // AT5G57450 // AT3G20710 // AT1G78770 // AT1G77390 // AT3G02680 // AT5G66130 // AT1G77310 // AT5G40820 // AT4G37490 // AT3G10180 // AT3G63110 // AT3G49830 // AT5G05560 // AT1G11240 // AT1G77…
GO:0051327	P	M phase of meiotic cell cycle	96	5977	219	28397	7.9e-09	// AT2G46980 // AT1G67370 // AT3G47950 // AT3G66652 // AT4G14970 // AT5G18810 // AT4G02460 // AT4G25120 // AT5G06460 // AT4G17380 // AT4G14180 // AT4G00020 // AT1G35530 // AT4G38780 // AT1G10520 // AT4G04670 // AT5G57450 // AT3G20710 // AT1G78770 // AT1G77390 // AT3G02680 // AT5G66130 // AT1G77310 // AT5G40820 // AT4G37490 // AT3G10180 // AT3G63110 // AT3G49830 // AT5G05560 // AT1G11240 // AT1G77…
GO:0051788	P	response to misfolded protein	86	5977	189	28397	1.2e-08	// AT3G60820 // AT3G22630 // AT3G08610 // AT3G53970 // AT3G08690 // AT1G77390 // AT1G49910 // AT1G80370 // AT2G20420 // AT1G64520 // AT1G06590 // AT2G03430 // AT1G09100 // AT1G79210 // AT1G04810 // AT2G05710 // AT4G02580 // AT1G50490 // AT3G11270 // AT3G01280 // AT2G27020 // AT5G05560 // AT3G09270 // AT2G44065 // AT4G14430 // AT2G21870 // AT5G11520 // AT3G52300 // AT5G08530 // AT2G33150 // AT1G56…
GO:0009639	P	response to red or far red light	149	5977	406	28397	1.4e-08	// AT5G11260 // AT4G14690 // AT5G58410 // AT5G13960 // AT2G34780 // AT5G61270 // AT5G19220 // AT4G16250 // AT2G36270 // AT5G24120 // AT4G31810 // AT5G06460 // AT5G16750 // AT3G42860 // AT5G52470 // AT1G65650 // AT4G14110 // AT3G51810 // AT5G47370 // AT1G51710 // AT5G48300 // AT4G32700 // AT3G20490 // AT3G02680 // AT2G42540 // AT2G27300 // AT1G20340 // AT5G67030 // AT1G09340 // AT2G02560 // AT1G13…
GO:0009266	P	response to temperature stimulus	295	5977	962	28397	1.5e-08	// AT3G07150 // AT2G32920 // AT4G14690 // AT5G58410 // AT3G46230 // AT4G21150 // AT2G39730 // AT1G28010 // AT4G18450 // AT3G25230 // AT1G56650 // AT5G53680 // AT5G42050 // AT3G22310 // AT1G56340 // AT5G67340 // AT3G26744 // AT3G04120 // AT3G46680 // AT1G66270 // AT3G05660 // AT3G12490 // AT3G08690 // AT1G20020 // AT3G05740 // AT5G16750 // AT1G50380 // AT4G23493 // AT1G17870 // AT2G40340 // AT1G09…
GO:0006811	P	ion transport	309	5977	1019	28397	1.6e-08	// AT1G72610 // AT5G06300 // AT2G46450 // AT4G05180 // AT4G15560 // AT3G47950 // AT3G17690 // AT2G46740 // AT1G72200 // AT5G57350 // AT5G47450 // AT5G64100 // AT2G34830 // AT5G56290 // AT5G17630 // AT1G64780 // AT3G24240 // AT2G35730 // AT4G16250 // AT2G38290 // AT1G55790 // AT5G02160 // AT1G70890 // AT4G35060 // AT4G02620 // AT3G60330 // AT1G74770 // AT1G12740 // AT2G36830 // AT2G42950 // AT4G34…
GO:0010212	P	response to ionizing radiation	54	5977	93	28397	1.7e-08	// AT1G67370 // AT2G03430 // AT3G52115 // AT3G48210 // AT5G24280 // AT5G48720 // AT3G48190 // AT3G13170 // AT5G61460 // AT3G66652 // AT4G22970 // AT3G19210 // AT4G38780 // AT5G03780 // AT1G79890 // AT4G14970 // AT4G18470 // AT2G36850 // AT2G39090 // AT3G04620 // AT5G06460 // AT4G17380 // AT4G02390 // AT3G02280 // AT4G19130 // AT2G42720 // AT4G25120 // AT3G42860 // AT4G00020 // AT2G21800 // AT5G20…
GO:0034622	P	cellular macromolecular complex assembly	199	5977	592	28397	1.7e-08	// AT3G60820 // AT2G30570 // AT5G65350 // AT3G17040 // AT3G51790 // AT5G18440 // AT3G22630 // AT5G45620 // AT3G08610 // AT5G64630 // AT5G24120 // AT5G26860 // AT1G54385 // AT2G18290 // ATCG00020 // AT1G12900 // AT3G08690 // AT1G20020 // ATCG01040 // AT1G09100 // AT1G49910 // AT1G80370 // AT4G01660 // AT2G20420 // AT3G04770 // AT4G14110 // AT5G59870 // AT2G38720 // AT1G15310 // AT1G64520 // AT2G18…
GO:0033554	P	cellular response to stress	421	5977	1473	28397	1.7e-08	// AT2G32920 // AT5G06300 // AT5G44870 // AT4G14180 // AT5G26860 // AT4G17380 // AT2G39110 // AT1G35530 // AT5G49555 // AT1G14410 // AT1G05010 // AT1G10520 // AT1G67600 // AT1G73220 // AT5G57450 // AT1G12740 // AT1G78770 // AT3G46530 // AT3G02680 // AT3G52400 // AT5G66130 // AT5G58710 // AT1G72280 // AT3G15150 // AT4G37490 // AT5G26030 // AT1G07000 // AT3G28210 // AT2G38290 // AT1G56340 // AT4G38…
GO:0043248	P	proteasome assembly	83	5977	182	28397	2e-08	// AT1G06590 // AT2G44065 // AT3G60820 // AT5G45620 // AT3G52300 // AT1G04810 // AT2G21870 // AT5G23540 // AT4G29040 // AT5G11770 // AT5G56150 // AT4G14430 // AT3G22630 // AT3G02090 // AT3G27430 // AT4G02580 // AT1G64520 // AT3G08610 // AT2G20580 // AT2G29470 // AT2G18290 // AT4G32470 // AT1G72020 // AT5G08530 // AT2G39090 // AT2G33150 // AT1G56450 // AT2G03430 // AT3G05630 // AT3G06860 // AT3G08…
GO:0006996	P	organelle organization	557	5977	2044	28397	2.2e-08	// AT1G72440 // AT3G47950 // AT5G60160 // AT2G25880 // AT1G04730 // AT4G14180 // AT4G17220 // AT5G26860 // AT5G66750 // AT4G17380 // AT3G61430 // AT3G24090 // AT4G29410 // AT3G57090 // AT1G14410 // AT5G59870 // AT4G20910 // AT1G51710 // AT5G48300 // AT3G16470 // AT1G10520 // AT5G57450 // AT3G20710 // AT1G78770 // AT3G02680 // AT3G54870 // AT3G02120 // AT5G66130 // AT5G13770 // AT5G40820 // AT1G64…
GO:0006304	P	DNA modification	83	5977	183	28397	2.5e-08	// AT5G06590 // AT5G52950 // AT1G15660 // AT4G02460 // AT3G51280 // AT5G13960 // AT5G20850 // AT4G20910 // AT5G61460 // AT1G67630 // AT1G34355 // AT1G67320 // AT5G15380 // AT4G35800 // AT2G31650 // AT1G80740 // AT3G18524 // AT4G18470 // AT5G41880 // AT5G27630 // AT1G30660 // AT1G08260 // AT4G21820 // AT5G66750 // AT4G11130 // AT4G34060 // AT5G39550 // AT5G43990 // AT3G44600 // AT3G06030 // AT5G46…
GO:0006306	P	DNA methylation	82	5977	180	28397	2.6e-08	// AT5G06590 // AT5G52950 // AT1G15660 // AT4G02460 // AT3G51280 // AT5G13960 // AT4G20910 // AT5G61460 // AT1G67630 // AT1G34355 // AT1G67320 // AT5G15380 // AT4G35800 // AT2G31650 // AT1G80740 // AT3G18524 // AT4G18470 // AT5G41880 // AT5G27630 // AT1G57820 // AT1G08260 // AT4G21820 // AT5G66750 // AT4G11130 // AT4G34060 // AT5G39550 // AT5G43990 // AT3G44600 // AT3G06030 // AT5G46280 // AT3G48…
GO:0006305	P	DNA alkylation	82	5977	180	28397	2.6e-08	// AT5G06590 // AT5G52950 // AT1G15660 // AT4G02460 // AT3G51280 // AT5G13960 // AT4G20910 // AT5G61460 // AT1G67630 // AT1G34355 // AT1G67320 // AT5G15380 // AT4G35800 // AT2G31650 // AT1G80740 // AT3G18524 // AT4G18470 // AT5G41880 // AT5G27630 // AT1G57820 // AT1G08260 // AT4G21820 // AT5G66750 // AT4G11130 // AT4G34060 // AT5G39550 // AT5G43990 // AT3G44600 // AT3G06030 // AT5G46280 // AT3G48…
GO:0009743	P	response to carbohydrate stimulus	255	5977	812	28397	2.7e-08	// AT5G49520 // AT3G50060 // AT3G53200 // AT4G14690 // AT5G58410 // AT1G64380 // AT3G20490 // AT4G29110 // AT2G39730 // AT2G30770 // AT4G18450 // AT4G23550 // AT1G56650 // AT5G24530 // AT3G46440 // AT2G36270 // AT3G53600 // AT5G01550 // AT1G61340 // AT5G66650 // AT3G26744 // AT4G35050 // AT1G08630 // AT5G09220 // AT1G20020 // AT3G49620 // AT4G23870 // AT1G19050 // AT1G68530 // AT5G13930 // AT3G05…
GO:0048316	P	seed development	225	5977	696	28397	2.8e-08	// AT2G02955 // AT5G58410 // AT5G49930 // AT4G39800 // AT2G02240 // AT2G34830 // AT5G43810 // AT3G60830 // AT4G24270 // AT3G12670 // AT4G00950 // AT5G46580 // AT2G36270 // AT2G41280 // AT2G36640 // AT1G21750 // AT3G26744 // AT2G35210 // AT5G55820 // AT1G02580 // AT5G16750 // AT5G40480 // AT1G68530 // AT4G00020 // AT5G22650 // AT3G07430 // AT2G22840 // AT5G21140 // AT5G37630 // AT1G30100 // AT3G51…
GO:0009416	P	response to light stimulus	349	5977	1188	28397	3.1e-08	// AT2G32920 // AT4G15560 // AT2G17730 // AT1G51140 // AT5G47370 // AT1G64520 // AT1G51710 // AT5G48300 // AT1G10522 // AT1G02700 // AT1G10520 // AT3G20490 // AT1G66580 // AT3G02680 // AT1G07180 // AT5G67030 // AT3G07150 // AT5G46110 // AT4G11140 // AT1G80340 // AT3G51800 // AT1G02400 // AT1G79810 // AT3G57000 // AT5G67385 // AT5G27630 // AT1G56340 // AT4G14420 // AT4G29340 // AT1G32060 // AT1G65…
GO:0000279	P	M phase	119	5977	306	28397	3.3e-08	// AT2G46980 // AT5G04470 // AT3G47950 // AT1G67370 // AT3G57060 // AT2G44190 // AT3G66652 // AT4G14970 // AT5G18810 // AT1G14750 // AT4G25120 // AT5G06460 // AT4G17380 // AT3G55340 // AT4G14180 // AT4G00020 // AT1G35530 // AT5G37630 // AT2G38720 // AT1G10520 // AT4G04670 // AT5G57450 // AT3G20710 // AT1G78770 // AT1G77390 // AT5G24330 // AT3G02680 // AT1G09450 // AT5G66130 // AT5G38470 // AT1G77…
GO:0051321	P	meiotic cell cycle	109	5977	273	28397	4.2e-08	// AT2G46980 // AT1G67370 // AT3G47950 // AT3G44550 // AT3G66652 // AT4G14970 // AT5G18810 // AT4G02460 // AT4G25120 // AT5G06460 // AT4G17380 // AT4G14180 // AT4G00020 // AT1G35530 // AT1G02065 // AT4G37940 // AT1G10520 // AT4G20050 // AT4G04670 // AT5G57450 // AT3G20710 // AT1G78770 // AT1G77390 // AT3G02680 // AT5G66130 // AT1G77310 // AT5G40820 // AT4G37490 // AT3G10180 // AT4G38780 // AT3G59…
GO:0070192	P	chromosome organization involved in meiosis	51	5977	88	28397	4.3e-08	// AT1G67370 // AT1G14750 // AT3G47950 // AT3G48210 // AT5G05490 // AT3G16610 // AT4G22970 // AT3G19210 // AT4G38780 // AT3G01410 // AT4G14970 // AT4G25540 // AT5G18810 // AT4G02460 // AT1G22260 // AT1G11240 // AT4G17380 // AT2G03430 // AT1G79890 // AT2G42720 // AT1G67420 // AT3G12060 // AT4G14180 // AT1G50270 // AT3G13170 // AT5G60040 // AT3G54630 // AT3G48190 // AT5G23780 // AT3G22880 // AT5G63…
GO:0007129	P	synapsis	51	5977	88	28397	4.3e-08	// AT1G67370 // AT1G14750 // AT3G47950 // AT3G48210 // AT5G05490 // AT3G16610 // AT4G22970 // AT3G19210 // AT4G38780 // AT3G01410 // AT4G14970 // AT4G25540 // AT5G18810 // AT4G02460 // AT1G22260 // AT1G11240 // AT4G17380 // AT2G03430 // AT1G79890 // AT2G42720 // AT1G67420 // AT3G12060 // AT4G14180 // AT1G50270 // AT3G13170 // AT5G60040 // AT3G54630 // AT3G48190 // AT5G23780 // AT3G22880 // AT5G63…
GO:0034621	P	cellular macromolecular complex subunit organization	203	5977	617	28397	4.6e-08	// AT3G60820 // AT2G30570 // AT5G65350 // AT3G17040 // AT3G51790 // AT5G18440 // AT3G22630 // AT5G45620 // AT3G08610 // AT5G64630 // ATCG01100 // AT5G24120 // AT5G26860 // AT1G54385 // AT2G18290 // ATCG00020 // AT1G12900 // AT3G08690 // AT1G20020 // ATCG01040 // AT1G09100 // AT1G49910 // AT1G80370 // AT4G01660 // AT2G20420 // AT3G04770 // AT4G14110 // AT5G59870 // AT2G38720 // AT1G15310 // AT1G64…
GO:0000041	P	transition metal ion transport	100	5977	243	28397	4.7e-08	// AT5G06300 // AT1G51830 // AT2G46740 // AT1G72200 // AT5G47450 // AT2G34830 // AT3G24240 // AT4G34600 // AT3G26470 // AT5G01490 // AT2G39110 // AT5G24580 // AT5G60660 // AT1G12740 // AT2G48130 // AT4G37410 // AT4G26010 // AT5G67330 // AT3G23190 // AT3G01260 // AT3G11050 // AT4G18360 // AT1G18970 // AT5G40510 // AT5G23190 // AT2G23150 // AT3G15240 // AT1G53030 // AT3G54040 // AT4G36610 // AT1G18…
GO:0034504	P	protein localization in nucleus	74	5977	159	28397	6.1e-08	// AT3G04770 // AT3G12270 // AT4G27950 // AT3G12340 // AT1G06720 // AT1G63660 // AT4G34910 // AT1G72560 // AT4G02400 // AT3G52170 // AT5G54910 // AT4G05410 // AT3G51800 // AT3G21540 // AT3G12860 // AT1G11240 // AT2G45730 // AT5G14580 // AT1G15440 // AT3G56990 // AT1G77550 // AT2G21910 // AT4G29170 // AT2G28450 // AT4G32720 // AT2G04050 // AT3G44600 // AT4G28200 // AT5G17270 // AT5G59240 // AT3G16…
GO:0006606	P	protein import into nucleus	73	5977	156	28397	6.3e-08	// AT3G04770 // AT3G12270 // AT4G27950 // AT3G12340 // AT1G06720 // AT1G63660 // AT4G34910 // AT1G72560 // AT4G02400 // AT3G52170 // AT5G54910 // AT4G05410 // AT3G51800 // AT3G21540 // AT3G12860 // AT1G11240 // AT2G45730 // AT5G14580 // AT1G15440 // AT3G56990 // AT1G77550 // AT2G21910 // AT2G28450 // AT4G32720 // AT2G04050 // AT3G44600 // AT4G28200 // AT5G17270 // AT5G59240 // AT3G16810 // AT2G37…
GO:0043161	P	proteasomal ubiquitin-dependent protein catabolic process	64	5977	128	28397	6.4e-08	// AT1G06590 // AT3G60820 // AT5G45620 // AT3G05530 // AT1G04810 // AT5G23540 // AT5G56150 // AT5G28540 // AT4G14430 // AT3G22630 // AT3G27430 // AT5G11520 // AT2G20580 // AT2G29470 // AT2G18290 // AT3G15180 // AT4G24820 // AT2G39090 // AT2G33150 // AT1G56450 // AT2G03430 // AT5G38470 // AT3G06860 // AT3G08690 // AT3G05630 // AT4G29040 // AT1G09100 // AT5G42790 // AT1G53850 // AT1G17170 // AT1G49…
GO:0051179	P	localization	962	5977	3819	28397	6.8e-08	// AT5G06300 // AT5G52750 // AT4G15560 // AT3G47950 // AT1G33080 // AT5G42890 // AT2G46740 // AT5G57350 // AT5G64100 // AT1G28390 // AT5G54910 // AT1G64780 // AT3G24240 // AT3G52840 // AT2G44370 // AT1G23090 // AT3G13710 // AT3G60330 // AT4G35050 // AT3G13080 // AT2G25810 // AT4G12510 // AT5G48410 // AT4G10620 // AT3G05500 // AT5G24920 // AT1G42990 // AT5G24580 // AT5G48650 // AT5G48300 // AT1G05…
GO:0006974	P	response to DNA damage stimulus	130	5977	352	28397	8.6e-08	// AT1G67370 // AT5G26680 // AT3G46940 // AT1G52500 // AT1G02670 // AT3G66652 // AT4G14970 // AT1G14750 // AT4G25120 // AT5G06460 // AT4G17380 // AT4G02390 // AT3G08690 // AT3G15620 // AT4G14180 // AT3G42860 // AT4G00020 // AT1G35530 // AT1G14410 // AT3G02680 // AT1G10520 // AT4G29170 // AT4G04670 // AT3G11100 // AT5G57450 // AT1G78770 // AT1G49980 // AT2G47590 // AT3G27060 // AT5G66130 // AT4G33…
GO:0019953	P	sexual reproduction	100	5977	247	28397	8.8e-08	// AT1G51380 // AT4G27660 // AT5G45140 // AT4G24270 // AT5G48030 // AT1G11240 // AT3G05530 // AT5G26860 // AT3G56990 // AT5G06460 // AT2G02880 // AT1G48580 // AT4G36580 // AT1G06590 // AT3G55605 // AT1G52500 // AT2G34780 // AT1G78770 // AT3G02680 // AT2G28600 // AT2G04660 // AT5G17930 // AT3G48250 // AT5G19020 // AT4G27010 // AT2G47990 // AT3G63400 // AT1G75880 // AT4G00050 // AT1G80620 // AT5G27…
GO:0042592	P	homeostatic process	167	5977	488	28397	9.2e-08	// AT1G72610 // AT5G15230 // AT4G05180 // AT5G02160 // AT2G32920 // AT5G38970 // AT5G18600 // AT3G21460 // AT5G41520 // AT3G66652 // AT1G11530 // AT4G14970 // AT1G21750 // AT4G25120 // AT5G06460 // AT4G17380 // AT5G09220 // AT5G03870 // ATCG01040 // AT2G26690 // AT1G14410 // AT4G38780 // AT1G66970 // AT4G15690 // AT4G04670 // AT3G56980 // AT1G01580 // AT4G08930 // AT3G02680 // AT2G15290 // AT2G20…
GO:0010154	P	fruit development	228	5977	721	28397	9.4e-08	// AT2G02955 // AT5G58410 // AT5G20920 // AT5G49930 // AT4G39800 // AT2G02240 // AT2G34830 // AT5G43810 // AT3G60830 // AT4G24270 // AT3G12670 // AT4G00950 // AT5G46580 // AT2G36270 // AT2G41280 // AT2G36640 // AT1G21750 // AT3G26744 // AT2G35210 // AT5G55820 // AT1G02580 // AT5G16750 // AT5G40480 // AT1G68530 // AT4G00020 // AT5G22650 // AT3G07430 // AT2G22840 // AT5G21140 // AT5G37630 // AT1G30…
GO:0051170	P	nuclear import	73	5977	158	28397	9.4e-08	// AT3G04770 // AT3G12270 // AT4G27950 // AT3G12340 // AT1G06720 // AT1G63660 // AT4G34910 // AT1G72560 // AT4G02400 // AT3G52170 // AT5G54910 // AT4G05410 // AT3G51800 // AT3G21540 // AT3G12860 // AT1G11240 // AT2G45730 // AT5G14580 // AT1G15440 // AT3G56990 // AT1G77550 // AT2G21910 // AT2G28450 // AT4G32720 // AT2G04050 // AT3G44600 // AT4G28200 // AT5G17270 // AT5G59240 // AT3G16810 // AT2G37…
GO:0065003	P	macromolecular complex assembly	213	5977	665	28397	1.1e-07	// AT3G60820 // AT3G57370 // AT5G65350 // AT3G17040 // AT3G51790 // AT5G18440 // AT3G22630 // AT5G45620 // AT3G08610 // AT5G64630 // AT4G20280 // AT5G24120 // AT5G26860 // AT1G54385 // AT2G18290 // ATCG00020 // AT1G12900 // AT3G08690 // AT1G20020 // ATCG01040 // AT1G09100 // AT1G49910 // AT1G80370 // AT4G01660 // AT2G20420 // AT3G04770 // AT4G14110 // AT5G59870 // AT2G38720 // AT1G15310 // AT1G64…
GO:0019684	P	photosynthesis, light reaction	124	5977	333	28397	1.2e-07	// AT1G29930 // AT1G26220 // AT3G17040 // AT1G14150 // AT5G19220 // AT5G08050 // AT2G30570 // AT2G42220 // AT5G24120 // ATCG00020 // ATCG00350 // AT1G12900 // AT1G20020 // ATCG01040 // AT5G49740 // AT3G18890 // AT3G01440 // ATCG00120 // ATCG01110 // AT2G20260 // ATCG00420 // AT1G44575 // AT1G09340 // ATCG00340 // ATCG01050 // AT5G46110 // AT4G12470 // AT3G46780 // AT1G29910 // AT3G56940 // AT5G64…
GO:0007127	P	meiosis I	71	5977	153	28397	1.2e-07	// AT1G67370 // AT1G77320 // AT1G14750 // AT3G47950 // AT3G48210 // AT3G63110 // AT5G05490 // AT2G36850 // AT3G16610 // AT4G22970 // AT4G38780 // AT3G19210 // AT3G01410 // AT3G18524 // AT4G25540 // AT5G18810 // AT4G02460 // AT3G49830 // AT5G57450 // AT1G22260 // AT3G22880 // AT1G50270 // AT4G14970 // AT4G17380 // AT2G03430 // AT5G49110 // AT1G11240 // AT1G79890 // AT2G42720 // AT3G44600 // AT1G67…
GO:0019915	P	lipid storage	54	5977	101	28397	1.3e-07	// AT1G72560 // AT4G02460 // AT5G58410 // AT3G49240 // AT2G41500 // AT3G20490 // AT4G22970 // AT2G36270 // AT4G18550 // AT3G27660 // AT5G51760 // AT5G61610 // AT4G35050 // AT2G02560 // AT4G26740 // AT1G73177 // AT3G44600 // AT5G16750 // AT2G02850 // AT4G01560 // AT4G27160 // AT5G13480 // AT3G60830 // AT3G51810 // AT3G22640 // AT4G28520 // AT2G25890 // AT5G27540 // AT2G40220 // AT5G56100 // AT3G18…
GO:0043623	P	cellular protein complex assembly	170	5977	504	28397	1.5e-07	// AT3G60820 // AT2G30570 // AT3G17040 // AT3G51790 // AT3G22630 // AT5G45620 // AT3G08610 // AT5G24120 // AT5G26860 // AT2G18290 // ATCG00020 // AT1G12900 // AT3G08690 // AT1G20020 // ATCG01040 // AT1G09100 // AT1G49910 // AT1G80370 // AT4G01660 // AT2G20420 // AT4G14110 // AT2G38720 // AT1G15310 // AT1G64520 // AT1G06590 // AT3G15180 // AT2G03430 // AT1G77390 // AT1G79210 // ATCG00420 // AT1G04…
GO:0055114	P	oxidation reduction	386	5977	1364	28397	1.6e-07	// AT2G46740 // AT5G64100 // AT1G55940 // AT4G37400 // AT2G37240 // ATCG00020 // AT5G49740 // AT3G15020 // AT3G15840 // AT5G49555 // AT1G05010 // AT3G21140 // AT4G29890 // AT1G12740 // AT4G34570 // AT1G26390 // AT5G67400 // AT5G67030 // AT4G21200 // AT1G72280 // AT3G06810 // AT4G00620 // AT1G80340 // AT1G62180 // AT4G20820 // AT3G11050 // AT2G20800 // AT1G02400 // AT4G01930 // ATMG00650 // AT1G77…
GO:0009909	P	regulation of flower development	130	5977	359	28397	2.1e-07	// AT5G11780 // AT5G11260 // AT5G40420 // AT5G58410 // AT4G30860 // AT3G20490 // AT4G25530 // AT3G02210 // AT3G26744 // AT4G31810 // AT5G16750 // AT3G18600 // AT4G29410 // AT5G22650 // AT3G51810 // AT4G20910 // AT5G56740 // AT3G54560 // AT2G07170 // AT3G55605 // AT2G34780 // AT2G38810 // AT1G78770 // AT1G44900 // AT5G06550 // AT1G09450 // AT2G27300 // AT3G56900 // AT2G02560 // AT4G31120 // AT4G27…
GO:0016043	P	cellular component organization	801	5977	3141	28397	2.2e-07	// AT1G72440 // AT3G57370 // AT3G47950 // AT5G04470 // AT1G79040 // AT2G25880 // AT5G26110 // AT1G04730 // AT4G14180 // AT4G20280 // AT4G17220 // AT2G35210 // AT1G54385 // AT5G66750 // AT4G17380 // ATCG00020 // AT3G53970 // AT2G35350 // AT3G59400 // AT3G61450 // AT1G49910 // AT4G29410 // AT4G01660 // AT3G57090 // AT1G14410 // AT5G59870 // AT4G20910 // AT5G47370 // AT1G64520 // AT1G51710 // AT5G48…
GO:0019748	P	secondary metabolic process	356	5977	1247	28397	2.5e-07	// AT4G15560 // AT1G02940 // AT5G57350 // AT1G10030 // AT4G37400 // AT3G59400 // AT1G31910 // AT1G30100 // AT1G64520 // AT5G48300 // AT5G62480 // AT1G02700 // AT3G52400 // AT5G67030 // AT4G21200 // AT3G11270 // AT3G20390 // AT1G09500 // AT1G80340 // AT2G33600 // AT1G07000 // AT3G10500 // AT1G02400 // AT1G52400 // AT4G19170 // AT3G28210 // AT1G13040 // AT1G23550 // AT4G27250 // AT4G38550 // AT1G30…
GO:0010564	P	regulation of cell cycle process	67	5977	144	28397	2.5e-07	// AT5G04470 // AT4G02460 // AT3G49240 // AT4G21100 // AT2G34780 // AT5G48310 // AT5G56580 // AT1G67630 // AT4G37490 // AT1G34355 // AT3G57860 // AT4G22970 // AT2G18290 // AT3G18524 // AT4G11140 // AT5G43080 // AT3G58650 // AT4G01560 // AT2G39090 // AT5G06460 // AT4G17380 // AT1G59540 // AT3G56870 // AT1G15660 // AT3G60830 // AT5G16750 // AT1G80370 // AT1G35530 // AT5G58230 // AT2G07690 // AT5G13…
GO:0051567	P	histone H3-K9 methylation	78	5977	180	28397	2.7e-07	// AT5G06590 // AT1G13030 // AT1G67320 // AT1G50240 // AT3G23740 // AT3G51280 // AT5G13960 // AT2G25880 // AT5G48310 // AT3G44600 // AT3G42660 // AT1G34355 // AT2G45490 // AT4G22970 // AT5G15380 // AT5G52950 // AT2G31650 // AT3G18524 // AT4G18470 // AT1G67630 // AT5G41880 // AT5G27630 // AT3G58650 // AT1G08260 // AT4G21820 // AT5G66750 // AT1G68120 // AT3G56870 // AT2G44190 // AT5G43990 // AT5G67…
GO:0010332	P	response to gamma radiation	44	5977	75	28397	2.7e-07	// AT3G19210 // AT1G67370 // AT2G03430 // AT3G04620 // AT3G48210 // AT5G24280 // AT5G48720 // AT3G48190 // AT4G22970 // AT4G38780 // AT3G66652 // AT5G03780 // AT4G19130 // AT4G14970 // AT4G18470 // AT2G39090 // AT5G06460 // AT4G17380 // AT4G02390 // AT1G79890 // AT2G42720 // AT5G20850 // AT3G13170 // AT4G21070 // AT5G60040 // AT3G44600 // AT3G01410 // AT5G63960 // AT1G67420 // AT4G04670 // AT5G12…
GO:0043933	P	macromolecular complex subunit organization	217	5977	691	28397	2.9e-07	// AT3G60820 // AT3G57370 // AT5G65350 // AT3G17040 // AT3G51790 // AT5G18440 // AT3G22630 // AT5G45620 // AT3G08610 // AT5G64630 // AT4G20280 // ATCG01100 // AT5G24120 // AT5G26860 // AT1G54385 // AT2G18290 // ATCG00020 // AT1G12900 // AT3G08690 // AT1G20020 // ATCG01040 // AT1G09100 // AT1G49910 // AT1G80370 // AT4G01660 // AT2G20420 // AT3G04770 // AT4G14110 // AT5G59870 // AT2G38720 // AT1G15…
GO:0050826	P	response to freezing	51	5977	96	28397	3.3e-07	// AT1G72560 // AT4G02460 // AT5G58410 // AT3G49240 // AT2G41500 // AT3G20490 // AT4G32910 // AT4G22970 // AT1G73177 // AT4G01560 // AT3G27660 // AT5G51760 // AT4G35050 // AT2G02560 // AT4G26740 // AT2G36270 // AT3G44600 // AT5G16750 // AT4G27160 // AT5G63980 // AT5G13480 // AT3G60830 // AT3G51810 // AT3G22640 // AT4G28520 // AT5G27540 // AT2G40220 // AT2G39810 // AT5G40420 // AT2G34780 // AT5G12…
GO:0010498	P	proteasomal protein catabolic process	87	5977	212	28397	3.7e-07	// AT3G60820 // AT3G22630 // AT5G56350 // AT2G21790 // AT5G67630 // AT3G53970 // AT3G24090 // AT1G77390 // AT1G49910 // AT1G80370 // AT1G64520 // AT1G06590 // AT1G64790 // AT2G03430 // AT1G09100 // AT1G79210 // AT1G04810 // AT5G38470 // AT3G11270 // AT2G27020 // AT5G05560 // AT3G09270 // AT4G14430 // AT4G30570 // AT5G11520 // AT2G18290 // AT3G10050 // AT2G33150 // AT1G56450 // AT4G28470 // AT1G50…
GO:0006812	P	cation transport	247	5977	813	28397	4e-07	// AT1G72610 // AT5G06300 // AT4G05180 // AT4G15560 // AT3G47950 // AT2G42950 // AT2G46740 // AT1G72200 // AT5G57350 // AT5G47450 // AT2G39730 // AT2G34830 // AT5G56290 // AT1G51830 // AT1G64780 // AT3G24240 // AT2G35730 // AT4G16250 // AT2G38290 // AT1G55790 // AT5G02160 // AT4G35060 // AT3G60330 // AT5G08690 // AT2G36830 // AT4G34600 // AT5G09220 // AT5G01490 // ATCG01040 // AT5G52750 // AT4G02…
GO:0000725	P	recombinational repair	41	5977	68	28397	4e-07	// AT4G02460 // AT3G48210 // AT5G24280 // AT3G48190 // AT3G13170 // AT5G61460 // AT1G67630 // AT3G19210 // AT5G64630 // AT3G18524 // AT4G18470 // AT1G14750 // AT5G43080 // AT1G57820 // AT1G71310 // AT2G03430 // AT5G01630 // AT3G42860 // AT2G40550 // AT4G00020 // AT1G35530 // AT2G21800 // AT4G33925 // AT5G20850 // AT1G02970 // AT3G24320 // AT2G24490 // AT5G63960 // AT5G08020 // AT5G16690 // AT5G57…
GO:0000724	P	double-strand break repair via homologous recombination	41	5977	68	28397	4e-07	// AT4G02460 // AT3G48210 // AT5G24280 // AT3G48190 // AT3G13170 // AT5G61460 // AT1G67630 // AT3G19210 // AT5G64630 // AT3G18524 // AT4G18470 // AT1G14750 // AT5G43080 // AT1G57820 // AT1G71310 // AT2G03430 // AT5G01630 // AT3G42860 // AT2G40550 // AT4G00020 // AT1G35530 // AT2G21800 // AT4G33925 // AT5G20850 // AT1G02970 // AT3G24320 // AT2G24490 // AT5G63960 // AT5G08020 // AT5G16690 // AT5G57…
GO:0009642	P	response to light intensity	107	5977	282	28397	4.1e-07	// AT2G32920 // AT4G14690 // AT4G18450 // AT3G25230 // AT5G18750 // AT5G53680 // AT5G01410 // AT3G05660 // AT4G23493 // AT1G17870 // AT5G61790 // AT1G64520 // AT5G48300 // AT1G10522 // AT1G02700 // AT5G07330 // AT5G18820 // AT3G63350 // AT4G05440 // AT3G50820 // AT2G02810 // AT3G26650 // AT1G20340 // AT3G07150 // AT2G47180 // AT5G46110 // AT1G60970 // AT1G06680 // AT3G24500 // AT1G07390 // AT5G53…
GO:0046483	P	heterocycle metabolic process	299	5977	1023	28397	4.4e-07	// AT1G58290 // AT1G75750 // AT1G48920 // AT4G15560 // AT3G47950 // AT3G46940 // AT1G71850 // AT5G57350 // AT3G52300 // AT1G28010 // AT2G30770 // AT1G80270 // AT2G34260 // AT3G12670 // AT1G28395 // AT5G01410 // AT5G07090 // AT3G18130 // AT4G14690 // AT2G45730 // AT4G37400 // AT4G04610 // AT4G31810 // AT5G44020 // AT5G08690 // AT4G17380 // AT1G66270 // AT1G29410 // AT1G16870 // AT3G06530 // AT2G38…
GO:0010388	P	cullin deneddylation	52	5977	101	28397	5.3e-07	// AT4G26430 // AT3G51800 // AT4G05400 // AT5G13960 // AT2G41500 // AT5G23540 // AT3G20050 // AT2G45490 // AT5G62290 // AT3G57000 // AT5G27750 // AT1G04510 // AT1G05180 // AT4G24820 // AT2G39090 // AT3G26744 // AT4G31810 // AT5G06460 // AT3G02280 // AT4G18470 // AT5G17270 // AT3G02650 // AT3G42860 // AT1G53850 // AT5G62440 // AT5G52470 // AT1G65650 // AT5G09900 // AT2G39795 // AT4G14110 // AT1G55…
GO:0000338	P	protein deneddylation	52	5977	101	28397	5.3e-07	// AT4G26430 // AT3G51800 // AT4G05400 // AT5G13960 // AT2G41500 // AT5G23540 // AT3G20050 // AT2G45490 // AT5G62290 // AT3G57000 // AT5G27750 // AT1G04510 // AT1G05180 // AT4G24820 // AT2G39090 // AT3G26744 // AT4G31810 // AT5G06460 // AT3G02280 // AT4G18470 // AT5G17270 // AT3G02650 // AT3G42860 // AT1G53850 // AT5G62440 // AT5G52470 // AT1G65650 // AT5G09900 // AT2G39795 // AT4G14110 // AT1G55…
GO:0009853	P	photorespiration	71	5977	161	28397	5.5e-07	// AT2G44065 // AT4G05180 // AT4G17360 // AT2G21870 // AT3G18410 // AT5G23540 // AT2G20820 // AT5G11770 // AT2G31490 // AT2G34520 // AT5G45620 // AT4G00585 // AT3G52300 // AT5G09660 // ATMG01120 // AT3G20000 // AT3G46560 // AT4G32470 // AT4G33360 // AT1G72020 // AT5G08530 // ATMG00070 // AT1G23310 // AT5G58290 // AT4G29040 // AT1G20020 // AT5G37510 // AT2G29530 // AT3G15020 // AT3G07568 // AT1G51…
GO:0007131	P	reciprocal meiotic recombination	66	5977	145	28397	5.7e-07	// AT1G67370 // AT1G77320 // AT3G47950 // AT3G48210 // AT3G63110 // AT5G05490 // AT2G36850 // AT3G16610 // AT4G22970 // AT4G38780 // AT3G19210 // AT3G01410 // AT3G18524 // AT4G25540 // AT5G18810 // AT4G02460 // AT3G49830 // AT5G57450 // AT1G22260 // AT3G22880 // AT1G50270 // AT4G14970 // AT4G17380 // AT2G03430 // AT5G49110 // AT1G11240 // AT1G79890 // AT2G42720 // AT3G44600 // AT4G25120 // AT3G12…
GO:0009793	P	embryonic development ending in seed dormancy	182	5977	563	28397	5.7e-07	// AT5G58410 // AT5G49930 // AT4G39800 // AT2G02240 // AT2G34830 // AT5G43810 // AT4G24270 // AT3G12670 // AT4G00950 // AT5G46580 // AT2G36270 // AT2G36640 // AT3G26744 // AT2G35210 // AT4G35050 // AT5G16750 // AT5G40480 // AT1G68530 // AT4G00020 // AT3G07430 // AT2G22840 // AT5G21140 // AT5G37630 // AT3G22500 // AT2G04030 // AT1G64520 // AT5G48300 // AT3G54420 // AT1G78580 // AT5G18820 // AT2G02…
GO:0080129	P	proteasome core complex assembly	60	5977	126	28397	5.8e-07	// AT2G44065 // AT3G60820 // AT5G45620 // AT3G05530 // AT1G04810 // AT2G21870 // AT5G23540 // AT5G11770 // AT4G14430 // AT3G22630 // AT3G02090 // AT3G27430 // AT4G00585 // AT3G52300 // AT3G08610 // AT4G20150 // AT4G32470 // AT1G72020 // AT5G08530 // AT2G33150 // AT1G56450 // AT2G29470 // AT3G05630 // AT3G06860 // AT3G08690 // AT5G37510 // AT5G42790 // AT1G64520 // AT1G17170 // AT4G29040 // AT5G09…
GO:0022607	P	cellular component assembly	250	5977	832	28397	6.9e-07	// AT1G67370 // AT3G60820 // AT3G57370 // AT5G65350 // AT3G17040 // AT3G51790 // AT5G18440 // AT3G22630 // AT5G45620 // AT3G08610 // AT5G64630 // AT3G21180 // AT1G14750 // AT5G24120 // AT5G26860 // AT1G54385 // AT2G18290 // AT4G17380 // ATCG00020 // AT1G12900 // AT3G08690 // AT1G20020 // ATCG01040 // AT4G14180 // AT1G09100 // AT1G49910 // AT1G80370 // AT4G01660 // AT2G20420 // AT3G04770 // AT5G38…
GO:0010876	P	lipid localization	109	5977	293	28397	6.9e-07	// AT5G42890 // AT5G40420 // AT5G58410 // AT3G20490 // AT5G55460 // AT5G56290 // AT2G36270 // AT5G50310 // AT3G26744 // AT4G35050 // AT4G27140 // AT5G46900 // AT5G16750 // AT4G12510 // AT2G37870 // AT3G51810 // AT3G22620 // AT4G04670 // AT2G34780 // AT5G55410 // AT3G21260 // AT1G48990 // AT2G48130 // AT2G27300 // AT4G27150 // AT2G28290 // AT2G02560 // AT1G13050 // AT4G12470 // AT4G11140 // AT1G80…
GO:0043170	P	macromolecule metabolic process	2140	5977	9246	28397	7.7e-07	// AT3G57370 // AT1G09690 // AT1G28390 // AT3G10690 // AT1G67470 // AT4G32920 // AT3G21340 // AT4G17380 // AT1G51140 // AT2G29380 // AT3G59400 // AT3G53870 // AT1G49910 // AT1G35530 // AT2G02250 // AT3G56150 // AT1G64520 // AT3G01600 // AT1G10522 // AT1G10520 // AT5G10140 // AT5G45775 // AT3G20710 // AT5G47930 // ATMG00020 // AT1G16040 // AT2G43650 // AT5G62800 // AT5G58710 // AT2G20980 // AT3G01…
GO:0044260	P	cellular macromolecule metabolic process	2003	5977	8616	28397	8.8e-07	// AT3G57370 // AT1G09690 // AT1G28390 // AT3G10690 // AT1G67470 // AT4G32920 // AT3G21340 // AT4G17380 // AT1G51140 // AT2G29380 // AT3G59400 // AT3G53870 // AT1G49910 // AT1G35530 // AT2G02250 // AT3G56150 // AT1G64520 // AT3G01600 // AT1G10520 // AT5G10140 // AT5G45775 // AT3G20710 // AT5G47930 // ATMG00020 // AT1G16040 // AT5G16130 // AT5G62800 // AT5G58710 // AT2G20980 // AT3G01280 // AT4G12…
GO:0009404	P	toxin metabolic process	85	5977	211	28397	9.2e-07	// AT1G65980 // AT3G60820 // AT1G10370 // AT3G24170 // AT3G05530 // AT2G15490 // AT1G02940 // AT2G39200 // AT5G23540 // AT3G24520 // AT5G55200 // AT1G59700 // ATCG00720 // AT4G14430 // AT3G27430 // AT1G17180 // AT1G69920 // AT2G30140 // AT3G08690 // AT3G55040 // AT2G34500 // AT4G01870 // AT2G29490 // AT2G33150 // AT1G56450 // AT1G78370 // AT2G15480 // AT1G63460 // AT3G06860 // AT1G45110 // AT5G42…
GO:0009407	P	toxin catabolic process	85	5977	211	28397	9.2e-07	// AT1G65980 // AT3G60820 // AT1G10370 // AT3G24170 // AT3G05530 // AT2G15490 // AT1G02940 // AT2G39200 // AT5G23540 // AT3G24520 // AT5G55200 // AT1G59700 // ATCG00720 // AT4G14430 // AT3G27430 // AT1G17180 // AT1G69920 // AT2G30140 // AT3G08690 // AT3G55040 // AT2G34500 // AT4G01870 // AT2G29490 // AT2G33150 // AT1G56450 // AT1G78370 // AT2G15480 // AT1G63460 // AT3G06860 // AT1G45110 // AT5G42…
GO:0009790	P	embryonic development	200	5977	638	28397	9.2e-07	// AT5G58410 // AT5G49930 // AT4G39800 // AT2G02240 // AT2G34830 // AT5G43810 // AT4G24270 // AT3G12670 // AT4G00950 // AT5G46580 // AT2G36270 // AT2G36640 // AT1G21750 // AT3G26744 // AT2G35210 // AT4G35050 // AT4G15910 // AT5G16750 // AT5G40480 // AT1G74500 // AT4G00020 // AT3G07430 // AT2G22840 // AT5G21140 // AT5G55490 // AT3G22500 // AT2G04030 // AT1G64520 // AT5G48300 // AT3G54420 // AT1G78…
GO:0006810	P	transport	892	5977	3577	28397	9.2e-07	// AT5G06300 // AT5G52750 // AT4G15560 // AT3G47950 // AT1G33080 // AT5G42890 // AT2G46740 // AT5G57350 // AT5G64100 // AT1G28390 // AT5G54910 // AT1G64780 // AT3G24240 // AT3G52840 // AT2G44370 // AT1G23090 // AT2G15050 // AT3G60330 // AT4G35050 // AT3G13080 // AT2G25810 // AT4G12510 // AT5G48410 // AT4G10620 // AT3G05500 // AT5G24920 // AT1G42990 // AT5G24580 // AT5G48650 // AT5G48300 // AT1G05…
GO:0006461	P	protein complex assembly	184	5977	577	28397	1e-06	// AT3G60820 // AT3G57370 // AT3G17040 // AT3G51790 // AT3G22630 // AT5G45620 // AT3G08610 // AT2G30570 // AT4G20280 // AT5G24120 // AT5G26860 // AT2G43560 // AT2G18290 // ATCG00020 // AT1G12900 // AT3G08690 // AT1G20020 // ATCG01040 // AT1G09100 // AT1G49910 // AT1G80370 // AT4G01660 // AT2G20420 // AT4G14110 // AT2G38720 // AT1G15310 // AT1G64520 // AT2G44065 // AT1G06590 // AT1G73010 // AT3G15…
GO:0070271	P	protein complex biogenesis	184	5977	577	28397	1e-06	// AT3G60820 // AT3G57370 // AT3G17040 // AT3G51790 // AT3G22630 // AT5G45620 // AT3G08610 // AT2G30570 // AT4G20280 // AT5G24120 // AT5G26860 // AT2G43560 // AT2G18290 // ATCG00020 // AT1G12900 // AT3G08690 // AT1G20020 // ATCG01040 // AT1G09100 // AT1G49910 // AT1G80370 // AT4G01660 // AT2G20420 // AT4G14110 // AT2G38720 // AT1G15310 // AT1G64520 // AT2G44065 // AT1G06590 // AT1G73010 // AT3G15…
GO:0006270	P	DNA replication initiation	39	5977	66	28397	1.1e-06	// AT3G51280 // AT5G13960 // AT1G67630 // AT5G44635 // AT4G02060 // AT3G18524 // AT4G18470 // AT1G57820 // AT5G49010 // AT5G43990 // AT5G46280 // AT2G40550 // AT1G67320 // AT2G07690 // AT5G08020 // AT1G02970 // AT1G59540 // AT5G63920 // AT4G21820 // AT2G24490 // AT5G27680 // AT2G32590 // AT2G07170 // AT3G23740 // AT3G06030 // AT5G55820 // AT1G78770 // AT1G78650 // AT2G16440 // AT1G44900 // AT1G09…
GO:0009644	P	response to high light intensity	88	5977	224	28397	1.4e-06	// AT2G32920 // AT4G14690 // AT4G18450 // AT3G25230 // AT5G18750 // AT5G53680 // AT3G05660 // AT1G68530 // AT1G17870 // AT5G61790 // AT5G48300 // AT1G02700 // AT5G07330 // AT5G18820 // AT3G63350 // AT4G05440 // AT4G18290 // AT2G02810 // AT3G26650 // AT1G20340 // AT3G07150 // AT2G47180 // AT1G60970 // AT1G06680 // AT3G24500 // AT3G08970 // AT3G55280 // AT1G79040 // AT2G39730 // AT4G29770 // AT1G56…
GO:0009408	P	response to heat	110	5977	303	28397	1.6e-06	// AT2G32920 // AT4G14690 // AT3G46230 // AT4G18450 // AT3G25230 // AT5G53680 // AT3G05660 // AT3G08690 // AT4G23493 // AT1G17870 // AT2G40340 // AT5G37630 // AT5G61790 // AT1G64520 // AT4G26780 // AT1G02700 // AT5G07330 // AT5G18820 // AT3G63350 // AT3G02990 // AT4G05440 // AT2G02810 // AT5G67030 // AT5G37670 // AT3G07150 // AT2G47180 // AT5G10010 // AT3G50970 // AT1G60970 // AT3G24500 // AT1G02…
GO:0006281	P	DNA repair	111	5977	307	28397	1.6e-06	// AT1G67370 // AT5G26680 // AT3G46940 // AT1G52500 // AT1G02670 // AT5G64630 // AT1G11240 // AT1G14750 // AT4G17380 // AT4G02390 // AT3G08690 // AT3G15620 // AT3G42860 // AT4G00020 // AT1G35530 // AT1G14410 // AT3G02680 // AT1G10520 // AT4G29170 // AT3G11100 // AT5G57450 // AT1G78770 // AT1G49980 // AT2G47590 // AT3G27060 // AT5G66130 // AT4G33925 // AT5G38470 // AT3G02280 // AT5G40820 // AT4G37…
GO:0010038	P	response to metal ion	191	5977	610	28397	1.7e-06	// AT2G17630 // AT5G60160 // AT3G60820 // AT5G35590 // AT5G45620 // AT3G25230 // AT3G12670 // AT3G08590 // AT2G40370 // AT1G21750 // AT2G21790 // AT1G58290 // AT2G21250 // AT3G12500 // AT3G52880 // AT5G07390 // AT2G46280 // AT4G23400 // AT1G57720 // AT1G07440 // AT1G13060 // AT2G20420 // AT2G41530 // AT5G20830 // AT3G13860 // AT2G36530 // AT4G33010 // AT4G04460 // AT1G75280 // AT3G09840 // AT1G02…
GO:0051168	P	nuclear export	40	5977	72	28397	2.6e-06	// AT3G04770 // AT5G11260 // AT1G15440 // AT1G06720 // AT5G02770 // AT1G72560 // AT4G02400 // AT4G32910 // AT4G35050 // AT3G21540 // AT2G03820 // AT3G56990 // AT1G72370 // AT3G16810 // AT2G37990 // AT5G03850 // AT5G13480 // AT3G44600 // AT1G33410 // AT1G49540 // AT4G28200 // AT5G15810 // AT2G34780 // AT5G12410 // AT5G05680 // AT4G32720 // AT5G16750 // AT5G58590 // AT2G41620 // AT4G25140 // AT4G31…
GO:0009845	P	seed germination	89	5977	233	28397	3e-06	// AT5G42890 // AT4G14690 // AT5G58410 // AT2G40330 // AT3G20490 // AT3G25230 // AT3G18130 // AT2G36270 // AT1G62720 // AT5G01550 // AT3G26744 // AT5G16750 // AT1G19050 // AT2G22840 // AT3G51810 // AT2G34780 // AT4G18010 // AT5G06550 // AT1G18100 // AT2G27300 // AT2G28290 // AT2G02560 // AT1G13050 // AT4G26150 // AT1G03790 // AT4G11140 // AT3G20210 // AT1G18080 // AT5G66460 // AT5G56030 // AT5G66…
GO:0048869	P	cellular developmental process	395	5977	1453	28397	3.3e-06	// AT1G72440 // AT4G15560 // AT4G24270 // AT5G45700 // AT2G35210 // AT1G30850 // AT3G53970 // AT2G35350 // AT3G59400 // AT1G09600 // AT1G49910 // AT3G50700 // AT1G02065 // AT4G36580 // AT5G47370 // AT1G64520 // AT3G07050 // AT3G20710 // AT1G78770 // AT3G45280 // AT3G02680 // AT4G15290 // AT5G67400 // AT1G63930 // AT3G11270 // AT3G06810 // AT4G37490 // AT2G01280 // AT3G59100 // AT1G64320 // AT2G41…
GO:0048580	P	regulation of post-embryonic development	150	5977	459	28397	3.3e-06	// AT5G11780 // AT5G11260 // AT4G14690 // AT5G58410 // AT4G30860 // AT2G40330 // AT3G20490 // AT4G25530 // AT3G02210 // AT3G26744 // AT4G31810 // AT5G16750 // AT1G19050 // AT3G18600 // AT4G29410 // AT5G22650 // AT3G51810 // AT4G20910 // AT5G56740 // AT3G54560 // AT2G07170 // AT3G55605 // AT2G34780 // AT2G38810 // AT1G78770 // AT1G44900 // AT5G06550 // AT1G09450 // AT2G27300 // AT3G56900 // AT1G18…
GO:0051234	P	establishment of localization	900	5977	3652	28397	3.9e-06	// AT5G06300 // AT5G52750 // AT4G15560 // AT3G47950 // AT1G33080 // AT5G42890 // AT2G46740 // AT5G57350 // AT5G64100 // AT1G28390 // AT5G54910 // AT1G64780 // AT3G24240 // AT3G52840 // AT2G44370 // AT1G23090 // AT2G15050 // AT3G60330 // AT4G35050 // AT3G13080 // AT2G25810 // AT4G12510 // AT5G48410 // AT4G10620 // AT3G05500 // AT5G24920 // AT1G42990 // AT5G24580 // AT5G48650 // AT5G48300 // AT1G05…
GO:0050658	P	RNA transport	38	5977	68	28397	4.1e-06	// AT3G04770 // AT5G11260 // AT1G15440 // AT1G06720 // AT5G02770 // AT1G72560 // AT4G02400 // AT4G35050 // AT3G21540 // AT3G56990 // AT5G17270 // AT3G16810 // AT2G37990 // AT5G03850 // AT5G13480 // AT3G44600 // AT1G33410 // AT1G49540 // AT4G28200 // AT5G15810 // AT2G34780 // AT5G12410 // AT4G32910 // AT4G32720 // AT5G16750 // AT5G58590 // AT2G41620 // AT4G25140 // AT4G31120 // AT5G49020 // AT4G27…
GO:0050657	P	nucleic acid transport	38	5977	68	28397	4.1e-06	// AT3G04770 // AT5G11260 // AT1G15440 // AT1G06720 // AT5G02770 // AT1G72560 // AT4G02400 // AT4G35050 // AT3G21540 // AT3G56990 // AT5G17270 // AT3G16810 // AT2G37990 // AT5G03850 // AT5G13480 // AT3G44600 // AT1G33410 // AT1G49540 // AT4G28200 // AT5G15810 // AT2G34780 // AT5G12410 // AT4G32910 // AT4G32720 // AT5G16750 // AT5G58590 // AT2G41620 // AT4G25140 // AT4G31120 // AT5G49020 // AT4G27…
GO:0051236	P	establishment of RNA localization	38	5977	68	28397	4.1e-06	// AT3G04770 // AT5G11260 // AT1G15440 // AT1G06720 // AT5G02770 // AT1G72560 // AT4G02400 // AT4G35050 // AT3G21540 // AT3G56990 // AT5G17270 // AT3G16810 // AT2G37990 // AT5G03850 // AT5G13480 // AT3G44600 // AT1G33410 // AT1G49540 // AT4G28200 // AT5G15810 // AT2G34780 // AT5G12410 // AT4G32910 // AT4G32720 // AT5G16750 // AT5G58590 // AT2G41620 // AT4G25140 // AT4G31120 // AT5G49020 // AT4G27…
GO:0006403	P	RNA localization	38	5977	68	28397	4.1e-06	// AT3G04770 // AT5G11260 // AT1G15440 // AT1G06720 // AT5G02770 // AT1G72560 // AT4G02400 // AT4G35050 // AT3G21540 // AT3G56990 // AT5G17270 // AT3G16810 // AT2G37990 // AT5G03850 // AT5G13480 // AT3G44600 // AT1G33410 // AT1G49540 // AT4G28200 // AT5G15810 // AT2G34780 // AT5G12410 // AT4G32910 // AT4G32720 // AT5G16750 // AT5G58590 // AT2G41620 // AT4G25140 // AT4G31120 // AT5G49020 // AT4G27…
GO:0006405	P	RNA export from nucleus	38	5977	68	28397	4.1e-06	// AT3G04770 // AT5G11260 // AT1G15440 // AT1G06720 // AT5G02770 // AT1G72560 // AT4G02400 // AT4G35050 // AT3G21540 // AT3G56990 // AT5G17270 // AT3G16810 // AT2G37990 // AT5G03850 // AT5G13480 // AT3G44600 // AT1G33410 // AT1G49540 // AT4G28200 // AT5G15810 // AT2G34780 // AT5G12410 // AT4G32910 // AT4G32720 // AT5G16750 // AT5G58590 // AT2G41620 // AT4G25140 // AT4G31120 // AT5G49020 // AT4G27…
GO:0006979	P	response to oxidative stress	181	5977	582	28397	4.4e-06	// AT1G58290 // AT2G32920 // AT1G60470 // AT1G52500 // AT5G64100 // AT4G18450 // AT3G25230 // AT5G18750 // AT5G53680 // AT5G01410 // AT5G26860 // AT1G56560 // AT3G52880 // AT3G12490 // AT5G39610 // AT2G34060 // AT1G49670 // AT1G17870 // AT1G09350 // AT5G64110 // AT4G23810 // AT5G61790 // AT1G02700 // AT5G07330 // AT1G34510 // AT5G18820 // AT3G63350 // AT4G05440 // AT5G07460 // AT1G75280 // AT4G21…
GO:0000469	P	cleavages during rRNA processing	18	5977	18	28397	7.5e-06	// AT5G27700 // AT3G04770 // AT5G15550 // AT3G53890 // AT1G48920 // AT5G41190 // AT3G12670 // AT5G20160 // AT2G33430 // AT2G17250 // AT3G07750 // AT3G44750 // AT2G37990 // AT5G11240 // AT1G72370 // AT5G52470 // AT1G63780 // AT4G32720
GO:0048856	P	anatomical structure development	838	5977	3396	28397	7.6e-06	// AT4G15560 // AT3G47950 // AT5G04470 // AT2G25880 // AT3G52770 // AT4G24270 // AT3G24240 // AT3G57370 // AT3G52910 // AT4G23410 // AT2G41280 // AT2G35210 // AT1G30850 // AT4G35050 // AT1G18800 // AT1G51140 // AT3G53970 // AT2G35350 // AT3G59400 // AT1G09600 // AT1G49910 // AT4G29410 // AT3G50700 // AT2G22840 // AT5G21140 // AT1G02065 // AT1G30100 // AT4G20910 // AT5G47370 // AT4G33560 // AT1G64…
GO:0009756	P	carbohydrate mediated signaling	52	5977	114	28397	8.1e-06	// AT1G72560 // AT4G02460 // AT5G58410 // AT3G49240 // AT2G41500 // AT3G20490 // AT4G11140 // AT4G31120 // AT1G03880 // AT1G73177 // AT2G28290 // AT3G27660 // AT5G51760 // AT2G13600 // AT4G35050 // AT2G02560 // AT4G26740 // AT2G36270 // AT3G44600 // AT5G16750 // AT1G09100 // AT4G01560 // AT5G13480 // AT3G60830 // AT3G51810 // AT4G28520 // AT5G27540 // AT2G40220 // AT1G78580 // AT2G39810 // AT5G40…
GO:0010182	P	sugar mediated signaling pathway	52	5977	114	28397	8.1e-06	// AT1G72560 // AT4G02460 // AT5G58410 // AT3G49240 // AT2G41500 // AT3G20490 // AT4G11140 // AT4G31120 // AT1G03880 // AT1G73177 // AT2G28290 // AT3G27660 // AT5G51760 // AT2G13600 // AT4G35050 // AT2G02560 // AT4G26740 // AT2G36270 // AT3G44600 // AT5G16750 // AT1G09100 // AT4G01560 // AT5G13480 // AT3G60830 // AT3G51810 // AT4G28520 // AT5G27540 // AT2G40220 // AT1G78580 // AT2G39810 // AT5G40…
GO:0030154	P	cell differentiation	313	5977	1127	28397	8.7e-06	// AT1G75750 // AT1G72440 // AT5G11260 // AT4G15560 // AT5G02160 // AT4G27660 // AT5G04470 // AT3G17040 // AT3G57060 // AT1G62990 // AT4G25530 // AT5G43810 // AT4G24270 // AT5G35190 // AT5G45700 // AT4G40090 // AT1G11240 // AT1G79500 // AT1G51380 // AT3G26520 // AT4G36710 // AT4G18510 // AT4G21323 // AT2G35210 // AT3G56990 // AT1G30850 // AT5G55820 // AT1G18800 // AT2G04790 // AT4G34600 // AT2G35…
GO:0043094	P	cellular metabolic compound salvage	73	5977	185	28397	9.1e-06	// AT2G44065 // AT4G05180 // AT4G17360 // AT2G21870 // AT3G18410 // AT5G23540 // AT2G20820 // AT5G11770 // AT2G31490 // ATMG01120 // AT2G34520 // AT5G45620 // AT4G00585 // AT3G52300 // AT5G09660 // AT1G22450 // AT3G20000 // AT3G46560 // AT4G32470 // AT4G33360 // AT1G72020 // AT5G08530 // ATMG00070 // AT1G23310 // AT5G58290 // AT4G29040 // AT1G20020 // AT5G37510 // AT2G29530 // AT3G15020 // AT3G07…
GO:0032204	P	regulation of telomere maintenance	32	5977	54	28397	9.4e-06	// AT3G19210 // AT1G67370 // AT3G48210 // AT3G48190 // AT3G13170 // AT4G22970 // AT4G38780 // AT3G66652 // AT3G01410 // AT4G14970 // AT4G18470 // AT2G39090 // AT5G06460 // AT4G17380 // AT2G03430 // AT1G79890 // AT2G42720 // AT1G14410 // AT5G60040 // AT3G44600 // AT5G63960 // AT1G67420 // AT4G04670 // AT5G12410 // AT4G25120 // AT3G20475 // AT3G02680 // AT2G41620 // AT2G36850 // AT2G32940 // AT4G35…
GO:0032844	P	regulation of homeostatic process	32	5977	54	28397	9.4e-06	// AT3G19210 // AT1G67370 // AT3G48210 // AT3G48190 // AT3G13170 // AT4G22970 // AT4G38780 // AT3G66652 // AT3G01410 // AT4G14970 // AT4G18470 // AT2G39090 // AT5G06460 // AT4G17380 // AT2G03430 // AT1G79890 // AT2G42720 // AT1G14410 // AT5G60040 // AT3G44600 // AT5G63960 // AT1G67420 // AT4G04670 // AT5G12410 // AT4G25120 // AT3G20475 // AT3G02680 // AT2G41620 // AT2G36850 // AT2G32940 // AT4G35…
GO:0030001	P	metal ion transport	177	5977	576	28397	9.9e-06	// AT1G72610 // AT5G06300 // AT4G05180 // AT5G02160 // AT2G42950 // AT2G46740 // AT1G72200 // AT5G47450 // AT2G34830 // AT1G51830 // AT3G24240 // AT1G55790 // AT4G35060 // AT4G34600 // AT5G09220 // AT5G01490 // ATCG01040 // AT2G26690 // AT5G19940 // AT5G24580 // AT4G30560 // AT5G60660 // AT1G05010 // AT1G30380 // AT2G29410 // AT1G01580 // AT1G12740 // AT1G51090 // AT2G48130 // AT4G37410 // AT2G20…
GO:0009607	P	response to biotic stimulus	445	5977	1687	28397	1e-05	// AT2G32920 // AT5G44870 // AT1G15010 // AT1G64780 // AT3G24240 // AT2G03280 // AT3G53970 // AT3G15020 // AT1G49910 // AT3G50700 // AT2G22840 // AT1G05460 // AT4G33560 // AT1G64520 // AT1G05010 // AT4G19700 // AT1G16900 // AT3G46530 // AT5G54860 // AT3G52400 // AT5G58710 // AT3G11270 // AT3G06810 // ATCG00050 // AT1G64550 // AT2G44065 // AT5G26030 // AT5G19510 // AT1G22070 // AT2G30750 // AT1G43…
GO:0071322	P	cellular response to carbohydrate stimulus	55	5977	125	28397	1e-05	// AT1G72560 // AT4G02460 // AT5G58410 // AT3G49240 // AT2G41500 // AT5G24800 // AT3G20490 // AT4G11140 // AT4G31120 // AT1G03880 // AT2G36270 // AT2G28290 // AT3G27660 // AT5G51760 // AT4G35050 // AT2G02560 // AT4G26740 // AT2G13600 // AT3G44600 // AT5G16750 // AT1G09100 // AT3G11220 // AT4G01560 // AT4G20260 // AT5G13480 // AT3G60830 // AT3G51810 // AT4G28520 // AT5G27540 // AT2G40220 // AT1G78…
GO:0044283	P	small molecule biosynthetic process	486	5977	1865	28397	1.1e-05	// AT2G17630 // AT4G15560 // AT2G46740 // AT1G42970 // AT1G64780 // AT4G20280 // AT2G37240 // AT4G10390 // AT3G24090 // AT3G59400 // AT1G30100 // AT5G58780 // AT1G64520 // AT1G05010 // AT3G23940 // AT4G34570 // AT1G07180 // AT5G54860 // AT3G52400 // AT5G67030 // AT1G65820 // AT5G46110 // AT1G09500 // ATCG00500 // AT1G64550 // AT1G80340 // AT1G22070 // AT1G18080 // AT4G19170 // AT5G60540 // AT3G05…
GO:0007059	P	chromosome segregation	67	5977	166	28397	1.2e-05	// AT3G01410 // AT1G67370 // AT5G10710 // AT3G47950 // AT3G10180 // AT3G48210 // AT5G59740 // AT5G05490 // AT5G61460 // AT5G04130 // AT3G16610 // AT4G22970 // AT1G04730 // AT4G14180 // AT4G38780 // AT3G10690 // AT4G14970 // AT4G18470 // AT5G18810 // AT3G48190 // AT3G49830 // AT5G05130 // AT2G39090 // AT1G15480 // AT1G50270 // AT1G11240 // AT4G17380 // AT2G03430 // AT5G49110 // AT1G79890 // AT2G42…
GO:0043247	P	telomere maintenance in response to DNA damage	31	5977	52	28397	1.2e-05	// AT3G19210 // AT1G67370 // AT3G48210 // AT3G48190 // AT4G22970 // AT4G38780 // AT3G66652 // AT3G01410 // AT4G14970 // AT4G18470 // AT2G39090 // AT5G06460 // AT4G17380 // AT2G03430 // AT1G79890 // AT2G42720 // AT3G13170 // AT5G60040 // AT3G44600 // AT5G63960 // AT1G67420 // AT4G04670 // AT5G12410 // AT4G25120 // AT3G20475 // AT3G02680 // AT2G41620 // AT2G36850 // AT2G32940 // AT4G35520 // AT5G40…
GO:0033036	P	macromolecule localization	410	5977	1541	28397	1.2e-05	// AT4G15560 // AT3G15352 // AT5G60160 // AT5G54910 // AT2G15050 // AT4G12510 // AT4G10620 // AT3G50700 // AT1G05010 // AT3G22620 // AT3G20490 // AT1G48990 // AT3G45280 // AT2G15290 // AT3G52400 // AT5G56290 // AT1G06210 // AT1G64550 // AT4G11140 // AT1G80340 // AT5G26030 // AT3G08770 // AT1G07000 // AT4G38630 // AT5G02770 // AT3G09910 // AT1G79810 // AT3G57000 // AT3G59100 // AT5G27630 // AT3G22…
GO:0009056	P	catabolic process	559	5977	2182	28397	1.2e-05	// AT4G15560 // AT3G47950 // AT1G02940 // AT5G57350 // AT4G14180 // AT3G60330 // AT5G08690 // AT4G17380 // AT1G08630 // AT3G53970 // AT3G24090 // AT3G59400 // AT1G49910 // AT4G01660 // AT5G49555 // AT1G64520 // AT1G51710 // AT5G48300 // AT5G62480 // AT1G10520 // AT1G01160 // AT5G57450 // AT3G20710 // AT2G36390 // AT3G02680 // AT5G62800 // AT3G26650 // AT3G11270 // AT4G31670 // AT3G01280 // AT3G20…
GO:0006406	P	mRNA export from nucleus	34	5977	61	28397	1.3e-05	// AT5G11260 // AT1G15440 // AT1G06720 // AT5G02770 // AT1G72560 // AT4G02400 // AT4G35050 // AT3G21540 // AT3G56990 // AT5G17270 // AT3G16810 // AT2G37990 // AT5G13480 // AT3G44600 // AT1G33410 // AT1G49540 // AT4G28200 // AT5G15810 // AT2G34780 // AT5G12410 // AT4G32910 // AT4G32720 // AT5G16750 // AT5G58590 // AT2G41620 // AT4G25140 // AT4G31120 // AT5G49020 // AT4G27010 // AT1G79150 // AT2G34…
GO:0051028	P	mRNA transport	34	5977	61	28397	1.3e-05	// AT5G11260 // AT1G15440 // AT1G06720 // AT5G02770 // AT1G72560 // AT4G02400 // AT4G35050 // AT3G21540 // AT3G56990 // AT5G17270 // AT3G16810 // AT2G37990 // AT5G13480 // AT3G44600 // AT1G33410 // AT1G49540 // AT4G28200 // AT5G15810 // AT2G34780 // AT5G12410 // AT4G32910 // AT4G32720 // AT5G16750 // AT5G58590 // AT2G41620 // AT4G25140 // AT4G31120 // AT5G49020 // AT4G27010 // AT1G79150 // AT2G34…
GO:0000478	P	endonucleolytic cleavages during rRNA processing	17	5977	17	28397	1.4e-05	// AT5G27700 // AT3G04770 // AT5G15550 // AT3G53890 // AT1G48920 // AT5G20160 // AT3G12670 // AT2G33430 // AT2G17250 // AT3G07750 // AT3G44750 // AT2G37990 // AT5G11240 // AT1G72370 // AT5G52470 // AT1G63780 // AT4G32720
GO:0044248	P	cellular catabolic process	538	5977	2095	28397	1.4e-05	// AT4G15560 // AT3G47950 // AT5G60160 // AT5G57350 // AT4G14180 // AT3G60330 // AT5G08690 // AT4G17380 // AT1G02940 // AT3G53970 // AT3G24090 // AT3G59400 // AT1G49910 // AT4G01660 // AT5G49555 // AT1G64520 // AT1G51710 // AT5G48300 // AT5G62480 // AT1G10520 // AT1G01160 // AT5G57450 // AT3G20710 // AT3G02680 // AT5G62800 // AT3G26650 // AT3G11270 // AT4G31670 // AT3G01280 // AT3G20390 // AT5G40…
GO:0009791	P	post-embryonic development	559	5977	2188	28397	1.5e-05	// AT3G57370 // AT2G25880 // AT5G09530 // AT4G24270 // AT3G24240 // AT2G41280 // AT2G35210 // AT2G03280 // AT1G18800 // AT1G51140 // AT1G76260 // AT4G29410 // AT2G22840 // AT5G21140 // AT1G02065 // AT1G30100 // AT4G20910 // AT1G64520 // AT1G51710 // AT5G48300 // AT2G47880 // AT3G18890 // AT3G02990 // AT3G20490 // AT4G10760 // AT4G25120 // AT1G78770 // AT3G02680 // AT1G18100 // AT1G63930 // AT3G11…
GO:0000003	P	reproduction	578	5977	2272	28397	1.6e-05	// AT1G67370 // AT4G24270 // AT3G24240 // AT2G41280 // AT2G35210 // AT4G17380 // AT1G51140 // AT4G29410 // AT2G22840 // AT5G21140 // AT1G02065 // AT1G30100 // AT4G36580 // AT1G64520 // AT5G48300 // AT2G47880 // AT5G13840 // AT3G02990 // AT3G20490 // AT4G10760 // AT4G25120 // AT3G20710 // AT1G78770 // AT3G45280 // AT3G02680 // AT1G63930 // AT3G11270 // AT5G40820 // AT4G11140 // AT1G80340 // AT1G13…
GO:0060249	P	anatomical structure homeostasis	35	5977	65	28397	1.8e-05	// AT3G19210 // AT1G67370 // AT3G48210 // AT3G48190 // AT3G13170 // AT4G22970 // AT4G38780 // AT3G66652 // AT3G01410 // AT4G14970 // AT4G18470 // AT2G39090 // AT5G06460 // AT4G17380 // AT2G03430 // AT1G79890 // AT2G42720 // AT1G14410 // AT1G07130 // AT5G60040 // AT3G44600 // AT5G63960 // AT1G67420 // AT4G04670 // AT5G12410 // AT4G25120 // AT5G40820 // AT3G20475 // AT3G02680 // AT2G41620 // AT1G16…
GO:0008283	P	cell proliferation	95	5977	269	28397	1.9e-05	// AT5G11260 // AT5G13960 // AT2G25880 // AT5G64630 // AT5G66750 // AT1G13590 // AT1G80370 // AT5G59870 // AT2G07170 // AT1G01160 // AT3G23740 // AT3G25520 // AT2G38810 // AT1G78770 // AT1G44900 // AT1G09450 // AT1G18370 // AT1G50490 // AT1G15660 // AT5G13060 // AT4G37490 // AT3G03130 // AT5G52950 // AT5G51590 // AT1G57820 // AT2G36740 // AT5G46280 // AT1G07370 // AT2G40550 // AT1G04020 // AT2G07…
GO:0016567	P	protein ubiquitination	94	5977	266	28397	2e-05	// AT4G05400 // AT5G58410 // AT5G13960 // AT2G34780 // AT5G27750 // AT2G36270 // AT2G45920 // AT5G67340 // AT3G26744 // AT5G06460 // AT5G16750 // AT5G18320 // AT3G42860 // AT5G52470 // AT1G65650 // AT5G18340 // AT3G51810 // AT1G51710 // AT2G47110 // AT5G61550 // AT3G20490 // AT3G02680 // AT5G62800 // AT2G27300 // AT2G28290 // AT2G02560 // AT1G13050 // AT3G02280 // AT4G11140 // AT1G80340 // AT2G45…
GO:0045132	P	meiotic chromosome segregation	52	5977	119	28397	2e-05	// AT1G67370 // AT3G47950 // AT3G10180 // AT3G48210 // AT5G59740 // AT5G05490 // AT5G61460 // AT3G16610 // AT4G22970 // AT4G14180 // AT4G38780 // AT3G01410 // AT4G14970 // AT4G18470 // AT5G18810 // AT3G48190 // AT3G49830 // AT5G05130 // AT2G39090 // AT1G50270 // AT1G11240 // AT4G17380 // AT2G03430 // AT5G49110 // AT2G42720 // AT4G25120 // AT5G52290 // AT4G29170 // AT2G36850 // AT3G13170 // AT4G35…
GO:0010106	P	cellular response to iron ion starvation	51	5977	116	28397	2.1e-05	// AT5G06300 // AT4G25090 // AT3G01260 // AT5G26010 // AT3G53420 // AT1G72200 // AT4G02270 // AT5G47450 // AT2G34830 // AT1G51830 // AT1G18970 // AT5G04150 // AT3G45710 // AT5G01490 // AT1G74770 // AT5G19970 // AT3G12750 // AT1G12740 // AT3G27150 // AT1G01620 // AT1G09090 // AT2G39110 // AT5G05400 // AT3G56970 // AT5G10580 // AT2G41240 // AT2G48130 // AT5G60660 // AT1G32450 // AT5G40510 // AT3G09…
GO:0009725	P	response to hormone stimulus	368	5977	1375	28397	2.2e-05	// AT4G09600 // AT5G06300 // AT5G13370 // AT2G25810 // AT1G72430 // AT2G22840 // AT1G27740 // AT5G47370 // AT1G64520 // AT1G78100 // AT4G19700 // AT3G12955 // AT5G18060 // AT1G18100 // AT3G52400 // AT5G56290 // AT3G15150 // AT4G11140 // AT4G12410 // AT3G11050 // AT1G52400 // AT3G28210 // AT2G35760 // AT4G05100 // AT1G56220 // AT1G48660 // AT4G27250 // AT4G37370 // AT1G29510 // AT5G38900 // AT5G01…
GO:0034470	P	ncRNA processing	126	5977	387	28397	2.2e-05	// AT2G30570 // AT3G17040 // AT5G19220 // AT1G12900 // AT1G20020 // AT4G39460 // AT5G14600 // AT5G52470 // AT1G63780 // AT3G04770 // AT1G07910 // AT3G53890 // AT5G08600 // AT5G10620 // AT4G04670 // AT3G02320 // AT5G16130 // AT1G44575 // AT1G09340 // AT1G31660 // AT4G12600 // AT2G47990 // AT3G46780 // AT3G20000 // AT5G24840 // AT5G41190 // AT4G02400 // AT1G06680 // AT3G23830 // AT3G63110 // AT3G56…
GO:0009719	P	response to endogenous stimulus	424	5977	1615	28397	2.4e-05	// AT4G09600 // AT5G06300 // AT5G13370 // AT4G10390 // AT2G25810 // AT1G72430 // AT3G50700 // AT2G22840 // AT1G27740 // AT5G47370 // AT1G64520 // AT1G05010 // AT1G78100 // AT4G19700 // AT3G12955 // AT5G18060 // AT1G18100 // AT3G52400 // AT5G56290 // AT3G15150 // AT4G11140 // AT1G22070 // AT4G12410 // AT3G11050 // AT1G52400 // AT3G28210 // AT2G35760 // AT4G05100 // AT1G56220 // AT1G48660 // AT4G27…
GO:0055080	P	cation homeostasis	80	5977	217	28397	2.5e-05	// AT1G72610 // AT5G20630 // AT4G05180 // AT1G70760 // AT4G39740 // AT5G10170 // AT2G05710 // AT3G11050 // AT5G47560 // AT1G32080 // AT2G17260 // AT3G51860 // AT5G51720 // AT3G09390 // AT5G04150 // AT3G17630 // AT1G05200 // AT2G23150 // AT5G14870 // AT5G02160 // AT3G22910 // AT1G70890 // AT1G08380 // AT5G66570 // AT1G79610 // AT5G67330 // AT3G08950 // AT3G47070 // AT1G74730 // AT5G09220 // AT5G01…
GO:0046686	P	response to cadmium ion	147	5977	470	28397	2.6e-05	// AT2G17630 // AT5G60160 // AT3G60820 // AT1G02920 // AT3G25230 // AT3G08590 // AT2G21790 // AT2G21250 // AT3G52880 // AT2G46280 // AT4G23400 // AT1G57720 // AT1G07440 // AT1G13060 // AT2G20420 // AT2G41530 // AT5G20830 // AT3G13860 // AT1G53680 // AT4G09320 // AT4G33010 // AT4G04460 // AT1G75280 // AT3G09840 // AT1G02780 // AT5G08680 // AT2G05710 // AT1G20340 // AT2G45030 // AT3G20390 // AT2G27…
GO:0003006	P	reproductive developmental process	524	5977	2050	28397	2.8e-05	// AT4G24270 // AT3G24240 // AT2G41280 // AT2G35210 // AT1G51140 // AT4G29410 // AT2G22840 // AT5G21140 // AT1G02065 // AT1G30100 // AT4G20910 // AT1G64520 // AT5G48300 // AT2G47880 // AT3G02990 // AT3G20490 // AT4G10760 // AT4G25120 // AT3G20710 // AT1G78770 // AT3G45280 // AT3G02680 // AT1G63930 // AT3G11270 // AT4G11140 // AT1G80340 // AT1G13030 // AT4G02280 // AT4G38630 // AT4G21020 // AT4G30…
GO:0032200	P	telomere organization	34	5977	64	28397	2.8e-05	// AT3G19210 // AT1G67370 // AT3G48210 // AT3G48190 // AT3G13170 // AT4G22970 // AT4G38780 // AT3G66652 // AT3G01410 // AT4G14970 // AT4G18470 // AT2G39090 // AT5G06460 // AT4G17380 // AT2G03430 // AT1G79890 // AT2G42720 // AT1G14410 // AT1G07130 // AT5G60040 // AT3G44600 // AT5G63960 // AT1G67420 // AT4G04670 // AT5G12410 // AT4G25120 // AT3G20475 // AT3G02680 // AT2G41620 // AT1G16970 // AT2G36…
GO:0000723	P	telomere maintenance	34	5977	64	28397	2.8e-05	// AT3G19210 // AT1G67370 // AT3G48210 // AT3G48190 // AT3G13170 // AT4G22970 // AT4G38780 // AT3G66652 // AT3G01410 // AT4G14970 // AT4G18470 // AT2G39090 // AT5G06460 // AT4G17380 // AT2G03430 // AT1G79890 // AT2G42720 // AT1G14410 // AT1G07130 // AT5G60040 // AT3G44600 // AT5G63960 // AT1G67420 // AT4G04670 // AT5G12410 // AT4G25120 // AT3G20475 // AT3G02680 // AT2G41620 // AT1G16970 // AT2G36…
GO:0045333	P	cellular respiration	58	5977	141	28397	2.8e-05	// AT3G28700 // AT5G65165 // AT1G53310 // AT2G18450 // ATCG00720 // AT5G50370 // ATCG01010 // ATMG01120 // AT5G23070 // AT4G32470 // AT5G08530 // AT1G77120 // ATCG00470 // ATCG00330 // AT5G66760 // AT3G10920 // AT4G25830 // ATMG00650 // AT5G15090 // AT5G37510 // ATMG01360 // ATMG00070 // AT3G15840 // ATMG00513 // ATMG00510 // AT3G02780 // AT3G04120 // ATCG00730 // AT1G37150 // AT5G19760 // ATCG01…
GO:0042138	P	meiotic DNA double-strand break formation	43	5977	92	28397	3e-05	// AT1G67370 // AT3G47950 // AT3G48210 // AT5G05490 // AT3G16610 // AT4G22970 // AT4G14180 // AT4G38780 // AT3G01410 // AT4G14970 // AT4G18470 // AT5G18810 // AT3G49830 // AT4G25120 // AT2G39090 // AT1G11240 // AT4G17380 // AT2G03430 // AT5G49110 // AT1G79890 // AT2G42720 // AT1G50270 // AT3G13170 // AT5G60040 // AT3G48190 // AT5G23780 // AT1G10520 // AT5G63960 // AT1G01690 // AT1G67420 // AT5G57…
GO:0022414	P	reproductive process	563	5977	2224	28397	3.3e-05	// AT4G24270 // AT3G24240 // AT2G41280 // AT2G35210 // AT1G51140 // AT4G29410 // AT2G22840 // AT5G21140 // AT1G02065 // AT1G30100 // AT4G36580 // AT1G64520 // AT5G48300 // AT2G47880 // AT5G13840 // AT3G02990 // AT3G20490 // AT4G10760 // AT4G25120 // AT3G20710 // AT1G78770 // AT3G45280 // AT3G02680 // AT1G63930 // AT3G11270 // AT4G11140 // AT1G80340 // AT1G13030 // AT4G02280 // AT4G38630 // AT4G21…
GO:0007062	P	sister chromatid cohesion	58	5977	142	28397	3.3e-05	// AT1G67370 // AT3G47950 // AT3G10180 // AT3G48210 // AT5G59740 // AT5G05490 // AT5G61460 // AT3G16610 // AT4G22970 // AT1G04730 // AT4G14180 // AT4G38780 // AT3G01410 // AT4G14970 // AT4G18470 // AT5G18810 // AT4G02460 // AT3G49830 // AT5G05130 // AT2G39090 // AT1G15480 // AT1G11240 // AT4G17380 // AT2G03430 // AT5G49110 // AT2G42720 // AT4G25120 // AT5G16750 // AT1G50270 // AT4G21100 // AT2G40…
GO:0044242	P	cellular lipid catabolic process	89	5977	252	28397	3.3e-05	// AT5G42890 // AT3G60820 // AT3G52770 // AT5G60160 // AT5G56290 // AT3G51090 // AT4G31810 // AT3G08690 // AT1G72680 // AT1G49670 // AT3G13640 // AT1G64520 // AT3G24360 // AT3G03530 // AT1G09100 // AT1G04810 // AT3G11270 // AT3G09270 // AT1G80340 // AT3G18940 // AT4G14430 // AT5G08380 // AT5G53220 // AT5G11520 // AT1G02400 // AT1G79810 // AT3G60640 // AT2G39970 // AT1G77480 // AT3G05970 // AT2G33…
GO:0000737	P	DNA catabolic process, endonucleolytic	43	5977	93	28397	3.7e-05	// AT1G67370 // AT3G47950 // AT3G48210 // AT5G05490 // AT3G16610 // AT4G22970 // AT4G14180 // AT4G38780 // AT3G01410 // AT4G14970 // AT4G18470 // AT5G18810 // AT3G49830 // AT4G25120 // AT2G39090 // AT1G11240 // AT4G17380 // AT2G03430 // AT5G49110 // AT1G79890 // AT2G42720 // AT1G50270 // AT3G13170 // AT5G60040 // AT3G48190 // AT5G23780 // AT1G10520 // AT5G63960 // AT1G01690 // AT1G67420 // AT5G57…
GO:0009415	P	response to water	134	5977	424	28397	3.9e-05	// AT4G39950 // AT1G73330 // AT4G05100 // AT2G34500 // AT2G29130 // AT5G67340 // AT4G15910 // AT3G12490 // AT3G05740 // AT5G39610 // AT2G21490 // AT1G30100 // AT5G20830 // AT4G39130 // AT1G32940 // AT5G10230 // AT5G25610 // AT1G29330 // AT4G18010 // AT1G51090 // AT2G42540 // AT3G52400 // AT5G67030 // AT1G09340 // AT1G56600 // AT2G47180 // AT4G20260 // AT3G50980 // AT5G03740 // AT5G59310 // AT3G50…
GO:0006312	P	mitotic recombination	31	5977	57	28397	4.5e-05	// AT4G02460 // AT3G12340 // AT3G48210 // AT2G41500 // AT5G05490 // AT1G52500 // AT4G22970 // AT4G14180 // AT1G26660 // AT1G11240 // AT4G17380 // AT3G13170 // AT5G60040 // AT3G44600 // AT3G16610 // AT5G23780 // AT5G13680 // AT5G27540 // AT5G63960 // AT2G34780 // AT5G57450 // AT3G20475 // AT3G02680 // AT5G17930 // AT1G77470 // AT1G15480 // AT1G13050 // AT4G29170 // AT1G03830 // AT5G05560 // AT5G46…
GO:0050801	P	ion homeostasis	85	5977	240	28397	4.6e-05	// AT1G72610 // AT5G20630 // AT4G05180 // AT1G70760 // AT4G39740 // AT5G10170 // AT2G05710 // AT3G11050 // AT5G47560 // AT1G32080 // AT3G17630 // AT2G17260 // AT3G51860 // AT5G51720 // AT3G09390 // AT5G04150 // AT1G05200 // AT5G42810 // AT2G23150 // AT5G14870 // AT5G24930 // AT5G02160 // AT3G22910 // AT1G70890 // AT1G08380 // AT5G66570 // AT1G79610 // AT5G67330 // AT3G08950 // AT3G47070 // AT1G74…
GO:0048878	P	chemical homeostasis	96	5977	281	28397	4.7e-05	// AT1G72610 // AT1G58290 // AT4G05180 // AT5G02160 // AT5G38970 // AT5G41520 // AT5G42810 // AT1G70890 // AT5G09220 // AT5G01490 // ATCG01040 // AT2G26690 // AT1G05010 // AT3G56980 // AT5G24270 // AT2G15290 // AT2G20260 // AT2G05710 // AT1G20340 // AT5G67330 // AT1G72320 // AT5G05560 // AT5G24930 // AT3G48740 // AT3G11050 // AT5G51720 // AT3G09390 // AT1G52400 // AT2G23150 // AT3G22910 // AT1G08…
GO:0051603	P	proteolysis involved in cellular protein catabolic process	152	5977	497	28397	4.9e-05	// AT3G60820 // AT5G46740 // AT3G22630 // AT3G08610 // AT1G80570 // AT5G56350 // AT2G21790 // AT5G26860 // AT5G06460 // AT5G67630 // AT3G53970 // AT3G08690 // AT1G09100 // AT1G49910 // AT1G80370 // AT1G65650 // AT1G13060 // AT2G20420 // AT1G64520 // AT1G51710 // AT2G47110 // AT1G17170 // AT1G64790 // AT1G77390 // AT1G79210 // AT2G04660 // AT5G62800 // AT1G04810 // AT2G05710 // AT4G02580 // AT5G38…
GO:0006511	P	ubiquitin-dependent protein catabolic process	129	5977	407	28397	4.9e-05	// AT3G60820 // AT5G46740 // AT3G22630 // AT3G08610 // AT1G80570 // AT5G06460 // AT3G53970 // AT3G08690 // AT1G09100 // AT1G49910 // AT1G80370 // AT1G65650 // AT1G13060 // AT2G20420 // AT1G64520 // AT1G51710 // AT2G47110 // AT1G17170 // AT1G77390 // AT1G79210 // AT2G04660 // AT5G62800 // AT1G04810 // AT2G05710 // AT4G02580 // AT5G38470 // AT3G11270 // AT3G01280 // AT2G27020 // AT5G05560 // AT3G09…
GO:0006820	P	anion transport	114	5977	350	28397	5.3e-05	// AT5G06300 // AT1G51830 // AT2G46740 // AT1G72200 // AT5G47450 // AT5G64100 // AT2G34830 // AT3G24240 // AT2G38290 // AT1G74770 // AT3G49940 // AT5G01490 // AT2G39110 // AT2G38060 // AT2G03260 // AT1G26250 // AT3G22620 // AT1G73220 // AT5G41040 // AT1G12740 // AT4G20110 // AT3G51895 // AT2G48130 // AT3G52400 // AT4G26010 // AT3G23190 // AT1G07610 // AT3G01280 // AT5G46110 // AT4G12470 // AT3G20…
GO:0043632	P	modification-dependent macromolecule catabolic process	130	5977	412	28397	5.4e-05	// AT3G60820 // AT5G46740 // AT3G22630 // AT3G08610 // AT1G80570 // AT5G26860 // AT5G06460 // AT3G53970 // AT3G08690 // AT1G09100 // AT1G49910 // AT1G80370 // AT1G65650 // AT1G13060 // AT2G20420 // AT1G64520 // AT1G51710 // AT2G47110 // AT1G17170 // AT1G77390 // AT1G79210 // AT2G04660 // AT5G62800 // AT1G04810 // AT2G05710 // AT4G02580 // AT5G38470 // AT3G11270 // AT3G01280 // AT2G27020 // AT5G05…
GO:0019941	P	modification-dependent protein catabolic process	130	5977	412	28397	5.4e-05	// AT3G60820 // AT5G46740 // AT3G22630 // AT3G08610 // AT1G80570 // AT5G26860 // AT5G06460 // AT3G53970 // AT3G08690 // AT1G09100 // AT1G49910 // AT1G80370 // AT1G65650 // AT1G13060 // AT2G20420 // AT1G64520 // AT1G51710 // AT2G47110 // AT1G17170 // AT1G77390 // AT1G79210 // AT2G04660 // AT5G62800 // AT1G04810 // AT2G05710 // AT4G02580 // AT5G38470 // AT3G11270 // AT3G01280 // AT2G27020 // AT5G05…
GO:0032446	P	protein modification by small protein conjugation	97	5977	286	28397	5.4e-05	// AT4G05400 // AT5G58410 // AT5G13960 // AT2G34780 // AT5G27750 // AT2G36270 // AT2G45920 // AT5G67340 // AT3G26744 // AT5G06460 // AT5G16750 // AT5G18320 // AT3G42860 // AT5G52470 // AT1G65650 // AT5G18340 // AT3G51810 // AT1G51710 // AT2G47110 // AT5G61550 // AT3G20490 // AT3G02680 // AT5G62800 // AT2G27300 // AT2G28290 // AT2G02560 // AT1G13050 // AT3G02280 // AT3G15150 // AT4G11140 // AT1G80…
GO:0009414	P	response to water deprivation	131	5977	416	28397	5.5e-05	// AT4G39950 // AT1G73330 // AT4G05100 // AT2G34500 // AT2G29130 // AT5G67340 // AT4G15910 // AT3G12490 // AT3G05740 // AT5G39610 // AT1G30100 // AT5G20830 // AT1G32940 // AT5G10230 // AT5G25610 // AT1G29330 // AT4G18010 // AT1G51090 // AT2G42540 // AT3G52400 // AT5G67030 // AT1G09340 // AT1G56600 // AT2G47180 // AT4G20260 // AT5G03740 // AT5G59310 // AT3G50970 // AT2G38880 // AT4G14430 // AT3G10…
GO:0006364	P	rRNA processing	107	5977	324	28397	5.6e-05	// AT2G30570 // AT3G17040 // AT5G19220 // AT1G12900 // AT1G20020 // AT4G39460 // AT5G52470 // AT1G63780 // AT3G04770 // AT3G53890 // AT5G28060 // AT5G08600 // AT5G10620 // AT5G16130 // AT1G44575 // AT1G09340 // AT1G31660 // AT4G12600 // AT2G47990 // AT3G46780 // AT3G20000 // AT5G41190 // AT4G02400 // AT1G06680 // AT3G23830 // AT3G56070 // AT1G69200 // AT2G44860 // AT1G08380 // AT1G48920 // AT4G25…
GO:0009062	P	fatty acid catabolic process	79	5977	220	28397	5.7e-05	// AT5G42890 // AT3G18940 // AT2G26040 // AT3G46660 // AT3G05530 // AT5G60160 // AT5G53650 // AT5G23540 // AT1G79810 // AT3G60820 // AT5G53220 // AT5G56290 // AT3G52770 // AT3G27430 // AT5G11520 // AT3G17520 // AT5G09660 // AT3G60640 // AT2G39970 // AT4G27250 // AT2G32410 // AT1G23070 // AT3G55890 // AT3G50850 // AT1G77480 // AT3G51090 // AT3G05970 // AT4G31810 // AT2G33150 // AT1G56450 // AT2G29…
GO:0016072	P	rRNA metabolic process	107	5977	325	28397	6.2e-05	// AT2G30570 // AT3G17040 // AT5G19220 // AT1G12900 // AT1G20020 // AT4G39460 // AT5G52470 // AT1G63780 // AT3G04770 // AT3G53890 // AT5G28060 // AT5G08600 // AT5G10620 // AT5G16130 // AT1G44575 // AT1G09340 // AT1G31660 // AT4G12600 // AT2G47990 // AT3G46780 // AT3G20000 // AT5G41190 // AT4G02400 // AT1G06680 // AT3G23830 // AT3G56070 // AT1G69200 // AT2G44860 // AT1G08380 // AT1G48920 // AT4G25…
GO:0048610	P	reproductive cellular process	130	5977	414	28397	6.4e-05	// AT1G51380 // AT4G27660 // AT5G62310 // AT5G45140 // AT1G53690 // AT4G24270 // AT5G48030 // AT1G11240 // AT1G79500 // AT4G02460 // AT4G21323 // AT2G35210 // AT3G56990 // AT5G06460 // AT4G34600 // AT1G66360 // AT3G02810 // AT2G02880 // AT5G58170 // AT1G48580 // AT4G39130 // AT3G55605 // AT4G20050 // AT1G52500 // AT2G34780 // AT3G20710 // AT3G45280 // AT3G09840 // AT3G02680 // AT2G28600 // AT5G17…
GO:0070647	P	protein modification by small protein conjugation or removal	131	5977	418	28397	6.5e-05	// AT5G40420 // AT5G58410 // AT5G13960 // AT2G34780 // AT5G27750 // AT2G36270 // AT2G45920 // AT5G67340 // AT3G26744 // AT4G31810 // AT2G28200 // AT5G06460 // AT5G16750 // AT5G18320 // AT3G42860 // AT5G52470 // AT1G65650 // AT4G14110 // AT3G51810 // AT1G51710 // AT2G47110 // AT5G61550 // AT3G55605 // AT3G20490 // AT3G02680 // AT5G62800 // AT2G27300 // AT2G28290 // AT2G02560 // AT1G13050 // AT3G02…
GO:0022900	P	electron transport chain	54	5977	133	28397	6.9e-05	// ATCG00730 // ATCG01090 // AT5G65165 // AT5G64040 // AT2G18450 // AT1G14150 // AT1G06680 // ATCG01070 // ATCG01010 // AT1G70760 // AT5G08050 // AT1G52230 // AT4G32470 // AT2G27510 // AT5G08530 // AT1G55670 // AT5G66570 // AT5G66760 // ATCG00020 // AT1G12900 // ATMG00650 // AT1G20020 // AT4G01050 // AT5G49740 // ATMG01360 // ATCG01060 // AT3G15840 // AT5G37510 // AT5G10000 // ATCG00540 // AT1G15…
GO:0006457	P	protein folding	110	5977	339	28397	7.9e-05	// AT2G32920 // AT4G18450 // AT3G25230 // AT5G18750 // AT5G23290 // AT5G48030 // AT3G05660 // AT4G23493 // AT1G17870 // AT3G13310 // AT3G13860 // AT5G61790 // AT4G26780 // AT1G02700 // AT5G07330 // AT5G18820 // AT3G63350 // AT1G67760 // AT4G05440 // AT2G02810 // AT5G58710 // AT3G07150 // AT5G64350 // AT5G56500 // AT2G38730 // AT5G42480 // AT4G07990 // AT3G24500 // AT1G02650 // AT4G14420 // AT5G56…
GO:0042023	P	DNA endoreduplication	50	5977	121	28397	8.9e-05	// AT5G04470 // AT3G15180 // AT5G09900 // AT5G56150 // AT4G03270 // AT3G57860 // AT4G22970 // AT2G18290 // AT2G42260 // AT2G39090 // AT2G03430 // AT3G53970 // AT3G08690 // AT3G11270 // AT4G29040 // AT1G49910 // AT1G80370 // AT3G16320 // AT1G15660 // AT3G48160 // AT1G02970 // AT4G24820 // AT1G59540 // AT1G64520 // AT5G64760 // AT1G06590 // AT1G69380 // AT5G05780 // AT5G67100 // AT2G04660 // AT3G54…
GO:0006308	P	DNA catabolic process	44	5977	101	28397	8.9e-05	// AT1G67370 // AT3G47950 // AT3G52115 // AT3G48210 // AT5G05490 // AT3G16610 // AT4G22970 // AT4G14180 // AT4G38780 // AT3G01410 // AT4G14970 // AT4G18470 // AT5G18810 // AT3G49830 // AT4G25120 // AT2G39090 // AT1G11240 // AT4G17380 // AT2G03430 // AT5G49110 // AT1G79890 // AT2G42720 // AT1G50270 // AT3G13170 // AT5G60040 // AT3G48190 // AT5G23780 // AT1G10520 // AT5G63960 // AT1G01690 // AT1G67…
GO:0032787	P	monocarboxylic acid metabolic process	386	5977	1481	28397	9e-05	// AT4G15560 // AT5G60160 // AT4G10390 // AT3G24090 // AT5G49555 // AT1G30100 // AT1G64520 // AT5G48300 // AT1G05010 // AT4G34570 // AT5G54860 // AT3G52400 // AT5G56290 // AT5G67030 // AT4G21200 // AT3G11270 // AT1G65820 // AT3G20390 // AT1G06680 // ATCG00500 // AT1G64550 // AT4G00620 // AT4G11140 // AT1G80340 // AT5G26030 // AT1G22070 // AT4G38630 // AT1G18080 // AT1G02400 // AT1G52400 // AT4G05…
GO:0043412	P	macromolecule modification	777	5977	3199	28397	9.1e-05	// AT4G15560 // AT2G47790 // AT1G02940 // AT4G34060 // AT2G25880 // AT2G03880 // AT1G51830 // AT3G24240 // AT1G67470 // AT2G41280 // AT1G69790 // AT4G32920 // AT4G10390 // AT3G21340 // AT2G35350 // AT1G09600 // AT5G09800 // AT1G08860 // AT5G14600 // AT3G05060 // AT4G29410 // AT3G50700 // AT2G39180 // AT2G02250 // AT2G16440 // AT5G10700 // AT4G16720 // AT4G20910 // AT2G23300 // AT5G62310 // AT1G51…
GO:0034285	P	response to disaccharide stimulus	76	5977	213	28397	9.2e-05	// AT4G15480 // AT4G14690 // AT5G57785 // AT1G53310 // AT2G24540 // AT5G20830 // AT5G26780 // AT1G10760 // AT2G25530 // AT5G01530 // AT1G48470 // AT4G34970 // AT1G10070 // AT2G38290 // AT4G33360 // AT1G15380 // AT1G28330 // AT3G15450 // AT1G72730 // AT2G21160 // AT4G01050 // AT1G74670 // AT3G46440 // AT1G08630 // AT1G79040 // AT2G39730 // AT1G56650 // AT2G17880 // AT3G49620 // AT4G23870 // AT5G13…
GO:0051789	P	response to protein stimulus	119	5977	376	28397	9.8e-05	// AT3G60820 // AT3G22630 // AT3G08610 // AT2G38290 // AT5G67340 // AT3G53970 // AT3G08690 // AT1G09100 // AT1G49910 // AT1G80370 // AT2G20420 // AT1G64520 // AT1G06590 // AT3G15180 // AT3G17609 // AT1G77390 // AT1G79210 // AT2G02810 // AT4G33920 // AT3G52400 // AT1G04810 // AT2G05710 // AT4G02580 // AT2G22850 // AT1G50490 // AT3G11270 // AT3G01280 // AT2G27020 // AT5G05560 // AT3G09270 // AT2G44…
GO:0009744	P	response to sucrose stimulus	75	5977	210	28397	0.0001	// AT4G15480 // AT4G14690 // AT5G57785 // AT1G53310 // AT2G24540 // AT5G20830 // AT5G26780 // AT1G06680 // AT2G25530 // AT5G01530 // AT1G48470 // AT4G34970 // AT1G10070 // AT2G38290 // AT4G33360 // AT1G15380 // AT1G28330 // AT3G15450 // AT1G72730 // AT2G21160 // AT4G01050 // AT1G74670 // AT3G46440 // AT1G08630 // AT1G79040 // AT2G39730 // AT1G56650 // AT2G17880 // AT3G49620 // AT4G23870 // AT5G13…
GO:0016042	P	lipid catabolic process	89	5977	262	28397	0.0001	// AT5G42890 // AT3G60820 // AT3G52770 // AT5G60160 // AT5G56290 // AT3G51090 // AT4G31810 // AT3G08690 // AT1G72680 // AT1G49670 // AT3G13640 // AT1G64520 // AT3G24360 // AT3G03530 // AT1G09100 // AT1G04810 // AT3G11270 // AT3G09270 // AT1G80340 // AT3G18940 // AT4G14430 // AT5G08380 // AT5G53220 // AT5G11520 // AT1G02400 // AT1G79810 // AT3G60640 // AT2G39970 // AT1G77480 // AT3G05970 // AT2G33…
GO:0015706	P	nitrate transport	74	5977	207	28397	0.00011	// AT5G06300 // AT4G25090 // AT2G18590 // AT3G01260 // AT5G44380 // AT5G14570 // AT1G72200 // AT4G02270 // AT3G54420 // AT5G47450 // AT5G64100 // AT2G34830 // AT1G51830 // AT1G18970 // AT5G40510 // AT3G45710 // AT1G16390 // AT5G01490 // AT5G41040 // AT3G27150 // AT5G19970 // AT1G74770 // AT1G68150 // AT5G26010 // AT1G22500 // AT1G02360 // AT1G09090 // AT2G39110 // AT2G38060 // AT5G05400 // AT1G70…
GO:0016444	P	somatic cell DNA recombination	21	5977	32	28397	0.00011	// AT3G13170 // AT1G02970 // AT4G02460 // AT3G48210 // AT4G18470 // AT2G40550 // AT2G03430 // AT5G40840 // AT3G02680 // AT2G24490 // AT5G61460 // AT4G29170 // AT2G21800 // AT3G24320 // AT1G57820 // AT3G19210 // AT5G20850 // AT5G08020 // AT1G78770 // AT1G78650 // AT1G04020
GO:0042991	P	transcription factor import into nucleus	26	5977	46	28397	0.00011	// AT3G12270 // AT4G27950 // AT3G12340 // AT5G53290 // AT3G12860 // AT1G11240 // AT5G14580 // AT1G77550 // AT2G04050 // AT5G59240 // AT3G03920 // AT4G23750 // AT4G40000 // AT3G19130 // AT2G18220 // AT5G23300 // AT4G10620 // AT1G03830 // AT3G54520 // AT1G74870 // AT5G58610 // AT1G15480 // AT4G29170 // AT1G79150 // AT2G21910 // AT4G11140
GO:0046165	P	alcohol biosynthetic process	97	5977	293	28397	0.00011	// AT3G60820 // AT4G39800 // AT5G45620 // AT1G64780 // AT5G42810 // AT5G56350 // AT1G79500 // AT3G05530 // AT2G21790 // AT5G24120 // AT2G37240 // AT5G67630 // AT3G52880 // AT3G24090 // AT2G20420 // AT5G38520 // AT5G58780 // AT1G28640 // AT2G36530 // AT3G01990 // AT1G64790 // AT1G09100 // AT1G07180 // AT1G02780 // AT1G04810 // AT2G05710 // AT5G67030 // AT3G18000 // AT3G20390 // AT2G27020 // AT1G64…
GO:0009409	P	response to cold	182	5977	629	28397	0.00012	// AT3G22310 // AT5G58410 // AT2G34780 // AT2G39730 // AT1G28010 // AT1G56650 // AT5G42050 // AT5G67340 // AT3G26744 // AT4G35050 // AT3G46680 // AT1G66270 // AT3G12490 // AT4G25470 // AT1G20020 // AT3G05740 // AT5G16750 // AT1G68530 // AT1G09350 // AT3G51810 // AT5G58780 // AT5G58670 // AT5G10230 // AT3G16470 // AT1G01160 // AT2G36530 // AT3G44720 // AT1G51090 // AT1G50380 // AT1G77490 // AT2G42…
GO:0009685	P	gibberellin metabolic process	31	5977	61	28397	0.00012	// AT5G42890 // AT1G67100 // AT1G72570 // AT2G32460 // AT3G56350 // AT1G02400 // AT2G36270 // AT4G25420 // AT4G24660 // AT2G41260 // AT1G17010 // AT3G20210 // AT4G27250 // AT4G39500 // AT5G07200 // AT1G30040 // AT1G77950 // AT5G10120 // AT3G24650 // AT5G17490 // AT1G12130 // AT3G03450 // AT1G68240 // AT1G03880 // AT1G75830 // AT4G24150 // AT4G27150 // AT4G21200 // AT3G26790 // AT1G44090 // AT1G80…
GO:0044257	P	cellular protein catabolic process	156	5977	525	28397	0.00012	// AT3G60820 // AT5G46740 // AT3G22630 // AT3G08610 // AT1G80570 // AT5G56350 // AT2G21790 // AT5G26860 // AT5G06460 // AT5G67630 // AT3G53970 // AT3G08690 // AT1G09100 // AT1G49910 // AT1G80370 // AT1G65650 // AT1G13060 // AT2G20420 // AT1G64520 // AT1G51710 // AT2G47110 // AT1G17170 // AT4G33010 // AT1G64790 // AT1G77390 // AT1G79210 // AT2G04660 // AT5G62800 // AT1G04810 // AT2G05710 // AT4G02…
GO:0016101	P	diterpenoid metabolic process	31	5977	62	28397	0.00015	// AT5G42890 // AT1G67100 // AT1G72570 // AT2G32460 // AT3G56350 // AT1G02400 // AT2G36270 // AT4G25420 // AT4G24660 // AT2G41260 // AT1G17010 // AT3G20210 // AT4G27250 // AT4G39500 // AT5G07200 // AT1G30040 // AT1G77950 // AT5G10120 // AT3G24650 // AT5G17490 // AT1G12130 // AT3G03450 // AT1G68240 // AT1G03880 // AT1G75830 // AT4G24150 // AT4G27150 // AT4G21200 // AT3G26790 // AT1G44090 // AT1G80…
GO:0030163	P	protein catabolic process	159	5977	540	28397	0.00015	// AT3G60820 // AT1G07510 // AT5G46740 // AT3G22630 // AT3G08610 // AT1G80570 // AT5G56350 // AT2G21790 // AT5G26860 // AT5G06460 // AT5G67630 // AT3G53970 // AT3G08690 // AT1G09100 // AT1G49910 // AT1G80370 // AT1G65650 // AT1G13060 // AT2G20420 // AT1G64520 // AT1G51710 // AT2G47110 // AT1G17170 // AT4G33010 // AT1G64790 // AT1G77390 // AT1G79210 // AT2G04660 // AT5G62800 // AT1G04810 // AT2G05…
GO:0015698	P	inorganic anion transport	89	5977	266	28397	0.00016	// AT5G06300 // AT1G51830 // AT1G72200 // AT5G47450 // AT5G64100 // AT2G34830 // AT1G12740 // AT5G01490 // AT2G39110 // AT2G38060 // AT2G03260 // AT1G26250 // AT3G22620 // AT1G73220 // AT5G41040 // AT3G49940 // AT4G20110 // AT3G51895 // AT2G48130 // AT4G26010 // AT3G23190 // AT1G07610 // AT4G12470 // AT3G01260 // AT3G12520 // AT5G14570 // AT3G01190 // AT4G18910 // AT5G40510 // AT1G26730 // AT5G12…
GO:0042180	P	cellular ketone metabolic process	530	5977	2123	28397	0.00017	// AT2G17630 // AT3G26450 // AT4G15560 // AT5G60160 // AT2G46740 // AT4G20280 // AT4G10390 // AT1G08630 // AT3G24090 // AT3G59400 // AT3G15020 // AT5G49555 // AT1G30100 // AT1G64520 // AT5G48300 // AT1G05010 // AT3G23940 // AT4G34570 // AT5G54860 // AT3G52400 // AT5G56290 // AT5G67030 // AT5G46160 // AT4G21200 // AT3G11270 // AT1G65820 // AT5G46110 // AT1G06680 // ATCG00500 // AT1G64550 // AT4G00…
GO:0015674	P	di-, tri-valent inorganic cation transport	103	5977	321	28397	0.00018	// AT1G72610 // AT5G06300 // AT4G05180 // AT5G02160 // AT1G72200 // AT5G47450 // AT2G34830 // AT1G51830 // AT5G19940 // AT5G09220 // AT5G01490 // ATCG01040 // AT2G26690 // AT5G60660 // AT3G16470 // AT1G30380 // AT1G12740 // AT2G48130 // AT2G20260 // AT4G26010 // AT5G67330 // AT3G23190 // AT5G24930 // AT3G01260 // AT3G48740 // AT3G11050 // AT3G61430 // AT1G18970 // AT5G40510 // AT2G23150 // AT3G22…
GO:0043436	P	oxoacid metabolic process	525	5977	2103	28397	0.00018	// AT2G17630 // AT3G26450 // AT4G15560 // AT5G60160 // AT2G46740 // AT1G42970 // AT4G20280 // AT4G10390 // AT1G08630 // AT3G24090 // AT3G59400 // AT3G15020 // AT5G49555 // AT1G30100 // AT1G64520 // AT5G48300 // AT1G05010 // AT3G23940 // AT4G34570 // AT5G54860 // AT3G52400 // AT5G56290 // AT5G67030 // AT5G46160 // AT4G21200 // AT3G11270 // AT1G65820 // AT5G46110 // AT1G06680 // ATCG00500 // AT1G64…
GO:0019752	P	carboxylic acid metabolic process	525	5977	2103	28397	0.00018	// AT2G17630 // AT3G26450 // AT4G15560 // AT5G60160 // AT2G46740 // AT1G42970 // AT4G20280 // AT4G10390 // AT1G08630 // AT3G24090 // AT3G59400 // AT3G15020 // AT5G49555 // AT1G30100 // AT1G64520 // AT5G48300 // AT1G05010 // AT3G23940 // AT4G34570 // AT5G54860 // AT3G52400 // AT5G56290 // AT5G67030 // AT5G46160 // AT4G21200 // AT3G11270 // AT1G65820 // AT5G46110 // AT1G06680 // ATCG00500 // AT1G64…
GO:0009686	P	gibberellin biosynthetic process	28	5977	54	28397	0.00019	// AT5G42890 // AT1G67100 // AT1G72570 // AT2G32460 // AT3G56350 // AT2G36270 // AT4G25420 // AT4G24660 // AT2G41260 // AT1G17010 // AT3G20210 // AT4G27250 // AT4G39500 // AT5G07200 // AT1G77950 // AT5G10120 // AT3G24650 // AT5G17490 // AT1G12130 // AT3G03450 // AT1G68240 // AT1G03880 // AT1G75830 // AT4G24150 // AT4G27150 // AT3G26790 // AT1G44090 // AT1G80340
GO:0006082	P	organic acid metabolic process	525	5977	2105	28397	0.0002	// AT2G17630 // AT3G26450 // AT4G15560 // AT5G60160 // AT2G46740 // AT1G42970 // AT4G20280 // AT4G10390 // AT1G08630 // AT3G24090 // AT3G59400 // AT3G15020 // AT5G49555 // AT1G30100 // AT1G64520 // AT5G48300 // AT1G05010 // AT3G23940 // AT4G34570 // AT5G54860 // AT3G52400 // AT5G56290 // AT5G67030 // AT5G46160 // AT4G21200 // AT3G11270 // AT1G65820 // AT5G46110 // AT1G06680 // ATCG00500 // AT1G64…
GO:0051329	P	interphase of mitotic cell cycle	34	5977	73	28397	0.00021	// AT5G48310 // AT5G56580 // AT1G67630 // AT1G34355 // AT4G22970 // AT5G43080 // AT3G58650 // AT1G59540 // AT3G56870 // AT1G15660 // AT1G80370 // AT5G58230 // AT2G07690 // AT1G02970 // AT3G17360 // AT2G24490 // AT5G63960 // AT2G23430 // AT5G42970 // AT2G32590 // AT5G08020 // AT4G33400 // AT5G55820 // AT1G78770 // AT5G24330 // AT1G47210 // AT1G09450 // AT1G50240 // AT4G39630 // AT3G59550 // AT3G42…
GO:0000086	P	G2/M transition of mitotic cell cycle	33	5977	70	28397	0.00021	// AT5G48310 // AT5G56580 // AT1G67630 // AT1G34355 // AT4G22970 // AT5G43080 // AT3G58650 // AT1G59540 // AT3G56870 // AT1G15660 // AT1G80370 // AT5G58230 // AT2G07690 // AT1G02970 // AT3G17360 // AT2G24490 // AT5G63960 // AT5G42970 // AT2G32590 // AT5G08020 // AT4G33400 // AT5G55820 // AT1G78770 // AT5G24330 // AT1G47210 // AT1G09450 // AT1G50240 // AT4G39630 // AT3G59550 // AT3G42660 // AT3G18…
GO:0048731	P	system development	519	5977	2083	28397	0.00023	// AT4G15560 // AT3G47950 // AT2G25880 // AT3G24240 // AT4G23410 // AT1G30850 // AT2G35350 // AT3G59400 // AT1G09600 // AT3G50700 // AT2G22840 // AT4G13395 // AT1G02065 // AT4G20910 // AT4G33560 // AT1G64520 // AT5G48300 // AT2G47880 // AT1G01160 // AT3G20490 // AT3G55720 // AT1G73220 // AT5G55920 // AT1G78770 // AT3G02680 // AT1G06420 // AT4G15290 // AT5G67400 // AT5G58710 // AT3G11270 // AT3G06…
GO:0048513	P	organ development	519	5977	2083	28397	0.00023	// AT4G15560 // AT3G47950 // AT2G25880 // AT3G24240 // AT4G23410 // AT1G30850 // AT2G35350 // AT3G59400 // AT1G09600 // AT3G50700 // AT2G22840 // AT4G13395 // AT1G02065 // AT4G20910 // AT4G33560 // AT1G64520 // AT5G48300 // AT2G47880 // AT1G01160 // AT3G20490 // AT3G55720 // AT1G73220 // AT5G55920 // AT1G78770 // AT3G02680 // AT1G06420 // AT4G15290 // AT5G67400 // AT5G58710 // AT3G11270 // AT3G06…
GO:0006508	P	proteolysis	255	5977	943	28397	0.00023	// AT5G60160 // AT3G60820 // AT4G21323 // AT1G07510 // AT5G46740 // AT3G22630 // AT5G13490 // AT1G32950 // AT1G80570 // AT5G56350 // AT2G21790 // AT5G51540 // AT5G26860 // AT5G19110 // AT5G06460 // AT1G11080 // AT3G10920 // AT5G67630 // AT3G14240 // AT3G53970 // AT3G08690 // AT3G20210 // AT1G67420 // AT1G50380 // AT2G22980 // AT4G30920 // AT1G49910 // AT1G80370 // AT1G62710 // AT3G14290 // AT1G13…
GO:0009888	P	tissue development	272	5977	1015	28397	0.00024	// AT1G75750 // AT5G04470 // AT5G11260 // AT3G52770 // AT3G47950 // AT5G58410 // AT5G13960 // AT2G25880 // AT2G34780 // AT3G57060 // AT4G02290 // AT1G62990 // AT4G25530 // AT5G43810 // AT2G34260 // AT5G35190 // AT4G18750 // AT5G64630 // AT3G06020 // AT3G02210 // AT4G03210 // AT3G17840 // AT3G26744 // ATMG00630 // AT1G30850 // AT4G25820 // AT2G35350 // AT1G09600 // AT5G17270 // AT4G33730 // AT1G68…
GO:0016102	P	diterpenoid biosynthetic process	28	5977	55	28397	0.00024	// AT5G42890 // AT1G67100 // AT1G72570 // AT2G32460 // AT3G56350 // AT2G36270 // AT4G25420 // AT4G24660 // AT2G41260 // AT1G17010 // AT3G20210 // AT4G27250 // AT4G39500 // AT5G07200 // AT1G77950 // AT5G10120 // AT3G24650 // AT5G17490 // AT1G12130 // AT3G03450 // AT1G68240 // AT1G03880 // AT1G75830 // AT4G24150 // AT4G27150 // AT3G26790 // AT1G44090 // AT1G80340
GO:0033044	P	regulation of chromosome organization	51	5977	131	28397	0.00024	// AT3G19210 // AT1G67370 // AT3G47950 // AT3G48210 // AT3G48190 // AT3G13170 // AT5G61460 // AT4G22970 // AT4G38780 // AT3G66652 // AT3G01410 // AT4G14970 // AT4G18470 // AT5G18810 // AT3G49830 // AT5G05130 // AT2G39090 // ATMG00630 // AT5G66750 // AT4G17380 // AT2G03430 // AT5G49110 // AT1G79890 // AT2G42720 // AT1G50270 // AT1G14410 // AT5G27540 // AT5G60040 // AT3G44600 // AT1G50400 // AT1G10…
GO:0051128	P	regulation of cellular component organization	91	5977	278	28397	0.00024	// AT5G04470 // AT3G47950 // AT1G67370 // AT3G66652 // AT4G14970 // AT5G18810 // ATMG00630 // AT5G66750 // AT4G17380 // AT3G53970 // AT3G08690 // AT1G49910 // AT1G80370 // AT1G14410 // AT1G64520 // AT1G06590 // AT1G10520 // AT4G04670 // AT4G25120 // AT3G20710 // AT1G78770 // AT1G77390 // AT3G02680 // AT3G54870 // AT2G04660 // AT5G66130 // AT1G50490 // AT3G11270 // AT5G40820 // AT5G05560 // AT5G45…
GO:0051325	P	interphase	34	5977	74	28397	0.00025	// AT5G48310 // AT5G56580 // AT1G67630 // AT1G34355 // AT4G22970 // AT5G43080 // AT3G58650 // AT1G59540 // AT3G56870 // AT1G15660 // AT1G80370 // AT5G58230 // AT2G07690 // AT1G02970 // AT3G17360 // AT2G24490 // AT5G63960 // AT2G23430 // AT5G42970 // AT2G32590 // AT5G08020 // AT4G33400 // AT5G55820 // AT1G78770 // AT5G24330 // AT1G47210 // AT1G09450 // AT1G50240 // AT4G39630 // AT3G59550 // AT3G42…
GO:0006721	P	terpenoid metabolic process	94	5977	290	28397	0.00026	// AT5G42890 // AT4G15560 // AT5G52570 // AT2G34500 // AT1G10030 // AT3G59400 // AT1G17010 // AT1G31910 // AT2G21490 // AT4G10020 // AT1G30100 // AT3G22500 // AT5G17230 // AT1G12130 // AT2G19320 // AT1G02700 // AT4G39500 // AT5G42600 // AT3G63350 // AT2G47590 // AT2G27300 // AT4G27150 // AT5G67030 // AT1G09340 // AT4G21200 // AT3G20210 // AT3G46780 // AT1G67100 // AT2G23240 // AT2G32460 // AT1G02…
GO:0009737	P	response to abscisic acid stimulus	177	5977	621	28397	0.00027	// AT1G75750 // AT5G11260 // AT3G13960 // AT5G62490 // AT3G03450 // AT4G17500 // AT3G18130 // AT5G42050 // AT5G01550 // AT1G61340 // AT5G67340 // AT4G25000 // AT2G36830 // AT4G15910 // AT5G39610 // AT2G16850 // AT2G40340 // AT2G22840 // AT3G51810 // AT3G28580 // AT5G60660 // AT5G25610 // AT3G11220 // AT2G36530 // AT4G18010 // AT1G51090 // AT1G52920 // AT2G42540 // AT3G30210 // AT1G18100 // AT3G52…
GO:0006119	P	oxidative phosphorylation	33	5977	72	28397	0.00032	// AT5G08670 // AT5G65165 // ATCG00480 // AT2G18450 // ATCG01010 // AT3G52300 // ATMG00650 // AT5G08530 // ATCG00470 // AT1G15120 // AT5G08690 // ATCG00140 // AT4G32470 // AT4G26210 // AT5G37510 // AT2G07698 // ATMG00513 // AT1G51650 // AT5G11770 // ATMG01170 // ATCG00120 // ATMG00040 // AT5G18800 // ATMG00640 // ATMG00060 // AT5G13450 // ATCG01070 // AT5G08680 // ATCG00150 // AT4G02580 // AT5G66…
GO:0006826	P	iron ion transport	49	5977	126	28397	0.00032	// AT5G06300 // AT4G25090 // AT3G01260 // AT5G26010 // AT3G53420 // AT3G11050 // AT4G02270 // AT5G47450 // AT2G34830 // AT1G51830 // AT1G18970 // AT5G40510 // AT3G45710 // AT5G01490 // AT1G74770 // AT5G19970 // AT3G12750 // AT1G12740 // AT1G01580 // AT3G27150 // AT1G01620 // AT1G09090 // AT2G39110 // AT5G05400 // AT5G10580 // AT2G48130 // AT5G60660 // AT1G32450 // AT3G09220 // AT1G72200 // AT1G50…
GO:0010389	P	regulation of G2/M transition of mitotic cell cycle	32	5977	69	28397	0.00033	// AT5G48310 // AT5G56580 // AT1G67630 // AT1G34355 // AT4G22970 // AT5G43080 // AT3G58650 // AT1G59540 // AT3G56870 // AT1G15660 // AT1G80370 // AT5G58230 // AT2G07690 // AT1G02970 // AT3G17360 // AT2G24490 // AT5G63960 // AT5G42970 // AT2G32590 // AT5G08020 // AT4G33400 // AT5G55820 // AT1G78770 // AT5G24330 // AT1G47210 // AT1G09450 // AT1G50240 // AT4G39630 // AT3G59550 // AT3G42660 // AT5G67…
GO:0010467	P	gene expression	1113	5977	4766	28397	0.00036	// AT4G15560 // AT2G47790 // AT1G14640 // AT1G60850 // AT1G09690 // AT1G17560 // AT3G55750 // AT3G52770 // AT4G24270 // AT1G56045 // AT5G41520 // AT3G57370 // AT3G52910 // AT4G20280 // AT4G23550 // AT3G05590 // AT1G09590 // AT1G28360 // AT2G01010 // AT1G71350 // AT1G51140 // ATCG00020 // ATCG01120 // AT2G35350 // AT3G59400 // AT3G53680 // AT4G14660 // AT2G17730 // AT4G01320 // AT1G74350 // AT3G50…
GO:0010167	P	response to nitrate	69	5977	199	28397	0.00036	// AT5G06300 // AT4G25090 // AT1G78050 // AT3G01260 // AT5G44380 // AT1G72200 // AT4G02270 // AT3G54420 // AT5G47450 // AT5G64100 // AT1G74770 // AT2G34830 // AT1G51830 // AT1G18970 // AT5G40510 // AT3G45710 // AT5G01490 // AT5G41040 // AT5G19970 // AT2G39110 // AT1G68150 // AT5G26010 // AT1G22500 // AT1G02360 // AT1G09090 // AT3G48450 // AT5G05400 // AT1G70230 // AT5G10580 // AT2G48130 // AT1G32…
GO:0010043	P	response to zinc ion	29	5977	60	28397	0.00036	// AT1G74770 // AT5G35590 // AT2G16770 // AT5G24380 // AT2G19060 // AT2G23150 // AT2G01520 // AT4G33020 // AT1G21750 // AT3G12750 // AT5G07390 // AT2G32520 // AT4G31300 // AT5G13740 // AT1G57720 // AT5G56080 // AT1G16470 // AT3G09200 // AT3G10920 // AT2G20030 // AT3G16450 // AT1G68150 // AT2G29480 // AT2G38380 // AT4G02520 // AT1G63440 // AT4G09110 // AT4G12330 // AT1G16150
GO:0015980	P	energy derivation by oxidation of organic compounds	61	5977	170	28397	0.00038	// AT3G28700 // AT5G65165 // AT1G53310 // AT2G18450 // ATCG00720 // AT5G50370 // ATCG01010 // AT5G19220 // ATMG01120 // AT5G23070 // AT4G32470 // AT1G06030 // AT5G08530 // AT1G77120 // ATCG00470 // ATCG00330 // AT5G66760 // AT3G10920 // AT4G25830 // ATMG00650 // AT5G15090 // AT5G37510 // ATMG01360 // ATMG00070 // AT3G15840 // ATMG00513 // ATMG00510 // AT3G02780 // AT3G04120 // ATCG00730 // AT1G37…
GO:0000741	P	karyogamy	27	5977	54	28397	0.00038	// AT1G72440 // AT3G12270 // AT2G18330 // AT3G05530 // AT2G41500 // AT1G52500 // AT5G28540 // AT2G34260 // AT5G19300 // AT5G48030 // AT5G26860 // AT3G56990 // AT5G06460 // AT2G28450 // AT5G62440 // AT4G28200 // AT5G27540 // AT2G01730 // AT5G42020 // AT4G05440 // AT2G20490 // AT2G28600 // AT4G13890 // AT4G30930 // AT1G52930 // AT2G47990 // AT3G63400
GO:0050793	P	regulation of developmental process	229	5977	844	28397	0.0004	// AT5G11780 // AT5G11260 // AT3G52770 // AT4G14690 // AT5G58410 // AT4G30860 // AT2G40330 // AT2G25880 // AT3G20490 // AT3G03450 // AT4G25530 // AT5G43810 // AT3G06020 // AT3G02210 // AT4G02460 // AT5G57390 // AT3G17840 // AT3G26744 // AT4G31810 // AT4G35050 // AT3G53970 // AT3G08690 // AT5G17270 // AT1G19050 // AT1G49910 // AT1G80370 // AT4G29410 // AT5G22650 // AT5G56740 // AT4G24670 // AT3G51…
GO:0019538	P	protein metabolic process	1210	5977	5220	28397	0.00046	// AT3G51800 // AT2G32920 // AT4G15560 // AT3G56340 // AT1G02940 // AT1G04800 // AT1G09690 // AT1G17560 // AT3G55750 // AT5G26110 // AT1G28390 // AT1G51830 // AT3G09630 // AT1G56045 // AT5G41520 // AT3G57370 // AT1G67470 // AT2G41280 // AT1G69790 // AT5G45600 // AT1G09590 // AT4G32920 // AT3G48340 // AT5G26860 // AT2G01010 // AT4G10390 // AT2G04890 // AT5G52950 // AT5G19100 // AT3G53970 // AT2G35…
GO:0006164	P	purine nucleotide biosynthetic process	48	5977	125	28397	0.00046	// AT5G08670 // AT4G17360 // AT3G47950 // AT3G57150 // ATCG00480 // AT1G16350 // AT5G57350 // AT3G44750 // AT3G52300 // AT1G28395 // AT3G51800 // AT4G09320 // AT3G20330 // AT3G58610 // AT3G22910 // ATCG00470 // AT3G60330 // AT5G08690 // ATCG00140 // AT4G25630 // AT4G26210 // AT1G16870 // AT5G10920 // AT2G07698 // AT5G47210 // ATCG00120 // AT1G75330 // AT1G51650 // AT5G14050 // AT2G35040 // AT1G63…
GO:0048284	P	organelle fusion	27	5977	55	28397	0.00047	// AT1G72440 // AT3G12270 // AT2G18330 // AT3G05530 // AT2G41500 // AT1G52500 // AT5G28540 // AT2G34260 // AT5G19300 // AT5G48030 // AT5G26860 // AT3G56990 // AT5G06460 // AT2G28450 // AT5G62440 // AT4G28200 // AT5G27540 // AT2G01730 // AT5G42020 // AT4G05440 // AT2G20490 // AT2G28600 // AT4G13890 // AT4G30930 // AT1G52930 // AT2G47990 // AT3G63400
GO:0006605	P	protein targeting	243	5977	906	28397	0.00047	// AT5G60160 // AT5G26110 // AT1G65700 // AT4G00090 // AT4G34910 // AT4G36500 // AT3G52170 // AT5G56290 // AT5G54910 // AT2G28450 // AT1G18850 // AT5G24530 // AT5G46580 // AT1G11240 // AT5G42050 // AT2G45730 // AT4G01790 // AT3G56990 // AT4G35050 // AT3G05660 // AT5G09220 // AT5G40930 // AT1G60620 // AT5G17270 // AT1G63660 // AT4G10620 // AT2G19385 // AT3G50700 // AT3G49320 // AT4G23810 // AT4G14…
GO:0030003	P	cellular cation homeostasis	61	5977	172	28397	0.00048	// AT1G72610 // AT5G20630 // AT4G05180 // AT5G02160 // AT3G48740 // AT3G11050 // AT1G32080 // AT3G51860 // AT3G09390 // AT1G70760 // AT3G50820 // AT1G05200 // AT2G23150 // AT5G14870 // AT5G47560 // AT3G22910 // AT1G70890 // AT1G08380 // AT5G66570 // AT5G67330 // AT3G08950 // AT3G47070 // AT1G74730 // AT5G09220 // AT5G01490 // ATCG01040 // AT5G11210 // AT5G48400 // AT1G23190 // AT2G13360 // AT2G17…
GO:0006094	P	gluconeogenesis	60	5977	169	28397	0.00052	// AT3G60820 // AT5G45620 // AT4G37910 // AT1G04810 // AT1G18080 // AT4G30570 // AT3G18190 // AT5G13490 // AT3G27430 // AT2G19900 // AT2G20580 // AT1G04510 // AT5G56350 // AT3G58610 // AT3G05530 // AT2G21790 // AT1G75780 // AT3G10050 // AT1G56450 // AT5G27470 // AT5G67630 // AT3G52880 // AT3G24090 // AT1G74560 // AT3G11830 // AT4G29040 // AT1G23190 // AT1G53850 // AT3G22110 // AT3G04120 // AT2G20…
GO:0000278	P	mitotic cell cycle	95	5977	302	28397	0.00055	// AT5G04470 // AT3G57060 // AT5G27750 // AT2G45730 // AT4G17380 // AT3G55340 // AT5G40930 // AT1G80370 // AT5G37630 // AT3G17360 // AT2G22490 // AT2G23430 // AT1G78770 // AT5G24330 // AT3G02680 // AT1G09450 // AT2G02560 // AT1G04020 // AT3G15150 // AT4G37490 // AT5G56580 // AT5G48310 // AT2G45490 // AT3G05870 // AT5G43080 // AT1G57820 // AT3G56870 // AT5G38470 // AT2G40550 // AT1G15660 // AT2G07…
GO:0016114	P	terpenoid biosynthetic process	86	5977	268	28397	0.00059	// AT5G42890 // AT4G15560 // AT5G52570 // AT2G34500 // AT1G10030 // AT3G59400 // AT1G17010 // AT1G68530 // AT2G21490 // AT4G10020 // AT1G30100 // AT3G22500 // AT5G17230 // AT1G12130 // AT2G19320 // AT1G02700 // AT4G39500 // AT5G42600 // AT3G63350 // AT2G47590 // AT2G27300 // AT4G27150 // AT5G67030 // AT1G09340 // AT3G20210 // AT3G46780 // AT1G67100 // AT2G23240 // AT2G32460 // AT3G59580 // AT3G08…
GO:0006873	P	cellular ion homeostasis	64	5977	185	28397	0.00061	// AT1G72610 // AT5G20630 // AT4G05180 // AT5G02160 // AT3G48740 // AT3G11050 // AT1G32080 // AT1G66970 // AT3G51860 // AT3G09390 // AT1G70760 // AT5G42810 // AT1G05200 // AT2G23150 // AT5G14870 // AT5G47560 // AT3G22910 // AT1G70890 // AT1G08380 // AT5G66570 // AT5G67330 // AT3G08950 // AT3G47070 // AT1G74730 // AT5G09220 // AT5G01490 // ATCG01040 // AT5G11210 // AT5G48400 // AT1G23190 // AT2G13…
GO:0051301	P	cell division	110	5977	363	28397	0.00065	// AT5G10710 // AT5G58410 // AT5G13960 // AT3G57060 // AT5G07880 // AT3G43210 // AT4G17380 // AT3G55340 // AT5G16750 // AT1G80070 // AT3G51810 // AT3G17360 // AT1G06590 // AT2G07170 // AT1G78580 // AT2G34780 // AT5G05680 // AT1G78770 // AT5G24330 // AT1G44900 // AT3G02680 // AT2G04660 // AT5G22220 // AT1G18370 // AT2G28290 // AT1G50490 // AT4G37490 // AT5G40770 // AT3G02120 // AT1G72670 // AT3G24…
GO:0044265	P	cellular macromolecule catabolic process	312	5977	1208	28397	0.00067	// AT1G67370 // AT3G60820 // AT1G78050 // AT3G47950 // AT5G49930 // AT5G46740 // AT1G14150 // AT3G22630 // AT3G16610 // AT5G11770 // AT5G40820 // AT5G19220 // AT5G08050 // AT5G01410 // AT4G38780 // AT5G56350 // AT4G14970 // AT5G18810 // AT2G19800 // AT2G21790 // AT4G25120 // AT5G26860 // AT5G06460 // AT4G17380 // AT5G67630 // AT3G52880 // AT1G12900 // AT3G08690 // AT1G20020 // AT1G67420 // AT4G14…
GO:0055082	P	cellular chemical homeostasis	64	5977	186	28397	0.00068	// AT1G72610 // AT5G20630 // AT4G05180 // AT5G02160 // AT3G48740 // AT3G11050 // AT1G32080 // AT1G66970 // AT3G51860 // AT3G09390 // AT1G70760 // AT5G42810 // AT1G05200 // AT2G23150 // AT5G14870 // AT5G47560 // AT3G22910 // AT1G70890 // AT1G08380 // AT5G66570 // AT5G67330 // AT3G08950 // AT3G47070 // AT1G74730 // AT5G09220 // AT5G01490 // ATCG01040 // AT5G11210 // AT5G48400 // AT1G23190 // AT2G13…
GO:0048608	P	reproductive structure development	430	5977	1722	28397	0.00069	// AT4G24270 // AT3G24240 // AT2G41280 // AT2G35210 // AT1G51140 // AT4G29410 // AT2G22840 // AT5G21140 // AT1G02065 // AT1G30100 // AT4G20910 // AT1G64520 // AT5G48300 // AT2G47880 // AT3G02990 // AT3G20490 // AT4G10760 // AT4G25120 // AT1G78770 // AT3G02680 // AT1G63930 // AT3G11270 // AT4G11140 // AT1G80340 // AT1G13030 // AT4G38630 // AT4G21020 // AT4G30800 // AT1G72100 // AT2G01280 // AT4G35…
GO:0071103	P	DNA conformation change	42	5977	107	28397	0.00072	// AT4G15890 // AT5G65350 // AT5G54640 // AT5G05490 // AT5G04130 // AT5G44635 // AT5G08780 // AT4G02060 // AT5G64630 // AT3G10690 // AT3G18524 // AT2G28720 // AT1G57820 // AT3G09480 // AT1G18800 // AT1G74560 // AT1G75600 // AT5G46280 // AT2G28740 // AT5G58230 // AT2G07690 // AT5G65360 // AT5G37630 // AT3G13170 // AT5G59870 // AT3G57060 // AT2G18050 // AT5G63920 // AT3G27360 // AT5G10400 // AT3G53…
GO:0046364	P	monosaccharide biosynthetic process	65	5977	191	28397	0.00078	// AT3G60820 // AT1G01220 // AT4G37910 // AT1G04810 // AT1G18080 // AT4G30570 // AT3G18190 // AT5G13490 // AT5G45620 // AT3G27430 // AT2G19900 // AT2G20580 // AT1G04510 // AT5G56350 // AT1G79500 // AT3G58610 // AT3G05530 // AT2G21790 // AT1G75780 // AT3G10050 // AT1G56450 // AT5G27470 // AT5G67630 // AT3G52880 // AT3G24090 // AT1G74560 // AT3G11830 // AT1G30620 // AT4G29040 // AT1G23190 // AT1G53…
GO:0009057	P	macromolecule catabolic process	322	5977	1255	28397	0.00079	// AT1G67370 // AT3G60820 // AT1G78050 // AT3G47950 // AT1G07510 // AT5G49930 // AT5G46740 // AT1G14150 // AT3G22630 // AT3G16610 // AT5G11770 // AT5G40820 // AT5G19220 // AT5G08050 // AT5G01410 // AT4G38780 // AT5G56350 // AT4G14970 // AT5G18810 // AT2G19800 // AT2G21790 // AT4G25120 // AT5G26860 // AT5G06460 // AT4G17380 // AT5G67630 // AT3G52880 // AT1G12900 // AT3G08690 // AT1G20020 // AT1G67…
GO:0019725	P	cellular homeostasis	100	5977	328	28397	0.00094	// AT1G72610 // AT5G15230 // AT4G05180 // AT5G02160 // AT2G32920 // AT5G18600 // AT3G21460 // AT5G42810 // AT1G11530 // AT1G21750 // AT5G09220 // AT5G01490 // ATCG01040 // AT2G26690 // AT4G08930 // AT1G66970 // AT4G15690 // AT5G24270 // AT2G15290 // AT2G20260 // AT5G67330 // AT2G41330 // AT1G69880 // AT5G24930 // AT3G24170 // AT1G62180 // AT3G48740 // AT4G35090 // AT3G11050 // AT3G09390 // AT1G05…
GO:0033043	P	regulation of organelle organization	61	5977	178	28397	0.00097	// AT5G04470 // AT3G47950 // AT3G48210 // AT3G48190 // AT3G13170 // AT5G61460 // AT3G66652 // AT3G57860 // AT4G22970 // AT3G19210 // AT4G38780 // AT3G01410 // AT2G18290 // AT4G14970 // AT4G18470 // AT5G18810 // AT3G49830 // AT5G05130 // AT2G39090 // ATMG00630 // AT5G66750 // AT4G17380 // AT2G03430 // AT5G49110 // AT1G79890 // AT2G42720 // AT1G67370 // AT1G50270 // AT4G20260 // AT1G14410 // AT5G27…
GO:0040029	P	regulation of gene expression, epigenetic	144	5977	508	28397	0.0011	// AT5G13960 // AT3G56870 // AT2G25880 // AT5G43810 // AT4G02060 // AT4G02460 // AT1G66725 // AT2G03280 // AT1G80070 // AT1G05460 // AT1G15310 // AT5G06460 // AT5G56740 // AT3G54560 // AT2G07170 // AT3G23740 // AT2G34780 // AT2G38810 // AT3G20710 // AT1G78770 // AT1G44900 // AT3G02680 // AT2G04660 // AT1G09450 // AT2G28290 // AT3G17590 // AT1G15660 // AT1G77310 // ATCG00050 // AT4G37490 // AT1G13…
GO:0010476	P	gibberellin mediated signaling pathway	34	5977	83	28397	0.0012	// AT5G42890 // AT5G11260 // AT1G67100 // AT5G15230 // AT1G18080 // AT5G48170 // AT2G32460 // AT3G56350 // AT2G36270 // AT1G18620 // AT4G25420 // AT1G74670 // AT2G36830 // AT5G66730 // AT4G24660 // AT2G41260 // AT1G17010 // AT4G27250 // AT4G39500 // AT1G77950 // AT5G10120 // AT3G24650 // AT5G17490 // AT1G67030 // AT1G12130 // AT5G66350 // AT1G68240 // AT4G24150 // AT1G75830 // AT4G27150 // AT4G30…
GO:0034660	P	ncRNA metabolic process	137	5977	481	28397	0.0012	// AT2G30570 // AT3G17040 // AT5G43810 // AT5G19220 // AT1G12900 // AT1G20020 // AT4G39460 // AT5G14600 // AT5G52470 // AT1G63780 // AT3G04770 // AT1G07910 // AT3G53890 // AT5G08600 // AT5G10620 // AT4G04670 // AT2G33840 // AT3G02320 // AT5G16130 // AT1G44575 // AT1G09340 // AT1G31660 // AT4G12600 // AT2G47990 // AT3G46780 // AT3G20000 // AT5G24840 // AT5G41190 // AT4G02400 // AT1G06680 // AT3G16…
GO:0044267	P	cellular protein metabolic process	1102	5977	4775	28397	0.0014	// AT3G51800 // AT2G32920 // AT4G15560 // AT3G56340 // AT1G02940 // AT1G04800 // AT1G09690 // AT1G17560 // AT3G55750 // AT5G26110 // AT1G28390 // AT1G51830 // AT3G09630 // AT1G56045 // AT5G41520 // AT3G57370 // AT1G67470 // AT2G41280 // AT1G69790 // AT5G45600 // AT1G09590 // AT4G32920 // AT5G26860 // AT2G01010 // AT4G10390 // AT2G04890 // AT3G53970 // AT2G35350 // AT1G09600 // AT5G09800 // AT3G53…
GO:0019319	P	hexose biosynthetic process	61	5977	182	28397	0.0015	// AT3G60820 // AT1G01220 // AT4G37910 // AT1G04810 // AT1G18080 // AT4G30570 // AT3G18190 // AT5G13490 // AT5G45620 // AT3G27430 // AT2G19900 // AT2G20580 // AT1G04510 // AT5G56350 // AT3G58610 // AT3G05530 // AT2G21790 // AT1G75780 // AT3G10050 // AT1G56450 // AT5G27470 // AT5G67630 // AT3G52880 // AT3G24090 // AT1G74560 // AT3G11830 // AT4G29040 // AT1G23190 // AT1G53850 // AT3G22110 // AT3G04…
GO:0022904	P	respiratory electron transport chain	23	5977	48	28397	0.0015	// AT5G65165 // AT2G18450 // ATCG00720 // ATCG01010 // AT4G32470 // AT5G08530 // AT5G66760 // ATMG00650 // AT5G37510 // ATMG01360 // AT3G15840 // ATMG00513 // ATCG00730 // AT3G10370 // AT5G11770 // AT5G18800 // AT2G07727 // ATMG00060 // ATMG00160 // ATCG01070 // AT4G02580 // AT1G15120 // ATCG01050
GO:0006163	P	purine nucleotide metabolic process	70	5977	217	28397	0.0016	// AT2G44690 // AT5G08670 // AT4G17360 // AT3G47950 // AT1G63440 // AT3G57150 // ATCG00480 // AT1G16350 // AT5G57350 // AT3G52300 // AT5G04130 // AT1G28010 // AT1G27940 // AT3G10690 // AT1G28395 // AT3G51800 // AT4G09320 // AT3G18524 // AT4G25540 // AT3G58610 // AT4G02460 // AT3G22910 // ATCG00470 // AT3G60330 // AT5G08690 // AT4G17380 // ATCG00140 // AT4G25630 // AT4G26210 // AT1G16870 // ATMG00…
GO:0031324	P	negative regulation of cellular metabolic process	128	5977	449	28397	0.0017	// AT5G52830 // AT5G13960 // AT2G25880 // AT1G62990 // AT5G43810 // AT5G15380 // AT1G45150 // AT5G66750 // AT4G27270 // AT1G80070 // AT5G59740 // AT1G35530 // AT5G22650 // AT1G68840 // AT1G14410 // AT4G20910 // AT5G47370 // AT5G56740 // AT2G07170 // AT2G34780 // AT1G67600 // AT1G73220 // AT3G20710 // AT1G78770 // AT3G50820 // AT3G02680 // AT1G20340 // AT2G28290 // AT1G50030 // AT1G77310 // AT3G15…
GO:0009740	P	gibberellic acid mediated signaling pathway	33	5977	82	28397	0.0018	// AT5G42890 // AT5G11260 // AT1G67100 // AT5G15230 // AT5G48170 // AT2G32460 // AT3G56350 // AT2G36270 // AT1G18620 // AT4G25420 // AT1G74670 // AT2G36830 // AT5G66730 // AT4G24660 // AT2G41260 // AT1G17010 // AT4G27250 // AT4G39500 // AT1G77950 // AT5G10120 // AT3G24650 // AT5G17490 // AT1G67030 // AT1G12130 // AT5G66350 // AT1G68240 // AT4G24150 // AT1G75830 // AT4G27150 // AT4G30270 // AT4G26…
GO:0006631	P	fatty acid metabolic process	161	5977	587	28397	0.0019	// AT5G42890 // AT3G60820 // AT3G52770 // AT4G15560 // AT5G60160 // AT3G44550 // AT2G31360 // AT5G56290 // AT5G52570 // AT2G41470 // AT4G05100 // AT3G51090 // AT4G31810 // AT4G10390 // AT2G28630 // AT3G08690 // AT1G68530 // AT1G72680 // AT1G49670 // AT3G02610 // AT3G14290 // AT3G13640 // AT5G05600 // AT3G15280 // AT1G64400 // AT5G17230 // AT1G36180 // AT5G16240 // AT3G24360 // AT4G33010 // AT2G04…
GO:0010558	P	negative regulation of macromolecule biosynthetic process	120	5977	418	28397	0.0019	// AT5G52830 // AT5G13960 // AT2G25880 // AT1G62990 // AT5G43810 // AT5G15380 // AT1G45150 // AT5G66750 // AT4G27270 // AT1G80070 // AT5G59740 // AT5G22650 // AT1G68840 // AT1G14410 // AT4G20910 // AT5G47370 // AT5G56740 // AT2G07170 // AT2G34780 // AT1G67600 // AT1G73220 // AT3G20710 // AT1G78770 // AT3G02680 // AT1G20340 // AT2G28290 // AT1G77310 // AT3G15150 // AT5G03740 // AT1G13030 // AT3G10…
GO:0006970	P	response to osmotic stress	221	5977	842	28397	0.002	// AT3G60820 // AT1G23310 // AT3G47950 // AT3G44550 // AT1G56450 // AT3G03450 // AT5G47450 // AT5G45620 // AT3G25230 // AT2G31610 // AT5G01410 // AT1G73230 // AT3G52300 // AT4G05100 // AT2G36270 // AT3G04290 // AT1G21750 // AT1G61340 // AT5G67340 // AT2G36830 // AT1G66270 // AT3G52880 // AT3G12490 // AT5G09220 // AT2G37180 // AT2G46280 // AT5G39610 // AT3G53870 // AT5G03740 // AT2G20420 // AT5G59…
GO:0034284	P	response to monosaccharide stimulus	57	5977	170	28397	0.0021	// AT2G42690 // AT1G23310 // AT1G53310 // AT5G24800 // AT5G20830 // AT3G61430 // AT5G26780 // AT1G48470 // AT5G64750 // AT4G34970 // AT2G17880 // AT1G10070 // AT2G38290 // AT4G33360 // AT1G28330 // AT3G15450 // AT2G21160 // AT4G01050 // AT1G74670 // AT3G26450 // AT1G08630 // AT5G09220 // AT3G53420 // AT4G23870 // AT2G42900 // AT1G09100 // AT2G13360 // AT4G23670 // AT2G39010 // AT1G61800 // AT1G09…
GO:0009746	P	response to hexose stimulus	57	5977	170	28397	0.0021	// AT2G42690 // AT1G23310 // AT1G53310 // AT5G24800 // AT5G20830 // AT3G61430 // AT5G26780 // AT1G48470 // AT5G64750 // AT4G34970 // AT2G17880 // AT1G10070 // AT2G38290 // AT4G33360 // AT1G28330 // AT3G15450 // AT2G21160 // AT4G01050 // AT1G74670 // AT3G26450 // AT1G08630 // AT5G09220 // AT3G53420 // AT4G23870 // AT2G42900 // AT1G09100 // AT2G13360 // AT4G23670 // AT2G39010 // AT1G61800 // AT1G09…
GO:0010114	P	response to red light	39	5977	104	28397	0.0021	// AT5G11260 // AT3G46780 // AT4G14690 // AT1G32870 // AT3G24220 // AT5G01530 // AT5G67030 // AT5G19220 // AT2G05100 // AT5G24120 // AT4G01050 // AT3G47070 // AT1G79040 // AT2G39730 // AT4G13790 // AT2G29090 // AT1G68530 // AT3G54050 // AT3G63140 // AT3G54890 // AT5G48300 // AT5G17170 // AT1G42970 // AT1G32060 // AT2G02950 // AT3G27690 // AT3G08940 // AT1G30040 // AT1G06680 // AT3G26650 // AT1G19…
GO:0048523	P	negative regulation of cellular process	208	5977	789	28397	0.0023	// AT5G04470 // AT5G11260 // AT5G13960 // AT2G25880 // AT3G03450 // AT5G52830 // AT1G62990 // AT5G21150 // AT5G43810 // AT5G13490 // AT5G15380 // AT5G42050 // AT1G45150 // AT1G50030 // AT5G67340 // AT4G24580 // AT5G66750 // AT3G20710 // AT1G02580 // AT2G35350 // AT4G27270 // AT1G19050 // AT5G59740 // AT1G07000 // AT5G40780 // AT1G35530 // AT5G22650 // AT1G68840 // AT4G24670 // AT1G14410 // AT4G20…
GO:0006997	P	nucleus organization	34	5977	87	28397	0.0023	// AT1G72440 // AT3G12270 // AT2G18330 // AT3G05530 // AT2G41500 // AT1G52500 // AT5G28540 // AT2G34260 // AT5G19300 // AT5G48030 // AT1G57820 // AT5G26860 // AT3G56990 // AT5G06460 // AT2G44190 // AT2G28450 // AT5G62440 // AT3G17360 // AT4G28200 // AT5G27540 // AT3G20260 // AT2G01730 // AT5G42020 // AT4G05440 // AT2G16440 // AT2G20490 // AT2G28600 // AT4G13890 // AT1G50240 // AT4G30930 // AT1G52…
GO:0031327	P	negative regulation of cellular biosynthetic process	121	5977	425	28397	0.0023	// AT5G52830 // AT5G13960 // AT2G25880 // AT1G62990 // AT5G43810 // AT5G15380 // AT1G45150 // AT5G66750 // AT4G27270 // AT1G80070 // AT5G59740 // AT5G22650 // AT1G68840 // AT1G14410 // AT4G20910 // AT5G47370 // AT5G56740 // AT2G07170 // AT2G34780 // AT1G67600 // AT1G73220 // AT3G20710 // AT1G78770 // AT3G02680 // AT1G20340 // AT2G28290 // AT1G77310 // AT3G15150 // AT5G03740 // AT1G13030 // AT3G10…
GO:0009890	P	negative regulation of biosynthetic process	121	5977	425	28397	0.0023	// AT5G52830 // AT5G13960 // AT2G25880 // AT1G62990 // AT5G43810 // AT5G15380 // AT1G45150 // AT5G66750 // AT4G27270 // AT1G80070 // AT5G59740 // AT5G22650 // AT1G68840 // AT1G14410 // AT4G20910 // AT5G47370 // AT5G56740 // AT2G07170 // AT2G34780 // AT1G67600 // AT1G73220 // AT3G20710 // AT1G78770 // AT3G02680 // AT1G20340 // AT2G28290 // AT1G77310 // AT3G15150 // AT5G03740 // AT1G13030 // AT3G10…
GO:0071370	P	cellular response to gibberellin stimulus	33	5977	84	28397	0.0025	// AT5G42890 // AT5G11260 // AT1G67100 // AT5G15230 // AT5G48170 // AT2G32460 // AT3G56350 // AT2G36270 // AT1G18620 // AT4G25420 // AT1G74670 // AT2G36830 // AT5G66730 // AT4G24660 // AT2G41260 // AT1G17010 // AT4G27250 // AT4G39500 // AT1G77950 // AT5G10120 // AT3G24650 // AT5G17490 // AT1G67030 // AT1G12130 // AT5G66350 // AT1G68240 // AT4G24150 // AT1G75830 // AT4G27150 // AT4G30270 // AT4G26…
GO:0009765	P	photosynthesis, light harvesting	20	5977	41	28397	0.0026	// AT1G29930 // AT4G10340 // AT5G01500 // AT1G29910 // AT1G19150 // ATCG00710 // AT2G05070 // AT1G15820 // AT3G61470 // ATCG00340 // AT3G27690 // AT3G54890 // AT1G61520 // AT1G08380 // AT5G54270 // AT3G47470 // AT5G01530 // AT3G08940 // AT2G05100 // AT2G34420
GO:0051239	P	regulation of multicellular organismal process	185	5977	694	28397	0.0026	// AT5G11780 // AT5G11260 // AT3G52770 // AT4G14690 // AT5G58410 // AT4G30860 // AT2G40330 // AT2G25880 // AT3G20490 // AT3G03450 // AT4G25530 // AT3G06020 // AT3G02210 // AT4G03210 // AT3G17840 // AT3G26744 // AT4G31810 // AT4G35050 // AT5G17270 // AT1G19050 // AT3G18600 // AT4G29410 // AT5G22650 // AT5G56740 // AT3G51810 // AT4G20910 // AT4G33560 // AT3G54560 // AT2G07170 // AT3G55605 // AT2G34…
GO:0016579	P	protein deubiquitination	24	5977	54	28397	0.0027	// AT5G13960 // AT2G41500 // AT2G45490 // AT1G05180 // AT5G27750 // AT4G18470 // AT2G39090 // AT3G26744 // AT5G06460 // AT5G17270 // AT3G42860 // AT5G52470 // AT1G65650 // AT3G02280 // AT3G44600 // AT1G51710 // AT4G28200 // AT2G39810 // AT4G05400 // AT4G33400 // AT2G32410 // AT3G02680 // AT4G32910 // AT5G51130
GO:0070646	P	protein modification by small protein removal	60	5977	184	28397	0.0027	// AT4G26430 // AT3G51800 // AT4G05400 // AT5G13960 // AT2G41500 // AT5G23540 // AT3G20050 // AT2G45490 // AT4G35800 // AT5G62290 // AT3G57000 // AT5G27750 // AT1G04510 // AT1G05180 // AT4G24820 // AT2G39090 // AT3G26744 // AT4G31810 // AT2G28200 // AT5G06460 // AT3G02280 // AT4G18470 // AT5G17270 // AT3G02650 // AT3G42860 // AT1G53850 // AT5G62440 // AT5G52470 // AT1G65650 // AT5G09900 // AT2G39…
GO:0000462	P	maturation of SSU-rRNA from tricistronic rRNA transcript (SSU-rRNA, 5.8S rRNA, LSU-rRNA)	8	5977	8	28397	0.0028	// AT5G27700 // AT3G04770 // AT5G20290 // AT3G04920 // AT5G28060 // AT1G72370 // AT5G59240 // AT3G53890
GO:0010207	P	photosystem II assembly	58	5977	177	28397	0.0029	// AT4G02770 // AT2G30570 // ATCG00520 // ATCG01090 // AT5G58260 // AT1G79040 // AT3G17040 // AT5G42480 // ATCG00540 // AT1G06680 // ATCG00440 // AT4G12800 // AT5G09660 // AT1G52230 // AT4G28750 // AT4G09080 // AT1G20020 // AT3G25690 // AT1G08380 // AT5G66570 // AT5G24120 // AT3G59400 // AT2G26500 // ATCG00140 // ATCG00020 // AT1G12900 // AT3G22690 // AT2G33430 // AT2G43560 // AT4G39460 // ATCG00…
GO:0045934	P	negative regulation of nucleobase, nucleoside, nucleotide and nucleic acid metabolic process	117	5977	413	28397	0.0031	// AT5G52830 // AT5G13960 // AT2G25880 // AT1G62990 // AT5G43810 // AT5G15380 // AT1G45150 // AT5G66750 // AT4G27270 // AT1G80070 // AT5G59740 // AT1G35530 // AT5G22650 // AT1G68840 // AT1G14410 // AT4G20910 // AT5G47370 // AT5G56740 // AT2G07170 // AT2G34780 // AT1G67600 // AT1G73220 // AT3G20710 // AT1G78770 // AT3G02680 // AT2G28290 // AT1G77310 // AT3G15150 // AT5G03740 // AT1G13030 // AT3G10…
GO:0051604	P	protein maturation	31	5977	79	28397	0.0033	// AT5G62190 // AT5G45620 // AT2G36930 // AT2G25940 // AT3G46210 // AT1G11240 // AT5G15550 // AT5G14520 // AT2G37410 // AT2G24500 // AT2G23890 // AT2G32600 // AT1G62710 // AT3G05230 // AT5G52820 // AT3G19170 // AT4G24820 // AT2G40360 // AT3G16150 // AT1G64520 // AT1G49540 // AT4G28200 // AT5G27540 // AT2G47790 // AT5G12410 // AT1G29150 // AT2G39960 // AT4G19210 // AT2G45240 // AT4G01320 // AT3G20…
GO:0006635	P	fatty acid beta-oxidation	56	5977	171	28397	0.0034	// AT5G42890 // AT3G18940 // AT3G46660 // AT3G05530 // AT5G60160 // AT5G23540 // AT1G79810 // AT3G60820 // AT5G53220 // AT5G56290 // AT3G27430 // AT5G11520 // AT5G09660 // AT2G39970 // AT3G55890 // AT1G77480 // AT3G51090 // AT3G05970 // AT4G31810 // AT2G33150 // AT1G56450 // AT2G29470 // AT3G05630 // AT3G06860 // AT3G08690 // AT4G29040 // AT5G42790 // AT1G72680 // AT1G49670 // AT3G14290 // AT4G38…
GO:0015849	P	organic acid transport	86	5977	289	28397	0.0035	// AT5G49520 // AT1G64380 // AT5G53110 // AT3G13380 // AT5G56350 // AT2G38290 // AT1G22380 // AT5G67340 // AT5G09220 // AT1G24400 // AT5G11210 // AT5G44390 // AT5G03030 // AT5G16970 // AT3G05500 // AT5G24920 // AT3G20650 // AT3G04070 // AT1G79450 // AT3G52400 // AT2G39530 // AT5G46110 // AT5G17630 // AT5G48430 // AT3G53150 // AT2G34960 // AT1G69250 // AT1G80450 // AT1G65730 // AT5G54300 // AT5G19…
GO:0051172	P	negative regulation of nitrogen compound metabolic process	117	5977	415	28397	0.0035	// AT5G52830 // AT5G13960 // AT2G25880 // AT1G62990 // AT5G43810 // AT5G15380 // AT1G45150 // AT5G66750 // AT4G27270 // AT1G80070 // AT5G59740 // AT1G35530 // AT5G22650 // AT1G68840 // AT1G14410 // AT4G20910 // AT5G47370 // AT5G56740 // AT2G07170 // AT2G34780 // AT1G67600 // AT1G73220 // AT3G20710 // AT1G78770 // AT3G02680 // AT2G28290 // AT1G77310 // AT3G15150 // AT5G03740 // AT1G13030 // AT3G10…
GO:0007047	P	cellular cell wall organization	11	5977	16	28397	0.0037	// AT3G02480 // AT4G37295 // AT1G52690 // AT2G41850 // AT3G55890 // AT4G32810 // AT5G11630 // AT5G53820 // AT3G01420 // AT1G17020 // AT3G07970
GO:0006342	P	chromatin silencing	74	5977	242	28397	0.0037	// AT3G01410 // AT1G13030 // AT1G50240 // AT3G10180 // AT5G26760 // AT5G55820 // AT5G59740 // AT2G25880 // AT2G34780 // AT5G48310 // AT5G61460 // AT1G34355 // AT2G45490 // AT4G22970 // AT5G15380 // AT2G31650 // AT3G18524 // AT4G18470 // AT4G20910 // AT5G27630 // AT3G58650 // AT5G05130 // AT2G39090 // AT4G21820 // AT5G66750 // AT1G68120 // AT4G11130 // AT3G56870 // AT5G43810 // AT5G43990 // AT2G42…
GO:0048532	P	anatomical structure arrangement	78	5977	258	28397	0.0038	// AT1G72560 // AT3G52770 // AT4G02460 // AT5G58410 // AT3G49240 // AT2G41500 // AT3G20490 // AT2G36850 // AT3G44600 // AT5G43810 // AT4G31120 // AT3G55720 // AT1G26530 // AT5G64630 // AT1G50030 // AT2G35350 // AT3G02210 // AT5G10510 // AT2G28290 // AT4G01560 // AT3G27660 // AT5G51760 // AT4G35050 // AT5G13960 // AT2G02560 // AT4G26740 // AT2G36270 // AT4G33560 // AT3G60830 // AT5G06250 // AT4G29…
GO:0019395	P	fatty acid oxidation	57	5977	176	28397	0.0038	// AT5G42890 // AT3G18940 // AT3G46660 // AT3G05530 // AT5G60160 // AT5G23540 // AT1G79810 // AT3G60820 // AT5G53220 // AT5G56290 // AT3G27430 // AT5G11520 // AT5G09660 // AT2G39970 // AT3G55890 // AT1G77480 // AT3G51090 // AT3G05970 // AT4G31810 // AT2G33150 // AT1G56450 // AT2G29470 // AT3G05630 // AT3G06860 // AT3G08690 // AT4G29040 // AT5G42790 // AT1G72680 // AT1G49670 // AT5G46180 // AT3G14…
GO:0009767	P	photosynthetic electron transport chain	31	5977	80	28397	0.0039	// ATCG01090 // AT5G64040 // ATCG00540 // AT1G06680 // AT1G70760 // AT5G08050 // AT1G52230 // AT5G66570 // ATCG00020 // AT1G12900 // AT1G20020 // AT4G01050 // AT5G49740 // ATCG01060 // AT1G55670 // ATCG00730 // AT1G15980 // ATCG00570 // AT1G42970 // AT1G32060 // ATCG00720 // AT3G01440 // ATCG01100 // AT1G14150 // ATCG01110 // AT3G50820 // ATCG00680 // AT1G76100 // ATCG00440 // AT4G04020 // AT3G54…
GO:0065008	P	regulation of biological quality	403	5977	1654	28397	0.004	// AT2G32920 // AT1G67370 // AT2G39180 // AT5G41520 // AT2G35210 // AT2G03280 // AT4G17380 // AT3G53970 // AT2G35350 // AT1G49910 // AT4G24670 // AT1G14410 // AT1G05460 // AT5G47370 // AT1G64520 // AT1G05010 // AT2G47880 // AT1G78100 // AT4G25120 // AT3G20710 // AT1G78770 // AT3G45280 // AT3G02680 // AT2G15290 // AT4G15290 // AT1G63930 // AT3G11270 // AT3G06810 // AT1G72320 // AT3G15150 // AT4G37…
GO:0007346	P	regulation of mitotic cell cycle	39	5977	109	28397	0.004	// AT5G04470 // AT5G48310 // AT5G56580 // AT1G67630 // AT1G34355 // AT3G57860 // AT4G22970 // AT2G18290 // AT3G05870 // AT5G43080 // AT3G58650 // AT1G59540 // AT3G56870 // AT1G15660 // AT1G80370 // AT5G58230 // AT2G07690 // AT1G02970 // AT3G17360 // AT2G24490 // AT5G63960 // AT5G67100 // AT5G42970 // AT2G32590 // AT5G08020 // AT4G33400 // AT5G55820 // AT1G78770 // AT5G24330 // AT1G47210 // AT1G09…
GO:0042542	P	response to hydrogen peroxide	79	5977	263	28397	0.0041	// AT2G32920 // AT3G13750 // AT1G23310 // AT1G60970 // AT4G07990 // AT1G52560 // AT4G35090 // AT5G53400 // AT2G31240 // AT1G60870 // AT2G20940 // AT5G54660 // AT1G54840 // AT3G63060 // AT3G51910 // AT5G18750 // AT5G53680 // AT5G02490 // AT1G30070 // AT1G53540 // AT1G07390 // AT3G24500 // AT1G29150 // AT1G77510 // AT4G14420 // AT3G08970 // AT3G23990 // AT1G56560 // AT3G52880 // AT4G29770 // AT1G04…
GO:0048825	P	cotyledon development	30	5977	77	28397	0.0042	// AT4G02460 // AT5G53290 // AT4G21100 // AT1G53700 // AT4G22970 // AT1G80620 // AT1G10270 // AT3G49240 // AT4G26740 // AT2G41260 // AT3G60830 // AT5G16750 // AT5G62440 // AT4G23750 // AT4G01560 // AT5G13480 // AT3G24650 // AT3G51810 // AT4G28520 // AT1G64520 // AT4G03240 // AT5G27540 // AT3G54180 // AT2G34780 // AT4G32720 // AT4G24670 // AT3G14370 // AT4G31160 // AT3G11270 // AT4G11140
GO:0070727	P	cellular macromolecule localization	275	5977	1093	28397	0.0043	// AT5G60160 // AT5G26110 // AT1G65700 // AT3G61450 // AT4G00090 // AT4G39950 // AT4G34910 // AT1G06490 // AT4G36500 // AT3G52170 // AT5G56290 // AT5G54910 // AT2G28450 // AT1G18850 // AT5G24530 // AT5G46580 // AT1G11240 // AT5G42050 // AT1G68520 // AT2G45730 // AT2G44970 // AT4G01790 // AT3G56990 // AT4G35050 // AT2G36070 // AT3G05660 // AT5G09220 // AT5G40930 // AT1G60620 // AT5G17270 // AT1G63…
GO:0010218	P	response to far red light	36	5977	99	28397	0.0045	// AT5G11260 // AT3G46780 // AT4G14690 // AT5G15840 // AT1G06680 // AT5G01530 // AT3G27690 // AT5G19220 // AT2G05100 // AT5G24120 // AT2G01420 // AT4G01050 // AT3G47070 // AT1G79040 // AT2G39730 // AT4G13790 // AT5G02200 // AT1G68530 // AT3G54050 // AT3G63140 // AT3G54890 // AT5G48300 // AT5G17170 // AT1G42970 // AT1G32060 // AT2G02950 // AT3G08940 // AT3G26650 // AT1G19150 // AT3G22840 // AT1G20…
GO:0030490	P	maturation of SSU-rRNA	8	5977	9	28397	0.0045	// AT5G27700 // AT3G04770 // AT5G20290 // AT3G04920 // AT5G28060 // AT1G72370 // AT5G59240 // AT3G53890
GO:0006268	P	DNA unwinding during replication	8	5977	9	28397	0.0045	// AT2G16440 // AT1G44900 // AT5G63920 // AT4G31210 // AT5G44635 // AT5G46280 // AT4G02060 // AT2G07690
GO:0008544	P	epidermis development	129	5977	469	28397	0.0046	// AT1G75750 // AT5G04470 // AT3G57060 // AT1G62990 // AT5G35190 // AT5G64630 // AT4G40090 // AT1G30850 // AT3G21340 // AT3G48940 // AT1G09600 // AT1G68530 // AT1G66470 // AT5G06640 // AT1G27740 // AT5G23940 // AT1G74030 // AT1G64520 // AT5G60660 // AT5G41315 // AT1G78770 // AT3G02680 // AT4G33880 // AT3G54870 // AT4G15290 // AT5G67400 // AT3G12540 // AT1G20340 // AT4G26010 // AT5G14750 // AT2G02…
GO:0007398	P	ectoderm development	129	5977	469	28397	0.0046	// AT1G75750 // AT5G04470 // AT3G57060 // AT1G62990 // AT5G35190 // AT5G64630 // AT4G40090 // AT1G30850 // AT3G21340 // AT3G48940 // AT1G09600 // AT1G68530 // AT1G66470 // AT5G06640 // AT1G27740 // AT5G23940 // AT1G74030 // AT1G64520 // AT5G60660 // AT5G41315 // AT1G78770 // AT3G02680 // AT4G33880 // AT3G54870 // AT4G15290 // AT5G67400 // AT3G12540 // AT1G20340 // AT4G26010 // AT5G14750 // AT2G02…
GO:0009814	P	defense response, incompatible interaction	145	5977	536	28397	0.0046	// AT2G32920 // AT3G60820 // AT2G39730 // AT2G30770 // AT5G24530 // AT4G28390 // AT5G42050 // AT1G21750 // AT5G67340 // AT3G12500 // AT3G05660 // AT1G20020 // AT4G23300 // AT5G39680 // AT1G72680 // AT5G14030 // AT3G50700 // AT4G23810 // AT5G61790 // AT4G33560 // AT1G05010 // AT4G33680 // AT5G47070 // AT3G60540 // AT1G64790 // AT5G05680 // AT2G04450 // AT2G43000 // AT3G50820 // AT3G46530 // AT5G11…
GO:0009892	P	negative regulation of metabolic process	174	5977	659	28397	0.0047	// AT5G52830 // AT5G13960 // AT4G30860 // AT2G25880 // AT1G62990 // AT3G42660 // AT5G43810 // AT5G15380 // AT4G02460 // AT1G45150 // AT1G50030 // AT1G66725 // AT2G03280 // AT4G27270 // AT1G80070 // AT5G59740 // AT1G35530 // AT5G22650 // AT1G68840 // AT1G14410 // AT1G05460 // AT1G15310 // AT5G47370 // AT5G56740 // AT2G07170 // AT2G34780 // AT1G67600 // AT1G73220 // AT3G20710 // AT1G78770 // AT3G50…
GO:0034440	P	lipid oxidation	58	5977	182	28397	0.0047	// AT5G42890 // AT3G18940 // AT3G46660 // AT3G05530 // AT5G60160 // AT5G23540 // AT1G79810 // AT3G60820 // AT5G53220 // AT5G56290 // AT3G27430 // AT5G11520 // AT5G09660 // AT2G39970 // AT3G55890 // AT1G77480 // AT3G51090 // AT3G05970 // AT4G31810 // AT2G33150 // AT1G56450 // AT2G29470 // AT3G05630 // AT3G06860 // AT3G08690 // AT4G29040 // AT5G42790 // AT1G72680 // AT1G49670 // AT5G46180 // AT3G14…
GO:0009651	P	response to salt stress	204	5977	788	28397	0.0048	// AT3G60820 // AT1G23310 // AT3G47950 // AT3G44550 // AT1G56450 // AT3G03450 // AT5G47450 // AT5G45620 // AT2G31610 // AT5G01410 // AT1G73230 // AT4G05100 // AT2G36270 // AT3G04290 // AT1G21750 // AT1G61340 // AT5G67340 // AT2G36830 // AT1G66270 // AT3G52880 // AT5G09220 // AT2G46280 // AT5G39610 // AT3G53870 // AT5G03740 // AT2G20420 // AT5G59820 // AT5G62490 // AT2G04030 // AT5G10230 // AT5G49…
GO:0006886	P	intracellular protein transport	263	5977	1044	28397	0.0049	// AT5G60160 // AT5G26110 // AT1G65700 // AT3G61450 // AT4G00090 // AT4G34910 // AT4G36500 // AT3G52170 // AT5G56290 // AT5G54910 // AT2G28450 // AT1G18850 // AT5G24530 // AT5G46580 // AT1G11240 // AT5G42050 // AT1G68520 // AT2G45730 // AT2G44970 // AT4G01790 // AT3G56990 // AT4G35050 // AT2G36070 // AT3G05660 // AT5G09220 // AT5G40930 // AT1G60620 // AT5G17270 // AT1G63660 // AT4G10620 // AT2G19…
GO:0051053	P	negative regulation of DNA metabolic process	11	5977	17	28397	0.0051	// AT3G48160 // AT1G02970 // AT3G18524 // AT1G14410 // AT3G24320 // AT2G34780 // AT3G15150 // AT2G18290 // AT1G35530 // AT5G67100 // AT3G02820
GO:0006396	P	RNA processing	245	5977	967	28397	0.0052	// AT2G30570 // AT1G14640 // AT3G17040 // AT4G21150 // AT5G43810 // AT4G24270 // AT5G19220 // AT4G38780 // AT5G27750 // AT1G11240 // AT4G20280 // AT5G18810 // AT1G08070 // AT2G45730 // AT1G54385 // AT2G03280 // AT5G13960 // AT1G80070 // AT1G12900 // AT5G40930 // AT3G23325 // AT4G39460 // AT1G71770 // AT5G14600 // AT5G59200 // AT5G52470 // AT1G74350 // AT1G63780 // AT3G04770 // AT1G07910 // AT3G53…
GO:0009913	P	epidermal cell differentiation	128	5977	467	28397	0.0052	// AT1G75750 // AT5G04470 // AT3G57060 // AT1G62990 // AT5G35190 // AT5G64630 // AT4G40090 // AT1G30850 // AT3G21340 // AT3G48940 // AT1G09600 // AT1G68530 // AT1G66470 // AT5G06640 // AT1G27740 // AT5G23940 // AT1G74030 // AT1G64520 // AT5G60660 // AT5G41315 // AT1G78770 // AT3G02680 // AT4G33880 // AT3G54870 // AT4G15290 // AT5G67400 // AT3G12540 // AT1G20340 // AT4G26010 // AT5G14750 // AT2G02…
GO:0034613	P	cellular protein localization	266	5977	1059	28397	0.0053	// AT5G60160 // AT5G26110 // AT1G65700 // AT3G61450 // AT4G00090 // AT4G34910 // AT4G36500 // AT3G52170 // AT5G56290 // AT5G54910 // AT2G28450 // AT1G18850 // AT5G24530 // AT5G46580 // AT1G11240 // AT5G42050 // AT1G68520 // AT2G45730 // AT2G44970 // AT4G01790 // AT3G56990 // AT4G35050 // AT2G36070 // AT3G05660 // AT5G09220 // AT5G40930 // AT1G60620 // AT5G17270 // AT1G63660 // AT4G10620 // AT2G19…
GO:0070482	P	response to oxygen levels	37	5977	104	28397	0.0054	// AT1G23310 // AT4G13510 // AT5G20830 // AT1G52420 // AT2G17850 // AT5G24530 // AT5G25250 // AT1G77120 // AT5G64905 // AT5G26860 // AT1G26410 // AT5G24300 // AT1G04920 // AT4G27450 // AT1G26380 // AT4G10120 // AT1G14540 // AT4G02280 // AT1G32900 // AT5G49190 // AT1G72330 // AT4G33560 // AT2G47520 // AT5G57220 // AT3G43190 // AT4G19460 // AT2G23270 // AT1G14550 // AT5G40010 // AT1G73160 // AT5G11…
GO:0045814	P	negative regulation of gene expression, epigenetic	74	5977	247	28397	0.0056	// AT3G01410 // AT1G13030 // AT1G50240 // AT3G10180 // AT5G26760 // AT5G55820 // AT5G59740 // AT2G25880 // AT2G34780 // AT5G48310 // AT5G61460 // AT1G34355 // AT2G45490 // AT4G22970 // AT5G15380 // AT2G31650 // AT3G18524 // AT4G18470 // AT4G20910 // AT5G27630 // AT3G58650 // AT5G05130 // AT2G39090 // AT4G21820 // AT5G66750 // AT1G68120 // AT4G11130 // AT3G56870 // AT5G43810 // AT5G43990 // AT2G42…
GO:0051510	P	regulation of unidimensional cell growth	35	5977	97	28397	0.0056	// AT5G09900 // AT5G56150 // AT3G57860 // AT1G70460 // AT2G18290 // AT3G15180 // AT5G01840 // AT2G39090 // AT2G03430 // AT3G53970 // AT3G08690 // AT4G29040 // AT1G49910 // AT1G80370 // AT3G16320 // AT5G63980 // AT4G20260 // AT4G24820 // AT1G64520 // AT5G64760 // AT1G06590 // AT1G79860 // AT5G05780 // AT1G29150 // AT1G78770 // AT1G77390 // AT2G04660 // AT1G20200 // AT1G60420 // AT1G50490 // AT3G11…
GO:0046395	P	carboxylic acid catabolic process	112	5977	402	28397	0.0057	// AT1G75750 // AT5G42890 // AT3G60820 // AT3G52770 // AT4G15560 // AT5G60160 // AT5G56290 // AT3G51090 // AT4G31810 // AT1G08630 // AT1G77670 // AT5G17990 // AT3G08690 // AT1G68530 // AT1G72680 // AT1G49670 // AT3G14290 // AT3G13640 // AT1G64520 // AT2G02010 // AT3G24360 // AT4G33010 // AT4G39950 // AT1G09100 // AT1G04810 // AT3G11270 // AT5G14800 // AT2G22990 // AT3G09270 // AT1G80340 // AT3G18…
GO:0016054	P	organic acid catabolic process	112	5977	402	28397	0.0057	// AT1G75750 // AT5G42890 // AT3G60820 // AT3G52770 // AT4G15560 // AT5G60160 // AT5G56290 // AT3G51090 // AT4G31810 // AT1G08630 // AT1G77670 // AT5G17990 // AT3G08690 // AT1G68530 // AT1G72680 // AT1G49670 // AT3G14290 // AT3G13640 // AT1G64520 // AT2G02010 // AT3G24360 // AT4G33010 // AT4G39950 // AT1G09100 // AT1G04810 // AT3G11270 // AT5G14800 // AT2G22990 // AT3G09270 // AT1G80340 // AT3G18…
GO:0009653	P	anatomical structure morphogenesis	429	5977	1783	28397	0.0059	// AT4G15560 // AT2G25880 // AT3G24240 // AT2G35210 // AT1G30850 // AT3G53970 // AT2G35350 // AT3G59400 // AT1G49910 // AT3G50700 // AT4G24670 // AT4G20910 // AT5G47370 // AT4G33560 // AT1G64520 // AT3G18890 // AT3G20490 // AT3G55720 // AT3G20710 // AT1G78770 // AT3G45280 // AT3G02680 // AT4G15290 // AT5G67400 // AT1G63930 // AT3G11270 // AT3G06810 // AT3G15150 // AT4G11140 // AT1G80340 // AT1G13…
GO:0015837	P	amine transport	80	5977	272	28397	0.006	// AT5G49520 // AT1G64380 // AT5G40780 // AT1G10370 // AT2G44370 // AT4G13510 // AT2G39200 // AT1G77840 // AT2G43620 // AT3G53150 // AT3G54420 // AT2G39530 // AT3G05500 // AT5G20910 // AT5G53110 // AT1G64780 // AT3G52400 // AT2G42360 // AT3G19553 // AT5G56350 // AT1G69250 // AT2G38290 // AT5G12010 // AT2G01470 // AT5G11210 // AT3G52450 // AT1G80450 // AT1G65690 // AT3G20500 // AT3G59700 // AT4G12…
GO:0009627	P	systemic acquired resistance	122	5977	445	28397	0.0062	// AT2G32920 // AT2G39730 // AT2G30770 // AT5G24530 // AT4G28390 // AT5G42050 // AT1G21750 // AT5G67340 // AT3G05660 // AT1G20020 // AT4G23300 // AT5G39680 // AT1G72680 // AT5G14030 // AT3G50700 // AT4G23810 // AT5G61790 // AT4G33560 // AT1G05010 // AT4G33680 // AT5G47070 // AT3G60540 // AT1G64790 // AT5G05680 // AT2G04450 // AT2G43000 // AT5G11920 // AT2G42540 // AT5G54860 // AT3G52400 // AT5G58…
GO:0006333	P	chromatin assembly or disassembly	42	5977	124	28397	0.0064	// AT1G13030 // AT5G65350 // AT5G54640 // AT3G52170 // AT5G08780 // AT1G04880 // AT1G18800 // AT1G79440 // AT5G64630 // AT3G18524 // AT2G28720 // AT1G57820 // AT3G53650 // AT1G20370 // AT3G09480 // AT3G05810 // AT1G76110 // AT1G74560 // AT1G75600 // AT2G28740 // AT5G58230 // AT5G65360 // AT5G59870 // AT4G30660 // AT2G18050 // AT3G27360 // AT5G10400 // AT3G09700 // AT2G38810 // AT4G25340 // AT4G26…
GO:0009830	P	cell wall modification during abscission	10	5977	15	28397	0.0065	// AT3G02480 // AT4G37295 // AT1G52690 // AT2G41850 // AT3G55890 // AT4G32810 // AT5G53820 // AT3G01420 // AT1G17020 // AT3G07970
GO:0051026	P	chiasma assembly	10	5977	15	28397	0.0065	// AT3G20475 // AT1G67370 // AT3G13170 // AT1G14750 // AT4G17380 // AT3G22880 // AT1G01690 // AT4G14180 // AT1G13330 // AT1G53490
GO:0044277	P	cell wall disassembly	10	5977	15	28397	0.0065	// AT3G02480 // AT4G37295 // AT1G52690 // AT2G41850 // AT3G55890 // AT4G32810 // AT5G53820 // AT3G01420 // AT1G17020 // AT3G07970
GO:0060871	P	cellular cell wall disassembly	10	5977	15	28397	0.0065	// AT3G02480 // AT4G37295 // AT1G52690 // AT2G41850 // AT3G55890 // AT4G32810 // AT5G53820 // AT3G01420 // AT1G17020 // AT3G07970
GO:0010605	P	negative regulation of macromolecule metabolic process	167	5977	636	28397	0.0065	// AT5G52830 // AT5G13960 // AT4G30860 // AT2G25880 // AT1G62990 // AT3G42660 // AT5G43810 // AT5G15380 // AT4G02460 // AT1G45150 // AT1G66725 // AT2G03280 // AT4G27270 // AT1G80070 // AT5G59740 // AT1G35530 // AT5G22650 // AT1G68840 // AT1G14410 // AT1G05460 // AT1G15310 // AT5G47370 // AT5G56740 // AT2G07170 // AT2G34780 // AT1G67600 // AT1G73220 // AT3G20710 // AT1G78770 // AT3G02680 // AT2G43…
GO:0032774	P	RNA biosynthetic process	614	5977	2621	28397	0.0069	// AT4G15560 // AT1G60850 // AT4G10240 // AT1G17560 // AT4G23550 // AT5G64530 // AT5G15380 // AT3G57370 // AT3G52910 // AT4G20280 // ATCG00180 // AT5G66750 // AT1G51140 // ATCG00020 // ATCG01120 // AT2G35350 // AT3G59400 // AT2G17730 // AT3G50700 // AT2G25880 // AT1G42990 // AT4G20910 // ATCG00750 // AT5G47370 // AT3G53370 // AT1G51710 // AT3G01600 // AT1G02700 // AT1G01160 // AT4G29170 // AT3G02…
GO:0008156	P	negative regulation of DNA replication	8	5977	10	28397	0.0069	// AT3G48160 // AT1G02970 // AT1G14410 // AT2G34780 // AT3G15150 // AT2G18290 // AT5G67100 // AT3G02820
GO:0018198	P	peptidyl-cysteine modification	11	5977	18	28397	0.007	// AT5G20630 // AT4G05180 // AT3G26650 // ATCG00490 // AT3G52960 // AT3G52880 // AT1G32060 // AT1G09340 // AT1G53240 // AT3G25760 // AT3G62410
GO:0030258	P	lipid modification	67	5977	222	28397	0.0071	// AT5G42890 // AT3G18940 // AT3G46660 // AT3G05530 // AT5G64000 // AT5G60160 // AT5G04980 // AT5G23540 // AT1G79810 // AT3G60820 // AT5G53220 // AT5G56290 // AT3G27430 // AT5G11520 // AT1G64520 // AT5G09660 // AT2G39970 // AT3G55890 // AT1G77480 // AT3G51090 // AT3G05970 // AT4G31810 // AT2G33150 // AT1G56450 // AT2G29470 // AT3G05630 // AT3G06860 // AT3G08690 // AT5G63990 // AT4G29040 // AT5G42…
GO:0009070	P	serine family amino acid biosynthetic process	67	5977	222	28397	0.0071	// AT2G17630 // AT4G02770 // AT1G23310 // AT4G15560 // AT1G35420 // AT5G15230 // AT3G53420 // AT1G76100 // AT1G31330 // AT2G30520 // AT5G23010 // AT1G44575 // AT1G06680 // AT1G52230 // AT4G28750 // AT2G15620 // AT2G42220 // AT4G35630 // AT1G08380 // AT5G66570 // AT1G33110 // AT3G26450 // AT1G09310 // AT1G79040 // AT1G61520 // AT3G59400 // AT4G01050 // AT3G19480 // AT4G23670 // AT4G04830 // AT1G55…
GO:0009933	P	meristem structural organization	75	5977	254	28397	0.0071	// AT1G72560 // AT4G02460 // AT5G58410 // AT3G49240 // AT2G41500 // AT3G20490 // AT2G36850 // AT3G44600 // AT5G43810 // AT4G31120 // AT3G55720 // AT1G26530 // AT5G64630 // AT1G50030 // AT2G35350 // AT3G02210 // AT5G10510 // AT2G28290 // AT4G01560 // AT3G27660 // AT5G51760 // AT4G35050 // AT5G13960 // AT2G02560 // AT4G26740 // AT2G36270 // AT4G33560 // AT3G60830 // AT5G16750 // AT4G29040 // AT1G20…
GO:0007140	P	male meiosis	12	5977	21	28397	0.0072	// AT3G02680 // AT1G77320 // AT4G02460 // AT3G48210 // AT5G48720 // AT2G03430 // AT3G13170 // AT5G48390 // AT1G77390 // AT3G19210 // AT4G18470 // AT1G06660
GO:0009733	P	response to auxin stimulus	118	5977	431	28397	0.0072	// AT5G06300 // AT3G03850 // AT1G28010 // AT5G56290 // AT5G18050 // AT4G05100 // AT5G13370 // AT4G22620 // AT5G01490 // AT1G72430 // AT5G39610 // AT5G65510 // AT5G53590 // AT4G34760 // AT1G29430 // AT5G47370 // AT1G64520 // AT1G78100 // AT3G17600 // AT3G03820 // AT4G18010 // AT3G12955 // AT5G18060 // AT4G38860 // AT4G33880 // AT3G52400 // AT2G05710 // AT3G15540 // AT4G34770 // AT2G02560 // AT5G40…
GO:0014070	P	response to organic cyclic substance	48	5977	148	28397	0.0073	// AT1G18370 // AT2G15490 // AT2G39200 // AT3G10500 // AT5G55200 // ATCG00720 // AT1G17180 // AT2G30140 // AT3G26470 // AT3G55040 // AT1G45110 // AT4G01870 // AT2G29490 // AT4G37295 // AT2G34500 // AT5G42150 // AT1G30700 // AT1G23550 // AT1G17170 // AT5G57560 // AT1G04240 // AT1G77450 // AT5G01380 // AT1G59700 // AT2G15480 // AT4G03320 // AT5G62480 // AT4G14560 // AT1G53680 // AT1G62300 // AT3G47…
GO:0010583	P	response to cyclopentenone	48	5977	148	28397	0.0073	// AT1G18370 // AT2G15490 // AT2G39200 // AT3G10500 // AT5G55200 // ATCG00720 // AT1G17180 // AT2G30140 // AT3G26470 // AT3G55040 // AT1G45110 // AT4G01870 // AT2G29490 // AT4G37295 // AT2G34500 // AT5G42150 // AT1G30700 // AT1G23550 // AT1G17170 // AT5G57560 // AT1G04240 // AT1G77450 // AT5G01380 // AT1G59700 // AT2G15480 // AT4G03320 // AT5G62480 // AT4G14560 // AT1G53680 // AT1G62300 // AT3G47…
GO:0032875	P	regulation of DNA endoreduplication	13	5977	24	28397	0.0073	// AT3G48160 // AT2G39090 // AT2G04660 // AT5G05560 // AT1G06590 // AT1G69380 // AT3G57860 // AT2G34780 // AT5G13840 // AT3G15150 // AT2G18290 // AT3G16320 // AT1G78770
GO:0006323	P	DNA packaging	30	5977	81	28397	0.0074	// AT4G15890 // AT5G65350 // AT5G05490 // AT5G08780 // AT5G54640 // AT5G64630 // AT3G18524 // AT2G28720 // AT1G57820 // AT3G09480 // AT1G74560 // AT1G75600 // AT2G28740 // AT5G58230 // AT5G65360 // AT5G37630 // AT5G59870 // AT3G57060 // AT2G18050 // AT3G27360 // AT1G18800 // AT3G53650 // AT4G25340 // AT4G26110 // AT5G02560 // AT1G17920 // AT5G10400 // AT1G09200 // AT1G08170 // AT4G13570
GO:0009267	P	cellular response to starvation	95	5977	336	28397	0.0074	// AT5G06300 // AT1G51830 // AT1G72200 // AT5G47450 // AT2G34830 // AT2G34500 // AT1G12740 // AT1G66270 // AT5G01490 // AT2G39110 // AT2G03260 // AT1G49750 // AT1G32940 // AT5G60660 // AT3G56980 // AT1G67600 // AT1G73220 // AT3G09922 // AT2G48130 // ATCG00420 // AT4G26010 // AT3G23190 // AT1G62300 // AT3G01260 // AT4G35090 // AT3G01190 // AT3G62590 // AT1G18970 // AT5G40510 // AT1G23010 // AT1G26…
GO:0046942	P	carboxylic acid transport	82	5977	283	28397	0.0074	// AT5G49520 // AT1G64380 // AT5G40780 // AT1G10370 // AT4G13510 // AT2G39200 // AT1G77840 // AT2G43620 // AT3G53150 // AT3G54420 // AT2G39530 // AT3G05500 // AT5G20910 // AT2G42360 // AT5G53110 // AT2G34960 // AT3G52400 // AT4G24230 // AT3G13380 // AT5G56350 // AT1G69250 // AT2G38290 // AT5G12010 // AT2G01470 // AT5G01340 // AT3G52450 // AT1G80450 // AT1G65690 // AT3G20500 // AT3G59700 // AT4G12…
GO:0051707	P	response to other organism	346	5977	1421	28397	0.0074	// AT2G32920 // AT5G44870 // AT1G15010 // AT1G64780 // AT3G24240 // AT4G10390 // AT3G15020 // AT3G50700 // AT2G22840 // AT4G20910 // AT4G33560 // AT1G05010 // AT4G19700 // AT3G46530 // AT5G54860 // AT3G52400 // AT5G58710 // AT3G06810 // ATCG00050 // AT1G64550 // AT5G19510 // AT1G07000 // AT2G30750 // AT1G43640 // AT1G52400 // AT5G20230 // AT1G77120 // AT3G05970 // AT5G56030 // AT2G36740 // AT3G18…
GO:0006096	P	glycolysis	66	5977	219	28397	0.0076	// AT3G60820 // AT5G45620 // AT5G56630 // AT4G37910 // AT1G53310 // AT1G18080 // AT5G23540 // AT2G45960 // AT3G18190 // AT3G61430 // AT3G27430 // AT1G78050 // AT1G04510 // AT5G56350 // AT5G08570 // AT4G32470 // AT3G58610 // AT3G04050 // AT1G56450 // AT5G27470 // AT3G52880 // AT1G12900 // AT1G74560 // AT3G11830 // AT1G72370 // AT4G29040 // AT1G23190 // AT4G31300 // AT1G53850 // AT3G22110 // AT3G02…
GO:0001666	P	response to hypoxia	35	5977	100	28397	0.0081	// AT1G23310 // AT4G13510 // AT5G20830 // AT1G52420 // AT2G17850 // AT5G24530 // AT5G25250 // AT1G77120 // AT5G64905 // AT5G26860 // AT1G26410 // AT5G24300 // AT1G04920 // AT4G27450 // AT1G26380 // AT4G10120 // AT1G14540 // AT4G02280 // AT1G32900 // AT5G49190 // AT1G72330 // AT4G33560 // AT5G57220 // AT3G43190 // AT4G19460 // AT2G23270 // AT1G14550 // AT5G40010 // AT1G73160 // AT5G11920 // AT4G33…
GO:0042274	P	ribosomal small subunit biogenesis	9	5977	13	28397	0.0081	// AT5G27700 // AT5G10360 // AT5G16130 // AT3G53890 // AT3G04770 // AT4G31700 // AT1G72370 // AT1G48830 // AT3G02560
GO:0048364	P	root development	156	5977	594	28397	0.0082	// AT1G75750 // AT3G50060 // AT1G62990 // AT5G35190 // AT4G40090 // AT3G18130 // AT1G30850 // AT1G18800 // AT1G56560 // AT3G48940 // AT5G01490 // AT1G79580 // AT1G74500 // AT1G66470 // AT2G22840 // AT5G06640 // AT4G24670 // AT2G46990 // AT1G64520 // AT5G60660 // AT3G17600 // AT2G23430 // AT5G11390 // AT3G25520 // AT3G60650 // AT1G78770 // AT1G44900 // AT4G33880 // AT3G54870 // AT4G15290 // AT5G67…
GO:0071310	P	cellular response to organic substance	303	5977	1234	28397	0.0083	// AT5G15230 // AT5G11260 // AT3G59700 // AT5G58410 // AT5G42890 // AT2G36970 // AT2G34780 // AT3G03450 // AT2G39730 // AT3G29410 // AT2G30770 // AT4G18450 // AT5G04950 // AT3G17609 // AT2G27840 // AT5G24530 // AT3G18130 // AT5G42050 // AT4G02460 // AT5G01550 // AT5G67340 // AT3G26744 // AT2G03280 // AT4G35050 // AT2G36830 // AT5G13960 // AT1G56650 // AT3G05660 // AT1G20020 // AT2G25810 // AT5G16…
GO:0006350	P	transcription	612	5977	2620	28397	0.0083	// AT4G15560 // AT1G60850 // AT4G10240 // AT1G17560 // AT4G23550 // AT5G64530 // AT5G15380 // AT3G57370 // AT3G52910 // AT4G20280 // ATCG00180 // AT5G66750 // AT1G51140 // ATCG00020 // ATCG01120 // AT2G35350 // AT3G59400 // AT2G17730 // AT3G50700 // AT2G25880 // AT1G42990 // AT4G20910 // ATCG00750 // AT5G47370 // AT3G53370 // AT1G51710 // AT3G01600 // AT1G02700 // AT1G01160 // AT4G29170 // AT3G02…
GO:0042773	P	ATP synthesis coupled electron transport	16	5977	34	28397	0.0086	// AT5G08530 // ATMG00060 // AT5G66760 // ATCG01070 // AT5G65165 // AT5G11770 // AT2G18450 // AT4G02580 // AT4G32470 // ATMG00650 // AT1G15120 // ATCG01050 // AT5G37510 // ATCG01010 // ATMG00513 // AT5G18800
GO:0022622	P	root system development	156	5977	595	28397	0.0086	// AT1G75750 // AT3G50060 // AT1G62990 // AT5G35190 // AT4G40090 // AT3G18130 // AT1G30850 // AT1G18800 // AT1G56560 // AT3G48940 // AT5G01490 // AT1G79580 // AT1G74500 // AT1G66470 // AT2G22840 // AT5G06640 // AT4G24670 // AT2G46990 // AT1G64520 // AT5G60660 // AT3G17600 // AT2G23430 // AT5G11390 // AT3G25520 // AT3G60650 // AT1G78770 // AT1G44900 // AT4G33880 // AT3G54870 // AT4G15290 // AT5G67…
GO:0070887	P	cellular response to chemical stimulus	344	5977	1417	28397	0.0087	// AT5G26860 // AT2G03280 // AT2G25810 // AT1G30620 // AT3G50700 // AT5G49555 // AT4G20910 // AT5G47370 // AT4G33560 // AT1G05010 // AT1G78100 // AT3G20490 // AT3G52400 // AT5G67030 // ATCG00050 // AT3G15150 // AT4G11140 // AT1G80340 // AT5G26030 // AT1G22070 // AT1G18080 // AT1G52400 // AT3G28210 // AT1G77120 // AT4G05100 // AT2G38290 // AT4G27250 // AT1G67030 // AT1G32060 // AT5G63960 // AT1G65…
GO:0006351	P	transcription, DNA-dependent	611	5977	2618	28397	0.0088	// AT4G15560 // AT1G60850 // AT4G10240 // AT1G17560 // AT4G23550 // AT5G64530 // AT5G15380 // AT3G57370 // AT3G52910 // AT4G20280 // ATCG00180 // AT5G66750 // AT1G51140 // ATCG00020 // ATCG01120 // AT2G35350 // AT3G59400 // AT2G17730 // AT3G50700 // AT2G25880 // AT1G42990 // AT4G20910 // ATCG00750 // AT5G47370 // AT3G53370 // AT1G51710 // AT3G01600 // AT1G02700 // AT1G01160 // AT4G29170 // AT3G02…
GO:0009749	P	response to glucose stimulus	31	5977	86	28397	0.0088	// AT1G53310 // AT5G24800 // AT5G20830 // AT5G26780 // AT1G48470 // AT5G64750 // AT3G46440 // AT2G38290 // AT4G33360 // AT1G28330 // AT2G21160 // AT1G74670 // AT4G01050 // AT1G61800 // AT1G09780 // AT2G35120 // AT2G24610 // AT5G19520 // AT1G42970 // AT2G40220 // AT3G47340 // AT1G76260 // AT1G09100 // AT1G72730 // AT2G19450 // AT3G26650 // AT4G37220 // AT1G45249 // AT1G72320 // AT5G16570 // AT3G54…
GO:0017014	P	protein amino acid nitrosylation	10	5977	16	28397	0.0089	// AT5G20630 // AT4G05180 // AT3G26650 // ATCG00490 // AT3G52960 // AT3G52880 // AT1G32060 // AT1G09340 // AT1G53240 // AT3G25760
GO:0018119	P	peptidyl-cysteine S-nitrosylation	10	5977	16	28397	0.0089	// AT5G20630 // AT4G05180 // AT3G26650 // ATCG00490 // AT3G52960 // AT3G52880 // AT1G32060 // AT1G09340 // AT1G53240 // AT3G25760
GO:0001558	P	regulation of cell growth	38	5977	112	28397	0.0089	// AT5G09900 // AT5G56150 // AT3G57860 // AT1G70460 // AT2G18290 // AT3G15180 // AT5G01840 // AT2G39090 // AT2G03430 // AT3G53970 // AT3G08690 // AT4G29040 // AT1G49910 // AT1G80370 // AT3G16320 // AT5G63980 // AT4G20260 // AT2G19690 // AT4G24820 // AT1G64520 // AT5G64760 // AT1G06590 // AT1G79860 // AT5G05780 // AT1G29150 // AT1G78770 // AT1G77390 // AT1G50030 // AT2G04660 // AT1G20200 // AT4G37…
GO:0055085	P	transmembrane transport	168	5977	648	28397	0.0093	// AT2G46450 // AT1G33080 // AT3G17690 // AT1G30420 // AT2G46740 // AT5G57350 // AT5G47450 // AT1G28010 // AT3G24240 // AT4G28390 // AT1G73220 // AT3G51490 // AT3G30842 // AT2G34960 // AT5G08690 // AT2G42950 // AT4G38380 // AT5G01490 // AT2G25810 // AT2G38060 // AT4G02620 // AT2G16850 // AT4G32500 // AT4G30560 // AT5G60660 // AT4G15215 // AT2G48020 // AT5G17700 // AT5G65980 // AT4G27970 // ATCG00…
GO:0015985	P	energy coupled proton transport, down electrochemical gradient	17	5977	38	28397	0.01	// AT5G08670 // AT5G13450 // ATCG00470 // AT5G08680 // ATCG00140 // ATCG00150 // AT4G26210 // ATMG01170 // AT5G08690 // AT3G52300 // AT2G07698 // ATMG00040 // ATCG00120 // ATCG00130 // AT1G51650 // ATCG00480 // ATMG00640
GO:0015986	P	ATP synthesis coupled proton transport	17	5977	38	28397	0.01	// AT5G08670 // AT5G13450 // ATCG00470 // AT5G08680 // ATCG00140 // ATCG00150 // AT4G26210 // ATMG01170 // AT5G08690 // AT3G52300 // AT2G07698 // ATMG00040 // ATCG00120 // ATCG00130 // AT1G51650 // ATCG00480 // ATMG00640
GO:0022604	P	regulation of cell morphogenesis	35	5977	102	28397	0.01	// AT5G09900 // AT5G56150 // AT3G57860 // AT1G70460 // AT2G18290 // AT3G15180 // AT5G01840 // AT2G39090 // AT2G03430 // AT3G53970 // AT3G08690 // AT4G29040 // AT1G49910 // AT1G80370 // AT3G16320 // AT5G63980 // AT4G20260 // AT4G24820 // AT1G64520 // AT5G64760 // AT1G06590 // AT1G79860 // AT5G05780 // AT1G29150 // AT1G78770 // AT1G77390 // AT2G04660 // AT1G20200 // AT1G60420 // AT1G50490 // AT3G11…
GO:0016458	P	gene silencing	121	5977	450	28397	0.01	// AT5G13960 // AT4G30860 // AT2G25880 // AT5G43810 // AT4G02060 // AT4G02460 // AT1G66725 // AT2G03280 // AT1G80070 // AT1G05460 // AT1G15310 // AT5G06460 // AT5G56740 // AT2G07170 // AT2G34780 // AT3G20710 // AT1G78770 // AT3G02680 // AT2G43650 // AT2G04660 // AT1G09450 // AT2G28290 // AT1G15660 // AT1G77310 // ATCG00050 // AT1G13030 // AT3G10180 // AT5G48310 // AT1G02970 // AT5G07660 // AT2G45…
GO:0000910	P	cytokinesis	69	5977	235	28397	0.01	// AT1G44900 // AT2G22870 // AT3G52110 // AT2G22610 // AT5G58410 // AT5G13960 // AT2G16780 // AT5G13000 // AT3G20260 // AT4G39920 // AT5G07880 // AT5G25090 // AT2G45490 // AT2G30800 // AT4G22970 // AT3G06030 // AT5G43990 // AT3G43210 // AT3G58650 // AT1G72670 // AT4G21820 // AT1G18250 // AT5G55820 // AT4G17380 // AT1G59540 // AT2G44190 // AT4G20430 // AT3G55340 // AT5G46280 // AT1G80070 // AT4G00…
GO:0016138	P	glycoside biosynthetic process	64	5977	215	28397	0.01	// AT3G58990 // AT3G46780 // AT5G20830 // AT5G23010 // AT4G39800 // AT4G12430 // AT3G54270 // AT3G09710 // AT2G35260 // AT5G08570 // AT5G19940 // AT4G04610 // AT2G38860 // AT2G35840 // AT5G57350 // AT1G20020 // AT4G21210 // AT5G10100 // AT1G23190 // AT4G13770 // AT2G42690 // AT3G06510 // AT2G05520 // AT4G02280 // AT5G49190 // AT3G10370 // AT1G43670 // AT5G48300 // AT5G57220 // AT3G43190 // AT5G44…
GO:0016481	P	negative regulation of transcription	109	5977	400	28397	0.011	// AT5G52830 // AT5G13960 // AT2G25880 // AT1G62990 // AT5G43810 // AT5G15380 // AT1G45150 // AT5G66750 // AT4G27270 // AT1G80070 // AT5G59740 // AT5G22650 // AT4G20910 // AT5G47370 // AT5G56740 // AT2G07170 // AT2G34780 // AT1G67600 // AT1G73220 // AT3G20710 // AT1G78770 // AT3G02680 // AT2G28290 // AT1G77310 // AT5G03740 // AT1G13030 // AT3G10180 // AT5G48310 // AT1G68840 // AT5G07660 // AT2G45…
GO:0045892	P	negative regulation of transcription, DNA-dependent	109	5977	400	28397	0.011	// AT5G52830 // AT5G13960 // AT2G25880 // AT1G62990 // AT5G43810 // AT5G15380 // AT1G45150 // AT5G66750 // AT4G27270 // AT1G80070 // AT5G59740 // AT5G22650 // AT4G20910 // AT5G47370 // AT5G56740 // AT2G07170 // AT2G34780 // AT1G67600 // AT1G73220 // AT3G20710 // AT1G78770 // AT3G02680 // AT2G28290 // AT1G77310 // AT5G03740 // AT1G13030 // AT3G10180 // AT5G48310 // AT1G68840 // AT5G07660 // AT2G45…
GO:0051253	P	negative regulation of RNA metabolic process	109	5977	400	28397	0.011	// AT5G52830 // AT5G13960 // AT2G25880 // AT1G62990 // AT5G43810 // AT5G15380 // AT1G45150 // AT5G66750 // AT4G27270 // AT1G80070 // AT5G59740 // AT5G22650 // AT4G20910 // AT5G47370 // AT5G56740 // AT2G07170 // AT2G34780 // AT1G67600 // AT1G73220 // AT3G20710 // AT1G78770 // AT3G02680 // AT2G28290 // AT1G77310 // AT5G03740 // AT1G13030 // AT3G10180 // AT5G48310 // AT1G68840 // AT5G07660 // AT2G45…
GO:0016137	P	glycoside metabolic process	77	5977	268	28397	0.011	// AT3G58990 // AT3G46780 // AT5G08380 // AT5G20830 // AT5G23010 // AT4G39800 // AT4G12430 // AT3G54270 // AT2G33070 // AT5G58490 // AT2G35840 // AT3G09710 // AT2G35260 // AT5G08570 // AT4G37400 // AT4G04610 // AT2G29630 // AT1G21100 // AT2G38860 // AT1G04920 // AT1G56560 // AT5G57350 // AT1G20020 // AT4G21210 // AT4G10120 // AT5G10100 // AT1G23190 // AT5G26000 // AT3G54050 // AT5G19940 // AT4G13…
GO:0000302	P	response to reactive oxygen species	94	5977	338	28397	0.011	// AT1G58290 // AT2G32920 // AT4G18450 // AT3G25230 // AT5G18750 // AT5G53680 // AT1G56560 // AT3G52880 // AT5G39610 // AT4G23493 // AT1G17870 // AT5G49555 // AT4G23810 // AT5G61790 // AT1G02700 // AT5G07330 // AT5G18820 // AT3G63350 // AT4G05440 // AT4G21830 // AT2G02810 // AT2G05710 // AT1G20340 // AT3G04120 // AT3G07150 // AT2G47180 // AT5G67480 // AT1G60970 // AT4G35090 // AT3G11050 // AT1G60…
GO:0009908	P	flower development	236	5977	948	28397	0.011	// AT5G11780 // AT5G11260 // AT5G40420 // AT5G58410 // AT4G30860 // AT3G20490 // AT3G03450 // AT5G21150 // AT1G28010 // AT5G43810 // AT3G24240 // AT3G13380 // AT2G40170 // AT3G02210 // AT2G23630 // AT2G27880 // AT2G45240 // AT1G65700 // AT4G31810 // AT4G35050 // AT5G03870 // AT5G16750 // AT1G68530 // AT3G18600 // AT4G29410 // AT4G31610 // AT5G22650 // AT1G02065 // AT1G64405 // AT4G20910 // AT3G07…
GO:0071496	P	cellular response to external stimulus	106	5977	389	28397	0.012	// AT5G06300 // AT1G51830 // AT1G72200 // AT5G47450 // AT2G34830 // AT2G34500 // AT3G09922 // AT1G66270 // AT5G01490 // AT2G39110 // AT3G05740 // AT2G03260 // AT1G49750 // AT1G32940 // AT5G60660 // AT3G56980 // AT1G67600 // AT1G73220 // AT1G12740 // AT2G48130 // ATCG00420 // AT4G26010 // AT1G09340 // AT3G23190 // AT1G62300 // AT3G01260 // AT4G35090 // AT3G01190 // AT3G62590 // AT1G18970 // AT5G40…
GO:0010054	P	trichoblast differentiation	94	5977	339	28397	0.012	// AT1G75750 // AT3G12540 // AT1G62990 // AT5G35190 // AT4G40090 // AT1G30850 // AT3G48940 // AT1G68530 // AT1G66470 // AT5G06640 // AT1G27740 // AT1G64520 // AT5G60660 // AT1G78770 // AT4G33880 // AT3G54870 // AT4G15290 // AT5G67400 // AT1G20340 // AT4G26010 // AT5G14750 // AT2G02560 // AT3G06810 // AT4G20260 // AT4G14430 // AT5G05500 // AT4G00680 // AT5G11520 // AT5G61650 // AT2G06850 // AT2G20…
GO:0034976	P	response to endoplasmic reticulum stress	97	5977	352	28397	0.012	// AT2G32920 // AT3G25230 // AT5G24530 // AT4G28390 // AT5G42050 // AT1G21750 // AT5G67340 // AT3G05660 // AT4G23300 // AT2G43000 // AT1G72680 // AT5G14030 // AT5G61790 // AT5G22570 // AT3G60540 // AT5G18820 // AT3G17609 // AT4G05440 // AT2G04450 // AT5G39680 // AT2G02810 // AT4G33920 // AT3G52400 // AT5G58710 // AT2G22850 // AT1G72280 // AT5G40770 // AT5G26030 // AT1G22070 // AT1G60970 // AT5G20…
GO:0042594	P	response to starvation	95	5977	344	28397	0.012	// AT5G06300 // AT1G51830 // AT1G72200 // AT5G47450 // AT2G34830 // AT2G34500 // AT1G12740 // AT1G66270 // AT5G01490 // AT2G39110 // AT2G03260 // AT1G49750 // AT1G32940 // AT5G60660 // AT3G56980 // AT1G67600 // AT1G73220 // AT3G09922 // AT2G48130 // ATCG00420 // AT4G26010 // AT3G23190 // AT1G62300 // AT3G01260 // AT4G35090 // AT3G01190 // AT3G62590 // AT1G18970 // AT5G40510 // AT1G23010 // AT1G26…
GO:0060255	P	regulation of macromolecule metabolic process	654	5977	2829	28397	0.012	// AT4G15560 // AT4G34060 // AT4G10240 // AT4G23550 // AT5G64530 // AT3G57370 // AT3G52910 // AT5G19940 // AT2G03280 // AT4G17380 // AT1G51140 // AT2G35350 // AT3G59400 // AT3G53680 // AT1G35530 // AT2G25880 // AT1G27740 // AT1G14410 // AT1G05460 // AT5G47370 // AT3G53370 // AT1G51710 // AT3G01600 // AT1G10522 // AT1G02700 // AT1G01160 // AT3G02990 // AT1G67600 // AT1G73220 // AT5G57450 // AT3G20…
GO:0006865	P	amino acid transport	76	5977	266	28397	0.013	// AT5G49520 // AT1G64380 // AT5G40780 // AT1G10370 // AT4G13510 // AT2G39200 // AT1G77840 // AT2G43620 // AT3G53150 // AT3G54420 // AT2G39530 // AT3G05500 // AT5G20910 // AT5G53110 // AT3G52400 // AT2G42360 // AT3G13380 // AT5G56350 // AT1G69250 // AT2G38290 // AT5G12010 // AT2G01470 // AT5G11210 // AT3G52450 // AT1G80450 // AT1G65690 // AT3G20500 // AT3G59700 // AT4G12480 // AT1G02360 // AT5G09…
GO:0006021	P	inositol biosynthetic process	25	5977	67	28397	0.013	// AT3G12320 // AT5G10170 // AT4G39800 // AT1G64780 // AT5G42810 // AT2G24540 // AT5G38520 // AT4G32770 // AT5G24120 // AT2G37240 // AT5G01300 // AT5G09990 // AT2G43980 // AT5G06980 // AT1G32900 // AT5G60760 // AT2G41290 // AT5G58730 // AT1G07180 // AT1G66130 // AT5G67030 // AT5G50100 // AT1G70985 // AT2G29300 // AT1G16730
GO:0043628	P	ncRNA 3'-end processing	7	5977	9	28397	0.013	// AT5G27700 // AT3G04770 // AT1G74700 // AT3G53890 // AT1G72370 // AT2G04530 // AT1G52160
GO:0009739	P	response to gibberellin stimulus	51	5977	166	28397	0.013	// AT4G09600 // AT5G15230 // AT5G11260 // AT1G67100 // AT5G42890 // AT2G36890 // AT5G48170 // AT5G52830 // AT2G32460 // AT3G56350 // AT2G36270 // AT1G18620 // AT4G25420 // AT5G17490 // AT1G74670 // AT4G25000 // AT2G36830 // AT5G66730 // AT4G24660 // AT2G41260 // AT1G71030 // AT1G74650 // AT1G17010 // AT3G20210 // AT1G26960 // AT4G39500 // AT1G77950 // AT4G27250 // AT5G10120 // AT3G24650 // AT1G12…
GO:0031323	P	regulation of cellular metabolic process	675	5977	2928	28397	0.013	// AT4G15560 // AT1G67370 // AT4G10240 // AT4G23550 // AT5G64530 // AT3G57370 // AT3G52910 // AT5G19940 // AT5G66750 // AT4G17380 // AT1G51140 // AT2G35350 // AT3G59400 // AT1G35530 // AT2G25880 // AT1G27740 // AT1G14410 // AT4G20910 // AT5G47370 // AT4G33560 // AT1G64520 // AT1G51710 // AT3G01600 // AT1G05010 // AT1G02700 // AT1G01160 // AT3G02990 // AT1G67600 // AT1G73220 // AT5G57450 // AT3G20…
GO:0046394	P	carboxylic acid biosynthetic process	273	5977	1116	28397	0.013	// AT2G17630 // AT5G15230 // AT4G15560 // AT3G09940 // AT5G42890 // AT1G24150 // AT2G46740 // AT4G39950 // AT2G31360 // AT3G14390 // AT2G30770 // AT5G52570 // AT1G48470 // AT5G24530 // AT5G46580 // AT1G79500 // AT5G11540 // AT2G42220 // AT4G04610 // AT1G35420 // AT4G10390 // AT1G77670 // AT2G28630 // AT1G20020 // AT1G17010 // AT4G34570 // AT1G68530 // AT1G63660 // AT3G02610 // AT4G13770 // AT5G05…
GO:0016053	P	organic acid biosynthetic process	273	5977	1116	28397	0.013	// AT2G17630 // AT5G15230 // AT4G15560 // AT3G09940 // AT5G42890 // AT1G24150 // AT2G46740 // AT4G39950 // AT2G31360 // AT3G14390 // AT2G30770 // AT5G52570 // AT1G48470 // AT5G24530 // AT5G46580 // AT1G79500 // AT5G11540 // AT2G42220 // AT4G04610 // AT1G35420 // AT4G10390 // AT1G77670 // AT2G28630 // AT1G20020 // AT1G17010 // AT4G34570 // AT1G68530 // AT1G63660 // AT3G02610 // AT4G13770 // AT5G05…
GO:0031669	P	cellular response to nutrient levels	96	5977	350	28397	0.014	// AT5G06300 // AT1G51830 // AT1G72200 // AT5G47450 // AT2G34830 // AT2G34500 // AT1G12740 // AT1G66270 // AT5G01490 // AT2G39110 // AT2G03260 // AT1G49750 // AT1G32940 // AT5G60660 // AT3G56980 // AT1G67600 // AT1G73220 // AT3G09922 // AT2G48130 // ATCG00420 // AT4G26010 // AT3G23190 // AT1G62300 // AT3G01260 // AT4G35090 // AT3G01190 // AT3G62590 // AT1G18970 // AT5G40510 // AT1G23010 // AT1G26…
GO:0031668	P	cellular response to extracellular stimulus	105	5977	388	28397	0.014	// AT5G06300 // AT1G51830 // AT1G72200 // AT5G47450 // AT2G34830 // AT2G34500 // AT3G09922 // AT1G66270 // AT5G01490 // AT2G39110 // AT3G05740 // AT2G03260 // AT1G49750 // AT1G32940 // AT5G60660 // AT3G56980 // AT1G67600 // AT1G73220 // AT1G12740 // AT2G48130 // ATCG00420 // AT4G26010 // AT1G09340 // AT3G23190 // AT1G62300 // AT3G01260 // AT4G35090 // AT3G01190 // AT3G62590 // AT1G18970 // AT5G40…
GO:0019222	P	regulation of metabolic process	731	5977	3186	28397	0.014	// AT4G15560 // AT1G67370 // AT4G34060 // AT4G10240 // AT4G23550 // AT5G64530 // AT3G57370 // AT3G52910 // AT5G19940 // AT2G03280 // AT4G17380 // AT1G51140 // AT2G35350 // AT3G59400 // AT3G53680 // AT1G35530 // AT2G25880 // AT1G27740 // AT1G14410 // AT1G05460 // AT5G47370 // AT4G33560 // AT1G64520 // AT1G51710 // AT3G01600 // AT1G05010 // AT1G02700 // AT1G01160 // AT3G02990 // AT1G67600 // AT1G73…
GO:0016572	P	histone phosphorylation	23	5977	61	28397	0.015	// AT1G50240 // AT5G13960 // AT2G25880 // AT5G17160 // AT2G45490 // AT4G22970 // AT2G31650 // AT4G18470 // AT1G57820 // AT5G66750 // AT2G44190 // AT3G17680 // AT1G15660 // AT1G59540 // AT5G47500 // AT3G24320 // AT4G30930 // AT2G22610 // AT4G33400 // AT3G06030 // AT2G25060 // AT1G18370 // AT1G10780
GO:0009750	P	response to fructose stimulus	45	5977	144	28397	0.015	// AT1G23310 // AT1G53310 // AT3G61430 // AT5G26780 // AT1G48470 // AT4G34970 // AT5G09220 // AT1G10070 // AT2G38290 // AT4G33360 // AT1G28330 // AT3G15450 // AT2G21160 // AT2G42690 // AT1G74670 // AT3G26450 // AT1G08630 // AT2G17880 // AT3G53420 // AT4G23870 // AT2G42900 // AT2G13360 // AT4G23670 // AT2G39010 // AT1G09780 // AT2G35120 // AT2G24610 // AT1G43670 // AT5G19520 // AT3G46440 // AT3G52…
GO:0033205	P	cytokinesis during cell cycle	61	5977	208	28397	0.015	// AT3G52110 // AT5G58410 // AT5G13960 // AT2G16780 // AT5G13000 // AT3G20260 // AT5G25090 // AT2G45490 // AT2G30800 // AT4G22970 // AT3G06030 // AT5G43990 // AT3G43210 // AT3G58650 // AT1G72670 // AT4G21820 // AT1G18250 // AT5G55820 // AT4G17380 // AT1G59540 // AT2G44190 // AT4G20430 // AT3G55340 // AT5G46280 // AT1G80070 // AT4G00100 // AT1G15660 // AT2G07690 // AT2G16440 // AT1G02970 // AT1G18…
GO:0009664	P	plant-type cell wall organization	100	5977	369	28397	0.016	// AT5G65090 // AT2G34480 // AT5G62310 // AT3G55500 // AT5G35190 // AT5G33290 // AT3G17840 // AT2G35210 // AT1G48630 // AT1G66360 // AT3G61110 // AT5G06640 // AT4G13390 // AT2G28790 // AT4G08400 // AT1G26250 // AT1G78580 // AT4G20050 // AT5G41040 // AT3G20710 // AT3G45280 // AT5G02870 // AT1G63930 // AT3G28770 // AT3G24830 // AT3G54590 // AT5G48760 // AT4G08410 // AT5G10430 // AT3G23830 // AT5G06…
GO:0010264	P	myo-inositol hexakisphosphate biosynthetic process	24	5977	65	28397	0.016	// AT3G12320 // AT4G39800 // AT1G64780 // AT5G42810 // AT2G24540 // AT5G50100 // AT4G32770 // AT5G24120 // AT2G37240 // AT5G01300 // AT5G09990 // AT2G43980 // AT5G06980 // AT1G32900 // AT5G60760 // AT2G41290 // AT5G58730 // AT1G07180 // AT1G66130 // AT5G67030 // AT5G38520 // AT1G70985 // AT2G29300 // AT1G16730
GO:0019827	P	stem cell maintenance	24	5977	65	28397	0.016	// AT5G11260 // AT5G43810 // AT4G31120 // AT5G10510 // AT2G35350 // AT5G17270 // AT4G29040 // AT1G19050 // AT5G13480 // AT4G13750 // AT3G44600 // AT1G33410 // AT1G49540 // AT4G28200 // AT2G34780 // AT5G12410 // AT4G32910 // AT5G65510 // AT4G24670 // AT3G07050 // AT2G41620 // AT4G35050 // AT5G49020 // AT4G27010
GO:0033517	P	myo-inositol hexakisphosphate metabolic process	24	5977	65	28397	0.016	// AT3G12320 // AT4G39800 // AT1G64780 // AT5G42810 // AT2G24540 // AT5G50100 // AT4G32770 // AT5G24120 // AT2G37240 // AT5G01300 // AT5G09990 // AT2G43980 // AT5G06980 // AT1G32900 // AT5G60760 // AT2G41290 // AT5G58730 // AT1G07180 // AT1G66130 // AT5G67030 // AT5G38520 // AT1G70985 // AT2G29300 // AT1G16730
GO:0048827	P	phyllome development	130	5977	497	28397	0.016	// AT5G04470 // AT3G52770 // AT4G15560 // AT5G02160 // AT3G17040 // AT1G62990 // AT4G18750 // AT5G64630 // AT2G04790 // AT3G59400 // AT5G16750 // AT3G50700 // AT2G22840 // AT3G51810 // AT4G20910 // AT1G74030 // AT3G48190 // AT1G01160 // AT2G23430 // AT4G33010 // AT5G41315 // AT2G34780 // AT3G25520 // AT1G78770 // AT4G18390 // AT3G02680 // AT1G20340 // AT1G09340 // AT2G02560 // AT3G11270 // AT4G11…
GO:0009773	P	photosynthetic electron transport in photosystem I	20	5977	51	28397	0.016	// ATCG00440 // ATCG01100 // AT3G50820 // ATCG01090 // AT1G15980 // AT5G64040 // ATCG01060 // AT1G76100 // AT1G12900 // AT1G32060 // AT1G20020 // AT4G01050 // AT3G54050 // AT1G42970 // AT1G70760 // AT5G08050 // AT1G52230 // AT1G55670 // AT1G06680 // ATCG00720
GO:0010200	P	response to chitin	112	5977	421	28397	0.017	// AT5G49520 // AT3G50060 // AT3G53200 // AT1G64380 // AT2G30770 // AT4G18450 // AT4G23550 // AT5G24530 // AT2G36270 // AT3G53600 // AT5G01550 // AT1G61340 // AT1G20020 // AT1G19050 // AT3G05500 // AT4G23810 // AT1G05010 // AT2G04450 // AT4G33920 // AT3G52400 // AT1G09340 // AT1G68620 // AT1G22070 // AT2G30040 // AT1G80820 // AT3G09010 // AT1G61360 // AT3G28210 // AT3G25250 // AT5G59550 // AT2G39…
GO:0048519	P	negative regulation of biological process	300	5977	1243	28397	0.017	// AT5G04470 // AT5G11260 // AT5G13960 // AT4G30860 // AT2G25880 // AT3G03450 // AT5G52830 // AT1G62990 // AT5G21150 // AT4G25530 // AT2G30770 // AT5G13490 // AT3G06930 // AT5G15380 // AT5G24530 // AT5G42050 // AT4G02460 // AT1G45150 // AT1G50030 // AT5G67340 // AT1G66725 // AT4G24580 // AT2G03280 // AT3G20710 // AT1G02580 // AT3G05660 // AT2G35350 // AT1G20020 // AT4G27270 // AT1G19050 // AT5G59…
GO:0006629	P	lipid metabolic process	418	5977	1772	28397	0.017	// AT4G15560 // AT5G04470 // AT2G39180 // AT1G10030 // AT3G14550 // AT4G10390 // AT3G48790 // AT3G59400 // AT1G54010 // AT1G72430 // AT1G31910 // AT5G49555 // AT1G30100 // AT5G58780 // AT1G64520 // AT5G48300 // AT1G02700 // AT1G14960 // AT1G67600 // AT1G73220 // AT1G16040 // AT4G14380 // AT5G67030 // AT4G21200 // AT3G11270 // AT1G65820 // ATCG00500 // AT4G11140 // AT1G80340 // AT4G38630 // AT2G23…
GO:0010089	P	xylem development	29	5977	84	28397	0.017	// AT3G62090 // AT4G02290 // AT3G47950 // AT5G51590 // AT1G62990 // AT5G48070 // AT5G64530 // AT2G17850 // AT4G23410 // AT5G10510 // AT4G13195 // AT5G66300 // AT4G13210 // AT3G18400 // AT1G73640 // AT2G23050 // AT1G30515 // AT1G78120 // AT2G41510 // AT4G25320 // AT3G26770 // AT3G55720 // AT3G19200 // AT5G38020 // AT4G31020 // AT1G43800 // AT5G33300 // AT1G22740 // AT1G09540
GO:0009637	P	response to blue light	40	5977	126	28397	0.017	// AT3G46780 // AT4G14690 // AT2G36890 // AT3G15540 // AT1G06680 // AT5G01530 // AT3G27690 // AT5G19220 // AT2G05100 // AT5G53980 // AT5G24120 // AT3G47070 // AT3G19850 // AT1G79040 // AT2G39730 // AT1G14280 // AT4G01050 // AT5G02200 // AT1G68530 // AT5G55280 // AT3G63140 // AT3G54890 // AT5G48300 // AT5G17170 // AT1G42970 // AT1G32060 // AT2G02950 // AT2G30520 // AT3G08940 // AT3G54050 // AT1G11…
GO:0010053	P	root epidermal cell differentiation	95	5977	350	28397	0.017	// AT1G75750 // AT3G12540 // AT1G62990 // AT5G35190 // AT4G40090 // AT1G30850 // AT3G48940 // AT1G68530 // AT1G66470 // AT5G06640 // AT1G27740 // AT1G64520 // AT5G60660 // AT1G78770 // AT4G33880 // AT3G54870 // AT4G15290 // AT5G67400 // AT1G20340 // AT4G26010 // AT5G14750 // AT2G02560 // AT3G06810 // AT4G20260 // AT4G14430 // AT5G05500 // AT4G00680 // AT5G11520 // AT5G61650 // AT2G06850 // AT2G20…
GO:0009069	P	serine family amino acid metabolic process	76	5977	271	28397	0.017	// AT2G17630 // AT4G11640 // AT1G62560 // AT4G15560 // AT1G35420 // AT4G02770 // AT3G53420 // AT1G76100 // AT1G31330 // AT2G30520 // AT5G23010 // AT5G26780 // AT1G06680 // AT5G09660 // AT1G52230 // AT4G28750 // ATCG01070 // AT2G15620 // AT2G42220 // AT4G35630 // AT1G08380 // AT5G66570 // AT1G23310 // AT1G33110 // AT3G26450 // AT1G09310 // AT1G79040 // AT1G61520 // AT3G59400 // AT4G01050 // AT3G19…
GO:0010015	P	root morphogenesis	116	5977	439	28397	0.018	// AT1G75750 // AT3G12540 // AT1G62990 // AT5G35190 // AT4G29180 // AT1G30850 // AT3G48940 // AT1G74500 // AT1G66470 // AT5G06640 // AT4G24670 // AT1G64520 // AT5G60660 // AT2G23430 // AT3G25520 // AT1G78770 // AT1G44900 // AT4G33880 // AT3G54870 // AT4G15290 // AT5G67400 // AT1G20340 // AT4G26010 // AT5G14750 // AT2G02560 // AT3G06810 // AT3G15150 // AT4G20260 // AT4G14430 // AT5G05500 // AT4G00…
GO:0050832	P	defense response to fungus	93	5977	342	28397	0.018	// AT3G60820 // AT4G23190 // AT1G15010 // AT2G30770 // AT5G42810 // AT5G24530 // AT5G42050 // AT5G67340 // AT4G19700 // AT1G20020 // AT4G23810 // AT1G05010 // AT2G23620 // AT2G04450 // AT1G51090 // AT3G11340 // AT3G52400 // AT1G09340 // AT1G56510 // AT4G12470 // AT2G31865 // AT3G49120 // AT3G50970 // AT1G22070 // AT1G49430 // AT1G06680 // AT1G80820 // AT5G64750 // AT1G52400 // AT2G39730 // AT2G38…
GO:0010629	P	negative regulation of gene expression	156	5977	611	28397	0.018	// AT5G52830 // AT5G13960 // AT4G30860 // AT2G25880 // AT1G62990 // AT5G43810 // AT5G15380 // AT4G02460 // AT1G45150 // AT1G66725 // AT2G03280 // AT4G27270 // AT1G80070 // AT5G59740 // AT5G22650 // AT1G68840 // AT1G05460 // AT1G15310 // AT5G47370 // AT5G56740 // AT2G07170 // AT2G34780 // AT1G67600 // AT1G73220 // AT3G20710 // AT1G78770 // AT3G02680 // AT2G43650 // AT2G04660 // AT1G09450 // AT2G28…
GO:0019344	P	cysteine biosynthetic process	61	5977	210	28397	0.018	// AT4G02770 // AT1G23310 // AT4G15560 // AT1G35420 // AT5G15230 // AT3G53420 // AT1G76100 // AT1G31330 // AT2G30520 // AT5G23010 // AT1G44575 // AT1G06680 // AT1G52230 // AT4G28750 // AT2G15620 // AT2G42220 // AT1G08380 // AT5G66570 // AT1G33110 // AT3G26450 // AT1G09310 // AT1G79040 // AT1G61520 // AT3G59400 // AT4G01050 // AT4G23670 // AT4G04830 // AT1G55670 // AT5G19940 // AT4G13770 // AT2G42…
GO:0048864	P	stem cell development	24	5977	66	28397	0.018	// AT5G11260 // AT5G43810 // AT4G31120 // AT5G10510 // AT2G35350 // AT5G17270 // AT4G29040 // AT1G19050 // AT5G13480 // AT4G13750 // AT3G44600 // AT1G33410 // AT1G49540 // AT4G28200 // AT2G34780 // AT5G12410 // AT4G32910 // AT5G65510 // AT4G24670 // AT3G07050 // AT2G41620 // AT4G35050 // AT5G49020 // AT4G27010
GO:0032958	P	inositol phosphate biosynthetic process	24	5977	66	28397	0.018	// AT3G12320 // AT4G39800 // AT1G64780 // AT5G42810 // AT2G24540 // AT5G50100 // AT4G32770 // AT5G24120 // AT2G37240 // AT5G01300 // AT5G09990 // AT2G43980 // AT5G06980 // AT1G32900 // AT5G60760 // AT2G41290 // AT5G58730 // AT1G07180 // AT1G66130 // AT5G67030 // AT5G38520 // AT1G70985 // AT2G29300 // AT1G16730
GO:0048449	P	floral organ formation	52	5977	174	28397	0.018	// AT1G13030 // AT1G17920 // AT2G02560 // AT5G11780 // AT1G34355 // AT2G31650 // AT5G43990 // AT3G18524 // AT3G02210 // AT4G20910 // AT3G56900 // AT4G21820 // AT2G44190 // AT4G18470 // AT3G44600 // AT1G33410 // AT5G60150 // AT4G27510 // AT2G33880 // AT2G21800 // AT5G56740 // AT5G13480 // AT4G38630 // AT3G59190 // AT1G59540 // AT3G54630 // AT3G13190 // AT1G02800 // AT5G63920 // AT3G01410 // AT5G63…
GO:0009262	P	deoxyribonucleotide metabolic process	7	5977	10	28397	0.018	// AT3G23580 // AT2G21790 // AT3G46940 // AT3G27060 // ATCG00150 // ATCG00120 // AT4G34570
GO:0016554	P	cytidine to uridine editing	5	5977	5	28397	0.018	// AT1G62260 // AT4G30700 // AT3G11460 // AT3G15000 // AT5G52630
GO:0010224	P	response to UV-B	34	5977	104	28397	0.019	// AT5G11260 // AT4G15480 // AT4G14690 // AT5G57785 // AT5G59820 // AT2G25530 // AT5G01410 // AT2G42260 // AT2G24540 // AT5G41360 // AT1G14320 // AT4G36220 // AT2G19520 // AT3G51240 // AT1G32870 // AT5G13930 // AT2G42690 // AT5G08020 // AT2G37970 // AT2G43800 // AT1G10520 // AT5G63860 // AT3G17609 // AT1G66580 // AT4G14090 // AT5G42740 // AT3G52740 // AT3G43110 // AT3G22840 // AT1G26910 // AT1G51…
GO:0015992	P	proton transport	45	5977	147	28397	0.02	// AT5G08670 // AT4G15560 // ATCG00480 // AT5G57350 // AT1G06680 // AT3G15340 // AT1G74880 // AT3G52300 // AT4G16250 // ATCG00470 // AT3G19850 // AT5G08690 // ATCG00140 // AT1G79040 // AT2G39730 // AT4G26210 // AT3G27690 // AT4G02620 // AT4G23050 // AT1G68530 // AT2G07698 // ATCG00120 // AT1G51650 // AT3G54890 // AT5G48300 // AT1G42970 // AT1G14280 // ATMG01170 // ATMG00040 // AT3G08940 // ATMG00…
GO:0006818	P	hydrogen transport	45	5977	147	28397	0.02	// AT5G08670 // AT4G15560 // ATCG00480 // AT5G57350 // AT1G06680 // AT3G15340 // AT1G74880 // AT3G52300 // AT4G16250 // ATCG00470 // AT3G19850 // AT5G08690 // ATCG00140 // AT1G79040 // AT2G39730 // AT4G26210 // AT3G27690 // AT4G02620 // AT4G23050 // AT1G68530 // AT2G07698 // ATCG00120 // AT1G51650 // AT3G54890 // AT5G48300 // AT1G42970 // AT1G14280 // ATMG01170 // ATMG00040 // AT3G08940 // ATMG00…
GO:0043269	P	regulation of ion transport	45	5977	147	28397	0.02	// AT3G19850 // AT4G15560 // AT4G13510 // AT2G46740 // AT3G01190 // AT5G46330 // AT5G13490 // AT1G06680 // AT3G15340 // AT3G27690 // AT3G24240 // AT3G20000 // AT4G16250 // AT2G38290 // AT3G53480 // AT1G74880 // AT1G79040 // AT2G39730 // AT5G15090 // AT4G23050 // AT1G68530 // AT3G54890 // AT1G50400 // AT5G48300 // AT1G42970 // AT1G14280 // AT2G02950 // AT5G09420 // AT3G08940 // AT1G13970 // AT5G40…
GO:0010087	P	phloem or xylem histogenesis	35	5977	108	28397	0.02	// AT3G62090 // AT4G02290 // AT3G47950 // AT5G51590 // AT1G62990 // AT5G48070 // AT5G64530 // AT4G18750 // AT2G17850 // AT2G18290 // AT4G23410 // AT5G10510 // AT4G13195 // AT5G66300 // AT4G13210 // AT3G18400 // AT1G78770 // AT1G73640 // AT2G23050 // AT1G30515 // AT1G78120 // AT2G41510 // AT4G25320 // AT3G26770 // AT3G55720 // AT3G19200 // AT2G36120 // AT4G24670 // AT5G38020 // AT4G31020 // AT1G43…
GO:0032392	P	DNA geometric change	8	5977	13	28397	0.02	// AT2G16440 // AT1G44900 // AT5G63920 // AT4G31210 // AT5G44635 // AT5G46280 // AT4G02060 // AT2G07690
GO:0032508	P	DNA duplex unwinding	8	5977	13	28397	0.02	// AT2G16440 // AT1G44900 // AT5G63920 // AT4G31210 // AT5G44635 // AT5G46280 // AT4G02060 // AT2G07690
GO:0010948	P	negative regulation of cell cycle process	8	5977	13	28397	0.02	// AT3G48160 // AT5G04470 // AT3G18524 // AT2G34780 // AT3G15150 // AT2G18290 // AT1G35530 // AT3G19590
GO:0006825	P	copper ion transport	11	5977	22	28397	0.02	// AT1G53030 // AT5G59040 // AT5G24580 // AT3G08950 // AT3G48970 // AT2G37925 // AT3G15352 // AT2G26975 // AT5G59030 // AT1G06330 // AT3G24450
GO:0044247	P	cellular polysaccharide catabolic process	11	5977	22	28397	0.02	// AT2G40840 // AT5G55590 // AT1G43670 // AT4G09020 // AT2G40220 // AT1G10760 // AT4G17090 // AT5G64860 // AT3G10940 // AT3G52180 // AT3G07970
GO:0010074	P	maintenance of meristem identity	21	5977	56	28397	0.02	// AT5G13480 // AT4G24670 // AT5G11260 // AT3G07050 // AT4G27010 // AT5G49020 // AT2G41620 // AT1G33410 // AT1G49540 // AT4G28200 // AT4G31120 // AT2G35350 // AT3G44600 // AT5G17270 // AT4G29040 // AT4G35050 // AT2G34780 // AT5G12410 // AT4G32910 // AT5G10510 // AT5G65510
GO:0046034	P	ATP metabolic process	37	5977	116	28397	0.02	// AT5G08670 // AT3G47950 // ATCG00480 // AT5G57350 // AT5G04130 // AT1G28010 // AT3G52300 // AT3G10690 // AT3G18524 // AT4G25540 // AT4G02460 // AT3G22910 // ATCG00470 // AT3G60330 // AT5G08690 // AT4G17380 // ATCG00140 // AT4G26210 // AT2G07698 // ATCG00120 // AT1G51650 // AT5G39040 // AT3G10270 // AT3G24320 // ATMG01170 // ATMG00040 // ATMG00640 // AT3G20475 // AT5G13450 // AT5G26860 // AT5G08…
GO:0015031	P	protein transport	280	5977	1160	28397	0.02	// AT5G60160 // AT5G26110 // AT1G65700 // AT3G61450 // AT4G00090 // AT1G29330 // AT4G34910 // AT4G36500 // AT3G52170 // AT5G56290 // AT5G54910 // AT1G20350 // AT1G18850 // AT5G24530 // AT5G46580 // AT1G11240 // AT5G42050 // AT1G68520 // AT2G45730 // AT2G44970 // AT4G01790 // AT3G56990 // AT4G35050 // AT2G36070 // AT3G05660 // AT5G09220 // AT5G40930 // AT1G60620 // AT5G17270 // AT1G63660 // AT4G10…
GO:0045184	P	establishment of protein localization	280	5977	1160	28397	0.02	// AT5G60160 // AT5G26110 // AT1G65700 // AT3G61450 // AT4G00090 // AT1G29330 // AT4G34910 // AT4G36500 // AT3G52170 // AT5G56290 // AT5G54910 // AT1G20350 // AT1G18850 // AT5G24530 // AT5G46580 // AT1G11240 // AT5G42050 // AT1G68520 // AT2G45730 // AT2G44970 // AT4G01790 // AT3G56990 // AT4G35050 // AT2G36070 // AT3G05660 // AT5G09220 // AT5G40930 // AT1G60620 // AT5G17270 // AT1G63660 // AT4G10…
GO:0009957	P	epidermal cell fate specification	9	5977	16	28397	0.02	// AT2G37260 // AT3G57060 // AT3G20260 // AT1G09600 // AT1G63650 // AT5G41315 // AT4G00480 // AT5G55820 // AT4G39630
GO:0048863	P	stem cell differentiation	24	5977	67	28397	0.021	// AT5G11260 // AT5G43810 // AT4G31120 // AT5G10510 // AT2G35350 // AT5G17270 // AT4G29040 // AT1G19050 // AT5G13480 // AT4G13750 // AT3G44600 // AT1G33410 // AT1G49540 // AT4G28200 // AT2G34780 // AT5G12410 // AT4G32910 // AT5G65510 // AT4G24670 // AT3G07050 // AT2G41620 // AT4G35050 // AT5G49020 // AT4G27010
GO:0000911	P	cytokinesis by cell plate formation	59	5977	204	28397	0.021	// AT3G52110 // AT5G58410 // AT5G13960 // AT2G16780 // AT5G13000 // AT3G20260 // AT5G25090 // AT2G45490 // AT2G30800 // AT4G22970 // AT3G06030 // AT5G43990 // AT3G58650 // AT1G72670 // AT4G21820 // AT1G18250 // AT5G55820 // AT4G17380 // AT1G59540 // AT2G44190 // AT4G20430 // AT3G55340 // AT5G46280 // AT1G80070 // AT4G00100 // AT1G15660 // AT2G07690 // AT2G16440 // AT1G02970 // AT1G18370 // AT3G17…
GO:0008104	P	protein localization	292	5977	1216	28397	0.022	// AT5G60160 // AT5G26110 // AT4G15560 // AT1G65700 // AT3G61450 // AT4G00090 // AT1G29330 // AT4G34910 // AT4G36500 // AT3G52170 // AT2G30770 // AT5G54910 // AT1G20350 // AT1G18850 // AT5G24530 // AT5G46580 // AT1G11240 // AT5G42050 // AT1G68520 // AT2G45730 // AT2G44970 // AT4G01790 // AT3G56990 // AT4G35050 // AT2G36070 // AT3G05660 // AT5G09220 // AT5G40930 // AT1G60620 // AT5G17270 // AT1G63…
GO:0031667	P	response to nutrient levels	98	5977	367	28397	0.022	// AT5G06300 // AT1G51830 // AT1G72200 // AT5G47450 // AT2G34830 // AT2G34500 // AT1G12740 // AT1G66270 // AT5G01490 // AT2G39110 // AT2G03260 // AT1G49750 // AT1G32940 // AT5G60660 // AT3G56980 // AT1G67600 // AT1G73220 // AT3G09922 // AT2G48130 // ATCG00420 // AT4G26010 // AT2G29630 // AT3G23190 // AT1G62300 // AT3G01260 // AT4G35090 // AT3G01190 // AT3G62590 // AT1G18970 // AT5G40510 // AT1G23…
GO:0006534	P	cysteine metabolic process	61	5977	213	28397	0.022	// AT4G02770 // AT1G23310 // AT4G15560 // AT1G35420 // AT5G15230 // AT3G53420 // AT1G76100 // AT1G31330 // AT2G30520 // AT5G23010 // AT1G44575 // AT1G06680 // AT1G52230 // AT4G28750 // AT2G15620 // AT2G42220 // AT1G08380 // AT5G66570 // AT1G33110 // AT3G26450 // AT1G09310 // AT1G79040 // AT1G61520 // AT3G59400 // AT4G01050 // AT4G23670 // AT4G04830 // AT1G55670 // AT5G19940 // AT4G13770 // AT2G42…
GO:0034637	P	cellular carbohydrate biosynthetic process	230	5977	941	28397	0.022	// AT5G60160 // AT3G60820 // AT1G72200 // AT5G57350 // AT4G39800 // AT5G47450 // AT3G54270 // AT5G45620 // AT5G13490 // AT1G64780 // AT5G19220 // AT5G33290 // AT5G01410 // AT5G42810 // AT5G56350 // AT1G79500 // AT3G05530 // AT1G79180 // AT2G21790 // AT5G41040 // AT4G04610 // AT5G24120 // AT2G37240 // AT1G62990 // AT5G67630 // AT3G52880 // AT3G24090 // AT1G20020 // AT4G21210 // AT1G09100 // AT1G73…
GO:0006869	P	lipid transport	56	5977	193	28397	0.023	// AT5G42890 // AT4G12545 // AT3G08770 // AT2G48140 // AT2G15050 // AT2G18370 // AT4G27150 // AT3G51600 // AT5G48490 // AT5G55460 // AT5G59310 // AT5G56290 // AT1G03445 // AT2G44290 // AT1G79810 // AT4G24230 // AT3G27870 // AT5G27630 // AT5G50310 // AT3G21260 // AT3G08810 // AT1G54280 // AT4G27140 // AT5G46900 // AT4G12480 // AT4G12510 // AT4G27160 // AT1G62500 // AT3G25610 // AT2G37870 // AT4G22…
GO:0006952	P	defense response	389	5977	1653	28397	0.023	// AT2G32920 // AT5G44870 // AT4G12480 // AT2G43520 // AT5G09420 // AT2G03280 // AT1G19610 // AT3G15020 // AT3G50700 // AT1G15010 // AT1G14410 // AT4G20910 // AT4G33560 // AT1G05010 // AT1G14960 // AT4G19700 // AT3G46530 // AT5G54860 // AT2G43550 // AT3G52400 // AT5G58710 // AT1G65820 // ATCG00050 // AT1G06680 // AT3G05370 // AT2G31865 // AT5G26030 // AT5G19510 // AT1G22070 // AT2G30750 // AT1G52…
GO:0009991	P	response to extracellular stimulus	107	5977	406	28397	0.023	// AT5G06300 // AT1G51830 // AT1G72200 // AT5G47450 // AT2G34830 // AT2G34500 // AT3G09922 // AT1G66270 // AT5G01490 // AT2G39110 // AT3G05740 // AT2G03260 // AT1G49750 // AT1G32940 // AT5G60660 // AT3G56980 // AT1G67600 // AT1G73220 // AT1G12740 // AT2G48130 // ATCG00420 // AT4G26010 // AT1G09340 // AT2G29630 // AT3G23190 // AT1G62300 // AT3G01260 // AT4G35090 // AT3G01190 // AT3G62590 // AT1G18…
GO:0006020	P	inositol metabolic process	32	5977	98	28397	0.023	// AT3G12320 // AT5G10170 // AT1G14520 // AT2G19800 // AT5G04980 // AT4G39800 // AT1G64780 // AT5G42810 // AT2G24540 // AT5G38520 // AT4G32770 // AT5G24120 // AT2G37240 // AT5G01300 // AT5G09990 // AT2G31830 // AT2G43980 // AT5G06980 // AT1G32900 // AT5G60760 // AT5G65090 // AT4G18010 // AT2G41290 // AT5G58730 // AT1G07180 // AT1G66130 // AT1G22620 // AT5G67030 // AT5G50100 // AT1G70985 // AT2G29…
GO:0009141	P	nucleoside triphosphate metabolic process	49	5977	165	28397	0.023	// AT2G44690 // AT5G08670 // AT4G09320 // AT3G47950 // AT1G63440 // AT3G46940 // ATCG00480 // AT5G57350 // AT5G04130 // AT1G28010 // AT3G52300 // AT3G10690 // AT3G18524 // AT4G25540 // AT4G02460 // AT3G22910 // AT2G21790 // ATCG00470 // AT3G60330 // AT5G08690 // AT4G17380 // ATCG00140 // AT4G26210 // AT2G07698 // ATCG00120 // AT1G51650 // AT5G39040 // AT3G10270 // AT1G75780 // AT4G11010 // AT3G24…
GO:0048447	P	sepal morphogenesis	25	5977	72	28397	0.024	// AT1G13790 // AT1G34355 // AT3G01410 // AT3G18524 // AT4G21820 // AT2G44190 // AT5G43990 // AT3G54630 // AT5G60150 // AT4G27510 // AT2G21800 // AT1G06420 // AT4G20910 // AT3G44600 // AT3G13190 // AT5G63920 // AT5G63960 // AT1G54840 // AT2G22610 // AT5G55820 // AT3G02680 // AT1G09450 // AT1G17920 // AT5G07660 // AT3G12170
GO:0048453	P	sepal formation	25	5977	72	28397	0.024	// AT1G13790 // AT1G34355 // AT3G01410 // AT3G18524 // AT4G21820 // AT2G44190 // AT5G43990 // AT3G54630 // AT5G60150 // AT4G27510 // AT2G21800 // AT1G06420 // AT4G20910 // AT3G44600 // AT3G13190 // AT5G63920 // AT5G63960 // AT1G54840 // AT2G22610 // AT5G55820 // AT3G02680 // AT1G09450 // AT1G17920 // AT5G07660 // AT3G12170
GO:0031048	P	chromatin silencing by small RNA	37	5977	118	28397	0.025	// AT1G13030 // AT1G50240 // AT3G10180 // AT5G26760 // AT5G59740 // AT5G61460 // AT4G22970 // AT3G01410 // AT3G18524 // AT5G27630 // AT3G58650 // AT5G05130 // AT2G39090 // AT5G66750 // AT1G68120 // AT5G13960 // AT3G56870 // AT5G43990 // AT2G42720 // AT3G13170 // AT1G63020 // AT1G59540 // AT4G21820 // AT2G07170 // AT5G63960 // AT2G32590 // AT3G20710 // AT1G78770 // AT3G02680 // AT2G01120 // AT2G41…
GO:0042218	P	1-aminocyclopropane-1-carboxylate biosynthetic process	11	5977	23	28397	0.025	// AT1G01480 // AT4G28420 // AT1G72330 // AT5G36160 // AT1G23310 // AT1G77670 // AT1G17290 // AT4G23590 // AT4G08040 // AT5G65800 // AT4G26200
GO:0044282	P	small molecule catabolic process	227	5977	932	28397	0.026	// AT1G75750 // AT5G42890 // AT3G60820 // AT5G40850 // AT4G15560 // AT5G60160 // AT1G14150 // AT5G56290 // AT5G45620 // AT5G19220 // AT5G08050 // AT5G01410 // AT1G78050 // AT5G56350 // AT3G08590 // AT2G40370 // AT2G29130 // AT3G51090 // AT4G31810 // AT1G08630 // AT1G77670 // AT1G12900 // AT3G08690 // AT1G20020 // AT1G09100 // AT1G68530 // AT1G72680 // AT1G49670 // AT5G53650 // AT4G13770 // AT3G14…
GO:0065007	P	biological regulation	1379	5977	6222	28397	0.026	// AT3G57370 // AT5G64530 // AT4G17380 // AT1G51140 // AT3G59400 // AT1G49910 // AT1G35530 // AT4G24670 // AT1G64520 // AT3G01600 // AT1G10522 // AT1G10520 // AT5G64620 // AT3G20710 // AT2G43650 // AT3G01280 // AT3G15150 // AT5G26030 // AT1G07000 // AT3G10500 // AT2G19690 // AT3G57000 // AT3G05870 // AT1G64320 // AT1G74880 // AT1G74730 // AT1G70890 // AT4G04870 // AT1G20190 // AT2G29680 // AT1G74…
GO:0000280	P	nuclear division	34	5977	107	28397	0.026	// AT5G04470 // AT5G37630 // AT3G57060 // AT3G57860 // AT4G22970 // AT2G18290 // AT1G57820 // AT2G37410 // AT4G17380 // AT1G59540 // AT2G44190 // AT3G55340 // AT1G15660 // AT4G15890 // AT2G16440 // AT1G02970 // AT3G17360 // AT3G54630 // AT5G63920 // AT5G63960 // AT1G78770 // AT5G24330 // AT3G20260 // AT3G02680 // AT1G09450 // AT1G50240 // AT5G40840 // AT2G16780 // AT1G77600 // AT5G38470 // AT3G59…
GO:0010286	P	heat acclimation	28	5977	84	28397	0.026	// AT4G39670 // AT3G50970 // AT2G38470 // AT5G59820 // AT3G25230 // AT1G02400 // AT3G28210 // AT1G77000 // AT5G56030 // AT3G08690 // AT1G52560 // AT4G37370 // AT2G40340 // AT1G42990 // AT4G27670 // AT3G04010 // AT4G26780 // AT1G74310 // AT3G11020 // AT5G13200 // AT4G17250 // AT5G42380 // AT2G36220 // AT3G08970 // AT5G10695 // AT5G05410 // AT5G59720 // AT5G10010
GO:0009082	P	branched chain family amino acid biosynthetic process	9	5977	17	28397	0.027	// AT3G58990 // AT3G10050 // AT2G43100 // AT3G48560 // AT5G14200 // AT5G23020 // AT3G23940 // AT3G58610 // AT2G43090
GO:0005983	P	starch catabolic process	9	5977	17	28397	0.027	// AT2G40840 // AT1G43670 // AT4G09020 // AT2G40220 // AT1G10760 // AT4G17090 // AT5G64860 // AT3G10940 // AT3G52180
GO:0010310	P	regulation of hydrogen peroxide metabolic process	54	5977	187	28397	0.027	// AT4G14365 // AT1G22070 // AT1G74360 // AT4G13510 // AT5G20830 // AT3G54640 // AT3G05660 // AT1G06680 // AT2G30770 // AT3G50820 // AT5G09660 // AT5G24530 // AT2G38290 // AT2G35980 // AT2G38470 // AT1G77120 // AT5G66570 // AT4G01050 // AT1G76110 // AT4G27450 // AT1G20020 // AT3G47380 // AT5G14740 // AT3G28930 // AT3G50700 // AT4G23810 // AT2G17850 // AT1G75460 // AT1G43800 // AT4G33560 // AT5G22…
GO:0019219	P	regulation of nucleobase, nucleoside, nucleotide and nucleic acid metabolic process	573	5977	2496	28397	0.027	// AT4G15560 // AT4G10240 // AT4G23550 // AT5G64530 // AT3G57370 // AT3G52910 // AT5G66750 // AT4G17380 // AT1G51140 // AT2G35350 // AT3G59400 // AT1G35530 // AT2G25880 // AT1G27740 // AT1G14410 // AT4G20910 // AT5G47370 // AT3G53370 // AT1G51710 // AT3G01600 // AT1G02700 // AT1G01160 // AT3G02990 // AT1G67600 // AT1G73220 // AT5G57450 // AT3G20710 // AT1G78770 // AT3G02680 // AT4G36570 // AT3G52…
GO:0048451	P	petal formation	25	5977	73	28397	0.027	// AT1G13790 // AT1G34355 // AT3G01410 // AT3G18524 // AT4G21820 // AT2G44190 // AT5G43990 // AT3G54630 // AT5G60150 // AT4G27510 // AT2G21800 // AT1G06420 // AT4G20910 // AT3G44600 // AT3G13190 // AT5G63920 // AT5G63960 // AT1G54840 // AT2G22610 // AT5G55820 // AT3G02680 // AT1G09450 // AT1G17920 // AT5G07660 // AT3G12170
GO:0044255	P	cellular lipid metabolic process	330	5977	1395	28397	0.028	// AT5G42890 // AT3G60820 // AT5G44010 // AT4G15560 // AT5G60160 // AT3G44550 // AT5G04980 // AT4G01950 // AT4G39800 // AT2G31360 // AT1G31820 // AT1G52420 // AT5G56290 // AT5G52570 // AT5G54390 // AT2G41470 // AT2G21180 // AT1G11530 // AT4G05100 // AT2G34500 // AT2G28630 // AT1G10030 // AT3G14550 // AT3G51090 // AT4G31810 // AT2G28420 // AT4G10390 // AT1G09320 // AT5G10710 // AT3G48790 // AT3G08…
GO:0031497	P	chromatin assembly	26	5977	77	28397	0.028	// AT5G65350 // AT4G25340 // AT5G54640 // AT5G64630 // AT3G18524 // AT2G28720 // AT1G57820 // AT3G09480 // AT1G74560 // AT1G75600 // AT2G28740 // AT5G02560 // AT5G58230 // AT5G65360 // AT5G59870 // AT2G18050 // AT3G27360 // AT1G18800 // AT3G53650 // AT4G26110 // AT5G08780 // AT1G17920 // AT5G10400 // AT1G09200 // AT1G08170 // AT4G13570
GO:0010155	P	regulation of proton transport	26	5977	77	28397	0.028	// AT1G74880 // AT4G15560 // AT1G06680 // AT3G15340 // AT4G16250 // AT3G19850 // AT1G79040 // AT2G39730 // AT3G27690 // AT4G23050 // AT1G68530 // AT3G54890 // AT5G48300 // AT1G42970 // AT1G14280 // AT2G02950 // AT3G08940 // AT1G11350 // AT3G26650 // AT1G19150 // AT1G20340 // AT2G35260 // AT5G01530 // AT5G58140 // AT4G10340 // AT3G62410
GO:0080010	P	regulation of oxygen and reactive oxygen species metabolic process	54	5977	188	28397	0.029	// AT4G14365 // AT1G22070 // AT1G74360 // AT4G13510 // AT5G20830 // AT3G54640 // AT3G05660 // AT1G06680 // AT2G30770 // AT3G50820 // AT5G09660 // AT5G24530 // AT2G38290 // AT2G35980 // AT2G38470 // AT1G77120 // AT5G66570 // AT4G01050 // AT1G76110 // AT4G27450 // AT1G20020 // AT3G47380 // AT5G14740 // AT3G28930 // AT3G50700 // AT4G23810 // AT2G17850 // AT1G75460 // AT1G43800 // AT4G33560 // AT5G22…
GO:0016553	P	base conversion or substitution editing	5	5977	6	28397	0.029	// AT1G62260 // AT4G30700 // AT3G11460 // AT3G15000 // AT5G52630
GO:0006200	P	ATP catabolic process	20	5977	55	28397	0.029	// AT3G20475 // AT3G10270 // AT5G08670 // AT5G08680 // AT3G47950 // AT3G60330 // AT5G39040 // AT4G17380 // AT5G57350 // AT3G24320 // AT1G27940 // AT5G04130 // AT1G28010 // AT4G35520 // AT5G08690 // AT3G10690 // AT5G26860 // AT3G18524 // AT4G25540 // AT4G02460
GO:0042742	P	defense response to bacterium	103	5977	394	28397	0.03	// AT5G49520 // AT5G52830 // AT5G47220 // AT5G53120 // AT2G30770 // AT5G42810 // AT5G24530 // AT2G38290 // AT4G19700 // AT1G20020 // AT3G15020 // AT4G23810 // AT1G79210 // AT1G05010 // AT1G64790 // AT4G39950 // AT2G38810 // AT2G04450 // AT3G18165 // AT3G09840 // AT4G08770 // AT3G52400 // AT4G33925 // AT1G09340 // AT5G67330 // AT4G12470 // AT1G64550 // AT3G49120 // AT5G19510 // AT1G22070 // AT5G06…
GO:0045596	P	negative regulation of cell differentiation	25	5977	74	28397	0.031	// AT5G11260 // AT5G43810 // AT4G31120 // AT5G10510 // AT2G35350 // AT5G17270 // AT4G29040 // AT1G19050 // AT5G13480 // AT4G13750 // AT3G44600 // AT1G33410 // AT1G49540 // AT4G28200 // AT2G34780 // AT5G12410 // AT4G32910 // AT5G65510 // AT4G24670 // AT3G07050 // AT2G41620 // AT1G17920 // AT4G35050 // AT5G49020 // AT4G27010
GO:0018871	P	1-aminocyclopropane-1-carboxylate metabolic process	11	5977	24	28397	0.031	// AT1G01480 // AT4G28420 // AT1G72330 // AT5G36160 // AT1G23310 // AT1G77670 // AT1G17290 // AT4G23590 // AT4G08040 // AT5G65800 // AT4G26200
GO:0051171	P	regulation of nitrogen compound metabolic process	576	5977	2517	28397	0.031	// AT4G15560 // AT4G10240 // AT4G23550 // AT5G64530 // AT3G57370 // AT3G52910 // AT5G66750 // AT4G17380 // AT1G51140 // AT2G35350 // AT3G59400 // AT1G35530 // AT2G25880 // AT1G27740 // AT1G14410 // AT4G20910 // AT5G47370 // AT3G53370 // AT1G51710 // AT3G01600 // AT1G02700 // AT1G01160 // AT3G02990 // AT1G67600 // AT1G73220 // AT5G57450 // AT3G20710 // AT1G78770 // AT3G02680 // AT4G36570 // AT3G52…
GO:0051704	P	multi-organism process	423	5977	1820	28397	0.032	// AT2G32920 // AT5G44870 // AT1G15010 // AT1G64780 // AT3G24240 // AT2G35210 // AT4G10390 // AT3G15020 // AT3G50700 // AT2G22840 // AT4G20910 // AT4G33560 // AT1G05010 // AT4G19700 // AT3G45280 // AT3G46530 // AT5G54860 // AT3G52400 // AT5G58710 // AT1G63930 // AT3G06810 // ATCG00050 // AT2G31865 // AT5G19510 // AT1G07000 // AT2G30750 // AT1G43640 // AT1G52400 // AT2G19690 // AT1G64320 // AT2G41…
GO:0043687	P	post-translational protein modification	479	5977	2075	28397	0.032	// AT4G15560 // AT2G25880 // AT1G28390 // AT3G24240 // AT1G67470 // AT1G69790 // AT4G10390 // AT1G76260 // AT1G09600 // AT5G09800 // AT4G35850 // AT4G29410 // AT3G50700 // AT2G39180 // AT2G16440 // AT5G10700 // AT4G20910 // AT2G23300 // AT5G62310 // AT1G51710 // AT1G01160 // AT3G20490 // AT5G57450 // AT1G78770 // AT3G02680 // AT1G29230 // AT5G62800 // AT3G52400 // AT2G01120 // AT1G71530 // AT5G46…
GO:0043647	P	inositol phosphate metabolic process	28	5977	86	28397	0.033	// AT3G12320 // AT5G04980 // AT4G39800 // AT1G64780 // AT5G42810 // AT2G24540 // AT5G38520 // AT4G32770 // AT5G24120 // AT2G37240 // AT5G01300 // AT5G09990 // AT2G43980 // AT5G06980 // AT1G32900 // AT5G60760 // AT5G65090 // AT4G18010 // AT2G41290 // AT5G58730 // AT1G07180 // AT1G66130 // AT1G22620 // AT5G67030 // AT5G50100 // AT1G70985 // AT2G29300 // AT1G16730
GO:0006790	P	sulfur metabolic process	169	5977	683	28397	0.033	// AT5G15230 // AT1G23310 // AT4G15560 // AT1G35420 // AT5G57350 // AT4G39800 // AT2G30770 // AT5G54390 // AT2G33070 // AT4G20280 // AT3G45140 // AT1G61340 // AT4G37400 // AT5G44020 // AT1G77670 // AT1G20020 // AT4G21210 // AT1G68530 // AT4G13770 // AT5G48300 // AT1G05010 // AT4G33680 // AT4G04830 // AT4G35640 // AT4G33010 // AT4G39950 // AT2G43000 // AT3G50820 // AT4G37410 // AT1G27140 // AT1G20…
GO:0015749	P	monosaccharide transport	7	5977	12	28397	0.035	// AT1G11260 // AT5G26340 // AT1G61800 // AT5G41760 // AT5G46110 // AT5G17630 // AT5G54800
GO:0080090	P	regulation of primary metabolic process	628	5977	2761	28397	0.035	// AT4G15560 // AT4G10240 // AT4G23550 // AT5G64530 // AT3G57370 // AT3G52910 // AT5G19940 // AT5G66750 // AT4G17380 // AT1G51140 // AT2G35350 // AT3G59400 // AT1G35530 // AT2G25880 // AT1G27740 // AT1G14410 // AT4G20910 // AT5G47370 // AT3G53370 // AT1G64520 // AT1G51710 // AT3G01600 // AT1G02700 // AT1G01160 // AT3G02990 // AT1G67600 // AT1G73220 // AT5G57450 // AT3G20710 // AT1G78770 // AT3G02…
GO:0009142	P	nucleoside triphosphate biosynthetic process	26	5977	79	28397	0.035	// AT5G08670 // AT3G47950 // ATCG00480 // AT5G57350 // AT3G52300 // AT3G22910 // AT2G21790 // ATCG00470 // AT3G60330 // AT5G08690 // ATCG00140 // AT4G26210 // AT2G07698 // ATCG00120 // AT1G51650 // AT4G11010 // AT5G13450 // ATMG00040 // ATMG00640 // AT4G09320 // AT5G08680 // AT1G63440 // ATCG00150 // ATMG01170 // ATCG00130 // AT3G21180
GO:0009894	P	regulation of catabolic process	12	5977	28	28397	0.035	// AT1G04810 // AT1G50030 // AT2G38470 // AT1G20200 // AT4G28470 // AT1G22740 // AT3G53230 // AT2G40220 // AT2G32730 // AT2G22780 // AT5G09660 // AT2G20580
GO:0019318	P	hexose metabolic process	150	5977	602	28397	0.036	// AT3G60820 // AT1G78050 // AT5G15140 // AT1G14150 // AT5G45620 // AT5G19220 // AT5G08050 // AT5G01410 // AT5G56350 // AT3G08590 // AT3G05530 // AT2G21790 // AT5G67630 // AT3G52880 // AT1G12900 // AT3G24090 // AT1G20020 // AT1G09100 // AT5G66280 // AT4G13770 // AT1G17650 // AT2G20420 // AT1G74030 // AT1G43670 // AT5G48300 // AT2G36530 // AT4G33010 // AT5G63860 // AT1G64790 // AT4G23400 // AT2G36…
GO:0009152	P	purine ribonucleotide biosynthetic process	30	5977	95	28397	0.037	// AT5G08670 // AT4G17360 // AT3G47950 // ATCG00480 // AT1G16350 // AT5G57350 // AT3G52300 // AT4G09320 // AT3G22910 // ATCG00470 // AT3G60330 // AT5G08690 // ATCG00140 // AT4G26210 // AT2G07698 // ATCG00120 // AT1G51650 // AT1G63660 // AT4G11010 // ATMG01170 // ATMG00040 // ATMG00640 // AT1G79470 // AT5G13450 // AT5G08680 // AT1G63440 // ATCG00150 // AT3G55010 // ATCG00130 // AT3G21180
GO:0009144	P	purine nucleoside triphosphate metabolic process	47	5977	163	28397	0.037	// AT2G44690 // AT5G08670 // AT4G09320 // AT3G47950 // AT1G63440 // ATCG00480 // AT5G57350 // AT5G04130 // AT1G28010 // AT3G52300 // AT3G10690 // AT3G18524 // AT4G25540 // AT4G02460 // AT3G22910 // ATCG00470 // AT3G60330 // AT5G08690 // AT4G17380 // ATCG00140 // AT4G26210 // AT2G07698 // ATCG00120 // AT1G51650 // AT5G39040 // AT3G10270 // AT1G75780 // AT4G11010 // AT3G24320 // ATMG01170 // ATMG00…
GO:0009205	P	purine ribonucleoside triphosphate metabolic process	47	5977	163	28397	0.037	// AT2G44690 // AT5G08670 // AT4G09320 // AT3G47950 // AT1G63440 // ATCG00480 // AT5G57350 // AT5G04130 // AT1G28010 // AT3G52300 // AT3G10690 // AT3G18524 // AT4G25540 // AT4G02460 // AT3G22910 // ATCG00470 // AT3G60330 // AT5G08690 // AT4G17380 // ATCG00140 // AT4G26210 // AT2G07698 // ATCG00120 // AT1G51650 // AT5G39040 // AT3G10270 // AT1G75780 // AT4G11010 // AT3G24320 // ATMG01170 // ATMG00…
GO:0009199	P	ribonucleoside triphosphate metabolic process	47	5977	163	28397	0.037	// AT2G44690 // AT5G08670 // AT4G09320 // AT3G47950 // AT1G63440 // ATCG00480 // AT5G57350 // AT5G04130 // AT1G28010 // AT3G52300 // AT3G10690 // AT3G18524 // AT4G25540 // AT4G02460 // AT3G22910 // ATCG00470 // AT3G60330 // AT5G08690 // AT4G17380 // ATCG00140 // AT4G26210 // AT2G07698 // ATCG00120 // AT1G51650 // AT5G39040 // AT3G10270 // AT1G75780 // AT4G11010 // AT3G24320 // ATMG01170 // ATMG00…
GO:0019375	P	galactolipid biosynthetic process	31	5977	99	28397	0.037	// AT1G73010 // AT1G32870 // AT5G03545 // AT5G20830 // AT3G62590 // AT1G52420 // AT1G73160 // AT2G34500 // AT5G09570 // AT4G04490 // AT1G19200 // AT5G24300 // AT1G04920 // AT4G10120 // AT5G48400 // AT3G52820 // AT2G42690 // AT4G02280 // AT1G32900 // AT5G49190 // AT1G32940 // AT3G43190 // AT4G19460 // AT3G03790 // AT5G13080 // AT1G69930 // AT1G67600 // AT1G73220 // AT3G43110 // AT3G05630 // AT3G03…
GO:0002376	P	immune system process	236	5977	984	28397	0.037	// AT5G49520 // AT2G32920 // AT3G60820 // AT5G13960 // AT5G44870 // AT3G44720 // AT2G39730 // AT2G30770 // AT5G42810 // AT5G24530 // AT4G28390 // AT5G42050 // AT3G53600 // AT1G21750 // AT5G67340 // AT2G03280 // AT3G12500 // AT3G05660 // AT5G09220 // AT1G20020 // AT4G23300 // AT5G39680 // AT3G11660 // AT1G72680 // AT5G14030 // AT5G40780 // AT3G50700 // AT4G23810 // AT5G61790 // AT1G15310 // AT4G33…
GO:0006955	P	immune response	236	5977	984	28397	0.037	// AT5G49520 // AT2G32920 // AT3G60820 // AT5G13960 // AT5G44870 // AT3G44720 // AT2G39730 // AT2G30770 // AT5G42810 // AT5G24530 // AT4G28390 // AT5G42050 // AT3G53600 // AT1G21750 // AT5G67340 // AT2G03280 // AT3G12500 // AT3G05660 // AT5G09220 // AT1G20020 // AT4G23300 // AT5G39680 // AT3G11660 // AT1G72680 // AT5G14030 // AT5G40780 // AT3G50700 // AT4G23810 // AT5G61790 // AT1G15310 // AT4G33…
GO:0009555	P	pollen development	85	5977	322	28397	0.038	// AT4G14790 // AT4G33790 // AT1G18370 // AT3G04620 // AT5G55490 // AT3G44550 // AT5G48720 // AT5G53400 // AT5G41190 // AT2G02970 // AT5G61460 // AT2G34830 // AT1G34355 // AT2G32460 // AT5G04950 // AT5G20850 // AT2G34220 // AT5G64630 // AT3G18000 // AT3G08590 // AT3G59100 // AT3G43210 // AT4G02460 // AT1G57820 // AT2G35210 // AT1G80090 // AT3G63290 // AT2G21870 // AT1G56430 // AT4G18470 // AT5G49…
GO:0046351	P	disaccharide biosynthetic process	17	5977	46	28397	0.038	// AT5G51460 // AT4G02280 // AT1G06030 // AT1G78580 // AT5G49190 // AT5G20830 // AT1G51420 // AT1G43670 // AT2G35840 // AT3G43190 // AT4G12430 // AT3G54270 // AT4G17090 // AT5G10100 // AT1G23190 // AT1G35910 // AT2G43000
GO:0048645	P	organ formation	54	5977	192	28397	0.038	// AT1G13030 // AT1G17920 // AT2G02560 // AT5G11780 // AT1G34355 // AT2G31650 // AT5G43990 // AT3G18524 // AT3G02210 // AT4G20910 // AT3G56900 // AT4G21820 // AT2G44190 // AT4G18470 // AT3G44600 // AT1G33410 // AT5G60150 // AT4G27510 // AT2G33880 // AT2G21800 // AT5G56740 // AT5G13480 // AT4G38630 // AT3G59190 // AT1G59540 // AT3G54630 // AT3G13190 // AT1G02800 // AT5G63920 // AT5G53950 // AT3G01…
GO:0009150	P	purine ribonucleotide metabolic process	52	5977	184	28397	0.039	// AT2G44690 // AT5G08670 // AT4G17360 // AT3G47950 // AT1G63440 // ATCG00480 // AT1G16350 // AT5G57350 // AT3G52300 // AT5G04130 // AT1G28010 // AT3G10690 // AT4G09320 // AT3G18524 // AT4G25540 // AT4G02460 // AT3G22910 // ATCG00470 // AT3G60330 // AT5G08690 // AT4G17380 // ATCG00140 // AT4G26210 // AT2G07698 // ATCG00120 // AT1G51650 // AT5G39040 // AT3G10270 // AT1G75780 // AT1G63660 // AT4G11…
GO:0034645	P	cellular macromolecule biosynthetic process	1162	5977	5243	28397	0.041	// AT4G15560 // AT5G60160 // AT1G60850 // AT1G09690 // AT1G17560 // AT3G55750 // AT4G23550 // AT1G56045 // AT5G07660 // AT5G41520 // AT3G57370 // AT3G52910 // AT4G20280 // AT2G41280 // AT3G05590 // AT5G45600 // AT1G09590 // AT4G32920 // AT4G17220 // AT1G71260 // AT2G01010 // AT1G71350 // AT2G04890 // AT1G02940 // ATCG00020 // AT2G36390 // AT3G53970 // AT2G35350 // AT3G59400 // AT1G09600 // AT4G14…
GO:0019374	P	galactolipid metabolic process	31	5977	100	28397	0.041	// AT1G73010 // AT1G32870 // AT5G03545 // AT5G20830 // AT3G62590 // AT1G52420 // AT1G73160 // AT2G34500 // AT5G09570 // AT4G04490 // AT1G19200 // AT5G24300 // AT1G04920 // AT4G10120 // AT5G48400 // AT3G52820 // AT2G42690 // AT4G02280 // AT1G32900 // AT5G49190 // AT1G32940 // AT3G43190 // AT4G19460 // AT3G03790 // AT5G13080 // AT1G69930 // AT1G67600 // AT1G73220 // AT3G43110 // AT3G05630 // AT3G03…
GO:0007067	P	mitosis	23	5977	69	28397	0.041	// AT5G04470 // AT3G57060 // AT3G57860 // AT4G22970 // AT2G18290 // AT2G37410 // AT4G17380 // AT3G55340 // AT4G15890 // AT5G37630 // AT3G54630 // AT5G63920 // AT5G63960 // AT1G78770 // AT3G02680 // AT1G77600 // AT5G40840 // AT2G16780 // AT1G09450 // AT5G38470 // AT3G59550 // AT4G37490 // AT3G19590
GO:0009687	P	abscisic acid metabolic process	16	5977	43	28397	0.041	// AT3G59580 // AT1G30100 // AT1G78390 // AT4G18350 // AT1G09320 // AT3G08970 // AT1G23450 // AT4G25420 // AT5G67030 // AT3G24220 // AT1G13040 // AT2G29090 // AT3G26790 // AT1G52400 // AT2G27510 // AT5G20960
GO:0043288	P	apocarotenoid metabolic process	16	5977	43	28397	0.041	// AT3G59580 // AT1G30100 // AT1G78390 // AT4G18350 // AT1G09320 // AT3G08970 // AT1G23450 // AT4G25420 // AT5G67030 // AT3G24220 // AT1G13040 // AT2G29090 // AT3G26790 // AT1G52400 // AT2G27510 // AT5G20960
GO:0009595	P	detection of biotic stimulus	32	5977	104	28397	0.041	// AT4G14365 // AT2G38470 // AT1G74360 // AT5G46330 // AT3G54640 // AT1G06680 // AT2G30770 // AT3G09010 // AT5G24530 // AT2G38290 // AT1G22070 // AT5G66570 // AT2G39730 // AT1G20020 // AT4G01050 // AT5G14740 // AT3G28930 // AT4G23810 // AT3G47380 // AT1G05010 // AT5G39020 // AT5G22570 // AT1G32060 // AT3G01500 // AT5G55450 // AT2G04450 // AT2G35650 // AT3G26830 // AT3G52400 // AT1G09340 // AT2G29…
GO:0009688	P	abscisic acid biosynthetic process	14	5977	36	28397	0.042	// AT3G59580 // AT1G30100 // AT1G78390 // AT4G18350 // AT1G09320 // AT3G08970 // AT1G23450 // AT4G25420 // AT5G67030 // AT3G24220 // AT1G13040 // AT5G20960 // AT3G26790 // AT2G27510
GO:0009691	P	cytokinin biosynthetic process	14	5977	36	28397	0.042	// AT3G20475 // AT1G20700 // AT4G02460 // AT4G37940 // AT3G27150 // AT1G68460 // AT1G78815 // AT4G35520 // AT3G63110 // AT2G30840 // AT3G25730 // AT3G49860 // AT1G67110 // AT1G66450
GO:0043289	P	apocarotenoid biosynthetic process	14	5977	36	28397	0.042	// AT3G59580 // AT1G30100 // AT1G78390 // AT4G18350 // AT1G09320 // AT3G08970 // AT1G23450 // AT4G25420 // AT5G67030 // AT3G24220 // AT1G13040 // AT5G20960 // AT3G26790 // AT2G27510
GO:0009251	P	glucan catabolic process	9	5977	19	28397	0.042	// AT2G40840 // AT1G43670 // AT4G09020 // AT2G40220 // AT1G10760 // AT4G17090 // AT5G64860 // AT3G10940 // AT3G52180
GO:0006006	P	glucose metabolic process	138	5977	554	28397	0.043	// AT3G60820 // AT1G78050 // AT1G14150 // AT5G19220 // AT5G08050 // AT5G01410 // AT5G56350 // AT3G08590 // AT3G05530 // AT2G21790 // AT5G67630 // AT3G52880 // AT1G12900 // AT3G24090 // AT1G20020 // AT1G09100 // AT4G13770 // AT1G17650 // AT2G20420 // AT1G74030 // AT5G48300 // AT2G36530 // AT4G33010 // AT5G63860 // AT1G64790 // AT4G23400 // AT2G36145 // AT1G02780 // AT1G04810 // AT2G05710 // AT1G20…
GO:0009312	P	oligosaccharide biosynthetic process	20	5977	58	28397	0.043	// AT5G51460 // AT4G02280 // AT1G06030 // AT1G78580 // AT5G49190 // AT5G20830 // AT2G35840 // AT1G51420 // AT1G43670 // AT5G17490 // AT3G43190 // AT4G12430 // AT3G54270 // AT4G17090 // AT3G03450 // AT1G23190 // AT5G10100 // AT1G16900 // AT1G35910 // AT2G43000
GO:0006564	P	L-serine biosynthetic process	5	5977	7	28397	0.043	// AT2G17630 // AT4G34200 // AT4G35630 // AT3G19480 // AT5G04120
GO:0007349	P	cellularization	5	5977	7	28397	0.043	// AT5G48030 // AT1G50240 // AT2G44190 // AT3G43210 // AT1G18370
GO:0045039	P	protein import into mitochondrial inner membrane	5	5977	7	28397	0.043	// AT5G50810 // AT3G46560 // AT1G61570 // AT2G29530 // AT2G37410
GO:0045893	P	positive regulation of transcription, DNA-dependent	118	5977	467	28397	0.043	// AT5G49520 // AT5G11260 // AT4G15560 // AT5G02160 // AT5G13960 // AT3G17040 // AT5G08050 // AT5G27750 // AT2G36270 // AT1G65660 // AT1G79180 // AT3G26744 // AT2G41070 // AT5G06460 // AT2G04790 // AT3G59400 // AT5G17270 // AT3G42860 // AT1G30455 // AT5G52470 // AT3G50700 // AT5G22650 // AT4G23810 // AT1G51710 // AT1G02700 // AT1G01160 // AT4G33010 // AT5G57450 // AT1G78770 // AT4G18390 // AT3G02…
GO:0045941	P	positive regulation of transcription	118	5977	467	28397	0.043	// AT5G49520 // AT5G11260 // AT4G15560 // AT5G02160 // AT5G13960 // AT3G17040 // AT5G08050 // AT5G27750 // AT2G36270 // AT1G65660 // AT1G79180 // AT3G26744 // AT2G41070 // AT5G06460 // AT2G04790 // AT3G59400 // AT5G17270 // AT3G42860 // AT1G30455 // AT5G52470 // AT3G50700 // AT5G22650 // AT4G23810 // AT1G51710 // AT1G02700 // AT1G01160 // AT4G33010 // AT5G57450 // AT1G78770 // AT4G18390 // AT3G02…
GO:0046173	P	polyol biosynthetic process	26	5977	81	28397	0.043	// AT3G12320 // AT5G10170 // AT4G39800 // AT1G64780 // AT5G42810 // AT2G24540 // AT5G38520 // AT4G32770 // AT5G24120 // AT2G37240 // AT5G01300 // AT5G09990 // AT2G43980 // AT5G06980 // AT1G32900 // AT1G28640 // AT5G60760 // AT2G41290 // AT5G58730 // AT1G07180 // AT1G66130 // AT5G67030 // AT5G50100 // AT1G70985 // AT2G29300 // AT1G16730
GO:0008033	P	tRNA processing	21	5977	62	28397	0.044	// AT3G02320 // AT5G13680 // AT1G07910 // AT1G74700 // AT3G26410 // AT5G24840 // AT3G56330 // AT2G04530 // AT1G03110 // AT2G45695 // AT5G15810 // AT1G68460 // AT4G38890 // AT4G04670 // AT3G63110 // AT5G14600 // AT5G52470 // AT4G25630 // AT1G52160 // AT1G22660 // AT3G45590
GO:0035303	P	regulation of dephosphorylation	40	5977	137	28397	0.045	// AT4G02770 // AT1G22070 // AT3G17040 // AT5G09660 // AT1G52230 // AT3G25690 // AT1G08380 // AT5G66570 // AT3G21055 // AT5G48790 // AT1G76110 // AT3G05660 // AT1G12900 // AT2G33430 // AT4G01050 // AT4G39460 // AT3G54050 // AT5G19940 // AT3G50700 // AT5G64040 // AT3G52400 // AT1G75460 // AT1G15820 // AT5G39020 // AT5G22570 // AT1G32060 // AT3G08940 // AT5G52200 // AT2G42540 // AT3G50820 // AT1G03…
GO:0043449	P	cellular alkene metabolic process	39	5977	133	28397	0.045	// AT5G47220 // AT1G01480 // AT5G19550 // AT5G22250 // AT5G36160 // AT3G10930 // AT5G22540 // AT1G61340 // AT5G63130 // AT5G59550 // AT1G72900 // AT1G23310 // AT1G77670 // AT1G20350 // AT4G19370 // AT4G23590 // AT4G08040 // AT2G39650 // AT5G13520 // AT5G65300 // AT1G72330 // AT1G05010 // AT4G33680 // AT5G11520 // AT5G55980 // AT2G32140 // AT5G52050 // AT2G45760 // AT1G42990 // AT5G42380 // AT4G28…
GO:0043450	P	alkene biosynthetic process	39	5977	133	28397	0.045	// AT5G47220 // AT1G01480 // AT5G19550 // AT5G22250 // AT5G36160 // AT3G10930 // AT5G22540 // AT1G61340 // AT5G63130 // AT5G59550 // AT1G72900 // AT1G23310 // AT1G77670 // AT1G20350 // AT4G19370 // AT4G23590 // AT4G08040 // AT2G39650 // AT5G13520 // AT5G65300 // AT1G72330 // AT1G05010 // AT4G33680 // AT5G11520 // AT5G55980 // AT2G32140 // AT5G52050 // AT2G45760 // AT1G42990 // AT5G42380 // AT4G28…
GO:0022603	P	regulation of anatomical structure morphogenesis	38	5977	129	28397	0.045	// AT5G09900 // AT5G56150 // AT3G57860 // AT1G70460 // AT2G18290 // AT3G15180 // AT5G01840 // AT2G39090 // AT2G03430 // AT3G53970 // AT3G08690 // AT4G29040 // AT1G49910 // AT1G80370 // AT3G16320 // AT5G63980 // AT4G20260 // AT4G24820 // AT1G64520 // AT5G64760 // AT1G06590 // AT5G53950 // AT1G79860 // AT5G05780 // AT1G29150 // AT1G78770 // AT1G77390 // AT2G04660 // AT1G20200 // AT1G60420 // AT1G50…
GO:0010345	P	suberin biosynthetic process	6	5977	10	28397	0.045	// AT5G58860 // AT3G44550 // AT3G44540 // AT5G23190 // AT5G41040 // AT3G11430
GO:0010411	P	xyloglucan metabolic process	7	5977	13	28397	0.046	// AT5G57530 // AT5G57540 // AT1G70230 // AT1G68560 // AT3G28150 // AT4G30290 // AT4G30280
GO:0042545	P	cell wall modification	99	5977	386	28397	0.046	// AT5G65090 // AT5G62310 // AT3G55500 // AT3G17840 // AT5G04970 // AT2G35210 // AT1G66360 // AT3G45280 // AT3G61110 // AT4G39130 // AT5G47500 // AT4G37940 // AT5G20860 // AT4G20050 // AT4G39950 // AT3G20710 // AT1G05310 // AT5G02870 // AT1G63930 // AT2G45220 // AT3G28770 // AT3G24830 // AT4G01630 // AT5G48760 // AT3G23830 // AT5G51500 // AT3G59100 // AT1G64320 // AT2G41970 // AT3G14570 // AT5G05…
GO:0048366	P	leaf development	114	5977	451	28397	0.046	// AT5G04470 // AT3G52770 // AT4G15560 // AT5G02160 // AT3G17040 // AT1G62990 // AT4G18750 // AT5G64630 // AT2G04790 // AT3G59400 // AT5G16750 // AT3G50700 // AT2G22840 // AT4G20910 // AT1G74030 // AT3G48190 // AT1G01160 // AT2G23430 // AT4G33010 // AT5G41315 // AT2G34780 // AT3G25520 // AT1G78770 // AT4G18390 // AT3G02680 // AT1G20340 // AT1G09340 // AT2G02560 // AT3G11270 // AT4G11140 // AT5G53…
GO:0005985	P	sucrose metabolic process	13	5977	33	28397	0.046	// AT4G02280 // AT1G06030 // AT5G49190 // AT5G20830 // AT1G51420 // AT1G43670 // AT1G04920 // AT1G56560 // AT3G43190 // AT3G54270 // AT4G10120 // AT3G54050 // AT2G35840
GO:0055072	P	iron ion homeostasis	13	5977	33	28397	0.046	// AT1G58290 // AT5G10170 // AT5G13450 // AT1G01580 // AT3G11050 // AT2G05710 // AT5G67330 // AT5G51720 // AT3G56970 // AT5G04150 // AT3G56980 // AT2G41240 // AT2G23150
GO:0000087	P	M phase of mitotic cell cycle	23	5977	70	28397	0.046	// AT5G04470 // AT3G57060 // AT3G57860 // AT4G22970 // AT2G18290 // AT2G37410 // AT4G17380 // AT3G55340 // AT4G15890 // AT5G37630 // AT3G54630 // AT5G63920 // AT5G63960 // AT1G78770 // AT3G02680 // AT1G77600 // AT5G40840 // AT2G16780 // AT1G09450 // AT5G38470 // AT3G59550 // AT4G37490 // AT3G19590
GO:0065004	P	protein-DNA complex assembly	23	5977	70	28397	0.046	// AT5G65350 // AT5G08780 // AT5G54640 // AT5G64630 // AT1G74560 // AT1G57820 // AT3G09480 // AT2G28720 // AT1G75600 // AT2G28740 // AT5G65360 // AT5G59870 // AT2G18050 // AT3G27360 // AT1G18800 // AT3G53650 // AT4G25340 // AT4G26110 // AT5G02560 // AT5G10400 // AT1G09200 // AT1G08170 // AT4G13570
GO:0010628	P	positive regulation of gene expression	119	5977	473	28397	0.046	// AT5G49520 // AT5G11260 // AT4G15560 // AT5G02160 // AT5G13960 // AT3G17040 // AT5G08050 // AT5G27750 // AT2G36270 // AT1G65660 // AT1G79180 // AT3G26744 // AT2G41070 // AT5G06460 // AT2G04790 // AT3G59400 // AT5G17270 // AT3G42860 // AT1G30455 // AT5G52470 // AT3G50700 // AT5G22650 // AT4G23810 // AT1G51710 // AT1G02700 // AT1G01160 // AT4G33010 // AT5G57450 // AT1G78770 // AT4G18390 // AT3G02…
GO:0051246	P	regulation of protein metabolic process	64	5977	237	28397	0.047	// AT4G02770 // AT1G22070 // AT1G48630 // AT1G18080 // AT3G17040 // AT5G45600 // AT2G20580 // AT2G25240 // AT5G09660 // AT1G52230 // AT5G45430 // AT1G47710 // AT1G09340 // AT3G25690 // AT1G08380 // AT5G66570 // AT2G44070 // AT5G48790 // AT4G28470 // AT1G76110 // AT3G05660 // AT1G12900 // AT2G33430 // AT4G01050 // AT4G39460 // AT3G54050 // AT5G19940 // AT3G50700 // AT1G77840 // AT1G74310 // AT5G24…
GO:0048464	P	flower calyx development	25	5977	78	28397	0.047	// AT1G13790 // AT1G34355 // AT3G01410 // AT3G18524 // AT4G21820 // AT2G44190 // AT5G43990 // AT3G54630 // AT5G60150 // AT4G27510 // AT2G21800 // AT1G06420 // AT4G20910 // AT3G44600 // AT3G13190 // AT5G63920 // AT5G63960 // AT1G54840 // AT2G22610 // AT5G55820 // AT3G02680 // AT1G09450 // AT1G17920 // AT5G07660 // AT3G12170
GO:0009145	P	purine nucleoside triphosphate biosynthetic process	25	5977	78	28397	0.047	// AT5G08670 // AT3G47950 // ATCG00480 // AT5G57350 // AT3G52300 // AT3G22910 // ATCG00470 // AT3G60330 // AT5G08690 // ATCG00140 // AT4G26210 // AT2G07698 // ATCG00120 // AT1G51650 // AT4G11010 // AT5G13450 // ATMG00040 // ATMG00640 // AT4G09320 // AT5G08680 // AT1G63440 // ATCG00150 // ATMG01170 // ATCG00130 // AT3G21180
GO:0048442	P	sepal development	25	5977	78	28397	0.047	// AT1G13790 // AT1G34355 // AT3G01410 // AT3G18524 // AT4G21820 // AT2G44190 // AT5G43990 // AT3G54630 // AT5G60150 // AT4G27510 // AT2G21800 // AT1G06420 // AT4G20910 // AT3G44600 // AT3G13190 // AT5G63920 // AT5G63960 // AT1G54840 // AT2G22610 // AT5G55820 // AT3G02680 // AT1G09450 // AT1G17920 // AT5G07660 // AT3G12170
GO:0009206	P	purine ribonucleoside triphosphate biosynthetic process	25	5977	78	28397	0.047	// AT5G08670 // AT3G47950 // ATCG00480 // AT5G57350 // AT3G52300 // AT3G22910 // ATCG00470 // AT3G60330 // AT5G08690 // ATCG00140 // AT4G26210 // AT2G07698 // ATCG00120 // AT1G51650 // AT4G11010 // AT5G13450 // ATMG00040 // ATMG00640 // AT4G09320 // AT5G08680 // AT1G63440 // ATCG00150 // ATMG01170 // ATCG00130 // AT3G21180
GO:0009201	P	ribonucleoside triphosphate biosynthetic process	25	5977	78	28397	0.047	// AT5G08670 // AT3G47950 // ATCG00480 // AT5G57350 // AT3G52300 // AT3G22910 // ATCG00470 // AT3G60330 // AT5G08690 // ATCG00140 // AT4G26210 // AT2G07698 // ATCG00120 // AT1G51650 // AT4G11010 // AT5G13450 // ATMG00040 // ATMG00640 // AT4G09320 // AT5G08680 // AT1G63440 // ATCG00150 // ATMG01170 // ATCG00130 // AT3G21180
GO:0045087	P	innate immune response	222	5977	930	28397	0.048	// AT5G49520 // AT2G32920 // AT3G60820 // AT5G13960 // AT5G44870 // AT3G44720 // AT2G39730 // AT2G30770 // AT5G24530 // AT4G28390 // AT5G42050 // AT3G53600 // AT1G21750 // AT5G67340 // AT2G03280 // AT3G12500 // AT3G05660 // AT5G09220 // AT1G20020 // AT4G23300 // AT5G39680 // AT1G72680 // AT5G14030 // AT5G40780 // AT3G50700 // AT4G23810 // AT5G61790 // AT4G33560 // AT2G28290 // AT1G05010 // AT4G33…
GO:0055066	P	di-, tri-valent inorganic cation homeostasis	31	5977	102	28397	0.049	// AT1G58290 // AT5G10170 // AT4G39740 // AT3G11050 // AT3G51860 // AT5G51720 // AT3G09390 // AT5G04150 // AT1G05200 // AT2G23150 // AT5G14870 // AT3G22910 // AT5G01490 // AT3G08950 // AT1G01580 // AT1G56340 // AT5G11210 // AT5G48400 // AT3G56970 // AT5G13740 // AT2G41240 // AT1G23190 // AT2G17260 // AT2G24710 // AT3G56980 // AT5G13450 // AT3G21180 // AT2G05710 // AT1G20340 // AT5G67330 // AT5G48…
GO:0045935	P	positive regulation of nucleobase, nucleoside, nucleotide and nucleic acid metabolic process	120	5977	479	28397	0.049	// AT5G49520 // AT5G11260 // AT4G15560 // AT5G02160 // AT5G13960 // AT3G17040 // AT5G08050 // AT5G27750 // AT2G36270 // AT1G65660 // AT1G79180 // AT3G26744 // AT2G41070 // AT5G06460 // AT2G04790 // AT3G59400 // AT5G17270 // AT3G42860 // AT1G30455 // AT5G52470 // AT3G50700 // AT5G22650 // AT4G23810 // AT1G51710 // AT1G02700 // AT1G01160 // AT2G23430 // AT4G33010 // AT5G57450 // AT1G78770 // AT4G18…
GO:0003735	F	structural constituent of ribosome	244	5977	411	28397	1.9e-34	// AT5G18380 // AT3G09500 // AT1G09690 // AT1G17560 // AT3G55750 // AT4G00810 // AT3G62870 // AT2G27530 // AT3G06680 // AT1G56045 // AT5G41520 // AT5G07090 // AT5G02960 // AT5G02610 // AT1G09590 // AT3G44010 // ATCG00330 // AT2G03130 // AT1G43170 // AT2G42650 // ATCG01120 // AT1G66580 // AT5G27820 // AT1G26740 // AT3G18760 // AT3G53870 // AT4G29410 // AT3G61110 // AT1G69620 // AT1G07070 // AT2G41…
GO:0005198	F	structural molecule activity	271	5977	549	28397	3.1e-28	// AT5G18380 // AT3G09500 // AT1G09690 // AT1G17560 // AT3G55750 // AT4G00810 // AT3G62870 // AT2G27530 // AT3G06680 // AT1G56045 // AT5G41520 // AT5G07090 // AT5G02960 // AT5G02610 // AT1G09590 // AT3G44010 // ATCG00330 // AT2G03130 // AT1G43170 // AT2G42650 // ATCG01120 // AT1G66580 // AT5G27820 // AT1G26740 // AT3G18760 // AT3G53870 // AT5G35190 // AT4G29410 // AT3G61110 // AT1G69620 // AT1G07…
GO:0016491	F	oxidoreductase activity	481	5977	1691	28397	2.6e-09	// AT2G32920 // AT4G15560 // AT2G46740 // AT5G64100 // AT1G55940 // AT4G37400 // AT2G37240 // AT5G49740 // AT2G34060 // AT5G49555 // AT1G30100 // AT5G61310 // AT1G05010 // AT3G21140 // AT4G29890 // AT1G12740 // AT4G34570 // AT1G26390 // AT1G07180 // AT5G67400 // AT3G55290 // AT5G67030 // AT3G32980 // AT2G35660 // AT3G06810 // AT1G09500 // AT4G00620 // AT1G80340 // AT2G34490 // AT1G62180 // AT2G30…
GO:0046906	F	tetrapyrrole binding	151	5977	407	28397	6.4e-09	// AT1G29930 // AT4G14690 // AT3G51790 // AT5G64100 // AT2G30770 // AT2G34500 // AT2G38380 // AT4G37400 // ATCG00020 // AT3G59400 // AT2G12190 // AT1G64940 // AT3G26220 // AT4G13770 // AT4G37330 // AT5G64110 // AT1G67110 // AT2G05070 // AT4G39500 // AT4G39950 // AT1G16400 // AT1G12740 // AT1G77490 // AT4G08770 // AT4G37410 // AT5G67400 // AT1G64950 // AT3G26290 // AT1G44575 // AT4G26010 // ATCG00…
GO:0003824	F	catalytic activity	2071	5977	8787	28397	1.4e-08	// AT1G14185 // AT1G28390 // AT1G67470 // AT3G14550 // AT4G37400 // AT3G60330 // AT4G17380 // AT3G24090 // AT3G15020 // AT1G35530 // AT4G24670 // AT1G30100 // AT1G07910 // AT1G64520 // AT5G48300 // AT5G62480 // AT1G10520 // AT5G38040 // AT5G64620 // AT1G12740 // AT4G34570 // AT4G28420 // AT5G62800 // AT5G58710 // AT1G23730 // AT4G21200 // AT3G20390 // AT2G36380 // AT3G15150 // AT1G16440 // AT2G31…
GO:0016887	F	ATPase activity	162	5977	488	28397	6.5e-07	// AT3G47950 // AT1G07510 // AT5G40000 // AT1G30420 // AT4G34910 // AT1G28010 // AT5G54910 // AT1G04730 // AT5G19410 // AT1G51380 // AT1G71280 // AT3G30842 // AT3G60330 // AT5G66750 // AT5G08690 // AT4G17380 // AT1G33390 // AT3G05740 // AT3G18600 // AT1G35530 // AT3G13640 // AT4G36580 // AT1G44900 // AT4G04180 // AT5G13580 // AT3G13900 // AT5G16930 // AT3G50940 // AT1G58060 // AT4G32700 // AT5G39…
GO:0020037	F	heme binding	128	5977	373	28397	2.5e-06	// AT5G61320 // AT3G51790 // AT5G64100 // AT2G30770 // AT2G34500 // AT2G38380 // AT4G37400 // AT2G12190 // AT1G64940 // AT3G26220 // AT4G13770 // AT4G37330 // AT5G64110 // AT1G67110 // AT4G39500 // AT4G39950 // AT1G16400 // AT1G12740 // AT1G77490 // AT4G08770 // AT4G37410 // AT3G26290 // AT1G64950 // AT5G67400 // AT4G26010 // AT3G32980 // AT2G21910 // AT5G05340 // AT3G49120 // AT2G34490 // AT4G25…
GO:0004298	F	threonine-type endopeptidase activity	22	5977	25	28397	3.1e-06	// AT3G60820 // AT3G14290 // AT5G35590 // AT2G05840 // AT3G22630 // AT3G27430 // AT1G56450 // AT3G26340 // AT4G31300 // AT1G53850 // AT3G22110 // AT5G66140 // AT5G40580 // AT1G13060 // AT5G42790 // AT1G16470 // AT4G15165 // AT4G14800 // AT1G79210 // AT1G47250 // AT3G51260 // AT2G27020
GO:0070003	F	threonine-type peptidase activity	22	5977	25	28397	3.1e-06	// AT3G60820 // AT3G14290 // AT5G35590 // AT2G05840 // AT3G22630 // AT3G27430 // AT1G56450 // AT3G26340 // AT4G31300 // AT1G53850 // AT3G22110 // AT5G66140 // AT5G40580 // AT1G13060 // AT5G42790 // AT1G16470 // AT4G15165 // AT4G14800 // AT1G79210 // AT1G47250 // AT3G51260 // AT2G27020
GO:0009055	F	electron carrier activity	164	5977	525	28397	9.9e-06	// AT2G32920 // AT5G18600 // AT4G29890 // AT1G14150 // AT2G30770 // AT3G21460 // AT1G11530 // AT2G34500 // AT1G55940 // AT1G21750 // AT4G37400 // ATCG00020 // AT3G52880 // AT1G26380 // AT5G03870 // AT5G07390 // AT5G49740 // AT2G12190 // AT1G64940 // AT5G44390 // AT3G26220 // AT4G13770 // AT5G10000 // AT4G37330 // AT3G13640 // AT1G67110 // AT4G39500 // AT4G15690 // AT3G01440 // AT4G39950 // AT1G16…
GO:0016787	F	hydrolase activity	769	5977	3099	28397	1e-05	// AT5G45700 // AT3G47950 // AT2G18360 // AT5G57350 // AT3G54270 // AT5G54910 // AT2G47340 // AT1G04730 // AT5G19410 // AT3G17611 // AT3G48340 // AT3G60330 // AT5G66750 // AT5G08690 // AT4G17380 // AT2G47550 // AT2G35350 // AT1G54010 // AT1G35530 // AT1G29780 // AT2G22840 // AT2G16440 // AT5G10700 // AT1G07910 // AT1G05460 // AT1G64520 // AT1G51710 // AT1G25510 // AT5G20860 // AT5G39840 // AT3G62…
GO:0005506	F	iron ion binding	157	5977	499	28397	1.1e-05	// AT5G61320 // AT4G29890 // AT3G51790 // AT5G64100 // AT2G30770 // AT5G52570 // AT2G34500 // AT2G38380 // AT4G37400 // AT5G07390 // AT1G17010 // AT5G49740 // AT2G34060 // AT1G64940 // AT3G26220 // AT4G13770 // AT4G37330 // AT5G64110 // AT5G05600 // AT1G67110 // AT4G39500 // AT4G39950 // AT1G16400 // AT1G12740 // AT1G48740 // AT1G77490 // AT4G08770 // AT4G37410 // AT5G67400 // AT1G64950 // AT4G25…
GO:0005507	F	copper ion binding	89	5977	244	28397	1.3e-05	// AT1G53240 // AT3G15352 // AT2G23630 // AT2G29130 // AT5G08690 // AT3G15020 // AT1G57720 // AT2G20420 // AT1G74230 // AT5G24580 // AT4G26780 // AT4G33680 // AT2G36530 // AT3G23940 // AT5G08680 // AT2G05710 // AT1G20340 // AT1G07610 // AT5G53870 // AT5G57920 // AT5G07130 // AT2G21870 // AT3G09390 // AT3G52300 // AT1G79440 // AT2G01520 // AT3G58610 // AT1G53030 // AT1G61570 // AT3G13400 // AT2G30…
GO:0016684	F	oxidoreductase activity, acting on peroxide as acceptor	49	5977	112	28397	3.4e-05	// AT5G05340 // AT1G68850 // AT3G49120 // AT4G25090 // AT4G25980 // AT4G35090 // AT3G01190 // AT1G49570 // AT4G32320 // AT5G47000 // AT4G08390 // AT2G38380 // AT1G19230 // AT1G09090 // AT5G07390 // AT1G30870 // AT1G14550 // AT2G34060 // AT1G48130 // AT5G06720 // AT1G63460 // AT5G64110 // AT5G14130 // AT4G11290 // AT2G35380 // AT1G77490 // AT4G33870 // AT2G18150 // AT4G11230 // AT5G22410 // AT4G31…
GO:0004601	F	peroxidase activity	49	5977	112	28397	3.4e-05	// AT5G05340 // AT1G68850 // AT3G49120 // AT4G25090 // AT4G25980 // AT4G35090 // AT3G01190 // AT1G49570 // AT4G32320 // AT5G47000 // AT4G08390 // AT2G38380 // AT1G19230 // AT1G09090 // AT5G07390 // AT1G30870 // AT1G14550 // AT2G34060 // AT1G48130 // AT5G06720 // AT1G63460 // AT5G64110 // AT5G14130 // AT4G11290 // AT2G35380 // AT1G77490 // AT4G33870 // AT2G18150 // AT4G11230 // AT5G22410 // AT4G31…
GO:0016818	F	hydrolase activity, acting on acid anhydrides, in phosphorus-containing anhydrides	244	5977	866	28397	3.9e-05	// AT3G47950 // AT1G07510 // AT5G40000 // AT3G46940 // AT4G34910 // AT4G14370 // AT1G02670 // AT5G54910 // AT1G04730 // AT1G44900 // AT3G44400 // AT3G43210 // AT1G51380 // AT1G71280 // AT3G30842 // AT5G25230 // AT5G66750 // AT5G08690 // AT4G17380 // AT5G67630 // AT1G33390 // AT3G05740 // AT1G30420 // AT3G18600 // AT1G35530 // AT2G22840 // AT3G13640 // AT1G31860 // AT1G05460 // AT1G15310 // AT3G17…
GO:0016168	F	chlorophyll binding	22	5977	32	28397	4.6e-05	// AT1G29930 // AT4G14690 // AT1G29910 // AT3G61470 // AT5G01530 // AT2G05100 // AT2G34420 // ATCG00340 // ATCG00020 // AT3G27690 // ATCG00350 // AT3G54890 // AT1G15820 // AT3G47470 // AT3G08940 // AT2G05070 // AT1G19150 // AT3G22840 // AT1G44575 // ATCG00680 // AT1G61520 // AT4G10340
GO:0017111	F	nucleoside-triphosphatase activity	233	5977	826	28397	5.4e-05	// AT3G47950 // AT1G07510 // AT5G40000 // AT1G30420 // AT4G34910 // AT4G14370 // AT1G02670 // AT5G54910 // AT1G04730 // AT1G44900 // AT3G44400 // AT3G43210 // AT1G51380 // AT1G71280 // AT3G30842 // AT5G25230 // AT5G66750 // AT5G08690 // AT4G17380 // AT5G67630 // AT1G33390 // AT3G05740 // AT3G18600 // AT1G35530 // AT3G13640 // AT1G05460 // AT1G15310 // AT3G17360 // AT4G04180 // AT5G13580 // AT3G13…
GO:0048037	F	cofactor binding	147	5977	479	28397	5.6e-05	// AT2G17630 // AT1G58290 // AT4G05020 // AT2G45630 // AT3G46440 // AT1G08630 // AT3G52880 // AT1G12900 // AT1G26380 // AT1G20020 // AT5G07390 // AT5G49740 // AT5G66280 // AT1G72680 // AT5G44390 // AT1G17650 // AT2G02010 // AT1G12130 // AT4G33680 // AT3G21140 // ATCG01110 // AT4G33010 // AT2G04450 // AT1G26390 // AT5G14590 // AT1G07180 // AT4G27270 // AT4G34200 // AT4G02580 // AT4G38890 // AT5G14…
GO:0016209	F	antioxidant activity	57	5977	142	28397	5.7e-05	// AT5G05340 // AT1G68850 // AT3G49120 // AT4G25090 // AT3G24170 // AT4G25980 // AT4G35090 // AT3G01190 // AT1G49570 // AT4G32320 // AT5G47000 // AT2G37240 // AT4G08390 // AT2G38380 // AT1G19230 // AT1G09090 // AT5G07390 // AT1G30870 // AT1G14550 // AT5G23310 // AT2G34060 // AT1G48130 // AT5G06720 // AT4G33870 // AT1G65980 // AT1G63460 // AT5G64110 // AT5G14130 // AT4G11290 // AT2G35380 // AT1G77…
GO:0016462	F	pyrophosphatase activity	239	5977	854	28397	6.6e-05	// AT3G47950 // AT1G07510 // AT5G40000 // AT3G46940 // AT4G34910 // AT4G14370 // AT1G02670 // AT5G54910 // AT1G04730 // AT1G44900 // AT3G44400 // AT3G43210 // AT1G51380 // AT1G71280 // AT3G30842 // AT5G25230 // AT5G66750 // AT5G08690 // AT4G17380 // AT5G67630 // AT1G33390 // AT3G05740 // AT1G30420 // AT3G18600 // AT1G35530 // AT3G13640 // AT1G31860 // AT1G05460 // AT1G15310 // AT3G17360 // AT4G04…
GO:0016817	F	hydrolase activity, acting on acid anhydrides	244	5977	880	28397	9e-05	// AT3G47950 // AT1G07510 // AT5G40000 // AT3G46940 // AT4G34910 // AT4G14370 // AT1G02670 // AT5G54910 // AT1G04730 // AT1G44900 // AT3G44400 // AT3G43210 // AT1G51380 // AT1G71280 // AT3G30842 // AT5G25230 // AT5G66750 // AT5G08690 // AT4G17380 // AT5G67630 // AT1G33390 // AT3G05740 // AT1G30420 // AT3G18600 // AT1G35530 // AT2G22840 // AT3G13640 // AT1G31860 // AT1G05460 // AT1G15310 // AT3G17…
GO:0003899	F	DNA-directed RNA polymerase activity	32	5977	66	28397	0.00018	// ATCG00740 // AT1G60850 // AT5G45140 // AT1G68990 // AT1G53690 // AT4G35800 // AT1G11475 // AT5G41880 // AT5G41010 // AT5G15700 // AT5G24120 // ATCG00180 // AT4G14660 // AT1G60620 // AT1G29940 // AT2G29540 // AT1G67320 // AT3G23780 // AT1G63020 // AT5G60040 // AT5G52800 // AT1G01210 // AT4G16265 // AT3G16980 // AT1G30680 // ATCG00190 // AT1G75670 // AT2G15430 // AT1G64860 // AT3G13940 // AT4G21…
GO:0042623	F	ATPase activity, coupled	113	5977	360	28397	0.00019	// AT3G47950 // AT1G30420 // AT4G34910 // AT1G28010 // AT5G54910 // AT5G19410 // AT1G51380 // AT1G71280 // AT4G25120 // AT3G60330 // AT5G66750 // AT5G08690 // AT4G17380 // AT1G33390 // AT3G05740 // AT3G18600 // AT1G35530 // AT5G57350 // AT3G13900 // AT1G58060 // AT4G32700 // AT5G39840 // AT5G57450 // AT2G35340 // AT1G44900 // AT2G28600 // AT5G08610 // AT3G55110 // AT1G63440 // AT5G65900 // AT3G13…
GO:0022857	F	transmembrane transporter activity	272	5977	1020	28397	0.0003	// AT2G46450 // AT5G58005 // AT3G47950 // AT1G33080 // AT3G17690 // AT3G54700 // AT1G30420 // AT5G57350 // AT5G47450 // AT3G10110 // AT2G04050 // AT1G28010 // AT3G10290 // AT4G28390 // AT1G57990 // AT3G21180 // AT1G66770 // AT3G51490 // AT1G19770 // AT3G13900 // AT3G60330 // AT5G08690 // AT5G53190 // AT2G42950 // AT5G11210 // AT5G09220 // AT5G40930 // AT2G25810 // AT1G24400 // AT4G02620 // AT3G16…
GO:0008094	F	DNA-dependent ATPase activity	26	5977	50	28397	0.00031	// AT5G04130 // AT5G44635 // AT5G20850 // AT3G10690 // AT3G18524 // AT4G25540 // AT5G41360 // AT4G25120 // AT5G66750 // AT4G17380 // AT1G20720 // AT1G79890 // AT5G46280 // AT2G07690 // AT3G10270 // AT2G16440 // AT3G24320 // AT3G22880 // AT2G19490 // AT1G08840 // AT1G30680 // AT4G02060 // AT5G57450 // AT3G20475 // AT1G44900 // AT1G16970
GO:0034062	F	RNA polymerase activity	33	5977	72	28397	0.00032	// ATCG00740 // AT1G60850 // AT5G45140 // AT1G68990 // AT1G53690 // AT4G35800 // AT1G11475 // AT5G41880 // AT5G41010 // AT5G15700 // AT5G24120 // ATCG00180 // AT4G14660 // AT4G11130 // AT1G60620 // AT1G29940 // AT2G29540 // AT1G67320 // AT3G23780 // AT1G63020 // AT5G60040 // AT5G52800 // AT1G01210 // AT4G16265 // AT3G16980 // AT1G30680 // ATCG00190 // AT1G75670 // AT2G15430 // AT1G64860 // AT3G13…
GO:0016741	F	transferase activity, transferring one-carbon groups	92	5977	287	28397	0.0004	// AT1G24735 // AT5G13960 // AT4G30860 // AT2G28450 // AT3G10200 // AT5G14600 // AT1G69523 // AT5G52470 // AT3G61530 // AT4G20910 // AT3G20650 // AT5G10620 // AT1G22800 // AT4G10760 // AT4G34570 // AT5G55250 // AT5G24330 // AT3G02320 // AT4G34360 // AT3G18000 // AT1G06560 // AT5G24840 // AT5G26780 // AT4G17610 // AT3G57000 // AT3G56330 // AT1G33030 // AT3G26410 // AT1G21100 // AT4G35160 // AT4G25…
GO:0022891	F	substrate-specific transmembrane transporter activity	225	5977	828	28397	0.00042	// AT2G46450 // AT5G58005 // AT3G47950 // AT3G17690 // AT3G54700 // AT5G57350 // AT5G47450 // AT3G10110 // AT3G10290 // AT1G57990 // AT2G38290 // AT1G66770 // AT3G51490 // AT1G19770 // AT3G13900 // AT3G60330 // AT5G08690 // AT5G53190 // AT2G42950 // AT5G11210 // AT5G09220 // AT5G40930 // AT2G25810 // AT1G24400 // AT4G02620 // AT3G16690 // AT4G23400 // AT5G48410 // AT2G16850 // AT4G32500 // AT5G61…
GO:0050662	F	coenzyme binding	108	5977	354	28397	0.00059	// AT1G58290 // AT4G05020 // AT2G45630 // AT3G46440 // AT3G52880 // AT1G12900 // AT1G26380 // AT1G20020 // AT5G07390 // AT5G49740 // AT5G66280 // AT5G44390 // AT1G17650 // AT1G12130 // AT3G21140 // ATCG01110 // AT2G04450 // AT1G26390 // AT5G14590 // AT1G07180 // AT4G27270 // AT4G34200 // AT4G02580 // AT4G38890 // AT5G14200 // AT3G02280 // AT3G06810 // AT1G09500 // AT1G62560 // AT3G24170 // AT5G10…
GO:0008168	F	methyltransferase activity	90	5977	285	28397	0.00068	// AT1G24735 // AT5G13960 // AT4G30860 // AT2G28450 // AT3G10200 // AT5G14600 // AT1G69523 // AT5G52470 // AT3G61530 // AT4G20910 // AT3G20650 // AT5G10620 // AT1G22800 // AT4G10760 // AT4G34570 // AT5G55250 // AT5G24330 // AT3G02320 // AT4G34360 // AT3G18000 // AT1G06560 // AT5G24840 // AT5G26780 // AT4G17610 // AT3G57000 // AT3G56330 // AT1G33030 // AT3G26410 // AT1G21100 // AT4G35160 // AT4G25…
GO:0016762	F	xyloglucan:xyloglucosyl transferase activity	19	5977	33	28397	0.00076	// AT5G57530 // AT5G57560 // AT4G28850 // AT5G57540 // AT5G57550 // AT3G44990 // AT1G32170 // AT4G03210 // AT2G14620 // AT4G25820 // AT4G37800 // AT4G30270 // AT2G06850 // AT4G30290 // AT5G48070 // AT1G10550 // AT3G48580 // AT4G30280 // AT3G23730
GO:0004364	F	glutathione transferase activity	24	5977	48	28397	0.00078	// AT1G10370 // AT1G02940 // AT1G17180 // AT1G69920 // AT2G29490 // AT1G78370 // AT2G29470 // AT1G17170 // AT1G02930 // AT1G59700 // AT5G62480 // AT1G53680 // AT1G69930 // AT1G78340 // AT2G02930 // AT2G29480 // AT1G78320 // AT1G27140 // AT2G29460 // AT1G65820 // AT5G17220 // AT4G02520 // AT1G02920 // AT3G09270
GO:0008026	F	ATP-dependent helicase activity	45	5977	119	28397	0.00088	// AT4G14790 // AT5G62190 // AT1G51380 // AT1G63250 // AT4G34910 // AT4G16630 // AT5G08610 // AT5G54910 // AT2G30800 // AT5G41360 // AT4G25120 // AT5G66750 // AT1G20720 // AT3G05740 // AT1G33390 // AT1G79890 // AT1G71370 // AT1G27880 // AT3G18600 // AT1G35530 // AT1G06670 // AT4G09730 // AT5G04895 // AT3G22330 // AT1G71280 // AT1G58060 // AT3G09720 // AT5G27680 // AT1G77030 // AT5G39840 // AT1G30…
GO:0070035	F	purine NTP-dependent helicase activity	45	5977	119	28397	0.00088	// AT4G14790 // AT5G62190 // AT1G51380 // AT1G63250 // AT4G34910 // AT4G16630 // AT5G08610 // AT5G54910 // AT2G30800 // AT5G41360 // AT4G25120 // AT5G66750 // AT1G20720 // AT3G05740 // AT1G33390 // AT1G79890 // AT1G71370 // AT1G27880 // AT3G18600 // AT1G35530 // AT1G06670 // AT4G09730 // AT5G04895 // AT3G22330 // AT1G71280 // AT1G58060 // AT3G09720 // AT5G27680 // AT1G77030 // AT5G39840 // AT1G30…
GO:0016779	F	nucleotidyltransferase activity	62	5977	181	28397	0.00089	// AT1G01220 // ATCG00740 // AT5G19485 // AT1G60850 // AT4G30570 // AT5G04490 // AT5G45720 // AT1G68990 // AT1G53690 // AT5G19220 // AT4G35800 // AT5G23330 // AT1G11475 // AT1G67630 // AT4G16265 // AT1G01210 // AT1G22660 // AT1G08260 // AT5G24120 // ATCG00180 // AT4G39210 // AT4G11130 // AT5G15700 // AT1G60620 // AT1G29940 // AT2G29540 // AT5G64420 // AT5G45140 // AT1G74350 // AT5G01290 // AT1G67…
GO:0003954	F	NADH dehydrogenase activity	23	5977	47	28397	0.0012	// ATCG01090 // AT4G02580 // ATMG01120 // ATMG00650 // AT5G08530 // ATMG00070 // AT4G25830 // AT5G37510 // ATMG00513 // ATMG00510 // AT4G21490 // ATCG01080 // AT4G39710 // AT5G11770 // AT5G18800 // ATCG00440 // ATMG00060 // AT1G07180 // ATCG00420 // ATCG01010 // AT2G29990 // ATCG01050 // AT2G20800
GO:0004386	F	helicase activity	57	5977	167	28397	0.0015	// AT4G14790 // AT5G62190 // AT1G51380 // AT1G63250 // AT4G34910 // AT4G16630 // AT1G02670 // AT5G54910 // AT2G30800 // AT4G25120 // AT3G19210 // AT1G11100 // AT2G21450 // AT3G49830 // AT5G41360 // AT5G05130 // AT5G66750 // AT1G20720 // AT5G67630 // AT3G05740 // AT1G33390 // AT1G79890 // AT1G71370 // AT2G44980 // AT1G27880 // AT3G18600 // AT1G35530 // AT1G06670 // AT4G09730 // AT1G05460 // AT5G04…
GO:0019825	F	oxygen binding	74	5977	234	28397	0.0019	// AT3G10520 // AT5G61320 // AT2G34490 // AT5G02900 // AT4G12310 // AT3G48300 // AT2G30750 // AT3G52970 // AT1G16400 // AT2G30770 // AT4G37430 // AT5G38970 // AT5G23190 // AT2G26710 // AT4G15380 // AT2G34500 // AT1G55940 // AT3G26125 // AT2G46950 // AT2G25160 // AT1G62580 // AT5G25140 // AT1G74550 // AT3G26300 // AT3G14680 // AT3G26200 // AT3G26230 // AT2G29090 // AT2G12190 // AT1G64940 // AT4G39…
GO:0019843	F	rRNA binding	15	5977	25	28397	0.002	// AT4G09730 // AT1G33140 // AT3G17170 // ATCG00660 // AT3G25520 // AT5G15750 // AT5G39740 // ATMG00080 // AT1G72050 // AT1G33120 // AT4G23620 // AT5G15200 // AT1G16740 // AT3G18760 // ATCG00380
GO:0005372	F	water transmembrane transporter activity	19	5977	37	28397	0.0021	// AT2G36830 // AT1G17810 // AT3G53420 // AT3G26520 // AT5G47450 // AT2G45960 // AT5G37820 // AT4G17340 // AT1G01620 // AT2G37180 // AT2G25810 // AT5G60660 // AT4G18910 // AT3G61430 // AT1G73190 // AT2G16850 // AT2G39010 // AT2G37170 // AT4G23400
GO:0015250	F	water channel activity	19	5977	37	28397	0.0021	// AT2G36830 // AT1G17810 // AT3G53420 // AT3G26520 // AT5G47450 // AT2G45960 // AT5G37820 // AT4G17340 // AT1G01620 // AT2G37180 // AT2G25810 // AT5G60660 // AT4G18910 // AT3G61430 // AT1G73190 // AT2G16850 // AT2G39010 // AT2G37170 // AT4G23400
GO:0050897	F	cobalt ion binding	22	5977	47	28397	0.0024	// AT5G08670 // AT2G21870 // AT4G35090 // AT5G26780 // ATMG00070 // AT1G71310 // AT3G15000 // AT3G12490 // AT4G04955 // AT5G62530 // AT5G65750 // AT1G02930 // AT4G11010 // AT3G61530 // AT4G08870 // AT5G13450 // AT5G66760 // AT1G65290 // AT1G20630 // AT4G23620 // AT1G02920 // AT4G02930
GO:0005215	F	transporter activity	325	5977	1300	28397	0.0028	// AT2G46450 // AT3G48740 // AT5G58005 // AT3G47950 // AT1G33080 // AT3G17690 // AT3G54700 // AT1G30420 // AT5G57350 // AT5G47450 // AT3G10110 // AT2G04050 // AT1G28010 // AT5G17630 // AT1G20350 // AT2G33280 // AT5G47510 // AT1G72120 // AT4G28390 // AT1G57990 // AT3G21180 // AT1G66770 // AT1G72125 // AT5G13430 // AT1G19770 // AT3G13900 // AT3G60330 // AT5G08690 // AT5G53190 // AT2G42950 // AT5G11…
GO:0016655	F	oxidoreductase activity, acting on NADH or NADPH, quinone or similar compound as acceptor	22	5977	48	28397	0.003	// AT5G58260 // ATCG01090 // AT4G25830 // ATCG01010 // AT1G70760 // AT5G08530 // ATMG00070 // AT1G74880 // AT3G52880 // AT5G37510 // ATMG00513 // ATCG01080 // AT4G39710 // AT5G11770 // AT4G37925 // AT3G09940 // AT5G18800 // ATCG00440 // ATMG00060 // ATCG00420 // AT4G02580 // ATCG01050
GO:0022892	F	substrate-specific transporter activity	245	5977	957	28397	0.0034	// AT2G46450 // AT3G48740 // AT5G58005 // AT3G47950 // AT3G17690 // AT3G54700 // AT5G57350 // AT5G47450 // AT3G10110 // AT5G17630 // AT1G20350 // AT1G57990 // AT2G38290 // AT1G66770 // AT3G51490 // AT1G19770 // AT3G13900 // AT3G60330 // AT5G08690 // AT5G53190 // AT2G42950 // AT5G11210 // AT5G09220 // AT5G40930 // AT2G25810 // AT1G24400 // AT4G02620 // AT3G16690 // AT4G23400 // AT5G48410 // AT2G16…
GO:0022838	F	substrate-specific channel activity	43	5977	124	28397	0.0042	// AT2G46450 // AT3G20000 // AT3G17690 // AT1G01340 // AT2G45960 // AT5G37820 // AT5G47450 // AT5G62290 // AT1G05200 // AT5G14870 // AT5G15090 // AT1G17810 // AT3G61430 // AT1G01620 // AT2G37180 // AT2G25810 // AT5G11210 // AT5G48400 // AT4G30560 // AT1G73190 // AT2G16850 // AT2G39010 // AT3G53420 // AT2G36830 // AT2G24610 // AT1G50400 // AT5G60660 // AT2G17260 // AT5G19520 // AT2G24710 // AT5G46…
GO:0022803	F	passive transmembrane transporter activity	43	5977	125	28397	0.0047	// AT2G46450 // AT3G20000 // AT3G17690 // AT1G01340 // AT2G45960 // AT5G37820 // AT5G47450 // AT5G62290 // AT1G05200 // AT5G14870 // AT5G15090 // AT1G17810 // AT3G61430 // AT1G01620 // AT2G37180 // AT2G25810 // AT5G11210 // AT5G48400 // AT4G30560 // AT1G73190 // AT2G16850 // AT2G39010 // AT3G53420 // AT2G36830 // AT2G24610 // AT1G50400 // AT5G60660 // AT2G17260 // AT5G19520 // AT2G24710 // AT5G46…
GO:0015267	F	channel activity	43	5977	125	28397	0.0047	// AT2G46450 // AT3G20000 // AT3G17690 // AT1G01340 // AT2G45960 // AT5G37820 // AT5G47450 // AT5G62290 // AT1G05200 // AT5G14870 // AT5G15090 // AT1G17810 // AT3G61430 // AT1G01620 // AT2G37180 // AT2G25810 // AT5G11210 // AT5G48400 // AT4G30560 // AT1G73190 // AT2G16850 // AT2G39010 // AT3G53420 // AT2G36830 // AT2G24610 // AT1G50400 // AT5G60660 // AT2G17260 // AT5G19520 // AT2G24710 // AT5G46…
GO:0005199	F	structural constituent of cell wall	16	5977	33	28397	0.007	// AT5G06640 // AT3G54590 // AT3G54580 // AT4G33970 // AT3G20470 // AT2G24980 // AT4G08400 // AT4G08410 // AT1G12040 // AT3G19020 // AT3G28550 // AT1G26250 // AT1G23720 // AT5G35190 // AT5G06630 // AT4G13390
GO:0045735	F	nutrient reservoir activity	26	5977	67	28397	0.0076	// AT1G72610 // AT5G20630 // AT5G59170 // AT5G38910 // AT4G24350 // AT1G18970 // AT3G05950 // AT4G27140 // AT4G27160 // AT1G18980 // AT5G38940 // AT5G44120 // AT3G22640 // AT4G28520 // AT2G28490 // AT5G25610 // AT5G54740 // AT1G03880 // AT4G37060 // AT4G14630 // AT5G43590 // AT4G27150 // AT5G65390 // AT2G18540 // AT4G27170 // AT4G36700
GO:0016705	F	oxidoreductase activity, acting on paired donors, with incorporation or reduction of molecular oxygen	125	5977	462	28397	0.0079	// AT2G31360 // AT5G38970 // AT2G30770 // AT5G24530 // AT2G34500 // AT1G55940 // AT4G37400 // AT5G12270 // AT3G49620 // AT1G17010 // AT2G12190 // AT1G64940 // AT3G02610 // AT3G26220 // AT4G13770 // AT4G25310 // AT4G37330 // AT5G05600 // AT1G67110 // AT5G16240 // AT1G12130 // AT1G05010 // AT4G39950 // AT1G12740 // AT1G48740 // AT4G37410 // AT3G26290 // AT1G64950 // AT4G25600 // AT5G67030 // AT4G21…
GO:0050660	F	FAD binding	52	5977	166	28397	0.0092	// AT5G22140 // AT4G25090 // AT3G24170 // AT5G44380 // AT4G05020 // AT4G20820 // AT1G04610 // AT2G18450 // AT2G20800 // AT1G26380 // AT1G03990 // AT1G20020 // AT1G19230 // AT1G01580 // AT3G52880 // AT5G24140 // AT1G09090 // AT5G07390 // AT5G49740 // AT5G56490 // AT1G30700 // AT4G21490 // AT4G38890 // AT1G30720 // AT5G24150 // AT1G30760 // AT1G14185 // AT2G41510 // AT1G12130 // AT5G66760 // AT4G11…
GO:0046914	F	transition metal ion binding	542	5977	2313	28397	0.011	// AT3G57370 // AT5G42840 // AT5G60160 // AT2G17730 // AT4G10240 // AT5G64100 // AT2G24030 // AT3G17611 // AT1G55940 // AT3G54780 // AT4G37400 // AT2G35210 // AT5G08690 // AT1G08910 // AT3G53680 // AT5G49740 // AT3G15020 // AT3G50700 // AT5G49555 // AT4G36580 // AT5G24580 // AT4G31670 // AT1G67856 // AT4G29890 // AT3G23940 // AT4G19700 // AT1G29600 // AT5G59930 // AT5G67400 // AT5G62800 // AT5G43…
GO:0016651	F	oxidoreductase activity, acting on NADH or NADPH	72	5977	248	28397	0.011	// AT2G29990 // AT5G58260 // AT5G37620 // AT4G25090 // AT3G24170 // ATCG01090 // AT2G44370 // AT4G11550 // AT3G06990 // AT4G25830 // ATCG00440 // ATCG01070 // AT2G20800 // AT1G70760 // ATMG01120 // AT4G01930 // AT3G26550 // ATMG00650 // AT5G43520 // AT4G13130 // AT5G08530 // AT1G20020 // ATCG01100 // AT4G36220 // AT1G74880 // AT3G26240 // AT3G52880 // AT1G75290 // AT1G09090 // AT5G07390 // AT5G37…
GO:0030170	F	pyridoxal phosphate binding	35	5977	103	28397	0.012	// AT2G17630 // AT1G23310 // AT5G19550 // AT5G36160 // AT1G34040 // AT5G26780 // AT1G01480 // AT1G34060 // AT4G29840 // AT5G54810 // AT4G35630 // AT3G10050 // AT1G08630 // AT1G77670 // AT3G48790 // AT4G23590 // AT4G08040 // AT2G13360 // AT3G46970 // AT1G72330 // AT2G02010 // AT5G51920 // AT4G33680 // AT5G11520 // AT4G28680 // AT4G33010 // AT2G30970 // AT4G24670 // AT4G28420 // AT4G13890 // AT1G17…
GO:0070279	F	vitamin B6 binding	35	5977	103	28397	0.012	// AT2G17630 // AT1G23310 // AT5G19550 // AT5G36160 // AT1G34040 // AT5G26780 // AT1G01480 // AT1G34060 // AT4G29840 // AT5G54810 // AT4G35630 // AT3G10050 // AT1G08630 // AT1G77670 // AT3G48790 // AT4G23590 // AT4G08040 // AT2G13360 // AT3G46970 // AT1G72330 // AT2G02010 // AT5G51920 // AT4G33680 // AT5G11520 // AT4G28680 // AT4G33010 // AT2G30970 // AT4G24670 // AT4G28420 // AT4G13890 // AT1G17…
GO:0015075	F	ion transmembrane transporter activity	152	5977	588	28397	0.014	// AT2G46450 // AT5G58005 // AT3G47950 // AT3G17690 // AT3G54700 // AT5G57350 // AT4G28060 // AT2G38290 // AT3G51490 // AT3G60330 // AT5G08690 // AT2G42950 // AT5G01490 // AT2G38060 // AT4G02620 // AT5G48410 // AT5G61310 // AT2G07698 // AT2G48020 // AT5G65980 // ATCG00120 // AT1G73220 // AT3G25610 // AT3G51895 // AT2G15290 // AT5G08680 // AT1G63440 // AT4G18910 // AT5G67330 // AT3G01280 // AT5G46…
[truncated: 187 more rows]
